# Supplementary material for: Constructing a fish metabolic network model
Source: Genome Biol. 2010 Nov 29;11(11):R115. doi: 10.1186/gb-2010-11-11-r115 (PMC3156954; doi:10.1186/gb-2010-11-11-r115)
Supplement: Additional file 2 — Species specific statistics of pathways. [file gb-2010-11-11-r115-S2.xls]

## Sheet: pathways_species_ecs.txt
mfn_pathway	human ECs	enzymes_in_pathway	dre	gac	ola	tni	tru
Purine metabolism	67	57	33	41	38	41	42
Tyrosine metabolism	66	55	31	37	36	35	34
Glycerophospholipid metabolism	66	54	33	43	42	43	43
Aspartate and asparagine metabolism	59	49	26	36	33	39	33
Glycolysis and Gluconeogenesis	47	44	28	28	27	28	26
Pyrimidine metabolism	50	42	30	32	31	30	30
Methionine and cysteine metabolism	45	41	26	32	31	30	32
Glycine, serine, alanine and threonine metabolism	52	36	21	30	29	29	25
Tryptophan metabolism	35	29	18	21	22	23	23
Urea cycle/amino group metabolism	38	29	20	25	24	24	25
Valine, leucine and isoleucine degradation	36	27	21	21	22	22	22
Aminosugars metabolism	29	26	19	18	18	19	19
Arachidonic acid metabolism	33	26	19	19	21	17	19
Glycosphingolipid metabolism	28	25	16	21	21	22	23
Phosphatidylinositol phosphate metabolism	35	25	11	21	22	20	21
Bile acid biosynthesis	28	22	14	14	16	16	15
De novo fatty acid biosynthesis	24	22	8	11	10	9	9
C21-steroid hormone biosynthesis and metabolism	24	20	10	15	16	17	15
Squalene and cholesterol biosynthesis	28	20	13	14	14	14	13
Androgen and estrogen biosynthesis and metabolism	25	19	12	18	19	16	18
Lysine metabolism	28	19	14	15	14	16	13
Sialic acid metabolism	18	18	12	14	12	15	14
TCA cycle	18	18	13	14	15	14	15
Glycosphingolipid biosynthesis - ganglioseries	18	17	7	13	14	15	16
Leukotriene metabolism	22	17	15	14	14	14	13
Fructose and mannose metabolism	25	16	13	13	13	12	13
Galactose metabolism	20	16	9	10	10	10	10
N-Glycan biosynthesis	25	16	8	11	11	11	12
Proteoglycan biosynthesis	16	16	4	15	14	15	15
Pentose phosphate pathway	22	15	10	13	12	12	13
Saturated fatty acids beta-oxidation	16	15	9	9	10	10	10
Vitamin B3 (nicotinate and nicotinamide) metabolism	21	15	11	9	11	12	11
Vitamin B9 (folate) metabolism	17	15	9	12	12	8	11
Butanoate metabolism	20	14	11	11	12	12	11
Histidine metabolism	21	14	9	10	11	10	11
Alanine and Aspartate Metabolism	14	13	7	9	7	10	9
Fatty Acid Metabolism	18	13	11	11	11	11	10
Glutamate metabolism	14	13	10	11	11	12	10
Prostaglandin formation from arachidonate	21	13	8	8	10	8	10
Arginine and Proline Metabolism	19	12	11	12	11	12	11
Vitamin E metabolism	12	12	7	6	6	6	6
Porphyrin metabolism	14	11	10	9	10	9	10
Propanoate metabolism	19	11	8	8	8	8	8
Selenoamino acid metabolism	14	11	8	9	9	9	10
Linoleate metabolism	11	10	7	8	8	7	7
Omega-6 fatty acid metabolism	14	10	9	9	9	9	9
Glycosphingolipid biosynthesis - neolactoseries	13	9	4	8	8	7	6
Starch and Sucrose Metabolism	12	9	5	6	8	8	8
Biopterin metabolism	9	8	5	5	4	4	3
Putative anti-Inflammatory metabolites formation from EPA	11	8	5	6	6	6	5
Xenobiotics metabolism	10	8	7	6	8	8	6
Beta-Alanine metabolism	13	7	6	6	6	6	6
Glycosphingolipid biosynthesis - globoseries	9	7	5	5	5	7	6
Keratan sulfate degradation	9	7	7	7	7	7	7
N-Glycan Degradation	8	7	7	7	7	7	7
Omega-3 fatty acid metabolism	12	7	7	7	7	6	7
Vitamin A (retinol) metabolism	14	7	6	6	6	7	6
Vitamin B1 (thiamin) metabolism	7	7	5	6	5	4	4
Di-unsaturated fatty acid beta-oxidation	7	6	6	6	6	6	6
Glutathione Metabolism	7	6	3	6	5	6	6
Phytanic acid peroxisomal oxidation	13	6	5	5	5	5	5
Polyunsaturated fatty acid biosynthesis	9	6	4	5	5	4	4
Pyruvate Metabolism	13	6	4	5	5	6	5
Vitamin B2 (riboflavin) metabolism	8	6	3	3	4	3	4
Vitamin H (biotin) metabolism	6	6	2	2	1	1	0
Electron transport chain	4	5	5	5	5	5	5
Hexose phosphorylation	5	5	3	4	5	4	5
Lipoate metabolism	3	5	4	3	2	3	2
O-Glycan biosynthesis	7	5	2	3	3	3	4
Vitamin B5 - CoA biosynthesis from pantothenate	8	5	4	3	3	3	3
1- and 2-Methylnaphthalene degradation	2	4	3	2	3	3	2
3-oxo-10R-octadecatrienoate beta-oxidation	5	4	4	4	4	4	4
Benzoate degradation via CoA ligation	3	4	3	4	3	3	3
Dimethyl-branched-chain fatty acid mitochondrial beta-oxidation	5	4	4	4	4	4	4
Glycosphingolipid biosynthesis - lactoseries	8	4	2	3	3	2	1
Heparan sulfate degradation	8	4	1	3	3	3	4
Limonene and pinene degradation	3	4	4	4	4	4	4
Mono-unsaturated fatty acid beta-oxidation	5	4	4	4	4	4	4
Nitrogen metabolism	4	4	3	3	3	3	3
Trihydroxycoprostanoyl-CoA beta-oxidation	5	4	4	4	4	4	4
Vitamin B6 (pyridoxine) metabolism	5	4	2	1	0	1	1
Alkaloid biosynthesis II	4	3	3	3	2	3	3
Blood Group Biosynthesis	7	3	2	3	2	3	2
Carbon fixation	4	3	3	3	3	3	3
Chondroitin sulfate degradation	7	3	1	2	2	2	3
Hyaluronan Metabolism	3	3	2	3	3	3	3
Keratan sulfate biosynthesis	4	3	2	2	1	3	2
Nucleotide Sugar Metabolism	5	3	2	1	2	1	2
Prostaglandin formation from dihomo gama-linoleic acid	5	3	3	2	2	2	3
3-Chloroacrylic acid degradation	2	2	2	1	2	2	1
C5-Branched dibasic acid metabolism	4	2	2	2	2	1	2
Dynorphin metabolism	2	2	2	2	2	1	1
Fatty acid activation	3	2	2	2	2	2	2
Fatty acid oxidation	2	2	2	2	2	2	2
Geraniol degradation	1	2	1	1	1	1	1
Glycerolipid metabolism	1	2	1	1	1	1	1
Glyoxylate and Dicarboxylate Metabolism	7	2	2	2	2	2	2
Parathio degradation	2	2	2	1	2	1	1
Pentose and Glucuronate Interconversions	9	2	1	1	2	1	0
ROS Detoxification	2	2	2	2	2	2	2
Sphingolipid metabolism	3	2	1	1	1	2	1
Vitamin B12 (cyanocobalamin) metabolism	3	2	0	1	0	1	1
Vitamin D3 (cholecalciferol) metabolism	3	2	0	1	1	2	1
Ascorbate (Vitamin C) and Aldarate Metabolism	8	1	1	1	1	1	1
Atrazine degradation	0	1	0	0	1	1	1
Carnitine shuttle	2	1	0	1	1	1	1
Fatty acid oxidation, peroxisome	2	1	1	1	1	1	1
Glycosylphosphatidylinositol(GPI)-anchor biosynthesis	3	1	1	1	1	1	1
Heparan sulfate biosynthesis	1	1	1	1	1	1	1
Ubiquinone Biosynthesis	1	1	1	1	0	1	1
Vitamin K metabolism	2	1	0	1	0	1	1
CoA Catabolism	0	0	0	0	0	0	0
D4&E4-neuroprostanes formation	0	0	0	0	0	0	0
R Group Synthesis	0	0	0	0	0	0	0
Vitamin D	0	0	0	0	0	0	0
