# Supplementary material for: Constructing a fish metabolic network model
Source: Genome Biol. 2010 Nov 29;11(11):R115. doi: 10.1186/gb-2010-11-11-r115 (PMC3156954; doi:10.1186/gb-2010-11-11-r115)
Supplement: Additional file 3 — List of MetaFishNet pathways. [file gb-2010-11-11-r115-S3.xls]

## Sheet: fishpathway.csv
pathway_id	name	reactions	enzymes	enzyme number	compounds	compound number
mfn1v9path113	Benzoate degradation via CoA ligation	MFN1001;R05579;R05586;R07833;R05593	1.14.13.7;1.3.99.7;2.3.1.-;3.1.2.-	4	C06715;C01455;C09825;C06714;C01144;C02814;C00527;C00146;C01751;C06730;C16273;C02411;C01468;C02923;C00090;C01467;C01542	17
mfn1v9path112	Atrazine degradation	R06970;R06971;R06972	3.5.4.-	1	C14147;C06554;C14149;C14148	4
mfn1v9path111	Aspartate and asparagine metabolism	R03167;R00557;R03534;RE2335;RE2333;RE2334;R05049;RE3368;RE3369;R00243;R00248;R00359;R00357;R04025;R03294;R00245;R05051;RE1537;RE1539;RE1538;R00094;R00115;R01398;RE2032;R01262;R03916;R03522;RE1897;RE1899;RE1898;RE2034;R05052;MFN1011;R04951;R00494;R00135;R00669;RE2644;R00526;R00256;R03421;R00485;R03180;R00551;R00670;R03647;R05577;R03661;R03651;R05578;R03652;R03646;R03648;R00253;R00149;RE1235;RE1236…	2.5.1.18;3.5.3.1;2.5.1.46;2.6.1.2;1.4.1.3;1.4.1.2;1.4.1.4;6.3.4.16;6.3.1.2;6.1.1.12;1.2.1.-;6.1.1.17;1.1.99.2;3.5.1.14;6.1.1.19;6.1.1.18;1.5.3.11;1.5.99.8;1.4.3.16;1.4.3.15;3.5.1.26;3.5.1.15;1.2.1.3;3.5.1.38;1.4.3.2;1.4.3.1;1.4.3.4;3.4.11.5;3.4.11.4;3.5.1.16;3.4.11.1;1.8.1.7;2.6.1.1;6.1.1.22;2.1.3.3;3.4.11.2;1.11.1.12;2.6.1.23;1.14.13.39;6.1.1.15;2.3.1.1;1.2.1.24;4.1.1.17;1.5.1.12;3.5.1.8;3.5.1.2…	49	C00025;C00024;C00027;C00026;C00020;C00148;C05729;C00437;C01029;C00533;C01025;C05726;C02320;C02630;C00010;C00011;C00012;C00013;C00014;C00016;C00151;C00152;C01035;C01239;CE1556;C00036;C00009;C00008;C00007;C00006;C00005;C00004;C00003;C00002;C00001;CE1935;CE1937;CE1936;CE1939;CE1938;CE1941;C01637;C01636;C03740;C01638;C00315;C00555;C01322;C00097;C00077;C02282;C02702;C02567;C05572;C00086;C01640;C01641;…	110
mfn1v9path110	Ascorbate (Vitamin C) and Aldarate Metabolism	GLACOm;ASCBOX;RE2895;RE2897;RE2503;DOGULND2;DOGULND1;DOGULNO2;DOGULNO1;RE2218;RE2898	1.2.1.3	1	C00027;C00011;C00007;C00004;C00003;C00001;C05409;C01041;C02477;CE0573;C00704;CE5899;C00601;C14153;CE5985;C05412;C05411;C00072;CE7122;C01828;glac;C04575;C00818;C00425;C00080;C00209;C01620;C02045	28
mfn1v9path117	Blood Group Biosynthesis	GCNTg;ST3GAL31g;ST8SIA56g;B3GNT11g;ABO2g;ST3GAL61g;ABO1g	2.4.99.6;2.4.99.8;2.4.1.150	3	galacglcgalgluside_hs;acnacngal14acglcgalgluside_hs;C00015;C00080;C00128;C00055;C00043;galacglcgal14acglcgalgluside_hs;acglcgalacglcgal14acglcgalgluside_hs;acngal14acglcgalgluside_hs;C00052;acngalacglcgalgluside_hs;C00203	13
mfn1v9path116	Biopterin metabolism	RE3063;R01813;R04285;RE2650;RE1708;R01793;R01794;R04620;R00424;R00428;R04639;R05046;R05048;RE0830;RE1709;RE2660;THBPT4ACAMDASE;DHPR2;RE2654;RE2652	6.-.-.-;3.5.4.16;1.1.1.153;3.1.3.1;4.2.1.96;1.14.16.1;1.5.1.34;1.1.1.220	8	CE1951;C00009;C00007;C00006;C00005;C00004;C00003;C00001;CE6511;C05923;C05922;C06148;C00272;C04895;C03684;C00143;C04874;C00058;CE2705;C00079;thbpt4acam;C04244;CE5236;C00268;C00082;C00080;C00440;C00044	28
mfn1v9path115	Bile acid biosynthesis	RE2633;RE1832;R04810;R04812;R04805;RE1830;RE3508;RE2626;RE1807;RE2636;RE1798;RE1808;RE1828;RE2632;RE1827;RE1829;RE2112;RE1826;RE2625;RE1804;RE1805;P45027A13m;P45027A12m;P45027A11m;R04806;R04807;R01463;MFN1102;MFN1133;RE3346;R04506;RE1814;ACOX22x;ACOX2x;R04547;R04592;R04827;R04817;R04823;R01461;R01462;RE2649;RE1834;RE1835;MFN1006;MFN1140;AMACR2r;AMACRr;RE1796;RE2814;SCP2x;P45039A1r;HSD17B42x;P4507…	1.3.99.-;1.14.-.-;1.3.1.3;1.3.99.6;3.1.1.13;1.2.1.3;1.14.13.95;1.3.3.6;3.1.2.27;1.1.1.-;1.14.13.-;3.1.2.2;1.1.1.1;5.3.3.1;5.1.99.4;2.3.1.26;1.14.13.17;1.14.13.15;1.3.99.5;1.14.13.97;1.1.1.145;4.2.1.107	22	C00027;C05461;C05448;C05449;C00100;C05465;C05444;C00006;C00005;C00004;C00003;C05460;C00001;C04722;C05458;CE5530;C01794;CE4874;C05467;C01301;CE1298;CE2345;C04760;C05337;cholcoas;C02530;CE1292;C00007;C05445;CE4872;CE3038;C04483;C05446;C15516;C00010;CE1274;C05447;CE1272;CE1273;C00016;C05453;C05452;C05451;C05450;C05457;C05455;C05454;C04554;C00695;C03594;C03990;C02528;C00080;CE5133;C04644;C01352;C0004…	65
mfn1v9path114	Beta-Alanine metabolism	BAMPPALDOX;R00924;APAT2rm;3HPCOAHYD;R00489;PRPNCOAHYDx	4.1.1.11;4.1.1.15;2.6.1.19;3.1.2.4;4.2.1.17;1.2.1.3;1.3.99.3	7	C00025;C00010;C00026;C05665;C00100;C00080;C05668;C00004;C00003;C00001;C00099;C00894;C01013;C00049;C00222	15
mfn1v9path119	C21-steroid hormone biosynthesis and metabolism	R02834;R02836;R03847;R03848;R04839;R04840;HSD17B3r;RE2766;HSD17B8r;RE1585;MFN1029;MFN1034;MFN1032;P45019A1r;P45019A2r;RE2772;RE2770;RE2771;RE2773;RE2756;P4501B1r;RE2764;RE3255;RE3253;R02218;RE2763;R03329;RE3254;P45011B21m;P45011B11m;R03851;R04850;P45011B12m;R02843;R02723;R01454;P45011A1m;R02724;R04676;R04854;R03933;R04855;P45021A2r;P45021A1r;R02213;R03326;R03784;R04675;R02838;R03849;MFN1021;P4501…	1.14.13.15;1.3.99.5;1.1.1.62;2.4.1.17;1.14.99.9;1.14.-.-;1.14.99.38;3.1.1.13;1.14.99.10;1.1.1.145;1.3.1.3;1.14.13.98;1.3.99.6;1.1.1.146;3.1.6.2;1.14.15.6;1.14.13.100;1.14.15.4;5.3.3.1;1.14.14.1	20	C15610;andrstndn;chsterols;C00028;C05485;C05487;C05488;C05489;C02530;C00535;C00015;C00951;C05499;C05498;C05497;C03205;C05490;C15519;CE1347;CE1342;CE1343;C00007;C00006;C00005;C00004;C05787;C00001;CE1349;C03917;CE4764;CE1350;C03748;C05141;CE1352;C00410;C05479;C00762;estroneglc;C00468;C05471;C05473;C05475;C01953;C05477;C05476;C00139;C05478;C01958;C02538;C03374;C00084;C00080;C03772;C00167;C00486;C001…	105
mfn1v9path118	Butanoate metabolism	R03544;R03545;R01000;R01361;R05119;R01171;ACOAD1fm;R01978;R01648;R00410;R05118;R00261;R05595;R01357	4.1.1.19;1.3.1.44;3.1.1.-;4.1.1.15;1.1.1.30;1.1.1.-;1.1.1.27;2.8.3.5;2.3.3.10;4.2.1.17;6.2.1.16;2.6.1.19;1.2.1.3;1.3.99.2	14	C00025;C00024;C00020;C00004;C00003;C00002;C00001;C00109;C04546;C06144;C06145;C06142;C06143;C01412;C00356;C01089;C00232;C00010;C05984;C00013;C00016;C00136;C00332;C00334;C00877;C00091;C05116;C00080;C00164;C00042;C01352	31
mfn1v9path199	Ubiquinone Biosynthesis	R02175;4HBZFm;COQ6m;4HBZCOAFm;COQ5m;DHDPBMTm;COQ3m;DPHMBDCm;3DPHBH1;3DPHBH2;COQ7m;HBZOPT10m;COUCOAFm;34HPLFM;T4HCINNMFM	2.1.1.114	1	C00010;C00024;C00399;C00013;C00021;C00020;C00080;C00007;C00019;C00005;C00004;C00003;C00002;C00001;C00156;C05805;C00811;C00011;C00006;C01179	20
mfn1v9path198	Tyrosine metabolism	R04880;34DHOXPEGOX;RE3096;R00698;RE3095;RE0941;RE0942;R03208;IDHPOXOXb;R03953;IDHPOXOX2b;R03973;R03539;R01372;R02521;R02519;RE2781;RE1465;PHETHPTOX2;R01795;RE3062;TYR3MO2;R01815;R02535;RE3233;R00731;TYRDOPO3;R02078;RE3201;R04884;R02383;FALDH;RE1877;R02536;R02537;R02697;R03302;R04882;R04883;R04888;R04889;R04891;R04892;R03300;R02695;RE0026;R00689;R00729;41R2A1H12BOOX;MAOLNOR;R02532;R02919;R04890;3M…	4.1.1.-;2.5.1.18;2.6.1.9;2.1.1.49;1.14.17.1;1.4.99.4;2.6.1.1;1.14.16.2;2.3.1.154;1.14.16.1;1.13.11.5;1.1.3.-;1.2.1.29;5.3.3.12;1.4.3.6;2.4.1.17;5.2.1.2;2.3.1.16;4.1.1.25;1.11.1.8;2.6.1.5;1.13.11.27;1.11.1.7;1.2.1.5;1.2.1.3;1.97.1.10;1.2.1.1;3.1.6.2;1.2.1.39;1.4.3.2;1.3.3.6;1.97.1.11;1.14.14.1;1.4.3.4;1.14.13.-;1.2.1.53;1.1.1.35;6.1.1.1;4.2.1.17;4.1.1.28;3.1.2.2;1.1.1.1;6.2.1.-;5.1.99.4;3.7.1.2;6.…	55	C07639;C00027;C00026;C00021;C00020;CE5627;CE5626;CE5629;CE2754;C05852;C01829;CE2196;CE0812;CE1957;C00788;C00025;C00022;C00822;C00708;C01342;CE2878;C00011;C00013;C00014;C00015;C00019;C00028;CE2875;thbpt4acam;CE5025;C00425;C03511;C03758;C01036;C01031;C02505;C00059;C00547;C00544;C09640;CE5545;C00007;C00006;CE6316;C00004;C00003;C00002;C00001;C02515;CE5547;CE6259;CE4888;C01693;C05338;C05332;56dihindlc…	157
mfn1v9path193	Squalene and cholesterol biosynthesis	R04669;HMGCOARr;R02082;RE2220;RE3181;RE3180;RE3133;R03690;R07509;LNS14DM;RE3127;R07215;R03310;RE3182;R02874;R05703;R01457;R07507;R07498;R07488;R07493;ACACT1x;RE3372;R01658;R02003;R02061;R02245;RE3591;RE3592;R01123;EBP2r;R04804;RE3136;R03199;C4STMO2Pr;C3STKR2r;SOAT11;P450SCC1m;DHCR241r;R03689;RE2407;DHCR243r;R07499;C4STMO1r;DHCR242r;R07491;R07492;R07486;R07487	2.3.1.9;1.14.99.7;5.3.3.2;1.14.14.1;2.5.1.29;1.14.-.-;2.5.1.10;1.1.1.34;2.7.1.36;5.3.3.5;1.14.13.70;1.14.13.72;1.1.1.270;2.5.1.1;1.3.1.72;5.4.99.7;1.1.1.170;3.6.1.-;1.3.1.70;1.14.21.6	20	C00024;C00027;CE1714;C01789;C00341;C00007;C00006;C00005;C00004;C00003;C01802;C00001;C02530;C00129;C01164;CE2314;CE2315;C01107;C01753;C00448;C05107;C00418;C05859;C00008;C05109;C05108;CE1293;C01189;CE5049;C00996;C15808;C03845;C00058;C00235;C15780;C15781;C00010;C00011;C15915;C00013;C00016;C00356;C00332;C00353;CE5963;C00002;C05439;C00187;C08821;C05437;C01054;C00751;C00080;C15782;44mctr;C11455;CE2321;…	65
mfn1v9path192	Sphingolipid metabolism	R06519;R03354	1.14.-.-;2.4.1.-	2	C00195;C01290;C01190;C12126	4
mfn1v9path191	Sialic acid metabolism	MFN923;MFN922;R04635;MFN926;MFN927;R02769;MFN906;MFN1068;R04922;MFN1084;MFN919;MFN1119;MFN1096;R04373;MFN1056;MFN928;MFN982;MFN1145	2.5.1.57;3.1.3.29;3.2.1.23;2.7.1.60;3.2.1.18;2.7.8.2;3.1.3.25;2.4.99.6;2.4.99.7;2.4.99.4;2.7.8.3;3.2.1.52;2.7.8.8;3.1.4.45;5.1.3.8;2.7.8.11;2.4.99.8;2.4.99.9	18	C06241;C00140;C05401;C05403;C02737;C00625;C15585;C01582;C06128;C05796;G10621;C04791;C04755;C04750;C01132;C04901;C04907;C00221;G10238;C06135;C06134;C00307;C06133;C06139;C06138;G10534;C00009;G10531;C00001;G06780;C04010;C04257;C04911;C04910;G00108;G00109;G00062;G13032;G13033;C00645;G00094;C06136;G11121;C00550;C00074;C04730;C04006;C04737;C02686;C00243;C01674;G00111;C05676;G00113;G00112;G00115;G00114;…	112
mfn1v9path190	Selenoamino acid metabolism	R04939;RN0002;DNAMTSEn;R04935;R03601;R04771;R04929;R04936;R04942;SELCYSTGL;R04930;R04773;SELCYSLY2	2.5.1.47;3.3.1.1;2.1.1.13;6.1.1.10;2.5.1.6;2.1.1.37;4.2.1.22;2.1.1.-;4.4.1.1;2.3.2.2;2.7.7.4	11	C05686;C00020;C00009;C00101;C05688;C05689;C00065;C00002;C00001;C00109;C02967;C00013;C03193;C00014;C00627;C05336;C05335;C00018;C01528;C00212;C01342;C05691;C00012;C05692;C05695;C00033;C05697;C05699;C05698;C00039;C00979;C01647;C00080;C00440;C00041	35
mfn1v9path197	Tryptophan metabolism	RE1711;R02670;HACD1x;TRPO2;R00678;MFN1097;R02665;MFN1060;R01960;MELATNOX;R03629;TRPHYDRO2;R01814;R02678;R04903;5HOXINDACTO2OX;R04904;GLUTCOADHm;R00677;TRYPTAOX;5HOXINOXDA;R02908;R04907;3HXKYNOXDA;R04908;5HXKYNOXDA;R02173;RE2477;R02671;R02912;R03955;RE2562;RE2133;ACACT1r;RE2443;RE2431;RE2425;R03096;R00987;R03936;LFORKYNHYD;R02668;3HXKYNDCL;R00685;R02701;R04909;5HXKYNDCL;ECOAH1m;MFN1142;R03664;R049…	2.5.1.18;1.13.11.11;1.13.11.52;1.14.16.4;1.13.11.6;1.4.3.6;1.2.3.1;1.11.1.6;1.3.99.7;1.2.1.3;4.1.1.-;1.4.3.2;6.3.2.-;1.14.14.1;1.4.3.4;1.1.1.35;4.2.1.17;4.1.1.28;1.14.12.1;1.1.1.1;4.3.3.2;1.14.13.9;2.3.1.9;2.8.2.-;2.1.1.6;2.1.1.-;6.1.1.2;3.7.1.3;3.5.1.4	29	C00024;C00027;C00021;C00020;CE2119;C00028;C00067;C03722;C05647;C05642;C05643;C05640;C00780;C05648;C01852;C00704;C01342;C00010;C00011;C00013;C00014;C00016;C00019;C15605;C09209;C00954;thbpt4acam;C05651;C03512;C05653;C05659;C00007;C00006;C00005;C00004;C00003;C00002;C00001;C02693;C00398;CE5982;C00643;C00090;C02220;C00078;C00978;C00877;CE1395;C00080;CE5860;C01252;C03824;C03470;C02406;C00108;CE1918;C01…	106
mfn1v9path196	Trihydroxycoprostanoyl-CoA beta-oxidation	RE3250;RE3247;RE3248;RE2624	1.3.3.6;5.1.99.4;1.1.1.35;4.2.1.17	4	CE5166;C00027;CE5165;C00080;C00007;C00004;C00003;C05460;CE5168;CE5169;C00001	11
mfn1v9path195	TCA cycle	R00342;R00709;R00267;R01899;R00268;R00621;R03316;R02164;R00408;R00412;R02570;RE0361;R00351;R00352;R00726;R00362;FUMm;R01082;R01324;R01900;R01325;R00432;R00727;R00405;CSm	6.2.1.4;2.3.1.61;2.3.3.8;1.8.1.4;4.1.3.6;1.1.1.37;4.1.1.32;4.2.1.4;1.3.5.1;1.2.4.2;4.2.1.3;2.3.3.3;4.2.1.2;2.3.3.1;1.1.1.42;1.1.1.41;6.2.1.5;1.3.99.1	18	C00068;C00122;C00149;C00009;C00158;C00006;C00005;C00004;C00003;C00028;C00001;C00026;C00104;C05379;C00008;C01169;C00399;C00030;C00390;C00579;C00311;C00010;C00091;C00036;C00011;C00035;C00024;C00033;C00016;C00074;C00002;C00081;C00080;C00248;C00042;C01352;C00417;C00044;C05381	39
mfn1v9path194	Starch and Sucrose Metabolism	GLPASE1;GLPASE2;GLGNS1;R02110;GLBRAN;RE0905;RE0935;RE0915;RE0926;RE0944;RE0951;RE0958;AMY1e;R02108;AMY2e;MALTly;RE0446;TREHe;R02109;GLDBRAN;R01719;UDPGP;MLTG1ly;GGNG	3.2.1.20;2.4.1.11;2.4.1.18;3.6.1.9;3.2.1.1;2.4.1.1;3.2.1.28;3.2.1.33;3.6.1.-	9	C01835;C00105;C00103;C00009;C00029;C00001;C00369;glygn4;C00252;CE2835;CE2837;CE2839;CE2838;C01936;C01083;C00721;C02052;Tyr-ggn;glygn1;glygn3;glygn2;C00015;C00031;C00718;dxtrn;ggn;strch2;strch1;C00080;C00267;C00208;C00897	32
mfn1v9path207	Vitamin B5 - CoA biosynthesis from pantothenate	R03018;R04391;R02971;R03035;RE2776;R03036	2.7.1.33;2.7.7.3;3.5.1.-;3.6.1.9;2.7.1.34	5	C00013;C00020;C00008;C04352;C00002;C00001;C04079;C03492;C01678;C00864;C01134;C00831;C00882	13
mfn1v9path206	Vitamin B3 (nicotinate and nicotinamide) metabolism	R04085;R07407;R07410;R00100;NP1;R02294;R02295;R01724;NMNS;R01271;NNDPR;R03348;R00555;R00104;R00137;R03005;R02323;R03346;R01886;R00103;R03004;NICRNS	2.4.2.11;1.4.1.21;1.6.2.2;2.4.2.12;3.6.1.9;2.4.2.19;2.7.1.23;1.2.3.1;3.2.2.19;2.4.2.31;3.1.3.5;3.6.1.22;2.4.2.1;2.7.7.1;2.7.7.18	15	C00027;C00020;C00009;C00011;C00007;C00006;C00004;C00003;C00002;C00001;C00013;C03722;C00253;C00008;C03150;C00062;C01201;C01185;C00455;C05840;C05841;C05842;C05843;C00153;C02918;C00119;C00857;C00442;C00080;C00996;C00301;C00049;C00999	33
mfn1v9path205	Vitamin B2 (riboflavin) metabolism	R00549;R00161;R07280;R04594;R00160	3.6.1.18;3.1.3.73;3.6.1.9;3.1.3.-;2.7.1.26;2.7.7.2	6	C05775;C00013;C04778;C00016;C00008;C00061;C00255;C00002;C00001;C04732;C04454;C00020	12
mfn1v9path204	Vitamin B12 (cyanocobalamin) metabolism	MFN1143;RE2493;CBL2OR;RN0033	1.16.1.3;2.1.1.13	2	C06453;C00021;C00080;C00019;C00004;C00003;C00001;C02823;C00992;C00541	10
mfn1v9path203	Vitamin B1 (thiamin) metabolism	MFN1081;MFN1082;R00616;R00619;RE2819;RE2820;MFN932;R00618	2.7.4.15;3.6.1.15;3.6.1.-;3.6.1.28;1.2.4.2;1.2.4.1;2.7.6.2	7	C00024;C00026;C00020;C00009;C00068;C00322;C00002;C00001;C00008;C05125;C00022;C01081;C00091;C00454;C00010;C15972;C00378;C16255;C16254;C06157;C00080;C00527;C03028;C00201;C05381	25
mfn1v9path202	Vitamin A (retinol) metabolism	RE2152;RE2252;RE1900;RE1902;RDH3a;R02124;R03048;RE1906;RE1938;RE1908;RE1943;RE1941;RE1939;RE2248;RE2249;RE1942;RE1940;RE1905;RE1904;RE1937;RE1936;RE1901;RE3050;RE1903;MFN1028;UGT1A5r2;RE2150;RE2147;RE2146;RE2148;RE2149;RE2151;R02902;UGT1A5r;RE2669;RETH;RADH;RETNCOA;ORETNF;RE2673;RE2672;RE2671;RE2653;RE2651;RE2655;RE2656;RE2657;RE2658;RE2659;RE2138;RE2139;RE2140;RE2141;RE2202;RE2203;RE2250	1.3.99.23;2.4.1.17;1.1.1.-;1.14.-.-;1.1.1.105;1.2.1.36;3.1.1.-	7	C15492;C00020;CE5776;C00007;C00006;C00005;C00004;C00003;C00028;C00001;CE1617;C00013;CE5754;CE5775;CE5747;13-cis-retnglc;retinal-11-cis;CE5757;13-cis-retn;CE2963;CE2954;CE2961;CE5756;CE2964;CE5575;retinol-cis-11;CE2959;C00060;C00473;CE5592;C00010;CE5589;C00350;C00376;CE5654;C00015;C00030;CE2962;CE1761;retnglc;C02075;C11061;C00002;CE2960;CE6585;CE2953;CE5755;CE5651;CE5652;CE5653;CE5012;CE5013;CE575…	73
mfn1v9path201	Valine, leucine and isoleucine degradation	RE2292;R04203;R02047;R05066;R00922;R00935;R03869;R03871;R01702;R04225;R01701;R04095;R02660;R03170;R02661;R03172;R02197;RE3326;MFN1005;ACACT10m;3AIBTm;R04188;R02199;R02198;R01090;R01214;OCOAT1m;R05064;3HBCOAHLm;ECOAH9m;R04224;R04204;R04137;R02085;MGCHrm;R03656;R03665;R01859;RE2454;R04138;RE2453;RE1554	4.2.1.18;2.6.1.6;2.8.3.5;1.2.1.27;1.2.3.1;1.2.4.4;1.1.1.178;1.1.1.31;1.2.1.3;1.3.99.3;2.3.1.168;1.4.3.2;6.1.1.9;1.1.1.-;6.1.1.5;1.1.1.35;4.2.1.17;3.1.2.4;2.6.1.42;1.3.99.10;1.3.99.12;2.3.1.9;2.6.1.22;1.3.99.2;2.3.1.-;6.4.1.3;6.4.1.4	27	C00024;C00027;C00026;C00020;C00100;C00008;C00007;C00349;C00004;C00003;C00002;C00001;CE5456;C04405;C00123;C01033;C00183;C15975;C02554;C15980;C00164;C00013;C15977;C00025;C00042;C04424;C00579;C03460;C01188;C00704;C03465;C03231;C06001;C00091;C06002;C03345;C03344;C00010;C00011;C15973;C00141;C00014;C00016;C15979;C00356;C00332;C01653;C00288;C02939;C05998;C06000;CE5068;C00233;C00630;C03069;C01644;C00080;…	69
mfn1v9path200	Urea cycle/amino group metabolism	R05182;R01986;R05050;P5CRx;SARDHm;R04496;R04711;R04718;MFN1111;MFN1112;R03938;R03805;RE2127;R03788;R03701;R04190;R04481;OCBTm;ACGSm;R03789;GLU5Km;R00379;MFN994;ARGN;ORNDC;R00178;R01086;R01954;HCO3Em;G5SADs;CRTNsyn	2.1.1.67;2.1.1.43;2.1.1.62;3.5.3.1;2.7.7.7;2.1.1.114;2.7.7.31;2.1.1.37;1.5.99.1;1.2.1.3;2.1.1.77;4.1.1.50;4.3.2.1;2.1.1.56;2.7.2.11;1.16.1.8;2.1.3.3;2.1.1.100;2.1.1.98;6.3.4.5;2.1.1.125;2.4.2.29;2.3.1.1;1.5.1.2;2.1.1.6;4.1.1.17;2.8.1.8;2.7.7.49;2.1.1.28	29	C00024;C00148;C01586;C00021;C00791;C04311;C00101;C00143;C00005;C00004;C00003;C00327;C00001;C00011;C02967;C03912;C03702;C02339;C02946;C02415;C00288;C04441;C04692;C04748;C04833;C00009;C02735;C00624;C04506;C01756;C05313;C02031;C03306;C00006;C00555;CE2934;C00086;C00013;C00213;C06410;C00008;C00010;C00037;C01972;C00002;C00016;C01977;C01978;C00019;C00677;C00122;C00334;C00039;C00025;C16236;C03711;C05198;…	84
mfn1v9path209	Vitamin B9 (folate) metabolism	R01218;MTHFR3;R01222;R01224;R00936;R00937;R00939;R00940;R02235;R02236;DHFR;FOLR2;R01220;R00941;R00945;R04125;R02300;R00943;R01655;R04638;R04621;R02302;FTCD;FPGS3m;FPGS;R00942;FPGS4;R04241;R05197;FPGS7m;R02237;R01654;R02301	6.3.2.17;2.1.1.45;6.3.2.12;6.3.4.3;1.5.1.3;1.5.1.5;1.5.1.6;6.3.3.2;3.5.4.9;2.1.2.10;1.5.1.15;4.3.1.4;3.6.1.-;2.1.2.1;1.5.1.20	15	C00025;C09332;C00009;C00101;C00143;C00005;C00004;C00003;C00002;C00001;10fthf5glu;C05925;C00415;C00008;C05929;C05928;C04895;C00037;C01242;C00006;C04874;C00664;C00234;C01342;C03541;C00011;C00014;C00016;C00065;C02972;5thf;6thf;C00445;C00504;C00080;C00058;C00440;C00921;C01352;7thf;C03479;5dhf	42
mfn1v9path208	Vitamin B6 (pyridoxine) metabolism	R01711;PYDXDH;R01709;PYAM5POr;R01710;R00278;R00277;PYDXPP;PDXPP;HYPOE	1.1.3.12;1.2.3.1;1.2.3.8;1.4.3.5	4	C00250;C00014;C00009;C00007;C00027;C00001;C00534;C00018;C00647;C00704;C00314;C00627;C00847;C01342	14
mfn1v9path184	Putative anti-Inflammatory metabolites formation from EPA	RE3502;RE3485;RE3498;RE3503;RE3497;RE3505;RE3504;RE3488;RE3489;RE3494;RE3491;RE3501;RE3500;RE3495;RE3492;RE3499;RE3493;RE3490;RE3486	1.14.99.1;3.3.2.10;2.3.2.2;3.3.2.6;1.1.1.184;3.3.2.9;1.13.11.34;4.4.1.20	8	C00025;CE2540;C00007;C00006;C00005;CE7111;CE7110;C00001;CE7112;CE7090;CE7091;CE7113;C00051;CE7114;C00030;CE7109;C00028;CE6508;CE7089;CE7088;CE7087;CE7086;CE7085;CE7084;CE7083;CE7082;CE7081;CE7080;C00080;CE7079	30
mfn1v9path185	Pyrimidine metabolism	RE1515;RE0456;R02024;R02018;RE1580;R00978;R01415;R01867;R02101;R01397;R01870;R02483;R02484;R01876;R01570;R01567;R02099;RE1530;R00659;RE2954;RE2967;R00964;R00513;R00968;R00517;R00967;R00516;R00970;R00962;R01549;R01548;R01880;R02091;R02327;R02371;R02097;R02096;R02332;R02372;R01666;R00157;R02094;R00512;R01665;R00158;R02098;R00156;R00570;R02093;R02326;R02331;RE0453;RE0452;R00443;R00442;R00377;R00378;…	2.1.1.45;3.6.1.8;2.7.4.4;2.7.4.6;3.6.1.23;2.4.2.1;2.4.2.3;2.7.7.7;2.4.2.4;3.5.4.5;2.7.4.9;2.7.4.14;2.7.1.74;2.7.4.12;2.4.2.10;2.7.4.10;3.5.4.14;2.7.7.6;2.7.7.52;4.1.1.23;1.3.1.2;4.2.1.70;1.14.17.1;3.6.1.19;1.3.3.1;3.1.3.35;3.1.3.5;2.7.1.48;1.17.4.1;6.3.5.5;2.7.1.40;2.1.3.2;1.3.99.11;3.6.1.39;3.6.1.5;6.3.4.2;3.6.1.6;3.6.1.9;2.7.1.21;2.4.2.23;3.5.2.2;3.5.1.6	42	C00106;C00025;C00342;C00343;C00363;C00364;C00008;C00007;C00006;C00005;C00029;C00027;C00001;C01103;C00365;C07293;C07292;C00064;C00288;C00104;C01342;C00020;C00399;C00009;C01168;C00055;C00906;C00415;C00438;C00361;C05145;C00458;C00459;C03265;C00705;C00143;C00105;C01346;C00214;C00178;C00013;C00063;C00881;C00046;C00011;C00117;C00295;C00014;C00015;C00112;C00119;C00337;C00075;C00002;C00074;C00039;C00299;…	78
mfn1v9path186	Pyruvate Metabolism	LDH_D;ME1m;LALDD;ACOAHi;LGTHL;PCm;LALDO;ALR2;ACTNMO;ALCD21_D;ALCD21_L;ALR3;ACTLMO	1.1.1.38;1.1.1.28;1.1.1.79;4.4.1.5;3.1.2.1;6.4.1.1	6	C00024;C00149;C00009;C00022;C00007;C00006;C00005;C00004;C00003;C00002;C00001;C05235;C00036;C00256;C02912;C00008;C00051;C00010;C00011;C02917;C00033;C00288;C00937;C00424;C00080;C03451;C00546;C00207	28
mfn1v9path187	R Group Synthesis	ARTFR11;ARTFR31;ARTFR12;ARTFR202;ARTFR203;ARTFR61;ARTFR13;ARTPLM1m		0	C03035;C00016;C00080;C00006;C00005;C00154;C00412;C01352;C05272;C02593	10
mfn1v9path180	Prostaglandin formation from arachidonate	RE3479;RE2943;RE3480;RE2066;RE2057;R02581;RE2053;RE2024;RE2050;R01590;R00073;RE3557;RE3554;RE3534;RE3532;RE3533;RE1978;RE2067;RE2068;RE2051;RE2052;R02267;R02268;RE1077;RE2958;RE1078;RE3481;RE3478;RE2960;RE3451;RE3460;RE3454;RE3457;RE3450;RE3456;RE3459;RE3453;RE3455;RE3449;RE3458;RE3452;RE2069;RE2079;RE3524;RE3422;RE3535;RE2080;RE3421;RE3477;RE3423;RE2070	5.3.99.5;2.5.1.18;1.14.99.1;1.1.1.-;3.1.-.-;3.1.3.4;3.1.4.-;5.3.99.4;1.1.1.184;1.13.11.31;1.1.1.189;1.1.1.188;1.1.1.141	13	CE5702;CE5703;CE5700;C00425;C00020;C00009;CE0737;CE5724;C00006;C00005;C00004;C00003;C00028;CE1447;CE5535;CE5534;CE5537;C00013;CE5533;C13856;CE0955;CE4980;C01312;CE5304;CE4938;C05963;C05962;C00416;CE5828;CE7107;C01041;C00007;CE4878;CE5925;C00051;CE5924;C00219;CE5926;CE5928;CE5929;CE4877;CE5708;CE5726;C00704;C00010;C00116;C00024;C00030;CE7106;CE1243;C00282;CE7105;C00072;CE5730;C00002;C00696;C00584;…	82
mfn1v9path181	Prostaglandin formation from dihomo gama-linoleic acid	RE3484;RE3483;RE3482;RE3571;RE3588;RE3570	1.1.1.-;1.14.99.1;1.1.1.141	3	CE2516;CE6230;CE2537;C00030;C00080;C00007;C04741;C00004;C00003;C00028;C00001;CE6234;CE7092;CE7093;CE7094;CE6232	16
mfn1v9path182	Proteoglycan biosynthesis	R05926;GALTg;R05927;R04607;R05928;R05929;R05932;RN0004;RN0009;R07397;R05936;R05935;R05931;RN0005;XYLTer;R05925;RN0010;RN0007;RN0011;RN0008;GLCAE2g;RN0006;RN0003;GLCNACDASg;S2T4g	2.8.2.5;5.1.3.19;2.4.1.223;2.4.1.224;2.8.2.17;2.4.1.226;2.8.2.-;2.4.2.26;5.1.3.17;2.8.2.33;2.4.1.174;2.4.1.175;2.4.1.133;2.4.1.134;2.4.1.135;2.4.1.225	16	hs_pre10;hs_pre11;C00033;C03424;C00043;lxser;xser;C15656;C00054;C00167;C00052;C00053;C02189;C00015;C00001;C00634;C04903;G00157;G00156;C04825;C00080;C00426;C00190;CN0001;CN0003;CN0002;CN0005;CN0004;CN0007;CN0006;C00203	31
mfn1v9path183	Purine metabolism	RE2888;R01130;RE3196;RE3318;R02017;R02019;R01134;R02106;R04325;R04560;R01561;R01863;R02147;R02297;R01969;R02557;R02748;GLUPRT;R01072;ADPT;R04378;R01132;GUAPRT;HXPRT;R02142;R00190;R01229;R01967;R00185;R00430;R01138;R01858;R00333;R00127;R01547;R00124;R00330;R00722;R01137;R01857;R03530;R00332;R02090;R00435;R00441;R00375;R00376;R00183;R01126;R01227;R02088;R01968;R02719;R00191;R01234;R01127;R00181;R01…	2.7.4.8;4.6.1.2;2.7.4.6;4.6.1.1;3.6.1.29;3.5.4.6;2.7.4.3;2.4.2.8;2.4.2.1;3.5.4.10;2.7.7.7;2.4.2.4;2.4.2.7;3.5.4.4;2.4.2.14;2.7.1.74;2.7.4.12;2.7.4.10;2.7.4.11;3.5.4.17;3.1.4.35;2.7.7.6;4.1.1.21;6.3.3.1;1.11.1.7;1.7.3.3;6.3.4.13;2.7.1.113;3.6.1.19;3.6.5.5;3.6.5.4;3.6.1.42;3.6.5.6;3.6.5.1;3.6.5.3;3.6.5.2;3.1.3.5;6.3.2.6;6.3.4.1;1.17.4.1;3.1.4.17;2.7.1.40;2.1.2.2;2.1.2.3;6.3.4.4;4.3.2.2;6.3.5.3;6.3.…	57	C00025;C00027;C00020;C00022;C00104;C00144;C00942;C03838;C04376;C00700;C11821;C01345;C01344;C00234;C00011;C00013;C00014;C00147;C04751;C00385;C00387;C00655;C00366;C00362;C00009;C00361;C00007;C00006;C00005;C00004;C00003;C00002;C00001;C07293;C07292;CE6252;C00559;C00499;C00072;C00074;C06197;C06196;C04734;C00039;C00086;C00242;C00081;C03373;C04640;C00672;C01551;C00342;C00343;C00101;CE0074;C00064;C04677;…	86
mfn1v9path188	ROS Detoxification	CATm;SPODMe	1.11.1.6;1.15.1.1	2	C00007;C00027;C00704;C00001;C00080	5
mfn1v9path189	Saturated fatty acids beta-oxidation	R01975;R04737;R04739;R04741;R04743;R04745;R04748;R01278;R03856;R03776;R03989;R06985;R04753;R01175;R04751;R01279;R03857;R03777;R03990;R04754;R02487;R01923;R00238;R01177;R01274;R03026;R04738;R04740;R04170;R04744;R04746;R04749	2.3.1.9;1.3.3.6;3.1.2.22;1.3.1.38;1.1.1.35;3.1.2.2;2.3.1.21;2.3.1.16;4.2.1.74;1.3.99.7;4.2.1.17;1.3.99.2;1.3.99.3;1.1.1.211;1.3.99.13	15	C01944;C00024;C00006;C00005;C00004;C00003;C00001;C05273;C05258;C05259;C05272;C05271;C05270;C05276;C05275;C05274;C01144;C00318;C02593;C02990;C00010;C00011;C00016;C01832;C00136;C00332;C00154;C05268;C05269;C05264;C05265;C05266;C05267;C05260;C05261;C05262;C05263;C03221;C00080;C00249;C00527;C01352;C00877	43
mfn1v9path210	Vitamin D	25VITD2Hm;25VITD3Hm;VITD2Hm;VITD3Hm;PVD3;LS3;TS3;VD3		0	C00080;C00007;C00006;C00005;C00001;C01164	6
mfn1v9path211	Vitamin D3 (cholecalciferol) metabolism	RE2240;R03610;R03311	1.14.-.-;1.14.13.13	2	C01561;C00080;C00007;C00006;C00005;C00001;C05443;C01673;C01164;CE1337	10
mfn1v9path212	Vitamin E metabolism	RE2390;RE2697;RE2392;RE2396;RE2576;RE2700;RE2394;RE3461;RE3466;RE3468;RE2796;RE3442;RE3463;RE2375;RE2377;RE3471;RE3472;RE3473;RE3438;RE2533;RE2948;RE2705;RE2376;RE2326;RE2706;RE2325;RE2327;RE2704;RE2373;RE3636;RE3295	1.3.3.6;1.3.1.34;2.3.1.162.3.1.154;1.1.1.35;3.1.2.2;4.2.1.17;5.3.3.8;3.1.2.3;2.3.1.16;2.3.1.154;6.2.1.-;5.1.99.4	12	CE5849;C00024;C00027;CE0812;CE5643;C00020;C00100;CE5848;C00007;C00006;C00005;C00004;C00003;C00002;C00001;CE5723;CE6000;CE6219;CE5841;CE5022;C11378;CE5021;CE5844;C02477;CE5838;CE5840;CE7145;CE5845;CE7047;CE5843;C00010;C00011;CE5986;C00013;CE5835;CE5837;CE5719;CE5718;CE5850;CE5851;CE5856;CE5721;CE1926;C00601;CE1924;CE1925;CE5899;CE5847;CE5017;CE5855;CE4898;CE7101;C00080;CE5846;C00088;CE7072;CE5839	57
mfn1v9path213	Vitamin H (biotin) metabolism	R01077;R01074;APOCFm;BTNPLm	6.3.4.9;3.5.1.12;6.2.1.11;6.3.4.15;6.3.4.10;6.3.4.11	6	C00120;C00013;C00020;C05921;C00080;C00002;C00001;C00047;C05552	9
mfn1v9path214	Vitamin K metabolism	R03645	1.1.4.1	1	C01628;C05849	2
mfn1v9path215	Xenobiotics metabolism	R07105;R07000;R07001;R07016;R07098;R07099;R07107;R07079;R07080;R07081;RN0020;R07066;R07068;R07112;R07020;R07089;R07088;R07090;R07022;R07021;R07075;R07087;R07085;RN0030;RN0032;RN0027;RN0029;R07104;R07015;RN0024;RN0025;RN0026;R07106;R07100;R07113;R07002;R07004;R07003;R07025;R07026;R07023;R07024;R07069;R07070;R07084;R07092;R07091;R07093;R07094;R07116;R07013;R07014;R07027;R07071;R07072;RN0023;R07082;…	1.3.1.20;2.5.1.18;1.14.14.1;2.4.1.17;3.3.2.10;1.1.1.1;1.2.1.5;3.3.2.9	8	C07535;C05851;C00829;C06790;C00051;C00015;CN0023;CN0022;CN0021;CN0020;C00007;C00006;C00005;C00004;C00003;C00001;C14839;C02617;C01327;C14796;C14797;C14792;C14793;C14790;C14791;C06755;C14798;C14799;C00870;C14856;C11088;C14846;C14847;C14844;C06424;C14842;C14843;C14840;C00080;C00249;C14852;C14848;C14849;C11148;C11149;C00167;C11713;C11714;C14785;C14784;C14787;C14786;C14783;C14789;C14788;C14854;C14857;…	113
mfn1v9path108	Arachidonic acid metabolism	RE1954;RE1953;RE1955;RE3470;RE3476;RE3520;R07034;R07035;R04552;ALOX12;RE3526;R01596;RE3525;RE2257;RE3036;RE3640;RE3041;ALOX5;RE3044;RE3033;RE2048;RE3475;RE3513;P4504B1r;RE3648;RE3647;RE3646;RE3649;RE3650;RE3651;RE3653;RE3654;R07046;R07052;R07051;R07050;R07048;R07054;RE3286;RE3288;RE3287;RE3289;R07042;R07043;R07044;R07045;R07041;PGSr;RE3042;RE3427;RE3426;RE3429;RE3424;RE3425;RE3428;LTD4DP;GGT5r;LT…	3.1.1.4;2.5.1.18;3.3.2.10;3.1.-.-;1.1.1.197;1.14.15.3;2.3.1.162.3.1.154;5.3.99.4;1.11.1.9;1.3.3.6;1.14.99.1;1.14.14.1;1.1.1.-;5.3.99.5;1.1.1.35;4.2.1.17;3.1.2.2;3.3.2.6;1.1.1.184;3.3.2.9;5.1.99.4;2.3.2.2;6.2.1.-;1.13.11.31;1.13.11.34;1.1.1.141	26	C00025;C00024;C00027;12harachd;C00020;CE7228;C00028;C14772;C05356;C06315;C06314;C04741;C04742;C14782;C05966;C05965;C06254;C00010;C00013;C00016;C00157;CE6246;C00427;C14749;C14748;leuktrF4;CE7231;C00007;C00006;C00005;C00004;C00003;CE7244;C00001;CE7096;CE7097;C13856;CE6250;C14778;C14779;arachd;C14774;C14775;C14770;C14771;C04654;C14773;CE1450;C14769;C14768;C04843;C01312;C00080;CE5178;C04849;CE2730;C0…	97
mfn1v9path109	Arginine and Proline Metabolism	PROAKGOX1r;NOS2;NOS1;NABTNO;APRTO2;HPROxm;R00707;R00708;R04444;R04445;PHCDm;4HGLSDm;PRO1x;R01248;R01251;P5CRm;R03291;R03293;PROD2;EHGLATm;ADMDC;R01086;MFN1040;R01954;DKMPPD;DPROOp;UNK3;UNK2;G5SADrm;PHCHGSm;MDRPD	1.5.99.8;1.14.13.39;4.1.1.50;4.3.2.1;1.4.3.4;1.5.1.2;1.14.11.2;5.1.1.4;2.6.1.1;1.5.1.12;1.2.1.3;6.3.4.5	12	C00025;C00148;C00026;C00009;C00007;C00006;C00005;C00062;C00003;C00327;C00001;C03912;C02946;C01127;C05947;C00533;C03564;C04582;C00073;C00763;C03406;C01342;C00122;C00011;C00004;C00016;C00019;C00064;C01137;C00027;C00058;C00080;C04281;C01157;C01165;C02714;C05938;C00042;C01352;C00049;C05933;C05936	42
mfn1v9path104	Alanine and Aspartate Metabolism	DASPO1p;MFN1007;ASPTAm;R00355;AGTix;ASNNm;NACASPAH;R00485;R00489;ARGSL;R01086;MFN1003;R01954;ARGSS;R00578;ASNS1	4.3.2.1;1.4.3.1;4.3.2.5;6.3.4.5;4.1.1.11;3.5.1.15;3.5.1.38;4.1.1.15;2.6.1.1;2.6.1.44;2.3.3.9;3.5.1.1;6.3.5.4	13	C00010;C00027;C00149;C00020;C00024;C00007;C00062;C00122;C00001;C00026;C00327;C01042;C00025;C00022;C00099;C03303;C03406;C01342;C00036;C00037;C00013;C00033;C00152;C00002;C00080;C00402;C00041;C02179;C00064;C00049;C00048	31
mfn1v9path105	Alkaloid biosynthesis II	R06735;R06736;R06729;COKECBESr;EGMESTr;PECGONCOATr	3.1.1.-;2.3.1.-;3.1.1.1	3	C00010;C00002;C12453;C02066;C00080;C01416;C00001;C00132;C12448;C10858;C00013;egme;C00729;C00020;C00180;C12452	16
mfn1v9path106	Aminosugars metabolism	MFN973;MFN966;MFN925;MFN924;R04435;R00768;R01961;R01201;R02705;R04247;R02590;R00415;MFN1095;R01117;R04215;R02706;ACNAMPH;R01206;R02334;R00022;R01966;CHTNASE;R02059;R00765;G6PDA;R01811;UAG2EMAi;R00420;R01207;RE0314;R02086;KDNH;ACNAM9PL2;UAGALDP;ACGALK;ACGALK2;ACNAM9PL	2.5.1.57;2.5.1.56;3.1.3.29;2.7.1.59;3.2.1.14;2.6.1.16;2.4.1.244;3.5.99.6;2.7.7.15;2.7.7.14;2.4.99.3;2.4.99.1;2.4.1.16;5.4.2.3;5.1.3.14;3.1.3.-;3.2.1.-;5.4.2.2;2.7.7.23;2.7.1.60;4.1.3.3;3.5.1.25;5.1.3.8;2.7.7.43;2.7.1.1;2.7.1.8	26	C00025;C00104;C00329;C00009;C00008;C00128;C05673;C00140;C00064;C00001;chtn;C03518;C04256;C00275;C01064;G04854;C04257;C00063;G00246;C01342;C00075;C00033;C06023;C00270;G00388;C04932;G00023;C06459;C11377;C03691;G00027;G00026;C00645;C00055;C00591;C01674;G04461;G10483;C00013;C00014;C00015;C00357;G10621;C00085;C00074;C00352;C00002;C00081;G00017;G00704;G00255;G00018;C01132;G00251;C04791;C04901;G00837;C0…	75
mfn1v9path107	Androgen and estrogen biosynthesis and metabolism	MFN1047;RE3111;R04757;R04758;RE1698;RE1695;RE1696;RE1697;R02352;R02353;R04681;R04682;MFN1073;MFN1072;RE2235;RE1215;RE1095;RE1216;R01840;R02501;RE3013;R02725;R01834;R02497;RE2767;R01835;R02498;MFN1030;R04764;RE1628;RE1629;RE1630;RE1631;RE2386;RE1627;R04683;R02358;R02478;R02502;R03091;R04352;R04353;R04354;RE1816;RE1635;RE2318;RE1817;RE2319;RE1815;RE3218;RE3220;R03404;R02499;R02500;R01837;R01839;R04…	1.3.99.5;3.1.6.2;1.1.1.64;1.1.1.63;1.1.1.62;2.4.1.17;2.1.1.6;1.6.99.3;2.5.1.18;1.1.1.146;2.1.1.-;1.11.1.7;1.3.99.6;1.11.1.15;1.1.1.145;1.1.1.51;1.14.15.4;5.3.3.1;1.14.14.1	19	C15496;C00027;C00021;C05301;CE5253;C00028;C01227;C00535;C05294;C00704;C05290;C05293;C05299;C05298;C00015;C00019;C00951;CE2184;CE2186;CE2180;CE2183;CE2182;CE2189;C01335;C00007;C00006;C00005;C00004;C00003;C00001;C03917;C05141;C05140;CE1356;CE1358;C00080;C03772;C00167;C00674;C00069;C04373;C15498;C05504;C03170;C16736;C00667;C14497;C00662;CE5254;CE5255;CE5256;C04555;C05302;CE5252;C05300;C03161;C00468;…	89
mfn1v9path101	1- and 2-Methylnaphthalene degradation	R06927;R06917;R06905;R06908;R07881	1.3.99.-;2.3.1.-;1.1.1.1;2.8.3.-	4	C14099;C14120;C14089;C14119;C14090;C14116;C14117;C02909;C00091;C14101	10
mfn1v9path102	3-Chloroacrylic acid degradation	R05233;R05234;R05237;R05238	1.2.1.3;1.1.1.1	2	C06611;C06612;C06613;C06614;C06615;C16348	6
mfn1v9path103	3-oxo-10R-octadecatrienoate beta-oxidation	RE3393;RE3387;RE3402;RE3399;RE3392;RE3391;RE3404;RE3403;RE3389;RE3385;RE3395;RE3397;RE3390;RE3386;RE3401;RE3398	1.3.1.34;1.3.3.6;1.1.1.35;4.2.1.17	4	C00027;C00007;C00006;C00005;C00004;C00003;C00001;CE5306;CE5321;CE5305;CE5324;CE5325;CE5326;CE5327;CE5328;CE5308;CE5309;CE5320;CE5323;CE5315;CE5314;CE5317;CE5316;CE5311;CE5313;C00080;CE5312;CE5318	28
mfn1v9path179	Propanoate metabolism	2HBO;MMSAD3m;R00705;R02940;PPCOAOm;R04432;R03158;R03045;AACOAT;R01354;R00926;R03157	6.2.1.1;1.1.1.27;4.2.1.17;1.2.1.27;3.1.2.4;6.2.1.-;6.2.1.16;6.2.1.17;1.2.1.18;1.2.1.3;1.3.99.3	11	C00024;C00020;C00100;C00011;C00004;C00003;C00002;C00001;C00109;C00804;C04253;C05983;C05668;C00008;C00010;C05984;C00013;C00016;C00332;C01013;C04570;C00222;C00080;C00164;C01352;C00894;C00163;C05985;C00009	29
mfn1v9path178	Porphyrin metabolism	HOXG;R03683;R03220;R03222;R00830;R00831;R02270;RE2901;R00084;R04979;R03197;R04972;R00036;R03165;FCLTm;R00310;FE3R2e;RE3639;RE3053;RE3052;RE3637;RE3051;R07412	1.3.3.4;3.2.1.31;4.2.1.24;1.14.99.3;2.4.1.17;4.99.1.1;1.3.3.3;4.1.1.37;2.3.1.37;2.5.1.61;4.2.1.75	11	co;C00023;C00037;C00007;C00006;C00005;C05520;C05787;C00001;C05768;C00014;C14819;C14818;C00430;C05766;C01024;C05769;C01352;C06258;C15672;C00091;C00191;C15670;C00237;C00010;C00011;C00032;C00015;C00016;C00072;C05791;C00931;C01079;C01051;C05767;C02469;C03374;C00500;C00425;C05770;C00080;C01708;C02191;C00167;C03263	45
mfn1v9path171	Omega-6 fatty acid metabolism	RE3152;RE3154;RE3162;RE3166;RE2987;RE2991;RE3005;RE3156;RE3627;RE2993;RE2996;RE3001;RE2997;RE3626;RE2994;RE3624;RE3157;RE2985;RE2998;RE3161;RE3103;RE3165;RE3148;RE3151;RE2990;RE3159;RE3004;RE2986;RE3000;RE3628;RE2999;RE2992;RE3002;RE3003;RE2995;RE3160;RE0324	1.3.3.6;5.3.3.-;6.2.1.3;1.1.1.-;1.3.1.34;4.2.1.-;1.1.1.35;4.2.1.17;5.3.3.8;2.3.1.-	10	C00010;C00027;C00020;CE4829;CE4820;C00006;C00005;C00004;C00003;C00002;CE1241;C05279;C05275;C03035;CE4794;CE4836;CE5120;CE5121;CE4792;CE4793;CE4790;CE4791;CE4833;CE4832;CE4831;CE4795;CE0785;C00007;CE4839;CE4838;CE2435;C00011;CE2437;C00013;CE2431;CE2442;CE2433;CE2432;C00219;CE2439;CE2438;CE5117;CE5116;CE5115;CE5114;CE5119;CE5118;C02050;C02249;C00083;C00080;CE4834;C00001;CE4840;CE4841;CE2440;CE2441;…	60
mfn1v9path170	Omega-3 fatty acid metabolism	RE3112;RE3121;RE3125;RE3171;RE3175;RE3141;R07869;R07864;RE3145;R07888;R07892;R07896;RE3120;RE3170;RE3110;RE3124;RE3174;RE3140;RE3114;RE3132;RE3146	1.3.3.6;1.13.11.12;6.2.1.3;1.1.1.-;1.1.1.35;4.2.1.17;2.3.1.-	7	CE4828;C00027;C00020;CE4809;CE4820;C00006;C00005;CE4823;C00003;CE4825;CE4826;C00013;CE2540;C04785;C16328;C16327;C16321;CE4851;CE4850;CE4854;C00007;CE4822;C00010;C00011;C00004;CE4819;CE4818;CE4815;CE4814;CE4817;CE4811;CE4810;CE4813;C00002;C00001;C06427;C00083;C00080;C16336;C16335;C16332;C16331;CE4786;CE4848;CE4849	45
mfn1v9path173	Pentose and Glucuronate Interconversions	XYLUR;XYLK;UDPGNP;UDPG1P;GUR1PP	2.7.1.17;1.1.1.10	2	C00105;C00015;C00009;C00080;C00006;C00005;C00008;C00379;C00002;C00001;C00312;C00167;C00310;C00231;C05385;C00191	16
mfn1v9path172	Parathio degradation	R05259;R05421;R05548	3.1.8.1;1.14.14.1	2	C00283;C06608;C06607;C06606;C06604;C00001;C00870	7
mfn1v9path175	Phosphatidylinositol phosphate metabolism	RE3029;RE3032;RE3049;RE3048;RE3027;RE3026;R02654;R05916;PIACGT;R03362;RE2973;MFN913;R04545;R05202;RE1278;R03361;RE2972;RE1441;R03469;RE1957;RE2974;R01802;RE3270;RE1447;R01185;R01186;R01187;R03394;R03430;R03393;R03427;RE3268;PI345P3P;R04513;RE1448;PI45PLCn;R03435;PIPLC;RE3273;R01194;RE3030;R03482;MFN1017;MI1PS;R00840;GPIDA2er;PI4PLC;PMI1346PH;PI34P4Pn;MI14P4P;MI134P4P;PI3PP;PI5P3K;PI34P5Kn;MI1345P…	3.1.3.67;3.1.3.66;2.3.1.41;3.1.3.25;4.6.1.13;3.1.4.11;3.5.1.89;2.4.1.198;2.4.1.-;2.7.1.158;3.1.3.56;3.1.3.57;2.7.1.153;2.7.1.137;3.1.3.-;3.1.4.4;3.1.4.3;3.2.1.22;2.7.1.67;2.7.1.-;2.7.1.68;5.5.1.4;2.3.1.-;2.7.1.149;2.7.8.11	25	CE5647;CE5646;pail45p_hs;C00124;C01245;C00346;C00008;C00002;C00001;CE5648;C00033;CE5101;C01284;C01288;C04549;pail_hs;C00110;C04299;C01220;G00143;C04637;C00009;C00416;C00055;G10610;C00641;C01243;C03546;C00092;C04062;C01204;C00010;C05981;C00015;C03862;C00137;CE5964;CE5965;C00154;CE5645;C00350;CE5649;CE5650;C11557;CE5529;C00269;C01235;C04063;C00080;C00249;dag_hs;CE5132;C01177;C00043;C00165;C04248;C0…	61
mfn1v9path174	Pentose phosphate pathway	R01528;R02736;TALA;R01827;MFN903;R01051;DRBK;R02750;R01049;R02035;R01845;R01829;DRPA;R01066;R01529;R01056;R01057;G6PDH1er	5.4.2.2;2.2.1.2;5.1.3.1;2.7.1.15;2.7.1.14;4.1.2.4;3.1.3.11;5.3.1.6;3.1.3.37;1.1.1.49;4.1.2.13;5.4.2.7;1.1.1.44;3.1.1.31;2.7.6.1	15	C01801;C00281;C00345;C00009;C00008;C00006;C00005;C00004;C00003;C00002;C00001;C00020;C00121;C02076;C00620;C00279;C00199;C00231;C00092;C00661;C00011;C00117;C00111;C00119;C00118;C00084;C00447;C00085;C06222;C01236;C00080;C01172;C00673;C05382	34
mfn1v9path177	Polyunsaturated fatty acid biosynthesis	R07759;R07763;R03370;R07761;R07934;R07950;R07758;R07762	1.3.3.6;1.3.1.38;1.1.1.-;1.1.1.100;2.3.1.-;1.14.19.2	6	C00010;C00011;C04088;C16219;C16218;C00080;C16220;C00006;C00005;C16216;C00154;C00412;C01352;C05764;C16374;C16387;C01203;C16172;C16168;C16217;C00229	21
mfn1v9path176	Phytanic acid peroxisomal oxidation	RE3082;RE3088;RE3093;RE3084;RE3086;RE3089;RE3081;RE3087;RE3092;RE2759;RE3083;RE3074	1.3.3.6;6.2.1.3;1.1.1.35;4.2.1.17;6.2.1.-;5.1.99.4	6	C00027;C00020;C00007;C00004;C00003;C00002;C00001;C07297;C07296;CE5126;CE5125;CE2416;C00010;C00013;CE5940;CE5941;CE5942;CE5943;CE2038;C00080;CE5935;CE5934;CE5936;CE5939;CE5938	25
mfn1v9path168	Nucleotide Sugar Metabolism	TDPDRR;UDPGLDCg;TDPGDH	4.2.1.46;1.1.1.133;4.1.1.35	3	C00011;C00080;C00006;C00005;C00001;C00167;C00687;C00842;C00688;C00190;C03319	11
mfn1v9path169	O-Glycan biosynthesis	R04575;R05912;R05910;R05907;R05911;R05914;R04590;R05913;CORE5GTg	2.4.1.102;2.4.99.4;2.4.1.148;2.4.1.41;2.4.99.3	5	C04902;C04901;C00015;C00080;C00128;G00025;G00024;G00026;C00043;C00055;C04750;C02189;C00203	13
mfn1v9path162	Lysine metabolism	R04142;R02397;R02399;PCLYSOX;R03376;R03451;RE1254;R03098;R03102;R03103;R04390;R04863;R03283;R01933;R01940;R02488;LYSMTF1n;LYSMTF2n;R04866;R04867;R03875;GHMT3;R03284;R02571;R04313;R03658;R03876;BBHOX;RE1540;1PPDCRp;PLYSPSer	1.14.11.4;6.3.2.19;2.1.1.43;1.14.11.1;2.1.1.60;2.3.1.61;1.2.1.31;1.1.1.-;1.14.17.1;1.2.1.47;1.14.11.8;2.1.2.1;1.2.4.2;6.1.1.6;1.3.99.7;3.4.-.-;1.2.1.3;2.1.1.59;4.1.2.-	19	C03087;C00026;C00021;C00020;C05560;C00007;C00006;C00005;C00004;C00003;C00002;C00001;C03702;C05548;C05545;C05544;C05546;C05543;C04076;C01149;C03239;C00496;C00579;C00322;C00037;C01931;C00019;C00450;C00047;C11482;C02188;C00010;C00011;C00013;C00030;C05535;C00592;C00028;C01181;C00408;C03020;C00956;C01646;C04092;C00318;C06157;C00080;C03635;C00248;C00527;C00042;C00487;C01211;C03793;C01259;C00877	56
mfn1v9path163	Methionine and cysteine metabolism	RE0702;R03104;R00893;R00648;R00946;MFN993;MFN995;R00598;MFN991;R00380;R04858;MFN997;R00601;RE2030;RE2223;RE2156;R01687;R03132;R04859;R00897;METAT;R00177;R00896;LCYSTAT;R02433;R02619;MFN992;R00529;CYANSTm;R02435;RE1933;R04238;R00192;RE2640;R01682;R02466;R00178;R01289;R01290;R00891;R00590;CYSLYSL;R01001;CYSTGL;MFN996;R00782;R02408;R03659;R03650;RE3009;MCLACCYSR;RE2812;3SALATAi;3SALAOX;CYSAMO;2AMACS…	4.4.1.8;4.2.1.22;3.1.1.2;2.1.1.61;4.4.1.1;1.1.1.27;2.6.1.1;4.4.1.14;2.7.7.4;1.8.1.4;6.1.1.10;6.1.1.16;1.2.4.4;2.1.1.37;2.1.1.36;2.1.1.31;2.1.1.32;1.11.1.7;2.1.1.13;2.5.1.65;1.4.3.2;2.1.1.51;2.5.1.47;3.5.1.14;2.5.1.48;2.5.1.49;2.5.1.6;4.1.1.29;1.13.11.20;4.1.1.50;2.8.1.1;3.3.1.1;2.7.7.25;2.3.1.1;4.1.1.15;2.8.2.-;2.3.1.-;3.1.1.29;2.1.1.29;2.3.2.2;4.3.1.17	41	C00024;C00027;C00026;C00021;C00020;C00022;C05523;C05522;C05527;C00342;C05528;CE1401;C02430;C01137;C00025;C01755;C01180;C03523;C01342;C00010;C00011;C00012;C00013;C00014;C05823;C00053;C00155;C05824;C00957;C00109;C00224;C01234;C00302;C03125;C01326;C00542;C02291;C00009;C00007;C00006;C00005;C00004;C00003;C00002;C00001;C04728;C04155;C04157;C04156;C04152;C04158;C01639;C00491;C00094;C00097;C01817;C00073;…	93
mfn1v9path160	Linoleate metabolism	RE3418;RE3332;R03626;R07057;R07055;R07056;RE3333;RE3261;RE3265;RE3260;RE3264;R07064;RE3259;RE3258;RE3411;RE3412;RE3407;RE3409;RE3406;R07058;RE3413;RE2346;RE3416;RE3415;RE3414;RE3408;RE3410;RE3419;RE3417;RE3420	3.1.1.4;1.14.99.1;1.14.14.1;2.4.1.17;3.3.2.10;1.11.1.9;1.13.11.12;3.3.2.9;1.13.11.33;1.13.11.34	10	C00127;C00007;C00006;C00005;CE2061;C04230;C00028;C00001;CE6504;CE6415;CE2306;CE5921;C01041;CE6506;CE2576;C04717;C08261;CE5922;CE5920;CE5918;C00051;CE5898;CE5899;CE2163;CE2539;CE2006;C00015;C00030;CE2577;C00072;C00157;CE5526;C14825;C14826;C14827;CE2047;CE2049;CE2305;CE2304;CE2303;CE5527;CE6502;CE5528;C00080;C14762;C01595;C14765;CE5919;C00167;C01601	50
mfn1v9path161	Lipoate metabolism	R07766;R07769;RE1944;R07771;R07768;R07767;RE2459	2.8.1.8;3.1.1.13;2.7.7.63;2.7.7.-;2.3.1.181	5	C05752;C00013;C00080;C00002;C00001;CE2102;C16237;C16236;C00725;C00047;CE5656;C16239;C16238	13
mfn1v9path166	N-Glycan biosynthesis	R06238;R06263;R06264;R06262;R05983;M13N2Tg;R05976;R06127;R06128;R04494;R05970;R04502;R05972;R05986;M14NTg;R05987;R05991;MFN976;R01009;MFN943;R05990;R01007;R05969;GLCNACPT_L;R05982;R05984;M1316Mg;GGT_L;FT	2.4.1.101;2.7.8.15;2.4.1.94;3.2.1.113;2.4.1.119;3.2.1.114;2.4.1.83;2.4.1.-;2.4.1.144;2.4.1.145;2.4.1.131;2.4.1.56;2.4.1.155;2.4.1.141;2.4.99.1;2.4.1.142	16	C00105;C04375;C00128;C00129;dolp_L;C00001;G00003;G00002;G00001;C00013;C05882;n2m2masn;C00015;C00621;m4masn;C03862;C05884;C00017;C04500;C01246;C00055;C00096;C00159;C00338;C05864;C00035;C00110;C05860;C05861;C05868;naglc2p_L;C04537;C04539;C00080;C00448;C00043;G10610;C04946;C03021;G10619	40
mfn1v9path167	Nitrogen metabolism	R00485;R00132;R00578	3.5.1.38;3.5.1.1;6.3.5.4;4.2.1.1	4	C00025;C00011;C00014;C00152;C00064;C01353;C00049	7
mfn1v9path164	Mono-unsaturated fatty acid beta-oxidation	RE2909;RE2908;RE2910;RE2914;RE2913;RE2915;RE2919;RE2920;RE2921;RE2912	6.2.1.3;4.2.1.17;1.1.1.35;1.3.99.3	4	C00020;C00004;C00003;C00002;C00001;CE0850;CE0853;CE0852;CE2592;CE2591;CE2596;CE2597;CE2594;CE0784;CE0782;C00010;CE0692;C00013;C00016;CE0695;C00080;C01352;CE1102	23
mfn1v9path165	N-Glycan Degradation	SIAASE;GALASE1ly;A_MANASE;B_MANNASEly;FUCASEe;AHEXASEly;AHEXASE2ly;GASNASE2ly;GASNASEly	3.2.1.23;3.2.1.24;3.2.1.25;3.2.1.18;3.5.1.26;3.2.1.51;3.2.1.52	7	C00159;n2m2nm;mn;C00124;s2l2n2m2m;n2m2mn;s2l2n2m2masn;C00140;s2l2n2m2mn;C00270;C00001;l2n2m2mn;C04946;s2l2fn2m2masn;n2m2nmn;m2mn;C01019	17
mfn1v9path157	Keratan sulfate degradation	S6TASE13ly;S6TASE14ly;S6TASE15ly;S6TASE16ly;S6TASE17ly;S6TASE18ly;S6TASE19ly;S6TASE20ly;S6TASE21ly;S6TASE11ly;S6TASE12ly;S6TASE23ly;S6TASE24ly;S6TASE26ly;SIAASE2ly;SIAASE3ly;SIAASE4ly;GALASE5ly;GALASE6ly;GALASE7ly;GALASE8ly;GALASE9ly;GALASE10ly;GALASE11ly;GALASE12ly;GALASE13ly;GALASE14ly;GALASE15ly;GALASE3ly;GALASE4ly;GALASE16ly;GALASE17ly;GALASE18ly;GALASE20ly;GALASE19ly;NAGA2ly;FUCASE2e;NACHEX1…	3.2.1.23;3.1.6.14;3.2.1.18;3.5.1.26;3.2.1.51;3.2.1.52;3.2.1.49	7	f1a;C00124;ksi_deg23;ksi_deg14;ksii_core4;C00140;C00001;ksi_deg2;ksi_deg3;ksi_deg1;ksi_deg6;ksi_deg7;ksi_deg4;ksi_deg5;ksi_deg8;ksi_deg9;ksi_deg18;ksi_deg19;ksi;ksii_core2_deg9;ksi_deg10;ksi_deg11;ksi_deg12;ksi_deg13;C00270;ksi_deg15;ksi_deg16;ksi_deg17;ksi_deg32;ksi_deg33;ksi_deg30;ksi_deg31;ksi_deg36;ksi_deg37;ksi_deg34;ksi_deg35;ksii_core4_deg2;ksi_deg38;ksi_deg39;core6;C00059;ksii_core4_deg3;…	70
mfn1v9path156	Keratan sulfate biosynthesis	AG13T1g;AG13T2g;AG13T3g;AG13T16g;AG13T17g;AG13T18g;AG13T8g;AG13T9g;AG13T10g;AG13T4g;AG13T11g;AG13T12g;AG13T13g;AG13T14g;AG13T15g;AG13T5g;AG13T6g;AG13T7g;S23T2g;S23T4g;S23T3g;S6T10g	2.4.99.6;2.4.99.4;2.4.1.149	3	l2fn2m2masn;C00128;ksii_core2_pre1;ksii_core4_pre8;ksii_core4_pre7;ksii_core4_pre5;ksii_core4_pre4;ksii_core4_pre3;ksii_core4_pre2;ksii_core4_pre1;ksi_pre7;ksi_pre6;ksi_pre4;ksi_pre3;ksi_pre2;ksi_pre1;C00055;ksi_pre9;ksi_pre13;ksi_pre12;ksi_pre10;ksi_pre16;ksi_pre15;C00053;core2;ksi_pre34;ksi_pre19;ksi_pre18;ksi_pre31;ksi_pre30;ksi_pre33;C00015;C00054;ksi_pre27;C00080;C00043;ksi_pre28;ksii_core2_…	47
mfn1v9path155	Hyaluronan Metabolism	HAS1;HAS2;GLCAASE8ly;GLCAASE9ly;NACHEX27ly	3.2.1.31;2.4.1.212;3.2.1.52	3	ha_pre1;C00015;C00080;C00518;C00140;C00001;C00043;C00167;ha_deg1;C00191	10
mfn1v9path154	Histidine metabolism	R04065;R00904;R04996;MHISOR;R04674;R01159;RE3629;R00908;R01166;RE3630;RE3633;RE3632;R01167;R01168;HISD;R03655;RE3625	6.1.1.21;3.4.13.20;1.4.3.4;3.4.13.3;3.5.1.-;4.3.1.3;2.6.1.19;4.1.1.22;2.3.1.-;2.1.1.-;2.6.1.55;4.1.1.28;1.2.1.5;1.2.1.3	14	C00025;C00024;C00027;C00026;C00020;C00011;C00007;C00004;C00003;C00002;C00001;CE7220;C05665;C05127;C00785;CE7217;C00099;CE2088;CE2089;C01342;C00010;C00037;C05828;C00013;C00014;C00033;C00135;C02835;CE7218;C05827;C05130;C01643;C00388;C00222;C00080;C00386;C01152;C02988	38
mfn1v9path153	Hexose phosphorylation	R02848;R02865;R00725;R00876;R01327;R01964;R02849;R02867;R01139;R01140;R01330;R01965;R02850;R02868;R00801;R04998;R00010;R00772	3.2.1.20;3.2.1.21;5.3.1.8;2.7.1.1;3.2.1.28	5	C05839;C05838;C00104;C00329;C00008;C00002;C00001;C02965;C00275;C01083;C00092;C00095;C00159;C00031;C00352;C00131;C00794;C00085;C00081;C00089;C01096;C00206;C00738	23
mfn1v9path152	Heparan sulfate degradation	HS1ly;HS3ly;HS4ly;HS2ly;S6TASE1ly;S6TASE3ly;S6TASE2ly;GLCAASE1ly;IDOAASE2ly;IDOAASE3ly;IDOAASE1ly;LINKDEG1ly;HSPASEly	3.10.1.1;3.2.1.76;3.2.1.31;3.1.6.14	4	hs_deg17;hs_deg16;hs_deg11;hs_deg10;hs_deg13;hs_deg12;hs_deg19;hs_deg18;C00001;C00124;C06472;C00191;C00059;hs;hs_deg22;hs_deg23;C00181;C00080;hs_deg9;hs_deg1;hs_deg2;hs_deg5;hs_deg4;hs_deg7;hs_deg6	25
mfn1v9path151	Heparan sulfate biosynthesis	R05930	2.4.1.223	1	G00157;G00162	2
mfn1v9path150	Glyoxylate and Dicarboxylate Metabolism	PGLYCP;FBA4;GLXO2p;GLYCLTDym;HPYRR2x;HPYRRy;GLYCTO1p	3.1.3.18;4.1.2.13	2	C00027;xu1p-D;C00111;C00009;C00080;C00007;C00006;C00005;C00004;C00003;C00266;C00001;C00160;C00209;C00048;C00168;C00258;C00988	18
mfn1v9path159	Limonene and pinene degradation	PYLALDOX;R06414;R06415;T2M26DCOAHLx;C2M26DCOAHLx;P4502C93;P4502C92;P4502C94	2.3.1.-;1.2.1.3;3.1.2.-;4.2.1.17	4	t2m26dcoa;C02452;C06306;3h26dm5coa;C00080;C00007;C00006;C06078;C00004;C00003;C00001;peracd;c2m26dcoa;C02576;C11948;C11949;C00964;C02759;C00005;C11950	20
mfn1v9path158	Leukotriene metabolism	RE3551;RE3011;RE3597;RE3309;RE3312;RE3596;RE1819;RE3432;RE3433;RE3307;RE3313;RE3010;RE3340;RE3338;RE3448;RE3564;RE3572;RE3573;R01595;R03058;RE3308;RE3311;RE3314;RE3310;RE3012;RE3552;RE3581;RE3341;RE3334;RE3445;RE3561;RE3580;RE3576;RE3585;RE2360;R03867;RE1820;RE1818;RE3343;RE3339;RE3444;RE3560;RE3574;RE3579;RE3586;R03057;RE3344;RE3337;RE3447;RE3563;RE3578;RE3583;R03059;RE3582;RE3562;RE3446;RE3335;…	1.3.3.6;2.5.1.18;1.14.14.1;6.2.1.3;1.13.11.34;1.3.1.34;1.1.1.35;3.1.2.2;4.2.1.17;5.3.3.8;2.3.2.2;2.3.1.-;1.1.1.1;1.1.1.184;4.4.1.20;1.2.1.3;3.3.2.6	17	C00024;C00027;C00020;CE5995;CE5994;CE4988;CE4987;CE2056;C05356;CE2054;CE2053;CE5348;CE5349;CE5342;CE5343;CE5341;CE5346;CE5347;CE5344;CE5345;CE6197;C00010;C00013;CE5968;CE5969;CE5966;CE5967;C00219;CE6246;CE5350;CE5352;C00302;C00007;C00006;C00005;CE5976;C00003;CE5970;C00001;CE5141;C04853;CE5140;CE6474;CE5944;CE5946;CE5947;C00080;CE5179;CE5178;C03577;CE0078;C03363;CE5307;CE6473;C00909;C02166;C02165;…	97
mfn1v9path135	Fructose and mannose metabolism	R03234;R05692;R07059;GFUCS;R07060;R00887;R00890;HEX7;R00867;R01326;R00885;R01951;R00872;R00762;FBP26;R02568;FBA2;R00888;MFN988;MAN6PI;R01819;R01818;PMANM	4.2.1.47;5.3.1.8;2.7.7.30;1.1.1.-;5.4.2.8;4.1.2.13;2.7.7.13;3.1.3.11;5.3.1.5;2.7.1.4;2.7.1.7;2.4.1.-;1.1.1.271;3.1.3.-;2.7.1.1;3.1.3.46	16	C00009;C00008;C03267;C00006;C00005;C00004;C00003;C00002;C00001;C00325;C14830;C03812;C02888;C00577;C01222;C00275;C00310;C02492;C00665;C02985;C00095;C00096;C00159;C00013;C00111;C00031;C00354;C00085;C02976;C01096;C05345;C00636;C00080;C00267;C00044;C00464;C01094;C00181	38
mfn1v9path134	Fatty acid oxidation, peroxisome	FAOXC2242046x;FAOXC200180x;FAOXC16080x;FAOXC180x;FAOXC18480x;FAOXC246226x;FAOXC2452253x;FAOXC2452256x;FAOXC2442246x;FAOXC241181x;FAOXC2051843x;FAOXC183806x;FAOXC260240x;FAOXC240200x;FAOXC2251836x;PEROXx	1.3.99.3	1	C00024;C00027;strdnccoa;C00100;C01944;C00007;C00004;C00003;C00001;tettet6coa;tethex3coa;C03035;arachdcoa;dcsptn1coa;C00412;clpndcoa;nrvnccoa;tetpent6coa;C00010;adrncoa;C00154;c226coa;hexccoa;tetpent3coa;lgnccoa;C00080;odecoa;tmndnccoa;arachcoa	29
mfn1v9path137	Geraniol degradation	R08094;R08089;R08092	1.3.99.-;1.1.1.35	2	C16471;C16470;C16464;C16468;C16469;C01920	6
mfn1v9path136	Galactose metabolism	R03113;R01205;R03237;R03238;R03239;R03236;R01092;R00955;GALU;R01678;R01101;R00802;R01103;R03634;R02926;R01329;R01104;R05549;R01679;R04783;R01105;FBA5;R00291	2.7.1.11;3.2.1.20;3.2.1.108;3.2.1.23;3.2.1.26;3.2.1.22;1.1.1.-;2.7.7.12;5.1.3.2;2.7.7.9;2.7.1.6;4.1.2.13;2.4.1.90;2.7.1.144;2.7.1.56;3.2.1.48	16	C00104;C05396;C00124;C00103;C00009;C00008;C00140;C00029;C00002;C00001;C00116;C05400;C05401;C05402;C05403;C05404;C00962;tag1p-D;C00577;C00031;C00492;C05394;C00052;C05399;C03785;C00063;C01613;C00159;C00013;C00111;C00015;C00112;C05796;C00075;C00794;C02336;C00446;C00243;C00221;C00081;C00080;C00267;C00089;C01097;C00611	45
mfn1v9path131	Fatty Acid Metabolism	R00623;R04121;R00631;ACOAO7p;MCOATAm;LCAT1e;LPS3e;LPS2e;FA140ACPH;FA160ACPH;FA161ACPH;FA1822ACPH;FA1821ACPH;FA180ACPH;FA182ACPH;FA181ACPH;FA141ACPH;FA120ACPH;DCIm;R01280;ACCOAC;PTE3x;PTE5x;PTE4x;ALDD21;PTE2x;C110CPT2m;HPCLx;FCOAH	2.3.1.43;5.3.3.8;1.3.3.6;1.14.14.1;6.2.1.3;3.1.1.3;3.1.1.23;1.1.1.1;2.3.1.39;6.4.1.2;3.1.2.14;1.2.1.3;1.1.1.71	13	C00024;C00027;C05223;ocdcyaACP;ttdcea;C00009;C00008;C00007;hdeACP;C00004;C00003;C00002;C00001;C00116;C00288;C05272;lpchol_hs;C05761;C05102;mag_hs;C01209;octeACP;C00318;pchol_hs;ocdcea;C02679;C00010;xolest2_hs;tdeACP;C05764;C00071;C00154;Rtotal;ocdcya;ocdcaACP;C03221;C01607;hdcea;C00058;lneldc;C00798;C00226;C06424;C00083;C00080;C00249;lnlcACP;dag_hs;C01595;Rtotal2;C00229;C01530;lneldcACP;C00162;C0…	56
mfn1v9path130	Electron transport chain	MFN990;R04433;R02166;CYOOm3;ATPS4m	1.10.2.2;3.6.3.14;1.6.5.3;1.5.5.1;1.9.3.1	5	C00399;C00125;C00126;C00080;C00007;C00390;C00002;C00001;C00704;C04570;C00008;C04253;C00009	13
mfn1v9path133	Fatty acid oxidation	FAOXC2242046m;FAOXC200180m;FAOXC204;FAOXC160;FAOXC16080m;FAOXC180;FAOXC80;FAOXC140;FAOXC1811601m;FAOXC1811603m;FAOXC150m;FAOXC18480m;FAOXC1811602m;FAOXC16180m;FAOXC170m;FAOXC18280m;FAOXC182806m;FAOXC183803m;FAOXC2252053m;FAOXC2031836m;FAOXC11;FAOXC204184m;FAOXC226205m;FAOXC226;ETFQO;ETF	1.3.99.3;1.5.5.1	2	C00024;C00027;strdnccoa;C00100;C01944;C00007;q10h2;C00004;C00003;C00001;dmhptcoa;etfrd;C03035;etfox;dmnoncoa;arachdcoa;dcsptn1coa;ptdcacoa;C00412;od2coa;hdcoa;C02593;dlnlcgcoa;vacccoa;C00010;C00016;adrncoa;C00154;lneldccoa;lnlccoa;c226coa;lnlncacoa;C00399;C00080;odecoa;hpdcacoa;C01352;eicostetcoa;tmndnccoa;arachcoa	40
mfn1v9path132	Fatty acid activation	FAOXC161802m;FACOAL224;FACOAL204;FACOAL204i;FACOAL160i;FACOAL180i;FACOAL1821;FACOAL206;FACOAL1813;FACOAL203;FACOAL140i;FACOAL1831;FACOAL1832;FACOAL226;FACOAL226i;FACOAL2251;FACOAL2042;FACOAL161;FACOAL260;FACOAL170;FACOAL240;FACOAL1822;FACOAL241;FACOAL181i;FACOAL191;FACOAL150;FACOAL184;FACOAL246_1;FACOAL245_2;FACOAL245_1;FACOAL244_1;FACOAL205;FACOAL1812;FACOAL2252;FACOAL200	1.3.99.3;6.2.1.3	2	C00024;tetpent6;odecoa;strdnccoa;C00020;C01944;C06425;nrvnc;C00004;C00003;C00002;C00001;eicostet;tethex3coa;vacc;clpnd;C05272;hexccoa;hpdca;C03035;hdcea;arachdcoa;dcsptn1;arachd;tettet6coa;hexc;prist;lgnc;C00412;tetpent3coa;clpndcoa;od2coa;tetpent6coa;nrvnccoa;phytcoa;C01712;tettet6;C02593;ocdcea;dlnlcgcoa;tetpent3;C00010;tmndnc;C00013;C00016;adrncoa;C00154;lneldccoa;strdnc;pristcoa;lnlccoa;c226c…	77
mfn1v9path139	Glutathione Metabolism	GTHP;GTMLTe;MFN1050;AMPTASECGe;GLUCYS;GTHS;GTHRDt	3.4.11.2;6.3.2.2;6.3.2.3;1.11.1.9;2.3.2.2;2.8.1.7	6	C15812;C00027;C15811;C00009;C00025;C00127;C00008;C01419;C00001;C03740;C00002;C00041;C00051;C00669;C00080;C00037;C00097	17
mfn1v9path138	Glutamate metabolism	SSALxm;GLUDxm;R00707;R00708;P5CDm;GTHOm;R00355;R01648;ABTArm;ALATA_L;GLUNm;GLUDC;R00261;GLNS;R00894;CBPSam	4.1.1.19;6.3.2.2;1.8.1.7;4.1.1.15;2.6.1.1;2.6.1.2;2.6.1.19;1.5.1.12;6.3.4.16;1.2.1.24;1.4.1.2;3.5.1.2;6.3.1.2	13	C00025;C00026;C00009;C00127;C00006;C00005;C00004;C00003;C00064;C00001;C03912;C00288;C00008;C00022;C00051;C00669;C00232;C01342;C00011;C00334;C00002;C00080;C00042;C00041;C00169	25
mfn1v9path140	Glycerolipid metabolism	R04377;R02757	2.4.1.-;2.7.1.94	2	C00681;C04046;C06040;C01885	4
mfn1v9path141	Glycerophospholipid metabolism	R01036;R01041;R00842;MFN1083;R00849;R00848;R01752;R00392;R04514;R00851;R02617;GPAMm_hs;R02251;MFN1008;MFN1009;R01013;DHAPAx;R02114;RE3329;RE3330;RE2802;R02241;R02760;R04361;AGPAT1;RE3037;R04311;R02240;R02038;EPCTX;CPCTDTX;R01890;CDS;R01799;MFN1019;RE2964;PGPPT;CDIPTr;R01321;R04321;RE3267;R07389;PSSA1_hs;PSSA2_hs;R01351;R01352;R05209;R02250;RE2965;R02687;R02688;LPS2;RE3067;RE3303;MFN1018;R01350;R0…	3.1.1.7;3.1.1.4;3.1.1.5;2.3.1.42;2.3.1.43;2.3.1.135;2.3.1.67;1.1.1.21;3.1.1.8;3.1.1.3;2.7.8.1;2.7.8.2;4.1.2.13;2.7.8.8;1.14.15.3;2.7.1.107;1.1.99.4;1.1.99.5;3.1.1.79;4.1.1.65;2.7.7.15;2.7.7.14;3.1.3.1;2.3.1.15;1.1.1.94;2.3.1.51;3.1.1.34;1.2.1.3;1.3.99.3;3.1.3.75;1.1.1.72;2.5.1.26;3.1.4.4;3.1.4.3;3.1.4.2;3.1.3.4;3.1.4.-;1.1.1.1;1.1.1.2;3.1.4.44;3.1.4.46;1.1.1.8;1.3.99.13;3.1.4.39;3.2.1.22;3.2.1.23…	54	C00024;CE6330;C04230;C00028;C04233;pa_hs;C05401;C01225;C02737;C04635;C00435;C02530;C05212;C06124;C06254;C00010;C00011;C00013;CE6488;C00016;CE6326;G10621;C00157;CE4770;C04756;C06037;C00958;C01233;C00226;adhap_hs;C00422;C00222;ps_hs;C14748;C04517;C03201;cdpdag_hs;C03454;C00307;C03129;C04598;C04317;CE6499;CE6498;C00009;C00008;C00007;C00006;C00005;C00004;C00003;C00002;C00001;pgp_hs;CE7098;C01120;pail…	157
mfn1v9path142	Glycine, serine, alanine and threonine metabolism	R02528;R00704;R02527;R00465;R01392;R01513;R00475;R02529;GCC2am;R03425;R00611;DMGDHm;R01565;MFN999;R02821;GHMT2rm;GCC2bim;R01221;GCCbim;RE2031;ALASm;R00371;RE1473;R00369;R00585;R04173;PSERT;R05085;R01334;R00582;RE2642;MFN1094;THRS;THRD_L;R00220;R02530;R01394;R03662;R03654;R03663;R03038;GLYOp;SERHL;RE1276;AACTOOR;2AMACHYD	1.1.1.28;5.3.1.22;4.4.1.5;2.6.1.52;2.6.1.51;6.1.1.11;6.1.1.14;4.3.1.19;1.1.1.95;2.1.2.10;2.3.1.37;1.5.99.1;1.5.99.2;1.1.3.15;2.1.1.10;1.4.3.6;3.1.3.18;1.4.3.4;3.5.1.14;1.1.1.-;1.1.1.78;1.1.1.79;2.6.1.44;3.1.3.3;6.1.1.3;2.1.2.1;6.1.1.7;4.2.3.1;1.1.1.81;2.1.1.5;2.3.1.1;1.4.4.2;4.3.1.17;2.3.1.29;4.1.1.39;2.3.2.2	36	C00024;C00027;C03508;C00021;C00020;C00009;C00022;C00007;C00006;C00005;C00004;C00003;C00028;C00001;C01005;C02412;C05235;C00026;C00065;C01635;C02553;C01146;C00886;C01342;C01651;C01650;C00430;C03232;C00256;C00016;C00025;C01026;C00258;C00101;C00041;C00579;C06055;C01242;C00051;C00073;C00091;C00197;C02051;alpam;C00988;C00010;C00037;C00188;C00013;C00014;C00033;C00030;C00019;C00155;C01419;C00002;C00937;C…	81
mfn1v9path143	Glycolysis and Gluconeogenesis	R00754;CAT2p;R00703;R00214;R00216;G3PD2m;GAPD;R01061;R01063;R00710;R00711;R01699;R03270;R00209;R00210;R02569;HEX1;MFN1093;PFK;R04779;R01600;R01786;R00299;R00200;PYK;R02320;R01512;R00227;FBP;R04780;R01516;R02731;R00317;R01515;R00014;R00431;FBA;R01070;R00658;R02739;R01602;TPI;R01015;PGI;R02740;R03321;R01662;R01518;PGMT;R00959;R00316;R00235;R00236;R00344;CBPPer	5.3.1.9;2.7.1.106;5.3.1.1;1.1.1.27;2.2.1.6;6.4.1.1;4.1.2.13;2.7.1.11;1.1.99.5;2.3.1.12;1.11.1.6;1.2.1.5;1.2.1.3;1.1.1.38;1.1.1.39;1.1.1.71;1.2.1.59;1.8.1.4;4.2.1.11;1.2.4.1;3.1.3.13;1.2.1.51;3.1.3.11;1.2.1.13;1.2.1.12;1.1.1.1;5.1.3.3;2.7.1.40;4.1.1.1;4.1.1.3;6.2.1.1;5.4.2.2;3.1.2.1;5.4.2.1;3.6.1.7;5.4.2.4;5.4.2.5;4.1.1.32;2.7.1.1;2.7.1.2;2.7.2.3;5.1.3.15;3.1.3.46;1.1.1.40	44	C00068;C00027;C00149;C00103;C00009;C00022;C00006;C00005;C00004;C00003;C00002;C00001;C00013;C00665;C00036;C05378;C05993;C05125;C00008;C00579;C00668;C00092;C00093;C00020;C01342;C00236;C00010;C00011;C00035;C00111;C00033;C00016;C00031;C00354;C00118;C00074;C00288;C00085;C01136;C00197;C05345;C00631;C00227;C01231;C00084;C00221;C00024;C00080;C00248;C01172;C01159;C00267;C01352;C00469;C00661;C00044;C00186;…	58
mfn1v9path144	Glycosphingolipid biosynthesis - ganglioseries	R03490;RE2723;R04584;RE2788;R05109;R05952;R05938;R05939;R05946;RE2720;R04648;R05957;R05116;R05942;R05949;R04583;R05940;R03488;R05937;RE2721;RE2724;MFN1053;RE2722;R02181;R02586;R03553;R04064;MFN1048;R02180;R02122;R04633;R06010;MFN1055;R04586;R05954;R05955;R05958;R05959;R05945;R04660;R05947;R05951;R05114;R05944	2.8.2.11;2.8.2.23;2.8.2.17;2.8.2.-;2.8.2.21;2.4.99.-;2.8.2.33;2.8.2.5;2.8.2.20;2.4.99.4;3.2.1.23;3.2.1.46;3.2.1.52;2.4.1.92;2.8.2.8;2.4.99.8;2.4.99.9	17	CE5806;C00124;C01490;C00128;C00001;C00585;C00035;G00123;C00401;C03721;C01582;CE5740;CE5741;C04911;C06126;G00108;G00109;C06140;C06141;C06127;C15558;G11334;C00054;C00055;C06125;G11122;C00053;C00195;C04072;C06299;C03405;G10524;CE5739;CE5738;C00015;G00497;C02834;G00092;C04730;C02440;CE3056;C00573;C00325;C02686;C01132;C00634;C00635;C00080;G00111;G00110;G00113;C04927;G00115;G00114;G00116;C06135;C06134;…	66
mfn1v9path145	Glycosphingolipid biosynthesis - globoseries	R05902;R05903;RE2730;RE2731;RE2732;R05631;R04182;R05965;R05967;R05961;MFN957;R04183;R04184;R05964	3.2.1.22;3.2.1.49;2.4.1.-;2.4.99.4;2.4.1.88;3.2.1.52;2.4.1.79	7	C04737;CE5620;CE5618;C00015;C00080;CE5614;C04925;C00055;G00094;C00984;C00001;C00043;C01290;C00128;C01132;C00052;G00095;C00203;C03272	19
mfn1v9path146	Glycosphingolipid biosynthesis - lactoseries	R06168;R06167;R06169;R06153	2.4.99.6;2.4.1.37;2.4.1.87;2.4.1.40	4	C04910;C00015;C00128;C00055;C06131;C06130;C00052;C00203	8
mfn1v9path147	Glycosphingolipid biosynthesis - neolactoseries	R06021;R06097;R06192;R05977;R06033;R06198;R06027;R06221;R06222;R06224;R06227;R06230;R05974;R06189;R04659;R05975;R06029;R06190;R06191;R06193;R06197;R06187;R05978;R06216;R06232;R06215;R06032	2.4.1.37;2.4.99.-;2.4.1.163;2.4.1.-;2.4.1.149;2.4.99.8;2.4.1.87;2.4.1.150;2.4.1.40	9	G00050;G00066;C04845;C04938;C00015;C00128;C04936;C04922;C00325;C00043;C00055;C00035;C00052;C06132;C00203	15
mfn1v9path148	Glycosphingolipid metabolism	R02978;3DSPHR;RE2667;R01281;RE2680;RE2666;R04322;R01497;UGCG;GALGT4;RE2679;ST8SIA55g;R01495;CERK;R02976;R01926;R01891;RE2718;R04017;R05105;GAL3ST12;GAL3ST11;R06520;R06522;R06521;R02541;R04856;ARSA;R04018;R04019;R03355;R01498;GBA;RE2717;R03617;GALC;NAGAly;R01493;R01494;R06518;R06528;ASAH1;SMPD3l;SMPD4;DHCRD1;DHCRD2;GAO1;B3GNT34g;B3GNT31g;DSAT;B3GNT36g	3.5.1.23;2.7.1.91;3.2.1.18;2.7.8.3;2.4.1.80;2.8.2.11;3.1.4.12;2.4.99.-;2.4.1.-;3.1.6.8;2.3.1.50;3.1.6.1;2.4.99.8;3.1.3.-;2.7.1.138;3.1.3.4;3.2.1.46;3.2.1.45;2.4.1.92;3.2.1.49;3.2.1.22;3.2.1.23;1.1.1.102;2.3.1.24;2.4.1.45	25	gt2_hs;C00024;C00588;C00124;gp1calpha_hs;C00009;C00008;C00128;C00006;C00005;sgalside_hs;C00065;C00002;C00001;C04708;C02960;gluside_hs;C01120;C00319;C00054;C06127;C00270;C01352;C02686;C06126;C00055;C06124;C00307;C00962;C00052;gq1c_hs;C00195;gt3_hs;C00550;C02934;C00010;C00011;CE6569;C00015;C00016;C00031;C00029;C00053;C00154;crm_hs;C01290;C03823;Rtotal;C06128;gbside_hs;C12126;C01132;C06125;C00080;C0…	70
mfn1v9path149	Glycosylphosphatidylinositol(GPI)-anchor biosynthesis	R05921;R05920;R05923;R05919;R05922;R07129	2.4.1.-	1	C00165;C00110;C03862;C00350	4
mfn1v9path126	De novo fatty acid biosynthesis	RE0570;RE0566;RE0581;RE0574;RE3227;RE3230;RE3234;RE3242;R04533;R04534;R04536;R04543;R04566;R04953;R04964;RE3240;DESAT16_2;DESAT18_3;DESAT18_8;DESAT18_9;RE3246;RE0565;RE0569;RE0573;RE3225;RE3226;RE3224;RE3241;RE0580;MFN944;KAS8;R04355;R04726;R04952;R04957;R04960;R04963;R04968;R01624;R01626;R04544;R04568;MFN1004;RE1576;RE1575;R01706;RE0344;RE0577;RE0578;RE0579;R04537;R04535;R04965;R05145;R00742;R04…	2.3.1.41;2.3.1.86;2.3.1.85;2.7.8.7;6.3.4.15;6.3.4.10;6.3.4.11;2.3.1.39;2.3.1.38;1.1.1.-;4.2.1.58;4.2.1.59;2.3.1.129;3.1.2.2;4.2.1.61;1.1.1.100;6.3.4.9;2.3.1.-;6.4.1.2;3.1.2.14;1.14.19.1;4.2.1.60	22	C00024;C00020;C03939;C03035;C04633;C03688;C00010;C00011;C00013;C04419;C00154;lnlccoa;CE5159;C05223;C00229;C04620;C01530;CE5157;C05759;C00712;C00009;C00008;C00007;C00006;C00005;C00004;C00003;C00002;C00001;C06249;CE5160;CE5161;C00412;lneldccoa;CE2248;CE2249;CE5144;CE2246;CE2247;C06424;C00083;C05763;C00080;C00249;C02041;C08281;CE2547;C04738;CE2251;CE2250;CE2253;CE2252;CE2254;CE2257;CE0852;C05764;C05…	98
mfn1v9path127	Di-unsaturated fatty acid beta-oxidation	RE1526;RE1525;RE0512;RE1535;RE1516;RE1518;RE1517;RE1519;RE1520;RE1521;RE1522;RE1523;RE0511;RE1573;RE1514;RE1527	6.2.1.3;1.3.1.34;1.1.1.35;4.2.1.17;5.3.3.8;1.3.99.13	6	C00010;CE2424;CE2422;CE0713;CE2420;CE2421;C00006;C00005;C00004;C00003;C00002;C00001;C05279;C02944;CE0693;C05275;C00020;CE2433;CE2432;CE0785;C02050;CE2435;CE2434;C00013;CE2431;C00016;CE2418;CE2417;CE0849;C00080;C01595;C01352;C05280	33
mfn1v9path124	CoA Catabolism	PNTEH;PAN4PP;LAPCOAl;DPCOAPP		0	C00010;C01678;C00020;C00009;C00080;C00001;C00831;C00864;C01134;C00882	10
mfn1v9path125	D4&E4-neuroprostanes formation	RE2860;RE2866;RE2867;RE2868;RE2869;RE2870;RE2871;RE2872;RE2873;RE2874;RE2880;RE2878;RE2865;RE2864;RE2875;RE2876;RE2877;RE2856;RE2857;RE2859;RE2858;RE2861;RE2862;RE2863;RE2854;RE2848;RE2849;RE2850;RE2852;RE2851;RE2853		0	CE6432;C00007;CE6435;C00001;C01041;CE6438;CE0328;CE6459;CE6458;CE6457;CE6456;CE6455;CE6454;CE6453;CE6452;CE6451;CE6450;C00704;CE6460;CE6441;C00072;CE6429;CE6462;CE6463;CE6466;CE6467;CE6464;CE6465;C00425;CE6445;CE6446;CE6447;CE6448;CE6449;CE6420;CE6461;CE6426;C00080;CE6444;CE6423	40
mfn1v9path122	Carnitine shuttle	ADRNCPT1;ARACHCPT1;C204CPT1;C160CPT1;C180CPT1;TTDCPT1;LNLNCGCPT1;C161CPT12;DCSPTN1CPT1;DLNLCGCPT1;DMHPTCRNCPT1;EICOSTETCPT1;C161CPT1;HEXCCPT1;HPDCACRNCPT1;LGNCCPT1;LNELDCCPT1;LNLCCPT1;LNLNCACPT1;NRVNCCPT1;ELAIDCPT1;C181CPT1;PTDCACRNCPT1;STRDNCCPT1;TETPENT3CPT1;TETPENT6CPT1;TETTET6CPT1;TMNDNCCPT1;VACCCPT1;C226CPT1;CLPNDCPT1;RTOTAL2CRNCPT1;RTOTAL3CRNCPT1;RTOTALCRNCPT1;ADRNCPT2;C180CPT2;TTDCPT2;LNLN…	2.3.1.21	1	tettet6crn;ptdcacoa;strdnccoa;ptdcacrn;Rtotalcrn;strdnccrn;vacccrn;dmhptcoa;c226coa;Rtotal3crn;C05272;Rtotalcoa;lnlncacoa;nrvnccrn;tetpent3crn;C03035;arachdcoa;dcsptn1coa;arachdcrn;Rtotal2coa;elaidcrn;od2coa;C00412;tetpent3coa;clpndcoa;c226crn;hexccrn;nrvnccoa;hdcecrn;hdcoa;C02990;C02593;dlnlcgcoa;vacccoa;C00010;tetpent6crn;tetpent6coa;adrncrn;Rtotal2crn;adrncoa;C00154;lneldccoa;odecrn;lnlncacrn;…	70
mfn1v9path123	Chondroitin sulfate degradation	GLCAASE4ly;GLCAASE5ly;GLCAASE6ly;GLCAASE7ly;NACHEX1ly;NACHEX2ly;NACHEX3ly;NACHEX4ly;NACHEX5ly;NACHEX6ly;NACHEX7ly;NACHEX8ly;NACHEX9ly;IDOAASE4ly;LINKDEG2ly;NACHEXA1ly	3.2.1.76;3.2.1.31;3.2.1.52	3	cs_b_deg1;cs_b_deg3;cs_b_deg2;C00124;C00001;cs_d_deg3;cs_d_deg2;cs_d_deg1;cs_d_deg6;cs_d_deg5;cs_d_deg4;C06472;C00191;C00059;cs_e_deg2;cs_e_deg3;cs_e_deg4;cs_e_deg6;cs_e_deg7;cs_c_deg4;cs_c_deg5;cs_c_deg2;cs_c_deg3;cs_c_deg1;cs_a_deg4;cs_a_deg5;cs_a_deg1;cs_a_deg2;cs_a_deg3;C01132;C00080;C00181	32
mfn1v9path120	C5-Branched dibasic acid metabolism	ITCOAL1m;MECOAS1m;ITCOALm;MECOALm;MGACONm	6.2.1.4;6.2.1.5	2	C00010;C00035;C00009;C00008;C00531;C06028;C00002;C00001;C00490;C01011;C00044;C01732	12
mfn1v9path121	Carbon fixation	R00355;R02320;R01068	2.7.1.40;2.6.1.1;4.1.2.13	3	C00036;C00111;C00022;C00354;C00118;C00074;C00049	7
mfn1v9path128	Dimethyl-branched-chain fatty acid mitochondrial beta-oxidation	RE3178;RE3177;RE3179;RE3185;RE3184;RE3186;RE3193;RE3192;RE3194;RE3195	4.2.1.17;5.1.99.4;1.1.1.35;1.3.99.3	4	CE4805;CE4808;C00016;C00080;CE4806;CE4802;CE4804;C00004;C00003;CE4803;CE4800;CE4801;C01352;CE4796;C00001;CE4807;CE4798;CE4799;CE4797	19
mfn1v9path129	Dynorphin metabolism	RE1063;RE1064;RE0904	3.4.24.15;3.4.24.16	2	CE2751;CE2859;CE4754;C00001;CE2858;CE2891;CE2890;CE4753;CE4716	9
