# Supplementary material for: Constructing a fish metabolic network model
Source: Genome Biol. 2010 Nov 29;11(11):R115. doi: 10.1186/gb-2010-11-11-r115 (PMC3156954; doi:10.1186/gb-2010-11-11-r115)
Supplement: Additional file 4 — MetaFishNet reaction data. [file gb-2010-11-11-r115-S4.xls]

## Sheet: pathways
reaction_id	enzymes	pathway	source	reactants	products	species
R06927	1.1.1.1	1- and 2-Methylnaphthalene degradation	kegg_dre	C02909	C14099	shared
R06917	1.1.1.1	1- and 2-Methylnaphthalene degradation	kegg_dre	C14089	C14090	shared
R06905	1.3.99.-	1- and 2-Methylnaphthalene degradation	kegg_dre	C14116	C14117	fish
R06908	2.3.1.-	1- and 2-Methylnaphthalene degradation	kegg_dre	C14119	C00091;C14120	shared
R07881	2.8.3.-	1- and 2-Methylnaphthalene degradation	kegg_dre	C14120	C14101	fish
R05233	1.1.1.1	3-Chloroacrylic acid degradation	kegg_dre	C06611	C06613	shared
R05234	1.1.1.1	3-Chloroacrylic acid degradation	kegg_dre	C06612	C16348	shared
R05237	1.2.1.3	3-Chloroacrylic acid degradation	kegg_dre	C06613	C06614	shared
R05238	1.2.1.3	3-Chloroacrylic acid degradation	kegg_dre	C16348	C06615	shared
RE3393	1.1.1.35	3-oxo-10R-octadecatrienoate beta-oxidation	EHMN	C00003;CE5305	C00004;C00080;CE5308	shared
RE3387	1.1.1.35	3-oxo-10R-octadecatrienoate beta-oxidation	EHMN	C00003;CE5306	C00004;C00080;CE5309	shared
RE3402	1.1.1.35	3-oxo-10R-octadecatrienoate beta-oxidation	EHMN	C00003;CE5317	C00004;C00080;CE5320	shared
RE3399	1.1.1.35	3-oxo-10R-octadecatrienoate beta-oxidation	EHMN	C00003;CE5318	C00004;C00080;CE5321	shared
RE3392	1.3.1.34	3-oxo-10R-octadecatrienoate beta-oxidation	EHMN	C00005;C00080;CE5311	C00006;CE5312	shared
RE3391	1.3.1.34	3-oxo-10R-octadecatrienoate beta-oxidation	EHMN	C00005;C00080;CE5314	C00006;CE5315	shared
RE3404	1.3.1.34	3-oxo-10R-octadecatrienoate beta-oxidation	EHMN	C00005;C00080;CE5323	C00006;CE5324	shared
RE3403	1.3.1.34	3-oxo-10R-octadecatrienoate beta-oxidation	EHMN	C00005;C00080;CE5326	C00006;CE5327	shared
RE3389	1.3.3.6	3-oxo-10R-octadecatrienoate beta-oxidation	EHMN	C00007;CE5313	C00027;CE5311	shared
RE3385	1.3.3.6	3-oxo-10R-octadecatrienoate beta-oxidation	EHMN	C00007;CE5316	C00027;CE5314	shared
RE3395	1.3.3.6	3-oxo-10R-octadecatrienoate beta-oxidation	EHMN	C00007;CE5325	C00027;CE5323	shared
RE3397	1.3.3.6	3-oxo-10R-octadecatrienoate beta-oxidation	EHMN	C00007;CE5328	C00027;CE5326	shared
RE3383	2.3.1.16	3-oxo-10R-octadecatrienoate beta-oxidation	EHMN	C00010;CE5307	C00024;CE5316	human
RE3388	2.3.1.16	3-oxo-10R-octadecatrienoate beta-oxidation	EHMN	C00010;CE5308	C00024;CE5310	human
RE3384	2.3.1.16	3-oxo-10R-octadecatrienoate beta-oxidation	EHMN	C00010;CE5309	C00024;CE5313	human
RE3396	2.3.1.16	3-oxo-10R-octadecatrienoate beta-oxidation	EHMN	C00010;CE5319	C00024;CE5328	human
RE3400	2.3.1.16	3-oxo-10R-octadecatrienoate beta-oxidation	EHMN	C00010;CE5320	C00024;CE5322	human
RE3394	2.3.1.16	3-oxo-10R-octadecatrienoate beta-oxidation	EHMN	C00010;CE5321	C00024;CE5325	human
RE3390	4.2.1.17	3-oxo-10R-octadecatrienoate beta-oxidation	EHMN	C00001;CE5312	CE5305	shared
RE3386	4.2.1.17	3-oxo-10R-octadecatrienoate beta-oxidation	EHMN	C00001;CE5315	CE5306	shared
RE3401	4.2.1.17	3-oxo-10R-octadecatrienoate beta-oxidation	EHMN	C00001;CE5324	CE5317	shared
RE3398	4.2.1.17	3-oxo-10R-octadecatrienoate beta-oxidation	EHMN	C00001;CE5327	CE5318	shared
DASPO1p	1.4.3.1	Alanine and Aspartate Metabolism	UCSD	C00402;C00001;C00007	C00027;C01342;C00036	shared
R07618	1.8.1.4	Alanine and Aspartate Metabolism	kegg_dre	C15973	C15972	human
ASPNATm	2.3.1.17	Alanine and Aspartate Metabolism	UCSD	C00024;C00049	C01042;C00010;C00080	human
MFN1007	2.3.3.9	Alanine and Aspartate Metabolism	metafishnet_inferred	C00010;C00024;C00048;C00149		fish
ASPTAm	2.6.1.1	Alanine and Aspartate Metabolism	UCSD	C00026;C00049	C00025;C00036	shared
R00355	2.6.1.1	Alanine and Aspartate Metabolism	kegg_dre	C00049	C00036	shared
AGTix	2.6.1.44	Alanine and Aspartate Metabolism	UCSD	C00041;C00048	C00037;C00022	shared
ASNNm	3.5.1.1	Alanine and Aspartate Metabolism	UCSD	C00152;C00001	C00049;C01342	shared
NACASPAH	3.5.1.15	Alanine and Aspartate Metabolism	UCSD	C01042;C00001	C00033;C00049	shared
R00485	3.5.1.38;3.5.1.1	Alanine and Aspartate Metabolism	kegg_dre	C00152	C00049	shared
R00489	4.1.1.11;4.1.1.15	Alanine and Aspartate Metabolism	kegg_dre	C00049	C00099	shared
ARGSL	4.3.2.1	Alanine and Aspartate Metabolism	UCSD	C03406	C00062;C00122	shared
R01086	4.3.2.1	Alanine and Aspartate Metabolism	kegg_dre	C03406	C00122	shared
MFN1003	4.3.2.5	Alanine and Aspartate Metabolism	metafishnet_inferred	C00048;C02179;C03303		fish
ALAR	5.1.1.1	Alanine and Aspartate Metabolism	UCSD	C00041	C00133	human
R01954	6.3.4.5	Alanine and Aspartate Metabolism	kegg_dre	C00049	C03406	shared
ARGSS	6.3.4.5	Alanine and Aspartate Metabolism	UCSD	C00049;C00002;C00327	C00020;C03406;C00080;C00013	shared
R00578	6.3.5.4	Alanine and Aspartate Metabolism	kegg_dre	C00049	C00152	shared
ASNS1	6.3.5.4	Alanine and Aspartate Metabolism	UCSD	C00049;C00002;C00064;C00001	C00020;C00152;C00025;C00080;C00013	shared
NMPTRCOX	1.4.3.6	Alkaloid biosynthesis II	UCSD	C02723;C00007	C06178;C00027;C01342	human
R06735	2.3.1.-	Alkaloid biosynthesis II	kegg_dre	C00729	C12452	shared
R06736	2.3.1.-	Alkaloid biosynthesis II	kegg_dre	C02066	C12453	shared
R06729	3.1.1.-	Alkaloid biosynthesis II	kegg_dre	C12448	C10858	shared
COKECBESr	3.1.1.1	Alkaloid biosynthesis II	UCSD	C01416;C00001	C00180;egme;C00080	shared
EGMESTr		Alkaloid biosynthesis II	UCSD	C00001	C00080;C00132	shared
PECGONCOATr		Alkaloid biosynthesis II	UCSD	C00002;C00010;C00080	C00020;C00013	shared
R01115	1.14.18.2	Aminosugars metabolism	EHMN	C00128;C00999;C00007;C00080	C03691;C00996;C00001	human
R01803	1.14.18.2	Aminosugars metabolism	EHMN	C00270;C00999;C00007;C00080	C03410;C00996;C00001	human
R01204	2.3.1.3	Aminosugars metabolism	EHMN	C00024;C00329	C00010;C00140	human
R02058	2.3.1.4	Aminosugars metabolism	EHMN	C00024;C00352	C00010;C00357	human
RE0072	2.3.1.4	Aminosugars metabolism	EHMN	C00024;C04932	C00010;C04256	human
MFN973	2.4.1.16	Aminosugars metabolism	metafishnet_inferred	C00015;C00043;C00461;G10483;G10610;G10619		fish
MFN966	2.4.1.244	Aminosugars metabolism	metafishnet_inferred	C00015;C00203;G00388;G00704;G05309;G10611;G10619		fish
MFN925	2.4.99.1	Aminosugars metabolism	metafishnet_inferred	C00055;C00128;C00611;C04791;C04886;C11377;G00017;G00018;G00246;G00251;G00255;G00393;G00837;C00128;G10621		shared
MFN924	2.4.99.3	Aminosugars metabolism	metafishnet_inferred	C00055;C00128;C04901;G00023;G00026;G00027;G00035;G04461;G04854;C00128;G10621		shared
R01804	2.5.1.56	Aminosugars metabolism	EHMN	C00270;C00009	C00645;C00074;C00001	human
R04435	2.5.1.57;2.5.1.56	Aminosugars metabolism	EHMN	C06241;C00009	C04257;C00074;C00001	shared
R00768	2.6.1.16	Aminosugars metabolism	EHMN	C00064;C00085	C00025;C00352	shared
R01961	2.7.1.1;2.7.1.8	Aminosugars metabolism	EHMN	C00002;C00329	C00008;C00352	shared
R01201	2.7.1.59	Aminosugars metabolism	EHMN	C00002;C00140	C00008;C00357	shared
R02705	2.7.1.60	Aminosugars metabolism	EHMN	C00002;C00645	C00008;C04257	shared
R04247	2.7.7.14	Aminosugars metabolism	EHMN	C00063;C03557	C00013;C05673	shared
R02590	2.7.7.15	Aminosugars metabolism	EHMN	C00063;C06459	C00013;C05674	shared
R00415	2.7.7.23	Aminosugars metabolism	EHMN	C00075;C04256	C00013;C00043	shared
MFN1095	2.7.7.43	Aminosugars metabolism	metafishnet_inferred	C00063;C00128;C00270;C00591;C01064;C03410;C03691;C00128		shared
R01117	2.7.7.43	Aminosugars metabolism	EHMN	C00063;C00270	C00013;C00128	shared
R04215	2.7.7.43	Aminosugars metabolism	EHMN	C00063;C03410	C00013;C03691	shared
R02706	3.1.3.-	Aminosugars metabolism	kegg_dre	C00645	C04257	shared
ACNAMPH	3.1.3.29	Aminosugars metabolism	UCSD	C06241;C00001	C00270;C00009	shared
R01206	3.2.1.-	Aminosugars metabolism	EHMN	C00461;C00001	C00140;C00461	shared
R02334	3.2.1.-	Aminosugars metabolism	EHMN	C00461;C00001	C03518;C00461	shared
R00022	3.2.1.-	Aminosugars metabolism	EHMN	C01674;C00001	C00140	shared
R01966	3.2.1.-	Aminosugars metabolism	kegg_dre	C06023	C00329	shared
CHTNASE	3.2.1.14	Aminosugars metabolism	UCSD	chtn;C00001	C00140	shared
R02059	3.5.1.25	Aminosugars metabolism	EHMN	C00357;C00001	C00352;C00033	shared
R01200	3.5.1.33	Aminosugars metabolism	EHMN	C00140;C00001	C00329;C00033	human
R00765	3.5.99.6	Aminosugars metabolism	EHMN	C00352;C00001	C00085;C00014	shared
G6PDA	3.5.99.6	Aminosugars metabolism	UCSD	C00352;C00001	C00085;C01342	shared
R01811	4.1.3.3	Aminosugars metabolism	EHMN	C00270	C00645;C00022	shared
UAG2EMAi	5.1.3.14	Aminosugars metabolism	UCSD	C00001;C00043	C00645;C00080;C00015	shared
R00420	5.1.3.14	Aminosugars metabolism	EHMN	C00043	C01170	shared
UAG4E	5.1.3.7	Aminosugars metabolism	UCSD	C00043	C00203	human
R01207	5.1.3.8	Aminosugars metabolism	EHMN	C00140	C00645	shared
RE0314	5.4.2.2	Aminosugars metabolism	EHMN	C04932	C00352	shared
R02086	5.4.2.3	Aminosugars metabolism	EHMN	C00357	C04256	shared
KDNH		Aminosugars metabolism	UCSD	C00001	C00009	shared
ACNAM9PL2		Aminosugars metabolism	UCSD	C00001;C00275;C00074	C00009	shared
UAGALDP		Aminosugars metabolism	UCSD	C00080;C00075	C00013;C00203	shared
ACGALK		Aminosugars metabolism	UCSD	C01132;C00002	C00008;C00080	shared
ACGALK2		Aminosugars metabolism	UCSD	C01132;C00081	C00080;C00104	shared
ACNAM9PL		Aminosugars metabolism	UCSD	C04257;C00001;C00074	C06241;C00009	shared
MFN1047	1.11.1.15	Androgen and estrogen biosynthesis and metabolism	metafishnet_inferred	C00069;C01335;C02090;C03170;C15496;C15498;C16663;C16664;C16736		fish
RE3111	1.1.1.145	Androgen and estrogen biosynthesis and metabolism	EHMN	C00003;C04295	C00004;C00080;C03917	shared
R04757	1.1.1.146	Androgen and estrogen biosynthesis and metabolism	EHMN	C05284;C00003	C05285;C00004;C00080	shared
R04758	1.1.1.146	Androgen and estrogen biosynthesis and metabolism	EHMN	C05284;C00006	C05285;C00005;C00080	shared
RE1698	1.11.1.7	Androgen and estrogen biosynthesis and metabolism	EHMN	C00027;CE2179	C00001;CE5253	shared
RE1695	1.11.1.7	Androgen and estrogen biosynthesis and metabolism	EHMN	C00027;CE2180	C00001;CE5255	shared
RE1696	1.11.1.7	Androgen and estrogen biosynthesis and metabolism	EHMN	C05298;C00027	C00001;CE5256	shared
RE1697	1.11.1.7	Androgen and estrogen biosynthesis and metabolism	EHMN	C05301;C00027	C00001;CE5254	shared
R02476	1.1.1.209;1.1.1.50;1.1.1.213	Androgen and estrogen biosynthesis and metabolism	EHMN	C00523;C00003	C00674;C00004	human
R02477	1.1.1.209;1.1.1.50;1.1.1.213	Androgen and estrogen biosynthesis and metabolism	EHMN	C00523;C00006	C00674;C00005	human
RE3108	1.1.1.50	Androgen and estrogen biosynthesis and metabolism	EHMN	C00006;CE2209	C00005;C00080;C03917	human
R04310	1.1.1.50	Androgen and estrogen biosynthesis and metabolism	EHMN	C04373;C00006	C03772;C00005	human
R04309	1.1.1.50;1.1.1.152	Androgen and estrogen biosynthesis and metabolism	EHMN	C04373;C00003	C03772;C00004	human
R02352	1.1.1.51;1.1.1.62	Androgen and estrogen biosynthesis and metabolism	EHMN	C00951;C00003	C00468;C00004;C00080	shared
R02353	1.1.1.51;1.1.1.62	Androgen and estrogen biosynthesis and metabolism	EHMN	C00951;C00006	C00468;C00005;C00080	shared
R04681	1.1.1.62	Androgen and estrogen biosynthesis and metabolism	EHMN	C05141;C00003	C05300;C00004;C00080	shared
R04682	1.1.1.62	Androgen and estrogen biosynthesis and metabolism	EHMN	C05141;C00006	C05300;C00005;C00080	shared
MFN1073	1.1.1.63	Androgen and estrogen biosynthesis and metabolism	metafishnet_inferred	C00280;C00535		fish
MFN1072	1.1.1.64	Androgen and estrogen biosynthesis and metabolism	metafishnet_inferred	C00280;C00535		fish
RE1582	1.14.13.67	Androgen and estrogen biosynthesis and metabolism	EHMN	C00005;C00007;C00080;C00468	C00001;C00006;CE2180	human
RE1587	1.14.13.67	Androgen and estrogen biosynthesis and metabolism	EHMN	C00005;C00007;C00080;C00468	C05298;C00001;C00006	human
RE1632	1.14.13.67	Androgen and estrogen biosynthesis and metabolism	EHMN	C00951;C00005;C00007;C00080	C00001;C00006;CE2179	human
RE2235	1.14.14.1	Androgen and estrogen biosynthesis and metabolism	EHMN	C00005;C00007;C00080;C00468	C00001;C00006;C05300	shared
RE1215	1.14.14.1	Androgen and estrogen biosynthesis and metabolism	EHMN	C00007;C00535;C03024	C00001;C14497;C03161	shared
RE1095	1.14.14.1	Androgen and estrogen biosynthesis and metabolism	EHMN	C00007;C00535;C03024	C00001;CE1356;C03161	shared
RE1216	1.14.14.1	Androgen and estrogen biosynthesis and metabolism	EHMN	C00007;C00535;C03024	C00001;CE1358;C03161	shared
R01840	1.14.14.1	Androgen and estrogen biosynthesis and metabolism	kegg_dre	C00280	C05290	shared
R02501	1.14.14.1	Androgen and estrogen biosynthesis and metabolism	kegg_dre	C00535	C05294	shared
RE3013	1.14.14.1	Androgen and estrogen biosynthesis and metabolism	EHMN	C00951;C00005;C00007;C00080	C05301;C00001;C00006	shared
R02725	1.14.15.4	Androgen and estrogen biosynthesis and metabolism	EHMN	C00662;C00280;C00007	C05284;C00667;C00001	shared
R03408	1.14.99.-	Androgen and estrogen biosynthesis and metabolism	kegg_dre	C01227	C05139	human
R01834	1.3.99.5	Androgen and estrogen biosynthesis and metabolism	EHMN	C00674;C00028	C00280;C00030	shared
R02497	1.3.99.5	Androgen and estrogen biosynthesis and metabolism	EHMN	C03917;C00028	C00535;C00030	shared
RE2767	1.3.99.5	Androgen and estrogen biosynthesis and metabolism	EHMN	C03917;C00028	C00535;C00030	shared
R01835	1.3.99.6	Androgen and estrogen biosynthesis and metabolism	EHMN	C03772;C00028	C00280;C00030	shared
R02498	1.3.99.6	Androgen and estrogen biosynthesis and metabolism	EHMN	C05293;C00028	C00535;C00030	shared
MFN1030	1.6.99.3	Androgen and estrogen biosynthesis and metabolism	metafishnet_inferred	C00028;C00030		fish
R04764	2.1.1.-	Androgen and estrogen biosynthesis and metabolism	kegg_dre	C05301	C05302	shared
RE1628	2.1.1.6	Androgen and estrogen biosynthesis and metabolism	EHMN	C00019;CE2179	C00021;C00080;CE2186	shared
RE1629	2.1.1.6	Androgen and estrogen biosynthesis and metabolism	EHMN	C00019;CE2180	C00021;C00080;CE2189	shared
RE1630	2.1.1.6	Androgen and estrogen biosynthesis and metabolism	EHMN	C05298;C00019	C00021;C00080;C05299	shared
RE1631	2.1.1.6	Androgen and estrogen biosynthesis and metabolism	EHMN	C05298;C00019	C00021;C00080;CE2184	shared
RE2386	2.1.1.6	Androgen and estrogen biosynthesis and metabolism	EHMN	C05301;C00019	C00021;C00080;CE2182	shared
RE1627	2.1.1.6	Androgen and estrogen biosynthesis and metabolism	EHMN	C05301;C00019	C00021;C00080;CE2183	shared
R04683	2.4.1.17	Androgen and estrogen biosynthesis and metabolism	EHMN	C00167;C05141	C00015;C05504	shared
R02358	2.4.1.17	Androgen and estrogen biosynthesis and metabolism	EHMN	C00468;C00167	C11133;C00015	shared
R02478	2.4.1.17	Androgen and estrogen biosynthesis and metabolism	EHMN	C00523;C00167	C11135;C00015	shared
R02502	2.4.1.17	Androgen and estrogen biosynthesis and metabolism	EHMN	C00535;C00167	C11134;C00015	shared
R03091	2.4.1.17	Androgen and estrogen biosynthesis and metabolism	EHMN	C00951;C00167	C05503;C00015	shared
R04352	2.4.1.17	Androgen and estrogen biosynthesis and metabolism	EHMN	C04373;C00167	C11136;C00015	shared
R04353	2.4.1.17	Androgen and estrogen biosynthesis and metabolism	EHMN	C05299;C00167	C11132;C00015	shared
R04354	2.4.1.17	Androgen and estrogen biosynthesis and metabolism	EHMN	C05302;C00167	C11131;C00015	shared
RE1816	2.5.1.18	Androgen and estrogen biosynthesis and metabolism	EHMN	C00051;CE5249	CE5243	shared
RE1635	2.5.1.18	Androgen and estrogen biosynthesis and metabolism	EHMN	C00051;CE5250	CE5239	shared
RE2318	2.5.1.18	Androgen and estrogen biosynthesis and metabolism	EHMN	C00051;CE5250	CE5241	shared
RE1817	2.5.1.18	Androgen and estrogen biosynthesis and metabolism	EHMN	C00051;CE5251	CE5244	shared
RE2319	2.5.1.18	Androgen and estrogen biosynthesis and metabolism	EHMN	C00051;CE5252	CE5240	shared
RE1815	2.5.1.18	Androgen and estrogen biosynthesis and metabolism	EHMN	C00051;CE5252	CE5242	shared
R03405	2.8.2.2	Androgen and estrogen biosynthesis and metabolism	EHMN	C00053;C00069;C01227	C00054;C04555	human
RE1133	2.8.2.4	Androgen and estrogen biosynthesis and metabolism	EHMN	C00053;C01227	C00054;C00080;C04555	human
RE3208	2.8.2.4	Androgen and estrogen biosynthesis and metabolism	EHMN	C00080;CE4712	C00951	human
RE3219	2.8.2.4	Androgen and estrogen biosynthesis and metabolism	EHMN	C00080;CE6031	C00523	human
RE2337	2.8.2.4	Androgen and estrogen biosynthesis and metabolism	EHMN	C05298	C00080;CE5247	human
RE2338	2.8.2.4	Androgen and estrogen biosynthesis and metabolism	EHMN	C05301	C00080;CE5245	human
RE3023	2.8.2.4	Androgen and estrogen biosynthesis and metabolism	EHMN	CE2179	C00080;CE5246	human
RE2336	2.8.2.4	Androgen and estrogen biosynthesis and metabolism	EHMN	CE2180	C00080;CE5248	human
R02350	2.8.2.4;2.8.2.15	Androgen and estrogen biosynthesis and metabolism	EHMN	C00053;C00468	C00054;C02538	human
R03980	3.1.6.1	Androgen and estrogen biosynthesis and metabolism	EHMN	C02538;C00001	C00059;C00468	human
RE3218	3.1.6.2	Androgen and estrogen biosynthesis and metabolism	EHMN	C00080;C00059;C03917	C00001;CE6032	shared
RE3220	3.1.6.2	Androgen and estrogen biosynthesis and metabolism	EHMN	C00523;C00080;C00059	C00001;CE6031	shared
R03404	3.1.6.2	Androgen and estrogen biosynthesis and metabolism	EHMN	C04555;C00001	C01227;C00059	shared
R02499	5.3.3.1;1.1.1.145	Androgen and estrogen biosynthesis and metabolism	EHMN	C00535;C00080;C00004	C04295;C00003	shared
R02500	5.3.3.1;1.1.1.145	Androgen and estrogen biosynthesis and metabolism	EHMN	C00535;C00080;C00005	C04295;C00006	shared
R01837	5.3.3.1;1.1.1.145	Androgen and estrogen biosynthesis and metabolism	EHMN	C01227;C00003	C00280;C00004;C00080	shared
R01839	5.3.3.1;1.1.1.145	Androgen and estrogen biosynthesis and metabolism	EHMN	C01227;C00006	C00280;C00005;C00080	shared
R04678	5.3.3.1;1.1.1.145	Androgen and estrogen biosynthesis and metabolism	EHMN	C05140;C00080;C00004	C05139;C00003	shared
R04680	5.3.3.1;1.1.1.145	Androgen and estrogen biosynthesis and metabolism	EHMN	C05140;C00080;C00005	C05139;C00006	shared
RE1702		Androgen and estrogen biosynthesis and metabolism	EHMN	C00007;CE5253	C00704;CE5249	shared
RE1701		Androgen and estrogen biosynthesis and metabolism	EHMN	C00007;CE5254	C00704;CE5250	shared
RE1700		Androgen and estrogen biosynthesis and metabolism	EHMN	C00007;CE5255	C00704;CE5251	shared
RE1699		Androgen and estrogen biosynthesis and metabolism	EHMN	C00007;CE5256	C00704;CE5252	shared
RE1954	1.1.1.-	Arachidonic acid metabolism	EHMN	C00005;C00080;CE5661	C00006;CE5662	shared
RE1953	1.1.1.141	Arachidonic acid metabolism	EHMN	C00003;C06314	C00004;C00080;CE5661	shared
RE1955	1.1.1.141	Arachidonic acid metabolism	EHMN	C00005;C00080;CE5662	C00006;CE5663	shared
RE3470	1.1.1.184	Arachidonic acid metabolism	EHMN	C00006;CE6246	C00005;C00080;CE7097	shared
RE3476	1.1.1.184	Arachidonic acid metabolism	EHMN	C04805;C00006	C00005;C00080;CE2084	shared
RE3520	;1.11.1.9	Arachidonic acid metabolism	EHMN	C05965	C04849	shared
R07034	1.11.1.9	Arachidonic acid metabolism	EHMN	C00051;C05356	C00127;C04805;C00001	shared
R07035	1.11.1.9	Arachidonic acid metabolism	EHMN	C00051;C05966	C00127;C04742;C00001	shared
R04552	1.1.1.197	Arachidonic acid metabolism	EHMN	C04741;C00006	C04654;C00005	shared
ALOX12	1.13.11.31	Arachidonic acid metabolism	UCSD	arachd;C00007	C04820	shared
RE3526	1.13.11.31	Arachidonic acid metabolism	EHMN	C00007;C00080;CE2084	C00001;CE7097	shared
R01596	1.13.11.31	Arachidonic acid metabolism	EHMN	C00219;C00007	C05965	shared
RE3525	1.13.11.31	Arachidonic acid metabolism	EHMN	C04805;C00007;C00080	C00001;CE6246	shared
RE2257	1.13.11.31	Arachidonic acid metabolism	EHMN	C05965;C00051	CE0347;C00001;C00127	shared
RE3036	1.13.11.31	Arachidonic acid metabolism	EHMN	C05966	CE7172	shared
RE3640	1.13.11.31	Arachidonic acid metabolism	EHMN	CE0347;C00007;C00080	C00001;CE2449	shared
RE3041	1.13.11.31;1.13.11.34	Arachidonic acid metabolism	EHMN	C00909;C00005;C00007;C00080	C00001;C00006;CE2567	shared
ALOX15	1.13.11.33	Arachidonic acid metabolism	UCSD	arachd;C00007	C05966	human
R01593	1.13.11.33	Arachidonic acid metabolism	EHMN	C00219;C00007	C05966	human
ALOX5	1.13.11.34	Arachidonic acid metabolism	UCSD	arachd;C00007	C05356	shared
RE3044	1.13.11.34	Arachidonic acid metabolism	EHMN	C00007;C00080;CE7172	C00001;C06315	shared
RE3033	1.13.11.34	Arachidonic acid metabolism	EHMN	C00007;C05966	C00027;CE2567	shared
RE2048	1.13.11.34	Arachidonic acid metabolism	EHMN	C00007;CE2565	C00001;CE2566	shared
RE3475	1.13.11.34	Arachidonic acid metabolism	EHMN	C04805;C00007;C00080	C00001;CE7096	shared
RE3513	1.13.11.34	Arachidonic acid metabolism	EHMN	CE0347;C00007;C00080	C00001;CE6246	shared
RE3518	1.14.13.30	Arachidonic acid metabolism	EHMN	C00005;C00007;C00080;C04849	C00001;C00006;CE6248	human
RE3514	1.14.13.30	Arachidonic acid metabolism	EHMN	C00005;C00007;C00080;CE6246	C00001;C00006;CE6247	human
RE3474	1.14.13.30	Arachidonic acid metabolism	EHMN	C04805;C00005;C00007;C00080	C00001;C00006;CE5815	human
RE3522	1.14.13.30	Arachidonic acid metabolism	EHMN	CE0347;C00005;C00007;C00080	C00001;C00006;CE6251	human
P4504B1r	1.14.14.1	Arachidonic acid metabolism	UCSD	arachd;C00080;C00005;C00007	12harachd;C00001;C00006	shared
RE3648	1.14.14.1	Arachidonic acid metabolism	EHMN	C00219;C00005;C00007;C00080	C00001;C00006;C14779	shared
RE3647	1.14.14.1	Arachidonic acid metabolism	EHMN	C00219;C00005;C00007;C00080	C00001;C00006;CE1450	shared
RE3646	1.14.14.1	Arachidonic acid metabolism	EHMN	C00219;C00005;C00007;C00080	C00001;C00006;CE5705	shared
RE3649	1.14.14.1	Arachidonic acid metabolism	EHMN	C00219;C00005;C00007;C00080	C00001;C00006;CE7228	shared
RE3650	1.14.14.1	Arachidonic acid metabolism	EHMN	C00219;C00005;C00007;C00080	C00001;C00006;CE7231	shared
RE3651	1.14.14.1	Arachidonic acid metabolism	EHMN	C00219;C00005;C00007;C00080	C00001;C00006;CE7234	shared
RE3653	1.14.14.1	Arachidonic acid metabolism	EHMN	C00219;C00005;C00007;C00080	C00001;C00006;CE7243	shared
RE3654	1.14.14.1	Arachidonic acid metabolism	EHMN	C00219;C00005;C00007;C00080	C00001;C00006;CE7244	shared
R07046	1.14.14.1	Arachidonic acid metabolism	EHMN	C00219;C00007;C00005;C00080	C14749;C00006;C00001	shared
R07052	1.14.14.1	Arachidonic acid metabolism	EHMN	C00219;C00007;C00005;C00080	C14768;C00006;C00001	shared
R07051	1.14.14.1	Arachidonic acid metabolism	EHMN	C00219;C00007;C00005;C00080	C14769;C00006;C00001	shared
R07050	1.14.14.1	Arachidonic acid metabolism	EHMN	C00219;C00007;C00005;C00080	C14770;C00006;C00001	shared
R07048	1.14.14.1	Arachidonic acid metabolism	EHMN	C00219;C00007;C00005;C00080	C14771;C00006;C00001	shared
R07054	1.14.14.1	Arachidonic acid metabolism	EHMN	C00219;C00007;C00005;C00080	C14778;C00006;C00001	shared
RE3286	1.14.14.1	Arachidonic acid metabolism	EHMN	C00219;C01352;C00007	C00016;C00001;C14768	shared
RE3288	1.14.14.1	Arachidonic acid metabolism	EHMN	C00219;C01352;C00007	C00016;C00001;C14769	shared
RE3287	1.14.14.1	Arachidonic acid metabolism	EHMN	C00219;C01352;C00007	C00016;C00001;C14770	shared
RE3289	1.14.14.1	Arachidonic acid metabolism	EHMN	C00219;C01352;C00007	C00016;C00001;C14771	shared
R07042	1.14.14.1	Arachidonic acid metabolism	EHMN	C05966	C14781	shared
R07043	1.14.14.1	Arachidonic acid metabolism	EHMN	C05966	C14813	shared
R07044	1.14.14.1	Arachidonic acid metabolism	EHMN	C14781;C00001	C14782	shared
R07045	1.14.14.1	Arachidonic acid metabolism	EHMN	C14813;C00001	C14814	shared
R07041	1.14.15.3	Arachidonic acid metabolism	EHMN	C00219;C00007;C00005;C00080	C14748;C00006;C00001	shared
PGSr	1.14.99.1	Arachidonic acid metabolism	UCSD	arachd;C00080;C00005;C00007	C00001;C00006;C00427	shared
RE3042	1.14.99.1	Arachidonic acid metabolism	EHMN	C00219;C00007;C00030	C00028;C00001;CE2565	shared
RE3644	1.3.1.-	Arachidonic acid metabolism	EHMN	CE0347;C00004;C00080	C00003;CE7221	human
RE3427	1.3.3.6;2.3.1.162.3.1.154;1.1.1.35;4.2.1.17;3.1.2.2;6.2.1.-;5.1.99.4	Arachidonic acid metabolism	EHMN	C00002;C00010;C00001;C00003;C00004;C00007;C00080;C14771	C00024;C00020;C00010;C00027;C00003;C00004;C00013;C00080;CE2730	shared
RE3426	1.3.3.6;2.3.1.162.3.1.154;1.1.1.35;4.2.1.17;3.1.2.2;6.2.1.-;5.1.99.4	Arachidonic acid metabolism	EHMN	C00002;C00010;C00001;C00003;C00004;C00007;C00080;CE2726	C00024;C00020;C00010;C00027;C00003;C00004;C00013;C00080;CE2727	shared
RE3429	1.3.3.6;2.3.1.162.3.1.154;1.1.1.35;4.2.1.17;3.1.2.2;6.2.1.-;5.1.99.4	Arachidonic acid metabolism	EHMN	C00002;C00010;C00001;C00003;C00004;C00007;C00080;CE2728	C00024;C00020;C00010;C00027;C00003;C00004;C00013;C00080;CE2729	shared
RE3424	1.3.3.6;2.3.1.162.3.1.154;1.1.1.35;4.2.1.17;3.1.2.2;6.2.1.-;5.1.99.4	Arachidonic acid metabolism	EHMN	C00002;C00010;C00001;C00003;C00007;C14770	C00024;C00020;C00010;C00027;C00004;C00013;CE2725	shared
RE3425	1.3.3.6;2.3.1.162.3.1.154;1.1.1.35;4.2.1.17;3.1.2.2;6.2.1.-;5.1.99.4	Arachidonic acid metabolism	EHMN	C00002;C00010;C00001;C00003;C00007;CE2725	C00024;C00020;C00010;C00027;C00004;C00013;C00080;CE2726	shared
RE3428	1.3.3.6;2.3.1.162.3.1.154;1.1.1.35;4.2.1.17;3.1.2.2;6.2.1.-;5.1.99.4	Arachidonic acid metabolism	EHMN	C00002;C00010;C00001;C00003;C00007;CE2730	C00024;C00020;C00010;C00027;C00004;C00013;C00080;CE2728	shared
LTD4DP	2.3.2.2	Arachidonic acid metabolism	UCSD	C00001;C05951	C00037;leuktrE4	shared
GGT5r	2.3.2.2	Arachidonic acid metabolism	UCSD	C00001;leuktrC4	C00025;C05951	shared
LTC4CP	2.3.2.2	Arachidonic acid metabolism	UCSD	C00001;leuktrC4	C00037;leuktrF4	shared
GGT6	2.3.2.2	Arachidonic acid metabolism	UCSD	C00025;leuktrE4	C00001;leuktrF4	shared
RE3521	2.5.1.18	Arachidonic acid metabolism	EHMN	C00051;C04849	CE6250	shared
RE2754	3.1.-	Arachidonic acid metabolism	EHMN	C00001;CE4922	C00219;C00116;C00080	human
RE2563	3.1.-.-	Arachidonic acid metabolism	EHMN	C00001;C13856	C00219;C00116;C00080	shared
R01317	3.1.1.4	Arachidonic acid metabolism	EHMN	C00157;C00001	C06254;C00219	shared
LTA4H	3.3.2.6	Arachidonic acid metabolism	UCSD	C00001;C00909	C02165	shared
RE3519	3.3.2.9;3.3.2.10	Arachidonic acid metabolism	EHMN	C00001;C04849	C04843	shared
RE1952	3.3.2.9;3.3.2.10	Arachidonic acid metabolism	EHMN	C00001;CE2566	CE2568	shared
RE1956	3.3.2.9;3.3.2.10	Arachidonic acid metabolism	EHMN	C00001;CE2566	CE2569	shared
RE3040	3.3.2.9;3.3.2.10	Arachidonic acid metabolism	EHMN	C00001;CE2567	C06314	shared
RE3038	3.3.2.9;3.3.2.10	Arachidonic acid metabolism	EHMN	C00001;CE2567	C06315	shared
R07111	3.3.2.9;3.3.2.10	Arachidonic acid metabolism	EHMN	C14768;C00001	C14772	shared
R07110	3.3.2.9;3.3.2.10	Arachidonic acid metabolism	EHMN	C14769;C00001	C14773	shared
R07109	3.3.2.9;3.3.2.10	Arachidonic acid metabolism	EHMN	C14770;C00001	C14774	shared
R07108	3.3.2.9;3.3.2.10	Arachidonic acid metabolism	EHMN	C14771;C00001	C14775	shared
PGDIr	5.3.99.2	Arachidonic acid metabolism	UCSD	C00427	C00696	human
PGESr	5.3.99.3	Arachidonic acid metabolism	UCSD	C00427	C00584	human
PGISr	5.3.99.4	Arachidonic acid metabolism	UCSD	C00427	C01312	shared
TXASr	5.3.99.5	Arachidonic acid metabolism	UCSD	C00427	C02198	shared
LTC4Sr		Arachidonic acid metabolism	UCSD	C00051;C00909		shared
CBR2		Arachidonic acid metabolism	UCSD	C00080;C00005;C00584	C00006;C00639	shared
CBR1		Arachidonic acid metabolism	UCSD	C00080;C00005;C04654	C00006;C04741	shared
P4504F122r		Arachidonic acid metabolism	UCSD	C00080;C02165;C00005;C00007	C00001;C00006	shared
ALOX52		Arachidonic acid metabolism	UCSD	C05356	C00001;C00909	shared
RE3469		Arachidonic acid metabolism	EHMN	CE7097	CE5178	shared
PROAKGOX1r	1.14.11.2	Arginine and Proline Metabolism	UCSD	C00026;C00007;C00148	C01157;C00011;C00042	shared
NOS2	1.14.13.39	Arginine and Proline Metabolism	UCSD	C00005;C05933;C00007	C00327;C00080;C00001;C00006;C00533	shared
NOS1	1.14.13.39	Arginine and Proline Metabolism	UCSD	C00062;C00080;C00005;C00007	C00001;C00006;C05933	shared
NABTNO	1.2.1.3	Arginine and Proline Metabolism	UCSD	C00001;C05936;C00003	C02946;C00080;C00004	shared
APRTO2	1.4.3.4	Arginine and Proline Metabolism	UCSD	C02714;C00001;C00007	C00027;C05936;C01342	shared
PTRCOX1	1.4.3.6	Arginine and Proline Metabolism	UCSD	C00001;C00007;C00134	C00555;C00027;C01342	human
HPROxm	1.5.1.12	Arginine and Proline Metabolism	UCSD	C01157;C00003	C04281;C00080;C00004	shared
R00707	1.5.1.12	Arginine and Proline Metabolism	kegg_dre	C03912	C00025	shared
R00708	1.5.1.12	Arginine and Proline Metabolism	kegg_dre	C03912	C00025	shared
R04444	1.5.1.12	Arginine and Proline Metabolism	kegg_dre	C04281	C05947	shared
R04445	1.5.1.12	Arginine and Proline Metabolism	kegg_dre	C04281	C05947	shared
PHCDm	1.5.1.12	Arginine and Proline Metabolism	UCSD	C04281;C00001;C00003	C05947;C00080;C00004	shared
4HGLSDm	1.5.1.12	Arginine and Proline Metabolism	UCSD	C05938;C00001;C00003	C05947;C00080;C00004	shared
PRO1x	1.5.1.2	Arginine and Proline Metabolism	UCSD	C00003;C00148	C03912;C00080;C00004	shared
R01248	1.5.1.2	Arginine and Proline Metabolism	kegg_dre	C00148	C03912	shared
R01251	1.5.1.2	Arginine and Proline Metabolism	kegg_dre	C00148	C03912	shared
P5CRm	1.5.1.2	Arginine and Proline Metabolism	UCSD	C03912;C00080;C00005	C00006;C00148	shared
R03291	1.5.1.2	Arginine and Proline Metabolism	kegg_dre	C04281	C01157	shared
R03293	1.5.1.2	Arginine and Proline Metabolism	kegg_dre	C04281	C01157	shared
PROD2	1.5.99.8	Arginine and Proline Metabolism	UCSD	C00016;C00148	C03912;C01352;C00080	shared
PTRCAT1	2.3.1.57	Arginine and Proline Metabolism	UCSD	C00024;C00134	C02714;C00010;C00080	human
MTAP	2.4.2.28	Arginine and Proline Metabolism	UCSD	C00170;C00009	C04188;C00147	human
EHGLATm	2.6.1.1	Arginine and Proline Metabolism	UCSD	C00026;C05947	C01127;C00025	shared
EHGLAT2m	2.6.1.21	Arginine and Proline Metabolism	UCSD	C05947;C00036	C01127;C00049	human
AGMTm	3.5.3.11	Arginine and Proline Metabolism	UCSD	C00179;C00001	C00134;C00086	human
ARGDCm	4.1.1.19	Arginine and Proline Metabolism	UCSD	C00062;C00080	C00179;C00011	human
ADMDC	4.1.1.50	Arginine and Proline Metabolism	UCSD	C00019;C00080	C01137;C00011	shared
DDPGAm	4.1.2.14	Arginine and Proline Metabolism	UCSD	C01127	C00048;C00022	human
R01086	4.3.2.1	Arginine and Proline Metabolism	kegg_dre	C03406	C00062;C00122	shared
MFN1040	5.1.1.4	Arginine and Proline Metabolism	metafishnet_inferred	C00148;C00763		fish
MTRI	5.3.1.23	Arginine and Proline Metabolism	UCSD	C04188	C04582	human
R01954	6.3.4.5	Arginine and Proline Metabolism	kegg_dre	C00327;C00049	C03406	shared
DKMPPD		Arginine and Proline Metabolism	UCSD	C00001;C00007	C00058;C00080;C00009	shared
DPROOp		Arginine and Proline Metabolism	UCSD	C00007;C00763	C03564;C00080;C00027	shared
UNK3		Arginine and Proline Metabolism	UCSD	C00025	C00026;C00073	shared
UNK2		Arginine and Proline Metabolism	UCSD	C00064;C00080	C00025;C00073	shared
G5SADrm		Arginine and Proline Metabolism	UCSD	C01165	C03912;C00080;C00001	shared
PHCHGSm		Arginine and Proline Metabolism	UCSD	C04281;C00080;C00001	C05938	shared
MDRPD		Arginine and Proline Metabolism	UCSD	C04582	C00001	shared
GLRASE	1.1.1.20	Ascorbate (Vitamin C) and Aldarate Metabolism	UCSD	C01040;C00006	glac;C00080;C00005	human
GLACOm	1.2.1.3	Ascorbate (Vitamin C) and Aldarate Metabolism	UCSD	glac;C00001;C00003	C00818;C00080;C00004	shared
DASCBR	1.6.5.4	Ascorbate (Vitamin C) and Aldarate Metabolism	UCSD	C00425;C00080;C00005	C00072;C00006	human
RE2899	1.8.5.-	Ascorbate (Vitamin C) and Aldarate Metabolism	EHMN	C00425;C02147	C00072;C00725	human
GTHDH	1.8.5.1	Ascorbate (Vitamin C) and Aldarate Metabolism	UCSD	C00425;C00051	C00072;C00127	human
DASCBH	3.1.1.17	Ascorbate (Vitamin C) and Aldarate Metabolism	UCSD	C00425;C00001	C05409;C00080	human
GLNLASEer	3.1.1.17	Ascorbate (Vitamin C) and Aldarate Metabolism	UCSD	C00800;C00080	C01040;C00001	human
UROLACer	3.1.1.19	Ascorbate (Vitamin C) and Aldarate Metabolism	UCSD	C00191;C00080	glac;C00001	human
RE2798	unidentified	Ascorbate (Vitamin C) and Aldarate Metabolism	EHMN	C00425;C00001	C04575	human
ASCBOX		Ascorbate (Vitamin C) and Aldarate Metabolism	UCSD	C00072;C00080;C00704	C00425;C00027	shared
RE2895		Ascorbate (Vitamin C) and Aldarate Metabolism	EHMN	C00072;C00601	C02477;C01041	shared
RE2897		Ascorbate (Vitamin C) and Aldarate Metabolism	EHMN	C00072;CE7122	C14153;C01041	shared
RE2503		Ascorbate (Vitamin C) and Aldarate Metabolism	EHMN	C04575;C00001	C00209;C00080;CE5985	shared
DOGULND2		Ascorbate (Vitamin C) and Aldarate Metabolism	UCSD	C05409;C00001	C00011;C05411	shared
DOGULND1		Ascorbate (Vitamin C) and Aldarate Metabolism	UCSD	C05409;C00001	C00011;C05412	shared
DOGULNO2		Ascorbate (Vitamin C) and Aldarate Metabolism	UCSD	C05409;C00001	C02045;C00080;C00209	shared
DOGULNO1		Ascorbate (Vitamin C) and Aldarate Metabolism	UCSD	C05409;C00027	C00080;C00209;C01828	shared
RE2218		Ascorbate (Vitamin C) and Aldarate Metabolism	EHMN	CE0573;C00007	C00209;C01620	shared
RE2898		Ascorbate (Vitamin C) and Aldarate Metabolism	EHMN	CE5899;C01041	C00425;C00001	shared
R03167	1.11.1.12	Aspartate and asparagine metabolism	EHMN	C01025;C00051	C01356;C00127;C00001	shared
R01644	1.1.1.61	Aspartate and asparagine metabolism	EHMN	C00989;C00003	C00232;C00004	human
R00557	1.14.13.39	Aspartate and asparagine metabolism	EHMN	C00062;C00007;C00005	C00533;C00327;C00006	shared
R03534	1.1.99.2	Aspartate and asparagine metabolism	EHMN	C02630;C00016	C00026;C01352	shared
RE2335	1.2.1.-	Aspartate and asparagine metabolism	EHMN	C00001;C00003;CE1935	C00004;C00080;CE1937	shared
RE2333	1.2.1.-	Aspartate and asparagine metabolism	EHMN	C00001;C00003;CE1939	C00004;C00080;CE2072	shared
RE2334	1.2.1.-	Aspartate and asparagine metabolism	EHMN	C00001;C00003;CE1940	C00004;C00080;CE1941	shared
R05049	1.2.1.24	Aspartate and asparagine metabolism	EHMN	C05932;C00003;C00001	C05931;C00004;C00080	shared
RE3368	1.2.1.3	Aspartate and asparagine metabolism	EHMN	C00001;C00003;CE1936	C00004;C00080;CE1938	shared
RE3369	1.2.1.3	Aspartate and asparagine metabolism	EHMN	C00001;C00003;CE1943	C00004;C00080;CE1942	shared
R03313	1.2.1.41	Aspartate and asparagine metabolism	EHMN	C01165;C00009;C00006	C03287;C00005;C00080	human
R00243	1.4.1.3;1.4.1.2;1.4.1.4	Aspartate and asparagine metabolism	EHMN	C00025;C00003;C00001	C00026;C00014;C00004;C00080	shared
R00248	1.4.1.3;1.4.1.4	Aspartate and asparagine metabolism	EHMN	C00025;C00006;C00001	C00026;C00014;C00005;C00080	shared
R00359	1.4.3.1;1.4.3.15	Aspartate and asparagine metabolism	EHMN	C00402;C00001;C00007	C00036;C00014;C00027	shared
R00357	1.4.3.2;1.4.3.16	Aspartate and asparagine metabolism	EHMN	C00049;C00001;C00007	C00036;C00014;C00027	shared
R04221	1.4.3.3	Aspartate and asparagine metabolism	EHMN	C03440;C00007	C04282;C00027	human
R04025	1.4.3.4	Aspartate and asparagine metabolism	EHMN	C02714;C00001;C00007	C05936;C00014;C00027	shared
RE0690	1.4.3.6	Aspartate and asparagine metabolism	EHMN	C00001;C00007;C00080;CE1940	C00027;C01342;CE1943	human
RE0689	1.4.3.6	Aspartate and asparagine metabolism	EHMN	C00001;C00007;C00315	C00027;C01342;C00080;CE1940	human
RE0828	1.4.3.6	Aspartate and asparagine metabolism	EHMN	C00001;C00007;C00315	C00027;C01342;CE1939	human
RE0688	1.4.3.6	Aspartate and asparagine metabolism	EHMN	C00001;C00007;C00750	C00027;C01342;CE1935	human
RE0827	1.4.3.6	Aspartate and asparagine metabolism	EHMN	C00001;C00007;CE1935	C00027;C01342;CE1936	human
RE3367	1.4.3.6	Aspartate and asparagine metabolism	EHMN	C00001;C00007;CE1939	C00027;C01342;CE1943	human
R01151	1.4.3.6;1.4.3.10	Aspartate and asparagine metabolism	EHMN	C00134;C00007;C00001	C00555;C00014;C00027	human
R03294	1.5.1.12	Aspartate and asparagine metabolism	EHMN	C01157;C00016	C04281;C01352	shared
R00245	1.5.1.12	Aspartate and asparagine metabolism	EHMN	C01165;C00003;C00001	C00025;C00004;C00080	shared
R05051	1.5.1.12;1.5.99.8	Aspartate and asparagine metabolism	EHMN	C05947;C00003	C05938;C00004;C00001	shared
RE1537	1.5.3.11	Aspartate and asparagine metabolism	EHMN	C00001;C00007;C00612	C00027;C00134;CE4788	shared
RE1539	1.5.3.11	Aspartate and asparagine metabolism	EHMN	C00001;C00007;C02567	C00027;C00315;CE4788	shared
RE1538	1.5.3.11	Aspartate and asparagine metabolism	EHMN	C00001;C00007;C03413	C00027;C00612;CE4788	shared
R00094	1.8.1.7	Aspartate and asparagine metabolism	EHMN	C00003;C00051	C00127;C00004	shared
R00115	1.8.1.7	Aspartate and asparagine metabolism	EHMN	C00006;C00051	C00127;C00005;C00080	shared
R01398	2.1.3.3	Aspartate and asparagine metabolism	EHMN	C00169;C00077	C00009;C00327	shared
R01989	2.1.4.1	Aspartate and asparagine metabolism	EHMN	C00062;C00334	C00077;C01035	human
RE2032	2.3.1.1	Aspartate and asparagine metabolism	EHMN	C00024;C00152	C00010;C00080;CE1556	shared
RE1234	2.3.1.57	Aspartate and asparagine metabolism	EHMN	C00024;C00315	C00010;C00080;C00612	human
RE1238	2.3.1.57	Aspartate and asparagine metabolism	EHMN	C00024;C00750	C00010;C00080;C02567	human
R02396	2.3.1.7	Aspartate and asparagine metabolism	EHMN	C00024;C00487	C00010;C02571	human
R01262	2.3.2.2	Aspartate and asparagine metabolism	EHMN	C00051;C00151	C01419;C03740	shared
R03916	2.3.2.2	Aspartate and asparagine metabolism	EHMN	C02320;C00001	C05729;C00025	shared
R02743	2.3.2.4	Aspartate and asparagine metabolism	EHMN	C00669	C01879;C00097	human
R03749	2.3.2.4	Aspartate and asparagine metabolism	EHMN	C03740	C01879;C00151	human
RE2040	2.3.2.4	Aspartate and asparagine metabolism	EHMN	CE1661	C02238;C02356	human
RE2041	2.3.2.4	Aspartate and asparagine metabolism	EHMN	CE1665	C02238;C00051	human
RE2646	2.3.2.4	Aspartate and asparagine metabolism	EHMN	CE6417	C02238;C00080;C00107	human
R03522	2.5.1.18	Aspartate and asparagine metabolism	EHMN	C01322;C00051	C01318;C02320	shared
RE1897	2.5.1.46	Aspartate and asparagine metabolism	EHMN	C00003;C00315	C00004;C00080;CE5586	shared
RE1899	2.5.1.46	Aspartate and asparagine metabolism	EHMN	C00047;C00315	C00986;CE5588	shared
RE1898	2.5.1.46	Aspartate and asparagine metabolism	EHMN	CE5586	C00986;CE1944	shared
R00667	2.6.1.13	Aspartate and asparagine metabolism	EHMN	C00077;C00026	C01165;C00025	human
R04217	2.6.1.13	Aspartate and asparagine metabolism	EHMN	C03415;C00026	C05932;C00025	human
RE2034	2.6.1.2	Aspartate and asparagine metabolism	EHMN	C00026;C02356	C00109;C00025	shared
R05052	2.6.1.23;2.6.1.1	Aspartate and asparagine metabolism	EHMN	C05947;C00026	C05946;C00025	shared
MFN1011	3.4.11.1	Aspartate and asparagine metabolism	metafishnet_inferred	C00037;C00097;C01419;C05726;C05729		fish
R04951	3.4.11.2	Aspartate and asparagine metabolism	EHMN	C05726;C00037	C05729	shared
R00494	3.4.11.4;2.3.2.2	Aspartate and asparagine metabolism	EHMN	C00051;C00001	C01419;C00025	shared
R00135	3.4.11.5	Aspartate and asparagine metabolism	EHMN	C00012;C00001	C00148;C00012	shared
R00669	3.5.1.14;3.5.1.16	Aspartate and asparagine metabolism	EHMN	C00437;C00001	C00033;C00077	shared
RE2644	3.5.1.15	Aspartate and asparagine metabolism	EHMN	C00001;CE1556	C00033;C00152	shared
R00526	3.5.1.15;3.5.1.8	Aspartate and asparagine metabolism	EHMN	C01044;C00001	C00058;C00049	shared
R00256	3.5.1.2;3.5.1.38	Aspartate and asparagine metabolism	EHMN	C00064;C00001	C00025;C00014	shared
R03421	3.5.1.26	Aspartate and asparagine metabolism	EHMN	C04540;C00001	C01239;C00049	shared
R00485	3.5.1.38;3.5.1.1	Aspartate and asparagine metabolism	kegg_dre	C00152	C00049	shared
R03180	3.5.1.4	Aspartate and asparagine metabolism	EHMN	C03078;C00001	C01035;C00014	shared
R01987	3.5.1.63	Aspartate and asparagine metabolism	EHMN	C00334;C00033	C02946;C00001	human
R00551	3.5.3.1	Aspartate and asparagine metabolism	EHMN	C00062;C00001	C00077;C00086	shared
R00670	4.1.1.17	Aspartate and asparagine metabolism	EHMN	C00077	C00134;C00011	shared
R03647	6.1.1.12	Aspartate and asparagine metabolism	EHMN	C00002;C00049;C01637	C00020;C00013;C06113	shared
R05577	6.1.1.12	Aspartate and asparagine metabolism	EHMN	C01638;C00049;C00002	C02984;C00013;C00020	shared
R03661	6.1.1.15	Aspartate and asparagine metabolism	EHMN	C00002;C00148;C01649	C00020;C00013;C02702	shared
R03651	6.1.1.17	Aspartate and asparagine metabolism	EHMN	C00002;C00025;C01640	C00020;C00013;C06112	shared
R05578	6.1.1.17	Aspartate and asparagine metabolism	EHMN	C01641;C00025;C00002	C02987;C00013;C00020	shared
R03652	6.1.1.18	Aspartate and asparagine metabolism	EHMN	C00002;C00064;C01640	C00020;C00013;C02282	shared
R03646	6.1.1.19	Aspartate and asparagine metabolism	EHMN	C00002;C00062;C01636	C00020;C00013;C02163	shared
R03648	6.1.1.22	Aspartate and asparagine metabolism	EHMN	C00002;C00152;C01637	C00020;C00013;C03402	shared
R00253	6.3.1.2	Aspartate and asparagine metabolism	EHMN	C00002;C00025;C00014	C00008;C00009;C00064	shared
R00149	6.3.4.16	Aspartate and asparagine metabolism	EHMN	C00002;C00014;C00011;C00001	C00008;C00009;C00169	shared
RE1235		Aspartate and asparagine metabolism	EHMN	C00024;C00315	C00010;C00080;C01029	shared
RE1236		Aspartate and asparagine metabolism	EHMN	C00024;C00612	C00010;C00080;CE1059	shared
RE1240		Aspartate and asparagine metabolism	EHMN	C00024;C02567	C00010;C00080;C03413	shared
R00254		Aspartate and asparagine metabolism	EHMN	C00025;C00014;C00011	C05829;C00001	shared
R00270		Aspartate and asparagine metabolism	EHMN	C00026;C00014	C05572;C00001	shared
RE0691		Aspartate and asparagine metabolism	EHMN	C00555	C00001;C00080;CE1944	shared
R06970	3.5.4.-	Atrazine degradation	kegg_dre	C14147	C14148	fish
R06971	3.5.4.-	Atrazine degradation	kegg_dre	C14148	C14149	fish
R06972	3.5.4.-	Atrazine degradation	kegg_dre	C14149	C06554	fish
MFN1001	1.14.13.7	Benzoate degradation via CoA ligation	metafishnet_inferred	C00090;C00146;C01455;C01467;C01468;C01542;C01751;C02814;C02923;C06730		fish
R05579	1.3.99.7	Benzoate degradation via CoA ligation	kegg_dre	C00527	C02411	shared
R05586	2.3.1.-	Benzoate degradation via CoA ligation	kegg_dre	C06715	C00527	shared
R07833	2.3.1.-	Benzoate degradation via CoA ligation	kegg_dre	C16273	C01144	shared
R05625	2.7.1.-	Benzoate degradation via CoA ligation	kegg_dre	C00146	C02734	human
R05593	3.1.2.-	Benzoate degradation via CoA ligation	kegg_dre	C09825	C06714	fish
ABUTD	1.2.1.19	Beta-Alanine metabolism	UCSD	C00555;C00001;C00003	C00334;C00080;C00004	human
BAMPPALDOX	1.2.1.3	Beta-Alanine metabolism	UCSD	C05665;C00001;C00003	C00099;C00080;C00004	shared
R00924	1.3.99.3	Beta-Alanine metabolism	kegg_dre	C00894	C00100	shared
13DAMPPOX	1.4.3.6	Beta-Alanine metabolism	UCSD	C00986;C00001;C00007	C05665;C00027;C01342	human
SPMDOX	1.5.99.6	Beta-Alanine metabolism	UCSD	C00001;C00007;C00315	C00986;C00555;C00027	human
R02869	2.5.1.22;2.5.1.16	Beta-Alanine metabolism	kegg_dre	C00750	C00315	human
APAT2rm	2.6.1.19	Beta-Alanine metabolism	UCSD	C00026;C00099	C00025;C00222	shared
3HPCOAHYD	3.1.2.4	Beta-Alanine metabolism	UCSD	C05668;C00001	C01013;C00010;C00080	shared
NBAHH_ir	3.4.13.3	Beta-Alanine metabolism	UCSD	C00386;C00001	C00099;C00135	human
ASP1DC	4.1.1.11	Beta-Alanine metabolism	UCSD	C00049;C00080	C00099;C00011	human
R00489	4.1.1.11;4.1.1.15	Beta-Alanine metabolism	kegg_dre	C00049	C00099	shared
PRPNCOAHYDx	4.2.1.17	Beta-Alanine metabolism	UCSD	C00001;C00894	C05668	shared
RE2633	1.1.1.-	Bile acid biosynthesis	EHMN	C00006;CE1273	C00005;C00080;CE1274	shared
RE1832	1.1.1.-	Bile acid biosynthesis	EHMN	C00016;C05450	C01352;C05467	shared
R04810	1.1.1.-	Bile acid biosynthesis	kegg_dre	C05448	C05449	shared
R04812	1.1.1.-	Bile acid biosynthesis	kegg_dre	C05450	C05467	shared
R04805	1.1.1.1	Bile acid biosynthesis	EHMN	C05444;C00003	C05445;C00004	shared
AKR1C41	1.1.1.50	Bile acid biosynthesis	UCSD	C00080;C00004;C05451	C00003;C05452	human
AKR1C42	1.1.1.50	Bile acid biosynthesis	UCSD	C00080;C00004;C05453	C00003;C05454	human
RE1810	1.1.1.50	Bile acid biosynthesis	EHMN	C05452;C00006	C00005;C00080;C05455	human
R04818	1.1.1.53;1.1.1.50	Bile acid biosynthesis	EHMN	C05452;C00003	C05451;C00004;C00080	human
R04819	1.1.1.53;1.1.1.50	Bile acid biosynthesis	EHMN	C05452;C00006	C05451;C00005;C00080	human
R04824	1.1.1.53;1.1.1.50	Bile acid biosynthesis	EHMN	C05454;C00003	C05453;C00004;C00080	human
R04825	1.1.1.53;1.1.1.50	Bile acid biosynthesis	EHMN	C05454;C00006	C05453;C00005;C00080	human
RE1830	1.14.-.-	Bile acid biosynthesis	EHMN	C00001;C00006;CE1298	C00005;C00080;CE1292	shared
RE3508	1.14.-.-	Bile acid biosynthesis	EHMN	C00001;C00006;CE1298	C00005;C00080;CE1292	shared
RE2626	1.14.-.-	Bile acid biosynthesis	EHMN	C00001;C00006;CE4872	C00005;C00080;C04722	shared
RE1807	1.14.-.-	Bile acid biosynthesis	EHMN	C00001;C00006;CE5133	C00005;C00080;C04554	shared
RE2636	1.14.-.-	Bile acid biosynthesis	EHMN	C00005;C00007;C00080;C03990	C00001;C00006;C04483	shared
RE1798	1.14.-.-	Bile acid biosynthesis	EHMN	C00005;C00007;C00080;C05455	C00001;C00006;C05457	shared
RE1808	1.14.-.-	Bile acid biosynthesis	EHMN	C00005;C00007;C00080;CE1272	C00001;C00006;CE1273	shared
RE1828	1.14.-.-	Bile acid biosynthesis	EHMN	C00005;C00007;C00080;CE1292	C00001;C00006;CE3038	shared
RE2632	1.14.-.-	Bile acid biosynthesis	EHMN	C00005;C00007;C00080;CE5530	C00001;C00006;CE3038	shared
RE1827	1.14.-.-	Bile acid biosynthesis	EHMN	C00006;C06340	C00005;C00080;CE1298	shared
RE1829	1.14.-.-	Bile acid biosynthesis	EHMN	C00006;CE3038	C00005;C00080;CE2345	shared
RE2112	1.14.-.-	Bile acid biosynthesis	EHMN	C00695;C00001;C00006	C00005;C00007;C00080;C04483	shared
RE1826	1.14.-.-	Bile acid biosynthesis	EHMN	C05452;C00005;C00007;C00080	CE0233;C00001;C00006	shared
RE2625	1.14.-.-	Bile acid biosynthesis	EHMN	CE0232;C00003	C00004;C00080;CE4872	shared
RE1804	1.14.-.-	Bile acid biosynthesis	EHMN	CE0233;C00003	C00004;C00080;CE5133	shared
RE1805	1.14.-.-;1.14.13.-	Bile acid biosynthesis	EHMN	C05454;C00005;C00007;C00080	CE0232;C00001;C00006	shared
RE1803	1.14.13.-	Bile acid biosynthesis	EHMN	C00005;C00007;C00080;C06340	C00001;C00006;CE5530	human
RE3251	1.14.13.-	Bile acid biosynthesis	EHMN	CE0232;C00005;C00007;C00080	C00001;C00006;CE4874	human
P45027A13m	1.14.13.15	Bile acid biosynthesis	UCSD	C00005;C00007;C01301	C00001;C00006;C04722	shared
P45027A12m	1.14.13.15	Bile acid biosynthesis	UCSD	C00006;C05449	C00080;C00005;C01301	shared
P45027A11m	1.14.13.15	Bile acid biosynthesis	UCSD	C00080;C00005;C00007;C05454	C00001;C00006;C05449	shared
R04806	1.14.13.15	Bile acid biosynthesis	EHMN	C05452;C00005;C00007;C00080	C05444;C00006;C00001	shared
R04807	1.14.13.15	Bile acid biosynthesis	EHMN	C05454;C00007;C00005;C00080	C05446;C00006;C00001	shared
R01463	1.14.13.17	Bile acid biosynthesis	EHMN	C00187;C00007;C00005;C00080	C03594;C00006;C00001	shared
RE1809	1.14.13.67	Bile acid biosynthesis	EHMN	C00005;C00007;C00080;CE1272	C00001;C00006;CE1277	human
RE1812	1.14.13.67	Bile acid biosynthesis	EHMN	C00005;C00007;C00080;CE1272	C00001;C00006;CE1278	human
RE1811	1.14.13.67	Bile acid biosynthesis	EHMN	C00005;C00007;C00080;CE1272	C00001;C00006;CE1279	human
RE1806	1.14.13.67	Bile acid biosynthesis	EHMN	C05454;C00005;C00007;C00080	C00001;C00006;CE1272	human
MFN1102	1.14.13.95	Bile acid biosynthesis	metafishnet_inferred	C05455;C05457		fish
MFN1133	1.14.13.97	Bile acid biosynthesis	metafishnet_inferred	C03990;C05465;C15516;C15517		fish
RE3346	1.2.1.3	Bile acid biosynthesis	EHMN	C00004;C00080;C04722	C00001;C00003;CE4872	shared
R04506	1.2.1.3	Bile acid biosynthesis	EHMN	C05445;C00003;C00001	C04554;C00004;C00080	shared
RE1814	1.3.3.6	Bile acid biosynthesis	EHMN	C00007;C04760	C00027;C05460	shared
ACOX22x	1.3.3.6	Bile acid biosynthesis	UCSD	C05447;C01352;C00007	C00016;C05448	shared
ACOX2x	1.3.3.6	Bile acid biosynthesis	UCSD	cholcoas;C01352;C00007	C05460;C00016;C00001	shared
R04547	1.3.99.-	Bile acid biosynthesis	kegg_dre	C04644	C05447	fish
R04592	1.3.99.-	Bile acid biosynthesis	kegg_dre	C04760	C05460	fish
R04827	1.3.99.5	Bile acid biosynthesis	EHMN	C05457	C05458	shared
R04817	1.3.99.6;1.3.1.3	Bile acid biosynthesis	EHMN	C05451;C00006	C05455;C00005;C00080	shared
R04823	1.3.99.6;1.3.1.3	Bile acid biosynthesis	EHMN	C05453;C00006	C05457;C00005;C00080	shared
RE1836	2.3.1.154	Bile acid biosynthesis	EHMN	C00010;C00007;C04644	C00001;C00100;C05337	human
R03719	2.3.1.16	Bile acid biosynthesis	EHMN	C00100;C01794	C00010;C05467	human
R04546	2.3.1.16	Bile acid biosynthesis	EHMN	C00100;C05337	C00010;C04644	human
R04811	2.3.1.16	Bile acid biosynthesis	EHMN	C00100;C05461	C00010;C05449	human
R01461	2.3.1.26	Bile acid biosynthesis	EHMN	C00040;C00187	C00010;C02530	shared
RE1845	2.3.1.65	Bile acid biosynthesis	EHMN	C00245;C05337	C00010;C00080;C05465	human
RE1846	2.3.1.65	Bile acid biosynthesis	EHMN	C00245;CE1589	C00010;C00080;C05463	human
R03718	2.3.1.65	Bile acid biosynthesis	EHMN	C01794;C00037	C00010;C01921	human
R03720	2.3.1.65	Bile acid biosynthesis	EHMN	C01794;C00245	C00010;C05122	human
BAAT4x	2.3.1.65	Bile acid biosynthesis	UCSD	C05337;C00037	C00010;C05466	human
R04828	2.3.1.65	Bile acid biosynthesis	EHMN	C05461;C00037	C00010;C05462	human
RE1852	2.8.2.2	Bile acid biosynthesis	EHMN	C03990	C00080;CE5558	human
RE1851	2.8.2.2	Bile acid biosynthesis	EHMN	CE5560	C00080;CE5559	human
R01462	3.1.1.13	Bile acid biosynthesis	EHMN	C02530;C00001	C00187;C00060	shared
RE2649	3.1.2.2	Bile acid biosynthesis	EHMN	C00001;C00100	C00010;C00163;C00080	shared
RE1834	3.1.2.2	Bile acid biosynthesis	EHMN	C00001;C01794	C00695;C00010;C00080	shared
RE1835	3.1.2.2	Bile acid biosynthesis	EHMN	C00001;C05337	C00010;C00080;C02528	shared
MFN1006	3.1.2.27	Bile acid biosynthesis	metafishnet_inferred	C00010;C00695;C01794		fish
RE1831	4.2.1.-	Bile acid biosynthesis	EHMN	C00001;C05460	C05450	human
MFN1140	4.2.1.107	Bile acid biosynthesis	metafishnet_inferred	C05450;C05460		fish
AMACR2r	5.1.99.4	Bile acid biosynthesis	UCSD	C04644;C00007	C05447;C00001	shared
AMACRr	5.1.99.4	Bile acid biosynthesis	UCSD	C04760	cholcoas	shared
RE1796	5.3.3.1;1.1.1.145	Bile acid biosynthesis	EHMN	C03594;C00003	C00004;C00080;C05455	shared
RE2638	6.2.1.-;2.3.1.65	Bile acid biosynthesis	EHMN	C00002;C00010;C00037;C03990	C00020;C00010;C00013;C00080;CE5560	human
RE2637	6.2.1.-;2.3.1.65	Bile acid biosynthesis	EHMN	C00002;C00010;C00245;C03990	C00020;C00010;C00013;C00080;C02592	human
RE2635	6.2.1.7	Bile acid biosynthesis	EHMN	C00002;C00010;C04483	C00020;C00013;CE1589	human
R02794	6.2.1.7	Bile acid biosynthesis	EHMN	C00002;C00695;C00010	C00020;C00013;C01794	human
R03974	6.2.1.7	Bile acid biosynthesis	EHMN	C00002;C02528;C00010	C00020;C00013;C05337	human
R04580	6.2.1.7	Bile acid biosynthesis	EHMN	C00002;C04722;C00010	C00020;C00013;C04760	human
R04507	6.2.1.7;6.2.1.28	Bile acid biosynthesis	EHMN	C00002;C04554;C00010	C00020;C00013;C04644	human
RE2814		Bile acid biosynthesis	EHMN	C00003;C06340	C00004;C00080;C05455	shared
SCP2x		Bile acid biosynthesis	UCSD	C00010;C05446	C05461;C00100	shared
P45039A1r		Bile acid biosynthesis	UCSD	C00080;C00005;C00007	C00001;C00006	shared
HSD17B42x		Bile acid biosynthesis	UCSD	C00080;C00005;C00007;C05448	C05446;C00001;C00006	shared
P4507B12r		Bile acid biosynthesis	UCSD	C00080;C00005;C00007;C06340	C00001;C00006;C06341	shared
AKR1D		Bile acid biosynthesis	UCSD	C00080;C00005;C05455	C00006;C05451	shared
AKR1D2		Bile acid biosynthesis	UCSD	C00080;C00005;C05457	C00006;C05453	shared
CH25H		Bile acid biosynthesis	UCSD	C00187;C00080;C00005;C00007	C00001;C00006	shared
P45027A1m		Bile acid biosynthesis	UCSD	C00187;C00080;C00005;C00007	C00001;C00006;C06340	shared
HSD17B4x		Bile acid biosynthesis	UCSD	C05460;C00080;C00005;C00007	C05467;C00001;C00006	shared
SCPx		Bile acid biosynthesis	UCSD	C05467;C00010	C01794;C00100	shared
RE3252		Bile acid biosynthesis	EHMN	CE4874	C00001;CE4872	shared
RE3063	1.1.1.153	Biopterin metabolism	EHMN	C00005;C00080;C03684	C00006;C00272	shared
R01813	1.1.1.153	Biopterin metabolism	EHMN	C00272;C00006	C04244;C00005	shared
R04285	1.1.1.220;1.1.1.153	Biopterin metabolism	EHMN	C04244;C00006	C03684;C00005;C00080	shared
RE2650	1.14.16.1	Biopterin metabolism	EHMN	C00007;C00079;C00272	C00082;CE1951	shared
RE1708	1.5.1.34	Biopterin metabolism	EHMN	C00005;C00080;CE2705	C00006;C00272	shared
R01793	1.5.1.34	Biopterin metabolism	EHMN	C00268;C00004;C00080	C00272;C00003	shared
R01794	1.5.1.34	Biopterin metabolism	EHMN	C00268;C00005;C00080	C00272;C00006	shared
R04620	3.1.3.1	Biopterin metabolism	EHMN	C04895;C00001	C04874;C00009	shared
R00424	3.5.4.16	Biopterin metabolism	EHMN	C00044;C00001	C04895;C00058;C00001	shared
R00428	3.5.4.16	Biopterin metabolism	EHMN	C00044;C00001	C05922	shared
R04639	3.5.4.16	Biopterin metabolism	EHMN	C04895;C00001	C06148	shared
R05046	3.5.4.16	Biopterin metabolism	EHMN	C05922;C00001	C05923;C00058	shared
R05048	3.5.4.16;6.-.-.-	Biopterin metabolism	EHMN	C05923	C06148	shared
RE0830	4.2.1.96	Biopterin metabolism	EHMN	CE1951	C00001;CE2705	shared
RE1709	4.2.1.96	Biopterin metabolism	EHMN	CE1951	C00001;CE5236	shared
RE2660	4.2.1.96	Biopterin metabolism	EHMN	CE5236	CE2705	shared
THBPT4ACAMDASE	4.2.1.96	Biopterin metabolism	UCSD	thbpt4acam	C00268;C00001	shared
PTHPSn	4.2.3.12	Biopterin metabolism	UCSD	C04895	C03684;C03279	human
R04286	4.2.3.12	Biopterin metabolism	EHMN	C04895;C00001	C03684;C00536	human
DHPR2		Biopterin metabolism	UCSD	C00440;C00268	C00080;C00143;C00272	shared
RE2654		Biopterin metabolism	EHMN	CE1951	C00001;CE6511	shared
RE2652		Biopterin metabolism	EHMN	CE2705	C00268	shared
GCNTg	2.4.1.150	Blood Group Biosynthesis	UCSD	galacglcgal14acglcgalgluside_hs;C00043	acglcgalacglcgal14acglcgalgluside_hs;C00080;C00015	shared
FUT92g	2.4.1.152	Blood Group Biosynthesis	UCSD	acngal14acglcgalgluside_hs;C00325	fucacngal14acglcgalgluside_hs;C00035;C00080	human
FUT93g	2.4.1.152	Blood Group Biosynthesis	UCSD	fuc12gal14acglcgalgluside_hs;C00325	fucfuc12gal14acglcgalgluside_hs;C00035;C00080	human
FUT97g	2.4.1.152	Blood Group Biosynthesis	UCSD	fuc132galacglcgal14acglcgalgluside_hs;C00325	fucfuc132galacglcgal14acglcgalgluside_hs;C00035;C00080	human
FUT911g	2.4.1.152	Blood Group Biosynthesis	UCSD	fucfucgalacglc13galacglcgal14acglcgalgluside_hs;C00325	fucfucfucgalacglc13galacglcgal14acglcgalgluside_hs;C00035;C00080	human
FUT95g	2.4.1.152	Blood Group Biosynthesis	UCSD	fucfucgalacglcgal14acglcgalgluside_hs;C00325	fucfucfucgalacglcgal14acglcgalgluside_hs;C00035;C00080	human
FUT910g	2.4.1.152	Blood Group Biosynthesis	UCSD	fucgalacglc13galacglcgal14acglcgalgluside_hs;C00325	fucfucgalacglc13galacglcgal14acglcgalgluside_hs;C00035;C00080	human
FUT94g	2.4.1.152	Blood Group Biosynthesis	UCSD	fucgalacglcgal14acglcgalgluside_hs;C00325	fucfucgalacglcgal14acglcgalgluside_hs;C00035;C00080	human
FUT91g	2.4.1.152	Blood Group Biosynthesis	UCSD	gal14acglcgalgluside_hs;C00325	fucgal14acglcgalgluside_hs;C00035;C00080	human
FUT99g	2.4.1.152	Blood Group Biosynthesis	UCSD	galacglc13galacglcgal14acglcgalgluside_hs;C00325	fucgalacglc13galacglcgal14acglcgalgluside_hs;C00035;C00080	human
FUT96g	2.4.1.152	Blood Group Biosynthesis	UCSD	galacglcgal14acglcgalgluside_hs;C00325	fuc132galacglcgal14acglcgalgluside_hs;C00035;C00080	human
FUT98g	2.4.1.152	Blood Group Biosynthesis	UCSD	galacglcgal14acglcgalgluside_hs;C00325	fuc13galacglcgal14acglcgalgluside_hs;C00035;C00080	human
FUT33g	2.4.1.65	Blood Group Biosynthesis	UCSD	acgalfucgalacglcgalgluside_hs;C00325	fucacgalfucgalacglcgalgluside_hs;C00035;C00080	human
FUT32g	2.4.1.65	Blood Group Biosynthesis	UCSD	acngalacglcgalgluside_hs;C00325	fucacngalacglcgalgluside_hs;C00035;C00080	human
FUT34g	2.4.1.65	Blood Group Biosynthesis	UCSD	fucgalacglcgalgluside_hs;C00325	fucfucgalacglcgalgluside_hs;C00035;C00080	human
FUT31g	2.4.1.65	Blood Group Biosynthesis	UCSD	galacglcgalgluside_hs;C00325	fuc14galacglcgalgluside_hs;C00035;C00080	human
FUT35g	2.4.1.65	Blood Group Biosynthesis	UCSD	galfucgalacglcgalgluside_hs;C00325	fucgalfucgalacglcgalgluside_hs;C00035;C00080	human
FUT14g	2.4.1.69	Blood Group Biosynthesis	UCSD	gal14acglcgalgluside_hs;C00325	fuc12gal14acglcgalgluside_hs;C00035;C00080	human
FUT15g	2.4.1.69	Blood Group Biosynthesis	UCSD	galacgalfuc12gal14acglcgalgluside_hs;C00325	fucgalacgalfuc12gal14acglcgalgluside_hs;C00035;C00080	human
FUT17g	2.4.1.69	Blood Group Biosynthesis	UCSD	galacgalfucgalacglcgal14acglcgalgluside_hs;C00325	fucgalacgalfucgalacglcgal14acglcgalgluside_hs;C00035;C00080	human
FUT16g	2.4.1.69	Blood Group Biosynthesis	UCSD	galacglcgal14acglcgalgluside_hs;C00325	fucgalacglcgal14acglcgalgluside_hs;C00035;C00080	human
FUT18g	2.4.1.69	Blood Group Biosynthesis	UCSD	galacglcgalacglcgal14acglcgalgluside_hs;C00325	fucfucgalacglcgalacglcgal14acglcgalgluside_hs;C00035;C00080	human
FUT12g	2.4.1.69	Blood Group Biosynthesis	UCSD	galacglcgalgluside_hs;C00325	fucgalacglcgalgluside_hs;C00035;C00080	human
B3GALTg	2.4.1.86	Blood Group Biosynthesis	UCSD	acglcgalgluside_hs;C00052	galacglcgalgluside_hs;C00080;C00015	human
ST3GAL31g	2.4.99.6	Blood Group Biosynthesis	UCSD	C00128;galacglcgalgluside_hs	acngalacglcgalgluside_hs;C00055;C00080	shared
ST8SIA56g	2.4.99.8	Blood Group Biosynthesis	UCSD	acngal14acglcgalgluside_hs;C00128	acnacngal14acglcgalgluside_hs;C00055;C00080	shared
B3GNT11g		Blood Group Biosynthesis	UCSD	C00043	C00080;C00015	shared
ABO2g		Blood Group Biosynthesis	UCSD	C00052	C00080;C00015	shared
ST3GAL61g		Blood Group Biosynthesis	UCSD	C00128	C00055;C00080	shared
ABO1g		Blood Group Biosynthesis	UCSD	C00203	C00080;C00015	shared
R03544	1.1.1.-	Butanoate metabolism	kegg_dre	C01412	C06142	shared
R03545	1.1.1.-	Butanoate metabolism	kegg_dre	C01412	C06142	shared
R01000	1.1.1.27	Butanoate metabolism	EHMN	C05984;C00003	C00109;C00004;C00080	shared
R01361	1.1.1.30	Butanoate metabolism	EHMN	C01089;C00003	C00164;C00004;C00080	shared
R05119	1.2.1.3	Butanoate metabolism	EHMN	C06145;C00003;C00001	C06144;C00004	shared
R01171	1.3.1.44;1.3.99.2	Butanoate metabolism	EHMN	C00136;C00003	C00877;C00004;C00080	shared
ACOAD1fm	1.3.99.2	Butanoate metabolism	UCSD	C00136;C00016	C00877;C01352	shared
R04673	2.2.1.6	Butanoate metabolism	EHMN	C00109;C05125	C06006;C00068	human
R04672	2.2.1.6	Butanoate metabolism	EHMN	C06010;C00068	C05125;C00022	human
R01978	2.3.3.10	Butanoate metabolism	EHMN	C00356;C00010	C00024;C00001;C00332	shared
R01648	2.6.1.19	Butanoate metabolism	kegg_dre	C00334	C00232	shared
R04029	2.6.1.39;2.6.1.65	Butanoate metabolism	EHMN	C02727;C00026	C05548;C00025	human
R00410	2.8.3.5	Butanoate metabolism	EHMN	C00091;C00164	C00042;C00332	shared
R05118	3.1.1.-	Butanoate metabolism	kegg_dre	C06143	C04546	shared
R02276	3.5.1.63	Butanoate metabolism	EHMN	C03087;C00001	C00033;C00431	human
R00261	4.1.1.19;4.1.1.15	Butanoate metabolism	kegg_dre	C00025	C00334	shared
R05595	4.2.1.17	Butanoate metabolism	EHMN	C00877;C00001	C05116	shared
3HBCDm	4.2.1.55	Butanoate metabolism	UCSD	C00877;C00001	C03561	human
R03027	4.2.1.55	Butanoate metabolism	EHMN	C03561	C00877;C00001	human
R01357	6.2.1.16	Butanoate metabolism	EHMN	C00002;C00164;C00010	C00020;C00013;C00332	shared
R01176	6.2.1.2	Butanoate metabolism	EHMN	C00002;C00246;C00010	C00020;C00013;C00136	human
R02834	1.1.1.146	C21-steroid hormone biosynthesis and metabolism	EHMN	C00735;C00003	C00762;C00004;C00080	shared
R02836	1.1.1.146	C21-steroid hormone biosynthesis and metabolism	EHMN	C00735;C00006	C00762;C00005;C00080	shared
R03847	1.1.1.146	C21-steroid hormone biosynthesis and metabolism	EHMN	C02140;C00003	C05490;C00004;C00080	shared
R03848	1.1.1.146	C21-steroid hormone biosynthesis and metabolism	EHMN	C02140;C00006	C05490;C00005;C00080	shared
R04839	1.1.1.146	C21-steroid hormone biosynthesis and metabolism	EHMN	C05476;C00003	C05478;C00004;C00080	shared
R04840	1.1.1.146	C21-steroid hormone biosynthesis and metabolism	EHMN	C05476;C00006	C05478;C00005;C00080	shared
R02207	1.1.1.149	C21-steroid hormone biosynthesis and metabolism	EHMN	C04042;C00003	C00410;C00004	human
R02209	1.1.1.149	C21-steroid hormone biosynthesis and metabolism	EHMN	C04042;C00006	C00410;C00005	human
R03324	1.1.1.149	C21-steroid hormone biosynthesis and metabolism	EHMN	C04518;C00003	C01176;C00004	human
R03325	1.1.1.149	C21-steroid hormone biosynthesis and metabolism	EHMN	C04518;C00006	C01176;C00005	human
R04830	1.1.1.50	C21-steroid hormone biosynthesis and metabolism	EHMN	C05469;C00080;C00005	C05470;C00006	human
R04829	1.1.1.50	C21-steroid hormone biosynthesis and metabolism	EHMN	C05470;C00003	C05469;C00004;C00080	human
R04832	1.1.1.50	C21-steroid hormone biosynthesis and metabolism	EHMN	C05472;C00003	C05471;C00004;C00080	human
R04833	1.1.1.50	C21-steroid hormone biosynthesis and metabolism	EHMN	C05472;C00006	C05471;C00005;C00080	human
R04835	1.1.1.50	C21-steroid hormone biosynthesis and metabolism	EHMN	C05474;C00003	C05473;C00004;C00080	human
R04836	1.1.1.50	C21-steroid hormone biosynthesis and metabolism	EHMN	C05474;C00006	C05473;C00005;C00080	human
R04837	1.1.1.50	C21-steroid hormone biosynthesis and metabolism	EHMN	C05476;C00003	C05475;C00004;C00080	human
R04838	1.1.1.50	C21-steroid hormone biosynthesis and metabolism	EHMN	C05476;C00006	C05475;C00005;C00080	human
R04842	1.1.1.50	C21-steroid hormone biosynthesis and metabolism	EHMN	C05478;C00003	C05477;C00004;C00080	human
R04843	1.1.1.50	C21-steroid hormone biosynthesis and metabolism	EHMN	C05478;C00006	C05477;C00005;C00080	human
R04845	1.1.1.50	C21-steroid hormone biosynthesis and metabolism	EHMN	C05480;C00003	C05479;C00004;C00080	human
R04846	1.1.1.50	C21-steroid hormone biosynthesis and metabolism	EHMN	C05480;C00006	C05479;C00005;C00080	human
HSD17B3r	1.1.1.62	C21-steroid hormone biosynthesis and metabolism	UCSD	andrstndn;C00080;C00005	C00006;C00535	shared
RE2766	1.1.1.62	C21-steroid hormone biosynthesis and metabolism	EHMN	C00006;C00535	C00280;C00005;C00080	shared
HSD17B8r	1.1.1.62	C21-steroid hormone biosynthesis and metabolism	UCSD	C00468;C00080;C00004	C00951;C00003	shared
RE1585	1.14.-.-	C21-steroid hormone biosynthesis and metabolism	EHMN	C00187;C00005;C00007	C05502;C00006;C00001	shared
MFN1029	1.14.13.100	C21-steroid hormone biosynthesis and metabolism	metafishnet_inferred	C06341;C15519;C15520;C15610		fish
MFN1034	1.14.13.15	C21-steroid hormone biosynthesis and metabolism	metafishnet_inferred	C00187;C05444;C05446;C05452;C05454;C15610		shared
MFN1032	1.14.13.98	C21-steroid hormone biosynthesis and metabolism	metafishnet_inferred	C00187;C13550		fish
P45019A1r	1.14.14.1	C21-steroid hormone biosynthesis and metabolism	UCSD	andrstndn;C00005;C00007	C00468;C00058;C00001;C00006	shared
P45019A2r	1.14.14.1	C21-steroid hormone biosynthesis and metabolism	UCSD	C00005;C00007;C00535	C00951;C00058;C00001;C00006	shared
RE2772	1.14.14.1	C21-steroid hormone biosynthesis and metabolism	EHMN	C00007;C00410;C03024	C00001;C03161;CE5888	shared
RE2770	1.14.14.1	C21-steroid hormone biosynthesis and metabolism	EHMN	C00007;C00410;C03024	C00001;C03748;C03161	shared
RE2771	1.14.14.1	C21-steroid hormone biosynthesis and metabolism	EHMN	C00007;C00410;C03024	C00001;CE1353;C03161	shared
RE2773	1.14.14.1	C21-steroid hormone biosynthesis and metabolism	EHMN	C00007;C00410;C03024	C03205;C00001;C03161	shared
RE2756	1.14.14.1	C21-steroid hormone biosynthesis and metabolism	EHMN	C00007;C00535;C03024	C00951;C00001;C03161;CE5049	shared
P4501B1r	1.14.14.1	C21-steroid hormone biosynthesis and metabolism	UCSD	C00951;C00080;C00005;C00007	C00001;hestratriol;C00006	shared
RE2764	1.14.15.4	C21-steroid hormone biosynthesis and metabolism	EHMN	C00007;CE1342;C00662	C00001;CE1343;C00667	shared
RE3255	1.14.15.4	C21-steroid hormone biosynthesis and metabolism	EHMN	C00007;CE1347;C00662	C00001;CE1349;C00667	shared
RE3253	1.14.15.4	C21-steroid hormone biosynthesis and metabolism	EHMN	C00007;CE1349;C00662	C00001;C00080;CE1350;C00667	shared
R02218	1.14.15.4	C21-steroid hormone biosynthesis and metabolism	EHMN	C00410;C00138;C00007	C05498;C00139;C00001	shared
RE2763	1.14.15.4	C21-steroid hormone biosynthesis and metabolism	EHMN	C00735;C00007;C00662	C00001;CE1342;C00667	shared
R03329	1.14.15.4	C21-steroid hormone biosynthesis and metabolism	EHMN	C01176;C00005;C00080;C00007	C05497;C00006;C00001	shared
RE3254	1.14.15.4	C21-steroid hormone biosynthesis and metabolism	EHMN	C03205;C00007;C00662	C00001;CE1347;C00667	shared
P45011B21m	1.14.15.4	C21-steroid hormone biosynthesis and metabolism	UCSD	C03205;C00080;C00005;C00007	C01780;C00001;C00006	shared
P45011B11m	1.14.15.4	C21-steroid hormone biosynthesis and metabolism	UCSD	C03205;C00080;C00005;C00007	C02140;C00001;C00006	shared
R03851	1.14.15.4	C21-steroid hormone biosynthesis and metabolism	EHMN	C03205;C00138;C00007	C02140;C00139;C00001	shared
R04850	1.14.15.4	C21-steroid hormone biosynthesis and metabolism	EHMN	C05487;C00005;C00080;C00007	C05489;C00006;C00001	shared
P45011B12m	1.14.15.4	C21-steroid hormone biosynthesis and metabolism	UCSD	C05488;C00080;C00005;C00007	C00735;C00001;C00006	shared
R02843	1.14.15.4	C21-steroid hormone biosynthesis and metabolism	EHMN	C05488;C00138;C00007	C00735;C00139;C00001	shared
R03262	1.14.15.5	C21-steroid hormone biosynthesis and metabolism	EHMN	C02140;C00662;C00007	C01124;C00667;C00001	human
R02723	1.14.15.6	C21-steroid hormone biosynthesis and metabolism	EHMN	C00187;C00005;C00007	C05502;C00006;C00001	shared
R01454	1.14.15.6	C21-steroid hormone biosynthesis and metabolism	EHMN	C00187;C00005;C00080;C00007	C05500;C00006;C00001	shared
P45011A1m	1.14.15.6	C21-steroid hormone biosynthesis and metabolism	UCSD	C00187;C00080;C00005;C00007	C02373;C00001;C00006;C01953	shared
R02724	1.14.15.6	C21-steroid hormone biosynthesis and metabolism	EHMN	C00662;C00187;C00007	C02373;C01953;C00667;C00001	shared
R04676	1.14.15.6	C21-steroid hormone biosynthesis and metabolism	EHMN	C05499;C00005;C00080;C00007	C05138;C02373;C00006;C00001	shared
R04854	1.14.15.6	C21-steroid hormone biosynthesis and metabolism	EHMN	C05500;C00005;C00080;C00007	C05501;C00006;C00001	shared
R03933	1.14.15.6	C21-steroid hormone biosynthesis and metabolism	EHMN	C05501;C01695;C00007	C02373;C01953;C01695	shared
R04855	1.14.15.6	C21-steroid hormone biosynthesis and metabolism	EHMN	C05502;C00005;C00080;C00007	C05501;C00006;C00001	shared
RE2765	1.14.19.-	C21-steroid hormone biosynthesis and metabolism	EHMN	C00007;C01124;C00662	C01780;C00001;C00667	human
RE1096	1.14.99.-	C21-steroid hormone biosynthesis and metabolism	EHMN	C00005;C00007;C01176	C00033;C00280;C00001;C00006	human
RE1134	1.14.99.-	C21-steroid hormone biosynthesis and metabolism	EHMN	C00005;C00007;C05138	C00033;C01227;C00001;C00006	human
RE2768	1.14.99.-	C21-steroid hormone biosynthesis and metabolism	EHMN	C00735;C00005;C00007;C00080	C00033;C00001;C00006;C05284	human
P45021A2r	1.14.99.10	C21-steroid hormone biosynthesis and metabolism	UCSD	17ahprgstrn;C00080;C00005;C00007	C05488;C00001;C00006	shared
P45021A1r	1.14.99.10	C21-steroid hormone biosynthesis and metabolism	UCSD	C00080;C00005;C00007;C00410	C03205;C00001;C00006	shared
R02213	1.14.99.10	C21-steroid hormone biosynthesis and metabolism	EHMN	C00410;C00030;C00007	C03205;C00028;C00001	shared
R03326	1.14.99.10	C21-steroid hormone biosynthesis and metabolism	EHMN	C01176;C00030;C00007	C05488;C00028;C00001	shared
R03784	1.14.99.10	C21-steroid hormone biosynthesis and metabolism	EHMN	C01953;C00030;C00007	C05485;C00028;C00001	shared
R04675	1.14.99.10	C21-steroid hormone biosynthesis and metabolism	EHMN	C05138;C00005;C00080;C00007	C05487;C00006;C00001	shared
R02838	1.14.99.10	C21-steroid hormone biosynthesis and metabolism	EHMN	C05497;C00030;C00007	C00735;C00028;C00001	shared
R03849	1.14.99.10	C21-steroid hormone biosynthesis and metabolism	EHMN	C05498;C00030;C00007	C02140;C00028;C00001	shared
MFN1021	1.14.99.38	C21-steroid hormone biosynthesis and metabolism	metafishnet_inferred	C00028;C00030;C00187;C15519		fish
P45017A4r	1.14.99.9	C21-steroid hormone biosynthesis and metabolism	UCSD	17ahprgstrn;C00080;C00005;C00007	C00084;andrstndn;C00001;C00006	shared
P45017A3r	1.14.99.9	C21-steroid hormone biosynthesis and metabolism	UCSD	C00080;C00005;C00007;C00410	17ahprgstrn;C00001;C00006	shared
P45017A1r	1.14.99.9	C21-steroid hormone biosynthesis and metabolism	UCSD	C00080;C00005;C00007;C01953	C05138;C00001;C00006	shared
R02211	1.14.99.9	C21-steroid hormone biosynthesis and metabolism	EHMN	C00410;C00030;C00007	C01176;C00028;C00001	shared
R03783	1.14.99.9	C21-steroid hormone biosynthesis and metabolism	EHMN	C01953;C00030;C00007	C05138;C00028;C00001	shared
P45017A2r	1.14.99.9	C21-steroid hormone biosynthesis and metabolism	UCSD	C05138;C00080;C00005;C00007	C00084;dhea;C00001;C00006	shared
R04852	1.14.99.9	C21-steroid hormone biosynthesis and metabolism	EHMN	C05497;C00028;C00001	C05498;C00030;C00007	shared
R04853	1.14.99.9	C21-steroid hormone biosynthesis and metabolism	EHMN	C05500;C00005;C00080;C00007	C05499;C00006;C00001	shared
R02893	1.3.1.3	C21-steroid hormone biosynthesis and metabolism	EHMN	C05469;C00006	C00762;C00005;C00080	shared
R02841	1.3.1.3	C21-steroid hormone biosynthesis and metabolism	EHMN	C05471;C00006	C00735;C00005;C00080	shared
R03713	1.3.1.3	C21-steroid hormone biosynthesis and metabolism	EHMN	C05473;C00006	C01780;C00005	shared
SR5AR2r	1.3.99.5	C21-steroid hormone biosynthesis and metabolism	UCSD	andrstndn;C00080;C00005	C03772;C00006	shared
SR5ARr	1.3.99.5	C21-steroid hormone biosynthesis and metabolism	UCSD	C00080;C00005;C00535	C03917;C00006	shared
R03714	1.3.99.6	C21-steroid hormone biosynthesis and metabolism	EHMN	C05473;C00028	C01780;C00030	shared
R03850	1.3.99.6	C21-steroid hormone biosynthesis and metabolism	EHMN	C05475;C00028	C02140;C00030	shared
R04841	1.3.99.6	C21-steroid hormone biosynthesis and metabolism	EHMN	C05477;C00028	C05490;C00030	shared
R02215	1.3.99.6	C21-steroid hormone biosynthesis and metabolism	EHMN	C05479;C00028	C00410;C00030	shared
R02219	1.3.99.6;1.3.1.3	C21-steroid hormone biosynthesis and metabolism	EHMN	C00410;C00005;C00080	C05479;C00006	shared
UGT1A1r	2.4.1.17	C21-steroid hormone biosynthesis and metabolism	UCSD	C00468;C00167	estroneglc;C00015	shared
UGT1A10r	2.4.1.17	C21-steroid hormone biosynthesis and metabolism	UCSD	C00486;C00080;C00167	C03374;C00015	shared
UGT1A2r	2.4.1.17	C21-steroid hormone biosynthesis and metabolism	UCSD	C00486;C00167	C05787;C00015	shared
UGT1A3r	2.4.1.17	C21-steroid hormone biosynthesis and metabolism	UCSD	C00523;C00167	andrstrnglc;C00015	shared
UGT1A4r	2.4.1.17	C21-steroid hormone biosynthesis and metabolism	UCSD	C00535;C00167	tststeroneglc;C00015	shared
UGT1A6r	2.4.1.17	C21-steroid hormone biosynthesis and metabolism	UCSD	C00951;C00167	estradiolglc;C00015	shared
UGT1A9r	2.4.1.17	C21-steroid hormone biosynthesis and metabolism	UCSD	C03917;C00167	5adtststeroneglc;C00015	shared
UGT1A7r	2.4.1.17	C21-steroid hormone biosynthesis and metabolism	UCSD	C04373;C00167	ahandrostanglc;C00015	shared
UGT1A8r	2.4.1.17	C21-steroid hormone biosynthesis and metabolism	UCSD	C05141;C00167	C05504;C00015	shared
TSTSTERONESULT	2.8.2.2	C21-steroid hormone biosynthesis and metabolism	UCSD	C00053;C00535	C00080;C00054;tststerones	human
PRGNLONESULT	2.8.2.2	C21-steroid hormone biosynthesis and metabolism	UCSD	C00053;C01953	C00080;C00054;prgnlones	human
RE3212	2.8.2.2	C21-steroid hormone biosynthesis and metabolism	EHMN	C00080;CE6029	C03205	human
CHSTEROLSULT	2.8.2.2	C21-steroid hormone biosynthesis and metabolism	UCSD	C00187;C00053	chsterols;C00080;C00054	human
5ADTSTSTERONESULT	2.8.2.2	C21-steroid hormone biosynthesis and metabolism	UCSD	C03917;C00053	5adtststerones;C00080;C00054	human
RE1090	2.8.2.2	C21-steroid hormone biosynthesis and metabolism	EHMN	C05138	C00080;CE1352	human
DHEASULT	2.8.2.2	C21-steroid hormone biosynthesis and metabolism	UCSD	dhea;C00053	C04555;C00080;C00054	human
RE3207	2.8.2.4	C21-steroid hormone biosynthesis and metabolism	EHMN	C00080;CE1360	C00187	human
RE2947	2.8.2.4	C21-steroid hormone biosynthesis and metabolism	EHMN	C00080;CE4764	C01953	human
ESTSULT	2.8.2.4	C21-steroid hormone biosynthesis and metabolism	UCSD	C00468;C00053	C02538;C00080;C00054	human
MFN1069	3.1.1.13	C21-steroid hormone biosynthesis and metabolism	metafishnet_inferred	C00162;C00187;C00370;C01958;C02530		shared
RE1099	3.1.6.2	C21-steroid hormone biosynthesis and metabolism	EHMN	C00001;CE1352	C05138;C00080;C00059	shared
RE1100	3.1.6.2	C21-steroid hormone biosynthesis and metabolism	EHMN	C00001;CE1360	C00187;C00080;C00059	shared
RE1135	3.1.6.2	C21-steroid hormone biosynthesis and metabolism	EHMN	C00001;CE4764	C01953;C00080;C00059	shared
STS4r	3.1.6.2	C21-steroid hormone biosynthesis and metabolism	UCSD	C00001;prgnlones	C00080;C01953;C00059	shared
STS2r	3.1.6.2	C21-steroid hormone biosynthesis and metabolism	UCSD	C02538;C00001	C00468;C00080;C00059	shared
STS1r	3.1.6.2	C21-steroid hormone biosynthesis and metabolism	UCSD	C04555;C00001	dhea;C00080;C00059	shared
STS3	3.1.6.2	C21-steroid hormone biosynthesis and metabolism	UCSD	chsterols;C00001	C00187;C00080;C00059	shared
R02842	5.3.3.1	C21-steroid hormone biosynthesis and metabolism	EHMN	C00735;C00080;C00005	C05489;C00006	shared
R04851	5.3.3.1	C21-steroid hormone biosynthesis and metabolism	EHMN	C05488;C00080;C00005	C05487;C00006	shared
R02840	5.3.3.1;1.1.1.145	C21-steroid hormone biosynthesis and metabolism	EHMN	C00735;C00080;C00004	C05489;C00003	shared
R02216	5.3.3.1;1.1.1.145	C21-steroid hormone biosynthesis and metabolism	EHMN	C01953;C00003	C00410;C00004;C00080	shared
R02217	5.3.3.1;1.1.1.145	C21-steroid hormone biosynthesis and metabolism	EHMN	C01953;C00006	C00410;C00005;C00080	shared
R03327	5.3.3.1;1.1.1.145	C21-steroid hormone biosynthesis and metabolism	EHMN	C05138;C00003	C01176;C00004;C00080	shared
R03328	5.3.3.1;1.1.1.145	C21-steroid hormone biosynthesis and metabolism	EHMN	C05138;C00006	C01176;C00005;C00080	shared
R04163	5.3.3.1;1.1.1.145	C21-steroid hormone biosynthesis and metabolism	EHMN	C05485;C00003	C03205;C00004;C00080	shared
R04164	5.3.3.1;1.1.1.145	C21-steroid hormone biosynthesis and metabolism	EHMN	C05485;C00006	C03205;C00005;C00080	shared
R04849	5.3.3.1;1.1.1.145	C21-steroid hormone biosynthesis and metabolism	EHMN	C05488;C00080;C00004	C05487;C00003	shared
HSD3B12r		C21-steroid hormone biosynthesis and metabolism	UCSD	C00003	C00080;C00004	shared
P4503A43r		C21-steroid hormone biosynthesis and metabolism	UCSD	C00080;C00005;C00007;C00535	C00001;C00006	shared
AKR1C1		C21-steroid hormone biosynthesis and metabolism	UCSD	C00080;C00005;C00410	C04042;C00006	shared
HSD17B9r		C21-steroid hormone biosynthesis and metabolism	UCSD	C00523;C00080;C00005;C00007	C05139;C00001;C00006	shared
HSD11B1r		C21-steroid hormone biosynthesis and metabolism	UCSD	C00762;C00080;C00005	C00735;C00006	shared
HSD3A2r		C21-steroid hormone biosynthesis and metabolism	UCSD	C03772;C00080;C00005	C00523;C00006	shared
HSD3B13		C21-steroid hormone biosynthesis and metabolism	UCSD	C05138;C00003	C00080;C00004	shared
HSD3B2r		C21-steroid hormone biosynthesis and metabolism	UCSD	C05139;C00080;C00004	C03772;C00001;C00003	shared
MESCOALm	4.1.3.25	C5-Branched dibasic acid metabolism	UCSD	C00001;C06028	C00024;C00022	human
CITMCOALm	4.1.3.25	C5-Branched dibasic acid metabolism	UCSD	C01011	C00024;C00022	human
CITMCOAHm	4.2.1.56	C5-Branched dibasic acid metabolism	UCSD	C00001;C00531	C01011	human
ITCOAL1m	6.2.1.4	C5-Branched dibasic acid metabolism	UCSD	C00010;C00044;C00490	C00035;C00531;C00009	shared
MECOAS1m	6.2.1.4	C5-Branched dibasic acid metabolism	UCSD	C00010;C00044;C01732	C00035;C06028;C00009	shared
ITCOALm	6.2.1.5	C5-Branched dibasic acid metabolism	UCSD	C00002;C00010;C00490	C00008;C00531;C00009	shared
MECOALm	6.2.1.5	C5-Branched dibasic acid metabolism	UCSD	C00002;C00010;C01732	C00008;C06028;C00009	shared
MGACONm		C5-Branched dibasic acid metabolism	UCSD	C01011	C00001;C06028	shared
R01067	2.2.1.1	Carbon fixation	kegg_dre	C00118;C00085	C00279;C00231	human
R00355	2.6.1.1	Carbon fixation	kegg_dre	C00049	C00036	shared
R02320	2.7.1.40	Carbon fixation	kegg_dre	C00074	C00022	shared
R01068	4.1.2.13	Carbon fixation	kegg_dre	C00118;C00111	C00354	shared
ADRNCPT1	2.3.1.21	Carnitine shuttle	UCSD	adrncoa;C00318	adrncrn;C00010	shared
ARACHCPT1	2.3.1.21	Carnitine shuttle	UCSD	arachcoa;C00318	arachcrn;C00010	shared
C204CPT1	2.3.1.21	Carnitine shuttle	UCSD	arachdcoa;C00318	arachdcrn;C00010	shared
C160CPT1	2.3.1.21	Carnitine shuttle	UCSD	C00318;C00154	C00010;C02990	shared
C180CPT1	2.3.1.21	Carnitine shuttle	UCSD	C00318;C00412	C00010;stcrn	shared
TTDCPT1	2.3.1.21	Carnitine shuttle	UCSD	C00318;C02593	C00010;ttdcrn	shared
LNLNCGCPT1	2.3.1.21	Carnitine shuttle	UCSD	C00318;C03035	C00010;lnlncgcrn	shared
C161CPT12	2.3.1.21	Carnitine shuttle	UCSD	C00318;C05272	C00010;hdd2crn	shared
DCSPTN1CPT1	2.3.1.21	Carnitine shuttle	UCSD	C00318;dcsptn1coa	C00010;dcsptn1crn	shared
DLNLCGCPT1	2.3.1.21	Carnitine shuttle	UCSD	C00318;dlnlcgcoa	C00010;dlnlcgcrn	shared
DMHPTCRNCPT1	2.3.1.21	Carnitine shuttle	UCSD	C00318;dmhptcoa	C00010;dmhptcrn	shared
EICOSTETCPT1	2.3.1.21	Carnitine shuttle	UCSD	C00318;eicostetcoa	C00010;eicostetcrn	shared
C161CPT1	2.3.1.21	Carnitine shuttle	UCSD	C00318;hdcoa	C00010;hdcecrn	shared
HEXCCPT1	2.3.1.21	Carnitine shuttle	UCSD	C00318;hexccoa	C00010;hexccrn	shared
HPDCACRNCPT1	2.3.1.21	Carnitine shuttle	UCSD	C00318;hpdcacoa	C00010;hpdcacrn	shared
LGNCCPT1	2.3.1.21	Carnitine shuttle	UCSD	C00318;lgnccoa	C00010;lgnccrn	shared
LNELDCCPT1	2.3.1.21	Carnitine shuttle	UCSD	C00318;lneldccoa	C00010;lneldccrn	shared
LNLCCPT1	2.3.1.21	Carnitine shuttle	UCSD	C00318;lnlccoa	C00010;lnlccrn	shared
LNLNCACPT1	2.3.1.21	Carnitine shuttle	UCSD	C00318;lnlncacoa	C00010;lnlncacrn	shared
NRVNCCPT1	2.3.1.21	Carnitine shuttle	UCSD	C00318;nrvnccoa	C00010;nrvnccrn	shared
ELAIDCPT1	2.3.1.21	Carnitine shuttle	UCSD	C00318;od2coa	C00010;elaidcrn	shared
C181CPT1	2.3.1.21	Carnitine shuttle	UCSD	C00318;odecoa	C00010;odecrn	shared
PTDCACRNCPT1	2.3.1.21	Carnitine shuttle	UCSD	C00318;ptdcacoa	C00010;ptdcacrn	shared
STRDNCCPT1	2.3.1.21	Carnitine shuttle	UCSD	C00318;strdnccoa	C00010;strdnccrn	shared
TETPENT3CPT1	2.3.1.21	Carnitine shuttle	UCSD	C00318;tetpent3coa	C00010;tetpent3crn	shared
TETPENT6CPT1	2.3.1.21	Carnitine shuttle	UCSD	C00318;tetpent6coa	C00010;tetpent6crn	shared
TETTET6CPT1	2.3.1.21	Carnitine shuttle	UCSD	C00318;tettet6coa	C00010;tettet6crn	shared
TMNDNCCPT1	2.3.1.21	Carnitine shuttle	UCSD	C00318;tmndnccoa	C00010;tmndnccrn	shared
VACCCPT1	2.3.1.21	Carnitine shuttle	UCSD	C00318;vacccoa	C00010;vacccrn	shared
C226CPT1	2.3.1.21	Carnitine shuttle	UCSD	c226coa;C00318	c226crn;C00010	shared
CLPNDCPT1	2.3.1.21	Carnitine shuttle	UCSD	clpndcoa;C00318	clpndcrn;C00010	shared
RTOTAL2CRNCPT1	2.3.1.21	Carnitine shuttle	UCSD	Rtotal2coa;C00318	Rtotal2crn;C00010	shared
RTOTAL3CRNCPT1	2.3.1.21	Carnitine shuttle	UCSD	Rtotal3coa;C00318	Rtotal3crn;C00010	shared
RTOTALCRNCPT1	2.3.1.21	Carnitine shuttle	UCSD	Rtotalcoa;C00318	Rtotalcrn;C00010	shared
CSNAT2m	2.3.1.7	Carnitine shuttle	UCSD	C00010;pcrn	C00318;C00100	human
CSNAT3x	2.3.1.7	Carnitine shuttle	UCSD	C00318;C00100	C00010;pcrn	human
ADRNCPT2		Carnitine shuttle	UCSD	C00010	C00318	shared
C180CPT2		Carnitine shuttle	UCSD	C00010	C00318;C00412	shared
TTDCPT2		Carnitine shuttle	UCSD	C00010	C00318;C02593	shared
LNLNCGCPT2		Carnitine shuttle	UCSD	C00010	C00318;C03035	shared
C161CPT22		Carnitine shuttle	UCSD	C00010	C00318;C05272	shared
C160CPT2		Carnitine shuttle	UCSD	C00010;C02990	C00318;C00154	shared
S4TASE1ly	3.1.6.12	Chondroitin sulfate degradation	UCSD	cs_a;C00001	cs_a_deg1;C00080;C00059	human
S4TASE2ly	3.1.6.12	Chondroitin sulfate degradation	UCSD	cs_a_deg3;C00001	cs_a_deg4;C00080;C00059	human
S4TASE3ly	3.1.6.12	Chondroitin sulfate degradation	UCSD	cs_b;C00001	cs_b_deg1;C00080;C00059	human
S4TASE4ly	3.1.6.12	Chondroitin sulfate degradation	UCSD	cs_e;C00001	cs_e_deg1;C00080;C00059	human
S4TASE5ly	3.1.6.12	Chondroitin sulfate degradation	UCSD	cs_e_deg4;C00001	cs_e_deg5;C00080;C00059	human
S2TASE3ly	3.1.6.13	Chondroitin sulfate degradation	UCSD	cs_b_deg2;C00001	cs_b_deg3;C00080;C00059	human
S2TASE4ly	3.1.6.18	Chondroitin sulfate degradation	UCSD	cs_d_deg2;C00001	cs_d_deg3;C00080;C00059	human
S2TASE5ly	3.1.6.18	Chondroitin sulfate degradation	UCSD	cs_d_deg6;C00001	cs_c_deg5;C00080;C00059	human
S6TASE4ly	3.1.6.4	Chondroitin sulfate degradation	UCSD	cs_c;C00001	cs_c_deg1;C00080;C00059	human
S6TASE5ly	3.1.6.4	Chondroitin sulfate degradation	UCSD	cs_c_deg3;C00001	cs_c_deg4;C00080;C00059	human
S6TASE6ly	3.1.6.4	Chondroitin sulfate degradation	UCSD	cs_d;C00001	cs_d_deg1;C00080;C00059	human
S6TASE7ly	3.1.6.4	Chondroitin sulfate degradation	UCSD	cs_d_deg4;C00001	cs_d_deg5;C00080;C00059	human
S6TASE8ly	3.1.6.4	Chondroitin sulfate degradation	UCSD	cs_e_deg1;C00001	cs_e_deg2;C00080;C00059	human
S6TASE9ly	3.1.6.4	Chondroitin sulfate degradation	UCSD	cs_e_deg5;C00001	cs_e_deg6;C00080;C00059	human
GLCAASE4ly	3.2.1.31	Chondroitin sulfate degradation	UCSD	cs_a_deg2;C00001	cs_a_deg3;C00191	shared
GLCAASE5ly	3.2.1.31	Chondroitin sulfate degradation	UCSD	cs_c_deg2;C00001	cs_c_deg3;C00191	shared
GLCAASE6ly	3.2.1.31	Chondroitin sulfate degradation	UCSD	cs_d_deg3;C00001	cs_d_deg4;C00191	shared
GLCAASE7ly	3.2.1.31	Chondroitin sulfate degradation	UCSD	cs_e_deg3;C00001	cs_e_deg4;C00191	shared
NACHEX1ly	3.2.1.52	Chondroitin sulfate degradation	UCSD	cs_a_deg1;C00001	C01132;cs_a_deg2	shared
NACHEX2ly	3.2.1.52	Chondroitin sulfate degradation	UCSD	cs_a_deg4;C00001	C01132;cs_a_deg5	shared
NACHEX3ly	3.2.1.52	Chondroitin sulfate degradation	UCSD	cs_b_deg1;C00001	C01132;cs_b_deg2	shared
NACHEX4ly	3.2.1.52	Chondroitin sulfate degradation	UCSD	cs_c_deg1;C00001	C01132;cs_c_deg2	shared
NACHEX5ly	3.2.1.52	Chondroitin sulfate degradation	UCSD	cs_c_deg4;C00001	C01132;cs_c_deg5	shared
NACHEX6ly	3.2.1.52	Chondroitin sulfate degradation	UCSD	cs_d_deg1;C00001	C01132;cs_d_deg2	shared
NACHEX7ly	3.2.1.52	Chondroitin sulfate degradation	UCSD	cs_d_deg5;C00001	C01132;cs_d_deg6	shared
NACHEX8ly	3.2.1.52	Chondroitin sulfate degradation	UCSD	cs_e_deg2;C00001	C01132;cs_e_deg3	shared
NACHEX9ly	3.2.1.52	Chondroitin sulfate degradation	UCSD	cs_e_deg6;C00001	C01132;cs_e_deg7	shared
IDOAASE4ly	3.2.1.76	Chondroitin sulfate degradation	UCSD	cs_b_deg3;C00001	cs_a_deg3;C06472	shared
LINKDEG2ly		Chondroitin sulfate degradation	UCSD	C00001	C00124;C00191;C00080;C00059;C00181	shared
NACHEXA1ly		Chondroitin sulfate degradation	UCSD	C00001	C01132;C00080;C00059	shared
PNTEH		CoA Catabolism	UCSD	C00001;C00831	C01678;C00864	shared
PAN4PP		CoA Catabolism	UCSD	C00001;C01134	C00009;C00831	shared
LAPCOAl		CoA Catabolism	UCSD	C00010;C00001	C00882;C00009	shared
DPCOAPP		CoA Catabolism	UCSD	C00882;C00001	C00020;C00080;C01134	shared
RE2860		D4&E4-neuroprostanes formation	EHMN	C00072;C00007;CE6432	C01041;CE6448	shared
RE2866		D4&E4-neuroprostanes formation	EHMN	C00072;CE6445	C00425;C00001;CE6454	shared
RE2867		D4&E4-neuroprostanes formation	EHMN	C00072;CE6445	C00425;C00001;CE6455	shared
RE2868		D4&E4-neuroprostanes formation	EHMN	C00072;CE6446	C00425;C00001;CE6456	shared
RE2869		D4&E4-neuroprostanes formation	EHMN	C00072;CE6446	C00425;C00001;CE6457	shared
RE2870		D4&E4-neuroprostanes formation	EHMN	C00072;CE6447	C00425;C00001;CE6458	shared
RE2871		D4&E4-neuroprostanes formation	EHMN	C00072;CE6447	C00425;C00001;CE6459	shared
RE2872		D4&E4-neuroprostanes formation	EHMN	C00072;CE6448	C00425;C00001;CE6460	shared
RE2873		D4&E4-neuroprostanes formation	EHMN	C00072;CE6448	C00425;C00001;CE6461	shared
RE2874		D4&E4-neuroprostanes formation	EHMN	C00072;CE6449	C00425;C00001;CE6462	shared
RE2880		D4&E4-neuroprostanes formation	EHMN	C00072;CE6451	C00425;C00001;CE6466	shared
RE2878		D4&E4-neuroprostanes formation	EHMN	C00072;CE6451	C00425;C00001;CE6467	shared
RE2865		D4&E4-neuroprostanes formation	EHMN	C00080;CE6444	C00001;CE6452	shared
RE2864		D4&E4-neuroprostanes formation	EHMN	C00080;CE6444	C00001;CE6453	shared
RE2875		D4&E4-neuroprostanes formation	EHMN	C00080;CE6449	C00001;CE6463	shared
RE2876		D4&E4-neuroprostanes formation	EHMN	C00080;CE6450	C00001;CE6464	shared
RE2877		D4&E4-neuroprostanes formation	EHMN	C00080;CE6450	C00001;CE6465	shared
RE2856		D4&E4-neuroprostanes formation	EHMN	CE0328;C00007;CE6423	CE6423;CE6444	shared
RE2857		D4&E4-neuroprostanes formation	EHMN	CE0328;C00007;CE6423	CE6423;CE6445	shared
RE2859		D4&E4-neuroprostanes formation	EHMN	CE0328;C00007;CE6426	CE6426;CE6446	shared
RE2858		D4&E4-neuroprostanes formation	EHMN	CE0328;C00007;CE6429	CE6429;CE6447	shared
RE2861		D4&E4-neuroprostanes formation	EHMN	CE0328;C00007;CE6435	CE6435;CE6449	shared
RE2862		D4&E4-neuroprostanes formation	EHMN	CE0328;C00007;CE6438	CE6438;CE6451	shared
RE2863		D4&E4-neuroprostanes formation	EHMN	CE0328;C00007;CE6441	CE6441;CE6450	shared
RE2854		D4&E4-neuroprostanes formation	EHMN	CE0328;C00704	C00080;CE6420	shared
RE2848		D4&E4-neuroprostanes formation	EHMN	CE0328;C00704	C00080;CE6423	shared
RE2849		D4&E4-neuroprostanes formation	EHMN	CE0328;C00704	C00080;CE6426	shared
RE2850		D4&E4-neuroprostanes formation	EHMN	CE0328;C00704	C00080;CE6429	shared
RE2852		D4&E4-neuroprostanes formation	EHMN	CE0328;C00704	C00080;CE6432	shared
RE2851		D4&E4-neuroprostanes formation	EHMN	CE0328;C00704	C00080;CE6435	shared
RE2853		D4&E4-neuroprostanes formation	EHMN	CE0328;C00704	C00080;CE6438	shared
RE0570	1.1.1.-	De novo fatty acid biosynthesis	EHMN	C00005;C00080;CE2250	C00006;CE2246	shared
RE0566	1.1.1.-	De novo fatty acid biosynthesis	EHMN	C00005;C00080;CE2251	C00006;CE2247	shared
RE0581	1.1.1.-	De novo fatty acid biosynthesis	EHMN	C00005;C00080;CE2252	C00006;CE2248	shared
RE0574	1.1.1.-	De novo fatty acid biosynthesis	EHMN	C00005;C00080;CE2253	C00006;CE2249	shared
RE3227	1.1.1.-	De novo fatty acid biosynthesis	EHMN	C00005;C00080;CE5144	C00006;CE5148	shared
RE3230	1.1.1.-	De novo fatty acid biosynthesis	EHMN	C00005;C00080;CE5152	C00006;CE5153	shared
RE3234	1.1.1.-	De novo fatty acid biosynthesis	EHMN	C00005;C00080;CE5156	C00006;CE5157	shared
RE3242	1.1.1.-	De novo fatty acid biosynthesis	EHMN	C00005;C00080;CE5160	C00006;CE5161	shared
R04533	1.1.1.100;2.3.1.86;2.3.1.85	De novo fatty acid biosynthesis	EHMN	C04618;C00006	C05744;C00005	shared
R04534	1.1.1.100;2.3.1.86;2.3.1.85	De novo fatty acid biosynthesis	EHMN	C04619;C00006	C05753;C00005	shared
R04536	1.1.1.100;2.3.1.86;2.3.1.85	De novo fatty acid biosynthesis	EHMN	C04620;C00006	C05750;C00005	shared
R04543	1.1.1.100;2.3.1.86;2.3.1.85	De novo fatty acid biosynthesis	EHMN	C04633;C00006	C05762;C00005	shared
R04566	1.1.1.100;2.3.1.86;2.3.1.85	De novo fatty acid biosynthesis	EHMN	C04688;C00006	C05759;C00005	shared
R04953	1.1.1.100;2.3.1.86;2.3.1.85	De novo fatty acid biosynthesis	EHMN	C05747;C00006	C05746;C00005	shared
R04964	1.1.1.100;2.3.1.86;2.3.1.85	De novo fatty acid biosynthesis	EHMN	C05757;C00006	C05756;C00005	shared
RE3240	1.14.19.1	De novo fatty acid biosynthesis	EHMN	C00005;C00007;C00080;C00412	C00001;C00006;C00510	shared
DESAT16_2	1.14.19.1	De novo fatty acid biosynthesis	UCSD	C00080;C00004;C00007;C00154	C00001;hdcoa;C00003	shared
DESAT18_3	1.14.19.1	De novo fatty acid biosynthesis	UCSD	C00080;C00004;C00007;C00412	C00001;C00003;odecoa	shared
DESAT18_8	1.14.19.1	De novo fatty acid biosynthesis	UCSD	C00080;C00004;C00007;od2coa	C00001;lneldccoa;C00003	shared
DESAT18_9	1.14.19.1	De novo fatty acid biosynthesis	UCSD	C00080;lnlccoa;C00004;C00007	C00001;C03035;C00003	shared
RE3246	1.14.19.1	De novo fatty acid biosynthesis	EHMN	C00154;C00005;C00007;C00080	C00001;C00006;CE0852	shared
RE0572	1.3.1.-	De novo fatty acid biosynthesis	EHMN	C00005;C00080;CE2242	C00006;CE2254	human
RE0568	1.3.1.-	De novo fatty acid biosynthesis	EHMN	C00005;C00080;CE2243	C00006;C02041	human
RE0583	1.3.1.-	De novo fatty acid biosynthesis	EHMN	C00005;C00080;CE2244	C00006;C00412	human
RE0576	1.3.1.-	De novo fatty acid biosynthesis	EHMN	C00005;C00080;CE2245	C00006;CE2257	human
RE3229	1.3.1.-	De novo fatty acid biosynthesis	EHMN	C00005;C00080;CE5150	C00006;CE5151	human
RE3232	1.3.1.-	De novo fatty acid biosynthesis	EHMN	C00005;C00080;CE5154	C00006;CE5155	human
RE3236	1.3.1.-	De novo fatty acid biosynthesis	EHMN	C00005;C00080;CE5158	C00006;CE5159	human
RE3244	1.3.1.-	De novo fatty acid biosynthesis	EHMN	C00005;C00080;CE5162	C00006;C00510	human
R04430	1.3.1.10	De novo fatty acid biosynthesis	EHMN	C05745;C00006	C04246;C00005;C00080	human
R04725	1.3.1.10;2.3.1.85	De novo fatty acid biosynthesis	EHMN	C05223;C00006	C05758;C00005;C00080	human
R04956	1.3.1.10;2.3.1.85	De novo fatty acid biosynthesis	EHMN	C05749;C00006	C05748;C00005	human
R04959	1.3.1.10;2.3.1.85	De novo fatty acid biosynthesis	EHMN	C05752;C00006	C05751;C00005	human
R04962	1.3.1.10;2.3.1.85	De novo fatty acid biosynthesis	EHMN	C05755;C00006	C05754;C00005	human
R04967	1.3.1.10;2.3.1.85	De novo fatty acid biosynthesis	EHMN	C05761;C00006	C05760;C00005	human
R04970	1.3.1.10;2.3.1.85	De novo fatty acid biosynthesis	EHMN	C05764;C00006	C05763;C00005	human
RE0565	2.3.1.-	De novo fatty acid biosynthesis	EHMN	C00083;C00080;C00412	C00011;C00010;CE2251	shared
RE0569	2.3.1.-	De novo fatty acid biosynthesis	EHMN	C00083;C00080;C02041	C00011;C00010;CE2250	shared
RE0573	2.3.1.-	De novo fatty acid biosynthesis	EHMN	C00083;C00080;CE2254	C00011;C00010;CE2253	shared
RE3225	2.3.1.-	De novo fatty acid biosynthesis	EHMN	C00083;C00080;CE5151	C00011;C00010;CE5152	shared
RE3226	2.3.1.-	De novo fatty acid biosynthesis	EHMN	C00083;C00080;CE5155	C00011;C00010;CE5156	shared
RE3224	2.3.1.-	De novo fatty acid biosynthesis	EHMN	C00083;C00510;C00080	C00011;C00010;CE5144	shared
RE3241	2.3.1.-	De novo fatty acid biosynthesis	EHMN	C00083;CE0852;C00080	C00011;C00010;CE5160	shared
RE0580	2.3.1.-	De novo fatty acid biosynthesis	EHMN	C00154;C00083;C00080	C00011;C00010;CE2252	shared
MFN944	2.3.1.129	De novo fatty acid biosynthesis	metafishnet_inferred	C00043;C00229;C04688;C04738;G10610		fish
KAS8	2.3.1.41	De novo fatty acid biosynthesis	UCSD	C00024;C00080;C00083;C00005	C00011;C00010;C00001;C00249;C00006	shared
R04355	2.3.1.41;2.3.1.86;2.3.1.85	De novo fatty acid biosynthesis	EHMN	C03939;C01209	C05744;C00011;C00229	shared
R04726	2.3.1.41;2.3.1.86;2.3.1.85	De novo fatty acid biosynthesis	EHMN	C05223;C01209	C05759;C00011;C00229	shared
R04952	2.3.1.41;2.3.1.86;2.3.1.85	De novo fatty acid biosynthesis	EHMN	C05745;C01209	C05746;C00011;C00229	shared
R04957	2.3.1.41;2.3.1.86;2.3.1.85	De novo fatty acid biosynthesis	EHMN	C05749;C01209	C05750;C00011;C00229	shared
R04960	2.3.1.41;2.3.1.86;2.3.1.85	De novo fatty acid biosynthesis	EHMN	C05752;C01209	C05753;C00011;C00229	shared
R04963	2.3.1.41;2.3.1.86;2.3.1.85	De novo fatty acid biosynthesis	EHMN	C05755;C01209	C05756;C00011;C00229	shared
R04968	2.3.1.41;2.3.1.86;2.3.1.85	De novo fatty acid biosynthesis	EHMN	C05761;C01209	C05762;C00011;C00229	shared
R01624	2.3.1.85;2.3.1.86;2.3.1.38;2.3.1.41	De novo fatty acid biosynthesis	EHMN	C00024;C00229	C00010;C03939	shared
FAS80COA_L	2.3.1.86	De novo fatty acid biosynthesis	UCSD	C00024;C00080;C00083;C00005	C00011;C00010;C00001;C00006;C01944	human
FAEL205	2.3.1.86	De novo fatty acid biosynthesis	UCSD	C00080;C00083;C00005;C00007;tmndnccoa	clpndcoa;C00011;C00010;C00001;C00006	human
FAS180COA	2.3.1.86	De novo fatty acid biosynthesis	UCSD	C00080;C00083;C00005;C00154	C00011;C00010;C00001;C00006;C00412	human
FAS100COA	2.3.1.86	De novo fatty acid biosynthesis	UCSD	C00080;C00083;C00005;C01944	C00011;C00010;C05274;C00001;C00006	human
FAS160COA	2.3.1.86	De novo fatty acid biosynthesis	UCSD	C00080;C00083;C00005;C02593	C00011;C00010;C00001;C00006;C00154	human
FAEL183	2.3.1.86	De novo fatty acid biosynthesis	UCSD	C00080;C03035;C00083;C00005;C00007	C00011;C00010;dlnlcgcoa;C00001;C00006	human
FAS140COA	2.3.1.86	De novo fatty acid biosynthesis	UCSD	C01832;C00080;C00083;C00005	C00011;C00010;C00001;C00006;C02593	human
FAS120COA	2.3.1.86	De novo fatty acid biosynthesis	UCSD	C05274;C00080;C00083;C00005	C00011;C00010;C01832;C00001;C00006	human
R01626	2.3.1.86;2.3.1.39;2.3.1.85	De novo fatty acid biosynthesis	EHMN	C00083;C00229	C00010;C01209	shared
R04954	2.3.1.86;4.2.1.58;2.3.1.85	De novo fatty acid biosynthesis	EHMN	C05747	C05748;C00001	human
R04544	2.3.1.86;4.2.1.61;2.3.1.85	De novo fatty acid biosynthesis	EHMN	C04633	C05763;C00001	shared
R04568	2.3.1.86;4.2.1.61;2.3.1.85	De novo fatty acid biosynthesis	EHMN	C04688	C05760;C00001	shared
MFN1004	2.7.8.7	De novo fatty acid biosynthesis	metafishnet_inferred	C00010;C00054;C00229;C03688		fish
RE1576	3.1.2.14	De novo fatty acid biosynthesis	EHMN	C00001;C05761	C00229;C06424;C06424;C00080	shared
RE1575	3.1.2.14	De novo fatty acid biosynthesis	EHMN	C05223;C00001	C00229;C02679;C00080	shared
R01706	3.1.2.14;2.3.1.85	De novo fatty acid biosynthesis	EHMN	C05764;C00001	C00229;C00249	shared
RE0344	3.1.2.2	De novo fatty acid biosynthesis	EHMN	C00001;C00412	C00010;C00080;C01530	shared
RE0577	3.1.2.2	De novo fatty acid biosynthesis	EHMN	C00001;C02041	CE0102;C00010;C00080	shared
RE0578	3.1.2.2	De novo fatty acid biosynthesis	EHMN	C00001;CE2254	C00010;C00080;C08281	shared
RE0579	3.1.2.2	De novo fatty acid biosynthesis	EHMN	C00001;CE2257	C00010;C00080;CE2547	shared
RE0571	4.2.1.-	De novo fatty acid biosynthesis	EHMN	CE2246	C00001;CE2242	human
RE0567	4.2.1.-	De novo fatty acid biosynthesis	EHMN	CE2247	C00001;CE2243	human
RE0582	4.2.1.-	De novo fatty acid biosynthesis	EHMN	CE2248	C00001;CE2244	human
RE0575	4.2.1.-	De novo fatty acid biosynthesis	EHMN	CE2249	C00001;CE2245	human
RE3228	4.2.1.-	De novo fatty acid biosynthesis	EHMN	CE5148	C00001;CE5150	human
RE3231	4.2.1.-	De novo fatty acid biosynthesis	EHMN	CE5153	C00001;CE5154	human
RE3235	4.2.1.-	De novo fatty acid biosynthesis	EHMN	CE5157	C00001;CE5158	human
RE3243	4.2.1.-	De novo fatty acid biosynthesis	EHMN	CE5161	C00001;CE5162	human
R04428	4.2.1.58	De novo fatty acid biosynthesis	EHMN	C04618	C04246;C00001	human
R04537	4.2.1.58;2.3.1.86;4.2.1.59;4.2.1.61;2.3.1.85	De novo fatty acid biosynthesis	EHMN	C04620	C05751;C00001	shared
R04535	4.2.1.58;4.2.1.60;2.3.1.86;4.2.1.61;2.3.1.85	De novo fatty acid biosynthesis	EHMN	C04619	C05754;C00001	shared
R04965	4.2.1.58;4.2.1.60;2.3.1.86;4.2.1.61;2.3.1.85	De novo fatty acid biosynthesis	EHMN	C05757	C05758;C00001	shared
R04385	6.3.4.14	De novo fatty acid biosynthesis	EHMN	C00002;C06250;C00288	C00008;C00009;C04419	human
R05145	6.3.4.15;6.3.4.9;6.3.4.10;6.3.4.11	De novo fatty acid biosynthesis	EHMN	C05921;C06249	C00020;C06250	shared
R00742	6.4.1.2	De novo fatty acid biosynthesis	EHMN	C00002;C00024;C00288	C00008;C00009;C00083	shared
R04386	6.4.1.2	De novo fatty acid biosynthesis	EHMN	C00024;C04419	C00083;C06250	shared
RE3245		De novo fatty acid biosynthesis	EHMN	C00001;C00510	C00010;C00712;C00080	shared
RE3238		De novo fatty acid biosynthesis	EHMN	C00001;CE5151	C00010;C00080;CE2510	shared
RE3239		De novo fatty acid biosynthesis	EHMN	C00001;CE5155	C00010;C00080;CE2512	shared
RE3237		De novo fatty acid biosynthesis	EHMN	C00001;CE5159	C00010;C00080;CE2513	shared
RN0034		De novo fatty acid biosynthesis	EHMN	C00249;C00002;C00010	C00154;C00020;C00013	shared
RE3178	1.1.1.35	Dimethyl-branched-chain fatty acid mitochondrial beta-oxidation	EHMN	C00003;CE4800	C00004;C00080;CE4796	shared
RE3177	1.1.1.35	Dimethyl-branched-chain fatty acid mitochondrial beta-oxidation	EHMN	C00003;CE4801	C00004;C00080;CE4803	shared
RE3179	1.1.1.35	Dimethyl-branched-chain fatty acid mitochondrial beta-oxidation	EHMN	C00003;CE4802	C00004;C00080;CE4804	shared
RE3185	1.3.99.3	Dimethyl-branched-chain fatty acid mitochondrial beta-oxidation	EHMN	C00016;CE4798	C01352;CE4799	shared
RE3184	1.3.99.3	Dimethyl-branched-chain fatty acid mitochondrial beta-oxidation	EHMN	C00016;CE4805	C01352;CE4806	shared
RE3186	1.3.99.3	Dimethyl-branched-chain fatty acid mitochondrial beta-oxidation	EHMN	C00016;CE4808	C01352;CE4807	shared
RE3190	2.3.1.16	Dimethyl-branched-chain fatty acid mitochondrial beta-oxidation	EHMN	C00010;CE4796	C00100;CE4808	human
RE3189	2.3.1.16	Dimethyl-branched-chain fatty acid mitochondrial beta-oxidation	EHMN	C00010;CE4803	C00024;CE4797	human
RE3191	2.3.1.16	Dimethyl-branched-chain fatty acid mitochondrial beta-oxidation	EHMN	C00010;CE4804	C00024;C00630	human
RE3193	4.2.1.17	Dimethyl-branched-chain fatty acid mitochondrial beta-oxidation	EHMN	C00001;CE4799	CE4800	shared
RE3192	4.2.1.17	Dimethyl-branched-chain fatty acid mitochondrial beta-oxidation	EHMN	C00001;CE4806	CE4801	shared
RE3194	4.2.1.17	Dimethyl-branched-chain fatty acid mitochondrial beta-oxidation	EHMN	C00001;CE4807	CE4802	shared
RE3195	5.1.99.4	Dimethyl-branched-chain fatty acid mitochondrial beta-oxidation	EHMN	CE4798	CE4797	shared
RE1526	1.1.1.35	Di-unsaturated fatty acid beta-oxidation	EHMN	C00003;CE2417	C00004;C00080;CE2424	shared
RE1525	1.1.1.35	Di-unsaturated fatty acid beta-oxidation	EHMN	C00003;CE2418	C00004;C00080;CE2422	shared
RE0512	1.1.1.35	Di-unsaturated fatty acid beta-oxidation	EHMN	C00003;CE2421	CE0713;C00004;C00080	shared
RE1535	1.3.1.34	Di-unsaturated fatty acid beta-oxidation	EHMN	C00005;C00080;CE2435	C00006;C02944	shared
RE1516	1.3.99.13	Di-unsaturated fatty acid beta-oxidation	EHMN	C00016;C02050	C01352;CE2434	shared
RE1518	1.3.99.13	Di-unsaturated fatty acid beta-oxidation	EHMN	C00016;CE0785	C01352;CE2432	shared
RE1517	1.3.99.13	Di-unsaturated fatty acid beta-oxidation	EHMN	C00016;CE0849	C01352;CE2433	shared
RE1519	1.3.99.13	Di-unsaturated fatty acid beta-oxidation	EHMN	C00016;CE2431	C01352;CE2435	shared
RE1534	2.3.1.16	Di-unsaturated fatty acid beta-oxidation	EHMN	C00010;CE0693	C00024;CE2431	human
RE1531	2.3.1.16	Di-unsaturated fatty acid beta-oxidation	EHMN	C00010;CE0713	C00024;CE0849	human
RE1532	2.3.1.16	Di-unsaturated fatty acid beta-oxidation	EHMN	C00010;CE2422	C00024;CE0785	human
RE1533	2.3.1.16	Di-unsaturated fatty acid beta-oxidation	EHMN	C00010;CE2424	C00024;C05280	human
RE1520	4.2.1.17	Di-unsaturated fatty acid beta-oxidation	EHMN	C00001;C05279	CE2420	shared
RE1521	4.2.1.17	Di-unsaturated fatty acid beta-oxidation	EHMN	C00001;CE2432	CE2417	shared
RE1522	4.2.1.17	Di-unsaturated fatty acid beta-oxidation	EHMN	C00001;CE2433	CE2418	shared
RE1523	4.2.1.17	Di-unsaturated fatty acid beta-oxidation	EHMN	C00001;CE2434	CE2421	shared
RE0511	5.3.3.8	Di-unsaturated fatty acid beta-oxidation	EHMN	C02944	C05275	shared
RE1573	5.3.3.8	Di-unsaturated fatty acid beta-oxidation	EHMN	C05280	C05279	shared
RE1514	6.2.1.3	Di-unsaturated fatty acid beta-oxidation	EHMN	C00002;C00010;C01595	C00020;C00013;C02050	shared
RE1527		Di-unsaturated fatty acid beta-oxidation	EHMN	C00003;CE2420	CE0693;C00004;C00080	shared
RE1063	3.4.24.15	Dynorphin metabolism	EHMN	C00001;CE2858	CE2751;CE2890	shared
RE1064	3.4.24.15	Dynorphin metabolism	EHMN	C00001;CE2891	CE2751;CE4753;CE4754	shared
RE0904	3.4.24.16	Dynorphin metabolism	EHMN	C00001;CE2859	CE2858;CE4716	shared
MFN990	1.10.2.2	Electron transport chain	metafishnet_inferred	C00125;C00126;C00390;C00399		fish
R04433	1.5.5.1	Electron transport chain	EHMN	C04570;C00399	C04253;C00390	shared
R02166	1.6.5.3	Electron transport chain	EHMN	C00390	C00399;C00080	shared
CYOOm3	1.9.3.1	Electron transport chain	UCSD	C00126;C00080;C00007	C00125;C00080;C00001;C00704	shared
ATPS4m	3.6.3.14	Electron transport chain	UCSD	C00008;C00080;C00009	C00002;C00080;C00001	shared
FAOXC161802m	1.3.99.3	Fatty acid activation	UCSD	C00010;C00016;C00001;C05272;C00003	C00024;C01352;C00080;C00004;C01944	shared
FACOAL80i	6.2.1.2	Fatty acid activation	UCSD	C00002;C00010;C06423	C00020;C01944;C00013	human
FACOAL40im	6.2.1.2	Fatty acid activation	UCSD	C00002;C00246;C00010	C00020;C00136;C00013	human
FACOAL224	6.2.1.3	Fatty acid activation	UCSD	adrn;C00002;C00010	adrncoa;C00020;C00013	shared
FACOAL204	6.2.1.3	Fatty acid activation	UCSD	arachd;C00002;C00010	C00020;arachdcoa;C00013	shared
FACOAL204i	6.2.1.3	Fatty acid activation	UCSD	arachd;C00002;C00010	C00020;arachdcoa;C00013	shared
FACOAL160i	6.2.1.3	Fatty acid activation	UCSD	C00002;C00010;C00249	C00020;C00154;C00013	shared
FACOAL180i	6.2.1.3	Fatty acid activation	UCSD	C00002;C00010;C01530	C00020;C00013;C00412	shared
FACOAL1821	6.2.1.3	Fatty acid activation	UCSD	C00002;C00010;C01595	C00020;lnlccoa;C00013	shared
FACOAL206	6.2.1.3	Fatty acid activation	UCSD	C00002;C00010;C01607	C00020;phytcoa;C00013	shared
FACOAL1813	6.2.1.3	Fatty acid activation	UCSD	C00002;C00010;C01712	C00020;od2coa;C00013	shared
FACOAL203	6.2.1.3	Fatty acid activation	UCSD	C00002;C00010;C03242	C00020;dlnlcgcoa;C00013	shared
FACOAL140i	6.2.1.3	Fatty acid activation	UCSD	C00002;C00010;C06424	C00020;C00013;C02593	shared
FACOAL1831	6.2.1.3	Fatty acid activation	UCSD	C00002;C00010;C06426	C00020;C03035;C00013	shared
FACOAL1832	6.2.1.3	Fatty acid activation	UCSD	C00002;C00010;C06427	C00020;lnlncacoa;C00013	shared
FACOAL226	6.2.1.3	Fatty acid activation	UCSD	C00002;C00010;crvnc	C00020;c226coa;C00013	shared
FACOAL226i	6.2.1.3	Fatty acid activation	UCSD	C00002;C00010;crvnc	C00020;c226coa;C00013	shared
FACOAL2251	6.2.1.3	Fatty acid activation	UCSD	C00002;C00010;dcsptn1	C00020;dcsptn1coa;C00013	shared
FACOAL2042	6.2.1.3	Fatty acid activation	UCSD	C00002;C00010;eicostet	C00020;eicostetcoa;C00013	shared
FACOAL161	6.2.1.3	Fatty acid activation	UCSD	C00002;C00010;hdcea	C00020;hdcoa;C00013	shared
FACOAL260	6.2.1.3	Fatty acid activation	UCSD	C00002;C00010;hexc	C00020;hexccoa;C00013	shared
FACOAL170	6.2.1.3	Fatty acid activation	UCSD	C00002;C00010;hpdca	C00020;hpdcacoa;C00013	shared
FACOAL240	6.2.1.3	Fatty acid activation	UCSD	C00002;C00010;lgnc	C00020;lgnccoa;C00013	shared
FACOAL1822	6.2.1.3	Fatty acid activation	UCSD	C00002;C00010;lneldc	C00020;lneldccoa;C00013	shared
FACOAL241	6.2.1.3	Fatty acid activation	UCSD	C00002;C00010;nrvnc	C00020;nrvnccoa;C00013	shared
FACOAL181i	6.2.1.3	Fatty acid activation	UCSD	C00002;C00010;ocdcea	C00020;odecoa;C00013	shared
FACOAL191	6.2.1.3	Fatty acid activation	UCSD	C00002;C00010;prist	C00020;C00013;pristcoa	shared
FACOAL150	6.2.1.3	Fatty acid activation	UCSD	C00002;C00010;ptdca	C00020;C00013;ptdcacoa	shared
FACOAL184	6.2.1.3	Fatty acid activation	UCSD	C00002;C00010;strdnc	C00020;C00013;strdnccoa	shared
FACOAL246_1	6.2.1.3	Fatty acid activation	UCSD	C00002;C00010;tethex3	C00020;C00013;tethex3coa	shared
FACOAL245_2	6.2.1.3	Fatty acid activation	UCSD	C00002;C00010;tetpent3	C00020;C00013;tetpent3coa	shared
FACOAL245_1	6.2.1.3	Fatty acid activation	UCSD	C00002;C00010;tetpent6	C00020;C00013;tetpent6coa	shared
FACOAL244_1	6.2.1.3	Fatty acid activation	UCSD	C00002;C00010;tettet6	C00020;C00013;tettet6coa	shared
FACOAL205	6.2.1.3	Fatty acid activation	UCSD	C00002;C00010;tmndnc	C00020;C00013;tmndnccoa	shared
FACOAL1812	6.2.1.3	Fatty acid activation	UCSD	C00002;C00010;vacc	C00020;C00013;vacccoa	shared
FACOAL2252	6.2.1.3	Fatty acid activation	UCSD	C00002;clpnd;C00010	C00020;clpndcoa;C00013	shared
FACOAL200	6.2.1.3	Fatty acid activation	UCSD	C06425;C00002;C00010	C00020;arachcoa;C00013	shared
R00623	1.1.1.1;1.1.1.71	Fatty Acid Metabolism	kegg_dre	C00226	C00071	shared
R04121	1.14.14.1	Fatty Acid Metabolism	kegg_dre	C00162	C05102	shared
FDH	1.2.1.2	Fatty Acid Metabolism	UCSD	C00058;C00003	C00011;C00004	human
R00631	1.2.1.3	Fatty Acid Metabolism	kegg_dre	C00162	C00071	shared
ACOAO7p	1.3.3.6	Fatty Acid Metabolism	UCSD	C00007;C00154	C00027;C05272	shared
ACACT8p	2.3.1.16	Fatty Acid Metabolism	UCSD	3ohodcoa;C00010	C00024;C00154	human
ACACT9p	2.3.1.16	Fatty Acid Metabolism	UCSD	3ohxccoa;C00010	C00024;ttccoa	human
ACACT7p	2.3.1.16	Fatty Acid Metabolism	UCSD	C05259;C00010	C00024;C02593	human
ACACT6p	2.3.1.16	Fatty Acid Metabolism	UCSD	C05261;C00010	C00024;C01832	human
ACACT5p	2.3.1.16	Fatty Acid Metabolism	UCSD	C05263;C00010	C00024;C05274	human
ACACT4p	2.3.1.16	Fatty Acid Metabolism	UCSD	C05265;C00010	C00024;C01944	human
ACOATA	2.3.1.38	Fatty Acid Metabolism	UCSD	C00229;C00024	acACP;C00010	human
MCOATAm	2.3.1.39	Fatty Acid Metabolism	UCSD	C00229;C00083	C00010;C01209	shared
LCAT1e	2.3.1.43	Fatty Acid Metabolism	UCSD	C00187;pchol_hs	lpchol_hs;xolest2_hs	shared
CSNATer	2.3.1.7	Fatty Acid Metabolism	UCSD	C00024;C00318	C02571;C00010	human
CSNAT2x	2.3.1.7	Fatty Acid Metabolism	UCSD	C00318;dmnoncoa	C00010;dmnoncrn	human
CSNATm	2.3.1.7	Fatty Acid Metabolism	UCSD	C02571;C00010	C00024;C00318	human
LPS3e	3.1.1.23	Fatty Acid Metabolism	UCSD	C00001;mag_hs	Rtotal2;C00116;C00080	shared
LPS2e	3.1.1.3	Fatty Acid Metabolism	UCSD	dag_hs;C00001	Rtotal;C00080;mag_hs	shared
FA140ACPH	3.1.2.14	Fatty Acid Metabolism	UCSD	C00001;C05761	C00229;C00080;C06424	shared
FA160ACPH	3.1.2.14	Fatty Acid Metabolism	UCSD	C00001;C05764	C00229;C00080;C00249	shared
FA161ACPH	3.1.2.14	Fatty Acid Metabolism	UCSD	C00001;hdeACP	C00229;C00080;hdcea	shared
FA1822ACPH	3.1.2.14	Fatty Acid Metabolism	UCSD	C00001;lneldcACP	C00229;C00080;lneldc	shared
FA1821ACPH	3.1.2.14	Fatty Acid Metabolism	UCSD	C00001;lnlcACP	C00229;C00080;C01595	shared
FA180ACPH	3.1.2.14	Fatty Acid Metabolism	UCSD	C00001;ocdcaACP	C00229;C00080;C01530	shared
FA182ACPH	3.1.2.14	Fatty Acid Metabolism	UCSD	C00001;ocdcyaACP	C00229;C00080;ocdcya	shared
FA181ACPH	3.1.2.14	Fatty Acid Metabolism	UCSD	C00001;octeACP	C00229;C00080;ocdcea	shared
FA141ACPH	3.1.2.14	Fatty Acid Metabolism	UCSD	C00001;tdeACP	C00229;C00080;ttdcea	shared
FA120ACPH	3.1.2.14	Fatty Acid Metabolism	UCSD	C05223;C00001	C00229;C02679;C00080	shared
MCDm	4.1.1.9	Fatty Acid Metabolism	UCSD	C00080;C00083	C00024;C00011	human
DCIm	5.3.3.8	Fatty Acid Metabolism	UCSD	C03221	dd3coa	shared
R01280	6.2.1.3	Fatty Acid Metabolism	kegg_dre	C00249	C00154	shared
ACCOAC	6.4.1.2	Fatty Acid Metabolism	UCSD	C00024;C00002;C00288	C00008;C00080;C00083;C00009	shared
PTE3x		Fatty Acid Metabolism	UCSD	C00001	C00010;C00080	shared
PTE5x		Fatty Acid Metabolism	UCSD	C00001	C00010;C00080	shared
PTE4x		Fatty Acid Metabolism	UCSD	C00001	C00010;C00080;C01607	shared
ALDD21		Fatty Acid Metabolism	UCSD	C00001;C00003	C00080;C00004	shared
PTE2x		Fatty Acid Metabolism	UCSD	C00001;C00154	C00010;C00080;C00249	shared
C110CPT2m		Fatty Acid Metabolism	UCSD	C00010	C00318	shared
HPCLx		Fatty Acid Metabolism	UCSD	C00080	C00798	shared
FCOAH		Fatty Acid Metabolism	UCSD	C00798;C00001	C00010;C00058;C00080	shared
FAOXC2242046m	1.3.99.3	Fatty acid oxidation	UCSD	adrncoa;C00010;C00016;C00001;C00003	C00024;arachdcoa;C01352;C00080;C00004	shared
FAOXC200180m	1.3.99.3	Fatty acid oxidation	UCSD	arachcoa;C00010;C00016;C00001;C00003	C00024;C01352;C00080;C00004;C00412	shared
FAOXC204	1.3.99.3	Fatty acid oxidation	UCSD	arachdcoa;C00010;C00016;C00001;C00003	C00024;C01352;C00080;C00004	shared
FAOXC160	1.3.99.3	Fatty acid oxidation	UCSD	C00010;C00016;C00001;C00003;C00154	C00024;C01352;C00080;C00004	shared
FAOXC16080m	1.3.99.3	Fatty acid oxidation	UCSD	C00010;C00016;C00001;C00003;C00154	C00024;C01352;C00080;C00004;C01944	shared
FAOXC180	1.3.99.3	Fatty acid oxidation	UCSD	C00010;C00016;C00001;C00003;C00412	C00024;C01352;C00080;C00004;C00154	shared
FAOXC80	1.3.99.3	Fatty acid oxidation	UCSD	C00010;C00016;C00001;C00003;C01944	C00024;C01352;C00080;C00004	shared
FAOXC140	1.3.99.3	Fatty acid oxidation	UCSD	C00010;C00016;C00001;C00003;C02593	C00024;C01352;C00080;C00004	shared
FAOXC1811601m	1.3.99.3	Fatty acid oxidation	UCSD	C00010;C00016;C00001;C00003;od2coa	C00024;C01352;C00080;C00004;C01944	shared
FAOXC1811603m	1.3.99.3	Fatty acid oxidation	UCSD	C00010;C00016;C00001;C00003;odecoa	C00024;C01352;C00080;C00004;C01944	shared
FAOXC150m	1.3.99.3	Fatty acid oxidation	UCSD	C00010;C00016;C00001;C00003;ptdcacoa	C00024;C01352;C00080;C00004;C00100	shared
FAOXC18480m	1.3.99.3	Fatty acid oxidation	UCSD	C00010;C00016;C00001;C00003;strdnccoa	C00024;C01352;C00080;C00004;C01944	shared
FAOXC1811602m	1.3.99.3	Fatty acid oxidation	UCSD	C00010;C00016;C00001;C00003;vacccoa	C00024;C01352;C00080;C00004;C01944	shared
FAOXC16180m	1.3.99.3	Fatty acid oxidation	UCSD	C00010;C00016;C00001;hdcoa;C00003	C00024;C01352;C00080;C00004;C01944	shared
FAOXC170m	1.3.99.3	Fatty acid oxidation	UCSD	C00010;C00016;C00001;hpdcacoa;C00003	C00024;C01352;C00080;C00004;C00100	shared
FAOXC18280m	1.3.99.3	Fatty acid oxidation	UCSD	C00010;C00016;C00001;lneldccoa;C00003	C00024;C01352;C00080;C00004;C01944	shared
FAOXC182806m	1.3.99.3	Fatty acid oxidation	UCSD	C00010;C00016;C00001;lnlccoa;C00003	C00024;C01352;C00080;C00004;C01944	shared
FAOXC183803m	1.3.99.3	Fatty acid oxidation	UCSD	C00010;C00016;C00001;lnlncacoa;C00003	C00024;C01352;C00080;C00004;C01944	shared
FAOXC2252053m	1.3.99.3	Fatty acid oxidation	UCSD	C00010;dcsptn1coa;C00001;C00003;C00007	C00024;C00080;C00027;C00004;tmndnccoa	shared
FAOXC2031836m	1.3.99.3	Fatty acid oxidation	UCSD	C00010;dlnlcgcoa;C00016;C00001;C00003	C00024;C01352;C00080;C03035;C00004	shared
FAOXC11	1.3.99.3	Fatty acid oxidation	UCSD	C00010;dmnoncoa;C00001;C00003	C00024;dmhptcoa;C00080;C00004	shared
FAOXC204184m	1.3.99.3	Fatty acid oxidation	UCSD	C00010;eicostetcoa;C00016;C00001;C00003	C00024;C01352;C00080;C00004;strdnccoa	shared
FAOXC226205m	1.3.99.3	Fatty acid oxidation	UCSD	c226coa;C00010;C00001;C00003	C00024;C00080;C00004;tmndnccoa	shared
FAOXC226	1.3.99.3	Fatty acid oxidation	UCSD	c226coa;C00010;C00016;C00001;C00003	C00024;C01352;C00080;C00004	shared
ETFQO	1.5.5.1	Fatty acid oxidation	UCSD	etfrd;C00399	etfox;q10h2	shared
ETF		Fatty acid oxidation	UCSD	C01352	C00016	shared
PHYHx	1.14.11.18	Fatty acid oxidation, peroxisome	UCSD	C00026;C00007;phytcoa	C00011;phyt2ohcoa;C00042	human
FAOXC2242046x	1.3.99.3	Fatty acid oxidation, peroxisome	UCSD	adrncoa;C00010;C00001;C00003;C00007	C00024;arachdcoa;C00080;C00027;C00004	shared
FAOXC200180x	1.3.99.3	Fatty acid oxidation, peroxisome	UCSD	arachcoa;C00010;C00001;C00003;C00007	C00024;C00080;C00027;C00004;C00412	shared
FAOXC16080x	1.3.99.3	Fatty acid oxidation, peroxisome	UCSD	C00010;C00001;C00003;C00007;C00154	C00024;C00080;C00027;C00004;C01944	shared
FAOXC180x	1.3.99.3	Fatty acid oxidation, peroxisome	UCSD	C00010;C00001;C00003;C00007;C00412	C00024;C00080;C00027;C00004;C00154	shared
FAOXC18480x	1.3.99.3	Fatty acid oxidation, peroxisome	UCSD	C00010;C00001;C00003;C00007;strdnccoa	C00024;C00080;C00027;C00004;C01944	shared
FAOXC246226x	1.3.99.3	Fatty acid oxidation, peroxisome	UCSD	C00010;C00001;C00003;C00007;tethex3coa	C00024;c226coa;C00080;C00027;C00004	shared
FAOXC2452253x	1.3.99.3	Fatty acid oxidation, peroxisome	UCSD	C00010;C00001;C00003;C00007;tetpent3coa	C00024;clpndcoa;C00080;C00027;C00004	shared
FAOXC2452256x	1.3.99.3	Fatty acid oxidation, peroxisome	UCSD	C00010;C00001;C00003;C00007;tetpent6coa	C00024;dcsptn1coa;C00080;C00027;C00004	shared
FAOXC2442246x	1.3.99.3	Fatty acid oxidation, peroxisome	UCSD	C00010;C00001;C00003;C00007;tettet6coa	C00024;adrncoa;C00080;C00027;C00004	shared
FAOXC241181x	1.3.99.3	Fatty acid oxidation, peroxisome	UCSD	C00010;C00001;C00003;nrvnccoa;C00007	C00024;C00080;C00027;C00004;odecoa	shared
FAOXC2051843x	1.3.99.3	Fatty acid oxidation, peroxisome	UCSD	C00010;C00001;C00003;tmndnccoa	C00024;C00080;C00004;strdnccoa	shared
FAOXC183806x	1.3.99.3	Fatty acid oxidation, peroxisome	UCSD	C00010;C00001;C03035;C00003;C00007	C00024;C00080;C00027;C00004;C01944	shared
FAOXC260240x	1.3.99.3	Fatty acid oxidation, peroxisome	UCSD	C00010;C00001;hexccoa;C00003;C00007	C00024;C00080;C00027;lgnccoa;C00004	shared
FAOXC240200x	1.3.99.3	Fatty acid oxidation, peroxisome	UCSD	C00010;C00001;lgnccoa;C00003;C00007	C00024;arachcoa;C00080;C00027;C00004	shared
FAOXC2251836x	1.3.99.3	Fatty acid oxidation, peroxisome	UCSD	C00010;dcsptn1coa;C00001;C00003	C00024;C00080;C03035;C00004	shared
PEROXx		Fatty acid oxidation, peroxisome	UCSD	C00010;C00001;C00003;C00007	C00024;C00080;C00027;C00004;C00100	shared
R03234	1.1.1.-	Fructose and mannose metabolism	kegg_dre	C02888	C01096	shared
R00875	1.1.1.14;1.1.1.15	Fructose and mannose metabolism	EHMN	C00794;C00003	C00095;C00004;C00080	human
RE1342	1.1.1.21	Fructose and mannose metabolism	EHMN	C00003;C00794	C00031;C00004;C00080	human
SBTR	1.1.1.21	Fructose and mannose metabolism	UCSD	C00031;C00080;C00005	C00006;C00794	human
R01787	1.1.1.21	Fructose and mannose metabolism	EHMN	C00794;C00006	C00267;C00005;C00080	human
R05692	1.1.1.271	Fructose and mannose metabolism	EHMN	C00325;C00003	C01222;C00004;C00080	shared
R07059	1.1.1.271	Fructose and mannose metabolism	EHMN	C01222	C14830	shared
GFUCS	1.1.1.271	Fructose and mannose metabolism	UCSD	C01222;C00080;C00005	C00325;C00006	shared
R07060	1.1.1.271	Fructose and mannose metabolism	EHMN	C14830;C00005;C00080	C00325;C00006	shared
R00887	2.4.1.-	Fructose and mannose metabolism	kegg_dre	C00096	C00464	shared
R00890	2.4.1.-	Fructose and mannose metabolism	kegg_dre	C00096	C02492	shared
RE2783	2.7.1.-	Fructose and mannose metabolism	EHMN	C00002;C00095	C00008;C00080;CE3074	human
RE1508	2.7.1.-	Fructose and mannose metabolism	EHMN	C00002;C00636	C00008;C00080;C03693	human
RE2782	2.7.1.-	Fructose and mannose metabolism	EHMN	C00002;C00794	C00008;C00080;CE3075	human
RE0864	2.7.1.-	Fructose and mannose metabolism	EHMN	C00002;CE1787	C00008;C00080;CE2846	human
RE0875	2.7.1.-	Fructose and mannose metabolism	EHMN	C00002;CE2847	C00008;C00080;CE2848	human
HEX7	2.7.1.1	Fructose and mannose metabolism	UCSD	C00002;C00095	C00008;C00085;C00080	shared
PFK26	2.7.1.105	Fructose and mannose metabolism	UCSD	C00002;C00085	C00008;C00665;C00080	human
TRIOK	2.7.1.28	Fructose and mannose metabolism	UCSD	C00002;C00577	C00008;C00661;C00080	human
R00866	2.7.1.3	Fructose and mannose metabolism	EHMN	C00002;C00095	C00008;C01094	human
KHK	2.7.1.3	Fructose and mannose metabolism	UCSD	C00002;C00095	C00008;C02976;C00080	human
R00867	2.7.1.4;2.7.1.1	Fructose and mannose metabolism	EHMN	C00002;C00095	C00008;C05345	shared
R03161	2.7.1.52	Fructose and mannose metabolism	EHMN	C00002;C01019	C00008;C02985	human
R02071	2.7.1.56	Fructose and mannose metabolism	EHMN	C00002;C01094	C00008;C05378	human
R01326	2.7.1.7;2.7.1.1	Fructose and mannose metabolism	EHMN	C00002;C00159	C00008;C00275	shared
R00885	2.7.7.13	Fructose and mannose metabolism	EHMN	C00044;C00636	C00013;C00096	shared
MAN1PT2	2.7.7.22	Fructose and mannose metabolism	UCSD	C00035;C00080;C03812	C00096;C00009	human
R00883	2.7.7.22	Fructose and mannose metabolism	EHMN	C00035;C00636	C00009;C00096	human
R01951	2.7.7.30	Fructose and mannose metabolism	EHMN	C00044;C02985	C00013;C00325	shared
R00872	3.1.3.-	Fructose and mannose metabolism	kegg_dre	C03267	C00095	shared
R00762	3.1.3.11	Fructose and mannose metabolism	EHMN	C00354;C00001	C00085;C00009	shared
FBP26	3.1.3.46	Fructose and mannose metabolism	UCSD	C00665;C00001	C00085;C00009	shared
R02568	4.1.2.13	Fructose and mannose metabolism	EHMN	C01094	C00111;C00577	shared
FBA2	4.1.2.13	Fructose and mannose metabolism	UCSD	C02976	C00111;C00577	shared
R00888	4.2.1.47	Fructose and mannose metabolism	EHMN	C00096	C01222;C00001	shared
MFN988	5.3.1.5	Fructose and mannose metabolism	metafishnet_inferred	C00031;C00095;C00181;C00267;C00310		fish
MAN6PI	5.3.1.8	Fructose and mannose metabolism	UCSD	C00275	C00085	shared
R01819	5.3.1.8	Fructose and mannose metabolism	EHMN	C00275	C05345	shared
R01818	5.4.2.8	Fructose and mannose metabolism	EHMN	C00275	C00636	shared
PMANM	5.4.2.8	Fructose and mannose metabolism	UCSD	C03812	C00275	shared
R03113	1.1.1.-	Galactose metabolism	kegg_dre	C05394	C00962	shared
R01093	1.1.1.21	Galactose metabolism	EHMN	C00124;C00003	C01697;C00004	human
R01095	1.1.1.21	Galactose metabolism	EHMN	C00124;C00006	C01697;C00005	human
R00503	2.4.1.22	Galactose metabolism	EHMN	C00052;C00031	C00015;C00243	human
R01205	2.4.1.90	Galactose metabolism	EHMN	C00052;C00140	C00015;C00611	shared
R03237	2.7.1.11	Galactose metabolism	EHMN	C00063;C01097	C00112;C03785	shared
R03238	2.7.1.11	Galactose metabolism	EHMN	C00075;C01097	C00015;C03785	shared
R03239	2.7.1.11	Galactose metabolism	EHMN	C00081;C01097	C00104;C03785	shared
R03236	2.7.1.11;2.7.1.144;2.7.1.56	Galactose metabolism	EHMN	C01097;C00002	C03785;C00008	shared
KHK3	2.7.1.3	Galactose metabolism	UCSD	C00002;C00795	C00008;C00080;tag1p-D	human
R01092	2.7.1.6	Galactose metabolism	EHMN	C00002;C00124	C00008;C00446	shared
R00502	2.7.7.10	Galactose metabolism	EHMN	C00075;C00446	C00013;C00052	human
R00955	2.7.7.12	Galactose metabolism	EHMN	C00029;C00446	C00103;C00052	shared
GALU	2.7.7.9	Galactose metabolism	UCSD	C00103;C00080;C00075	C00013;C00029	shared
R01100	3.2.1.108	Galactose metabolism	EHMN	C00243;C00001	C00031;C00124	human
R01678	3.2.1.108;3.2.1.23	Galactose metabolism	EHMN	C00243;C00001	C00267;C00124	shared
R01101	3.2.1.20;3.2.1.22	Galactose metabolism	EHMN	C05402;C00001	C00124;C00031	shared
R00802	3.2.1.20;3.2.1.48;3.2.1.26	Galactose metabolism	EHMN	C00089;C00001	C02336;C00267	shared
R01103	3.2.1.22	Galactose metabolism	EHMN	C00492;C00001	C00124;C00089	shared
R03634	3.2.1.22	Galactose metabolism	EHMN	C01613;C00001	C00492;C00124	shared
R02926	3.2.1.22	Galactose metabolism	EHMN	C05399;C00001	C00794;C00124	shared
R01329	3.2.1.22	Galactose metabolism	EHMN	C05400;C00001	C00159;C00124	shared
R01104	3.2.1.22	Galactose metabolism	EHMN	C05401;C00001	C00124;C00116	shared
R05549	3.2.1.22	Galactose metabolism	EHMN	C05404;C00001	C00124;C05402	shared
R01679	3.2.1.23	Galactose metabolism	EHMN	C05396;C00001	C00243;C00009	shared
R04783	3.2.1.23	Galactose metabolism	EHMN	C05403;C00001	C05394;C00221	shared
R01105	3.2.1.23	Galactose metabolism	EHMN	C05796;C00001	C00124;C05796	shared
SUCRe	3.2.1.26	Galactose metabolism	UCSD	C00001;C00089	C00095;C00031	human
FBA5	4.1.2.13	Galactose metabolism	UCSD	tag1p-D	C00111;C00577	shared
R00291	5.1.3.2	Galactose metabolism	EHMN	C00029	C00052	shared
R08094	1.1.1.35	Geraniol degradation	kegg_dre	C16469	C16471	shared
R08089	1.3.99.-	Geraniol degradation	kegg_dre	C16464	C01920	fish
R08092	1.3.99.-	Geraniol degradation	kegg_dre	C16470	C16468	fish
SSALxm	1.2.1.24	Glutamate metabolism	UCSD	C00001;C00003;C00232	C00080;C00004;C00042	shared
GLUDxm	1.4.1.2	Glutamate metabolism	UCSD	C00025;C00001;C00003	C00026;C00080;C00004;C01342	shared
GLUDym	1.4.1.4	Glutamate metabolism	UCSD	C00025;C00001;C00006	C00026;C00080;C00005;C01342	human
R00707	1.5.1.12	Glutamate metabolism	kegg_dre	C03912	C00025	shared
R00708	1.5.1.12	Glutamate metabolism	kegg_dre	C03912	C00025	shared
P5CDm	1.5.1.12	Glutamate metabolism	UCSD	C03912;C00001;C00003	C00025;C00080;C00004	shared
GTHOm	1.8.1.7	Glutamate metabolism	UCSD	C00127;C00080;C00005	C00051;C00006	shared
R00355	2.6.1.1	Glutamate metabolism	kegg_dre	C00026	C00025	shared
R01648	2.6.1.19	Glutamate metabolism	kegg_dre	C00334	C00232	shared
ABTArm	2.6.1.19	Glutamate metabolism	UCSD	C00334;C00026	C00025;C00232	shared
ALATA_L	2.6.1.2	Glutamate metabolism	UCSD	C00026;C00041	C00025;C00022	shared
GLUNm	3.5.1.2	Glutamate metabolism	UCSD	C00064;C00001	C00025;C01342	shared
GLUDC	4.1.1.15	Glutamate metabolism	UCSD	C00025;C00080	C00334;C00011	shared
R00261	4.1.1.19;4.1.1.15	Glutamate metabolism	kegg_dre	C00025	C00334	shared
GLNS	6.3.1.2	Glutamate metabolism	UCSD	C00002;C00025;C01342	C00008;C00064;C00080;C00009	shared
R00894	6.3.2.2	Glutamate metabolism	kegg_dre	C00025	C00669	shared
CBPSam	6.3.4.16	Glutamate metabolism	UCSD	C00002;C00288;C01342	C00008;C00169;C00080;C00009	shared
GTHP	1.11.1.9	Glutathione Metabolism	UCSD	C00051;C00027	C00127;C00001	shared
GTMLTe	2.3.2.2	Glutathione Metabolism	UCSD	C00041;C00051	C01419;C03740	shared
GGLUCT	2.3.2.4	Glutathione Metabolism	UCSD	C03740	C01879;C00041	human
MFN1050	2.8.1.7	Glutathione Metabolism	metafishnet_inferred	C00041;C00097;C15811;C15812		fish
AMPTASECGe	3.4.11.2	Glutathione Metabolism	UCSD	C01419;C00001	C00097;C00037	shared
OPAHir	3.5.2.9	Glutathione Metabolism	UCSD	C01879;C00002;C00001	C00008;C00025;C00080;C00009	human
GLUCYS	6.3.2.2	Glutathione Metabolism	UCSD	C00002;C00097;C00025	C00008;C00669;C00080;C00009	shared
GTHS	6.3.2.3	Glutathione Metabolism	UCSD	C00002;C00669;C00037	C00008;C00051;C00080;C00009	shared
GTHRDt		Glutathione Metabolism	UCSD	C00002;C00051;C00001	C00008;C00051;C00080;C00009	shared
R04377	2.4.1.-	Glycerolipid metabolism	kegg_dre	C04046	C06040	shared
R02757	2.7.1.94	Glycerolipid metabolism	kegg_dre	C01885	C00681	fish
RE3517	1.1.1.192	Glycerophospholipid metabolism	EHMN	C00001;C00003;CE6495	C02403;C00004	human
RE2911	1.1.1.2	Glycerophospholipid metabolism	EHMN	C00005;C00080;C03372	C00006;C00681	human
RE2977	1.1.1.2	Glycerophospholipid metabolism	EHMN	C00005;C00080;C03715	C00006;C03968	human
R01036	1.1.1.2;1.1.1.21;1.1.1.1;1.1.1.72	Glycerophospholipid metabolism	EHMN	C00116;C00003	C00577;C00004;C00080	shared
R01041	1.1.1.2;1.1.1.21;1.1.1.1;1.1.1.72	Glycerophospholipid metabolism	EHMN	C00116;C00006	C00577;C00005;C00080	shared
R00842	1.1.1.94;1.1.1.8	Glycerophospholipid metabolism	EHMN	C00093;C00003	C00111;C00004;C00080	shared
MFN1083	1.14.15.3	Glycerophospholipid metabolism	metafishnet_inferred	C00162;C00219;C00226;C00340;C00435;C00756;C01371;C01387;C03547;C14748		shared
RE3516	1.14.16.5	Glycerophospholipid metabolism	EHMN	C00001;C00670;C04874;CE6495	C00007;C05650;C04317	human
RE3510	1.14.16.5	Glycerophospholipid metabolism	EHMN	C00093;C00001;C04874;CE6495	C00007;C05650;C03968	human
RE3507	1.14.16.5	Glycerophospholipid metabolism	EHMN	C00116;C00001;C04874;CE6495	C00007;C05650;CE6488	human
RE3509	1.14.16.5	Glycerophospholipid metabolism	EHMN	CE0520;C00001;C04874;CE6495	C00007;C05650;C03820	human
R00849	1.1.99.4;1.1.99.5	Glycerophospholipid metabolism	EHMN	C00093;C00028	C00111;C00030	shared
R00848	1.1.99.5	Glycerophospholipid metabolism	EHMN	C00093;C00016	C00111;C01352	shared
R01752	1.2.1.3	Glycerophospholipid metabolism	EHMN	C00577;C00003;C00001	C00258;C00004;C00080	shared
R00392	1.3.99.3;1.3.99.13	Glycerophospholipid metabolism	EHMN	C00040;C00028	C00605;C00030	shared
R02056	2.1.1.17	Glycerophospholipid metabolism	EHMN	C00019;C00350	C00021;C01241	human
RE0066	2.1.1.17	Glycerophospholipid metabolism	EHMN	C00019;C01241	C00021;C04308;C00080	human
RE3511	2.1.1.17	Glycerophospholipid metabolism	EHMN	C00019;C04308	C00021;C00157	human
PETOHMm_hs	2.1.1.17	Glycerophospholipid metabolism	UCSD	C00019;pe_hs	C00021;C00080;pchol_hs	human
RE2942	2.3.1.105	Glycerophospholipid metabolism	EHMN	C00040;C03968	C00010;C05977	human
R04514	2.3.1.135	Glycerophospholipid metabolism	EHMN	C00157;C04571	C04233;C04680	shared
RE3380	2.3.1.148;2.3.1.147	Glycerophospholipid metabolism	EHMN	C00350;C04317	CE6493;CE7098	human
R00851	2.3.1.15	Glycerophospholipid metabolism	EHMN	C00093;C00040	C00681;C00010	shared
R02617	2.3.1.15	Glycerophospholipid metabolism	EHMN	C00605;C00093	C00010;C00681	shared
GPAMm_hs	2.3.1.15	Glycerophospholipid metabolism	UCSD	Rtotalcoa;C00093	alpa_hs;C00010	shared
R02251	2.3.1.20	Glycerophospholipid metabolism	EHMN	C00422;C00010	C00641;C00040	shared
MFN1008	2.3.1.22	Glycerophospholipid metabolism	metafishnet_inferred	C00010;C00040;C00165;C00605;C00641;C01885;C02112		fish
MFN1009	2.3.1.23	Glycerophospholipid metabolism	metafishnet_inferred	C00010;C00040;C00157;C00350;C04230;C04438		fish
RE2968	2.3.1.25	Glycerophospholipid metabolism	EHMN	C00040;CE6326	C00010;CE6492	human
R01013	2.3.1.42	Glycerophospholipid metabolism	EHMN	C00040;C00111	C00010;C03372	shared
DHAPAx	2.3.1.42	Glycerophospholipid metabolism	UCSD	Rtotalcoa;C00111	adhap_hs;C00010	shared
R02114	2.3.1.43	Glycerophospholipid metabolism	EHMN	C00157;C00370	C04230;C01958	shared
RE3329	2.3.1.43	Glycerophospholipid metabolism	EHMN	C00187;C00157	C04233;C02530	shared
RE3330	2.3.1.43	Glycerophospholipid metabolism	EHMN	C00187;C00157	CE6321;C02530	shared
RE2802	2.3.1.51	Glycerophospholipid metabolism	EHMN	C00010;CE0926	C00040;CE6501	shared
R02241	2.3.1.51	Glycerophospholipid metabolism	EHMN	C00416;C00010	C00681;C00040	shared
R02760	2.3.1.51	Glycerophospholipid metabolism	EHMN	C00605;C00681	C00010;C00416	shared
R04361	2.3.1.51	Glycerophospholipid metabolism	kegg_dre	C03968	C05977	shared
AGPAT1	2.3.1.51	Glycerophospholipid metabolism	UCSD	Rtotal2coa;alpa_hs	C00010;pa_hs	shared
R01023	2.3.1.6	Glycerophospholipid metabolism	EHMN	C00024;C00114	C00010;C01996	human
RE3037	2.3.1.67	Glycerophospholipid metabolism	EHMN	C00024;C04317	C00010;C04598	shared
R04311	2.5.1.26	Glycerophospholipid metabolism	EHMN	C03372;C00339	C03715;C03129	shared
R02240	2.7.1.107	Glycerophospholipid metabolism	EHMN	C00002;C00641	C00008;C00416	shared
R01011	2.7.1.29	Glycerophospholipid metabolism	EHMN	C00002;C00184	C00008;C00111	human
R00847	2.7.1.30	Glycerophospholipid metabolism	EHMN	C00002;C00116	C00008;C00093	human
R01021	2.7.1.32	Glycerophospholipid metabolism	EHMN	C00002;C00114	C00008;C00588	human
R01468	2.7.1.82	Glycerophospholipid metabolism	EHMN	C00002;C00189	C00008;C00346	human
R02038	2.7.7.14	Glycerophospholipid metabolism	EHMN	C00063;C00346	C00013;C00570	shared
EPCTX	2.7.7.14	Glycerophospholipid metabolism	UCSD	C03557;C00063;C00080	C05673;C00013	shared
CPCTDTX	2.7.7.15	Glycerophospholipid metabolism	UCSD	C00063;C00080;C06459	C05674;C00013	shared
R01890	2.7.7.15	Glycerophospholipid metabolism	EHMN	C00063;C00588	C00013;C00307	shared
CDS	2.7.7.41	Glycerophospholipid metabolism	UCSD	C00063;C00080;pa_hs	cdpdag_hs;C00013	shared
R01799	2.7.7.41	Glycerophospholipid metabolism	EHMN	C00063;C00416	C00013;C00269	shared
RE3299	2.7.8.-	Glycerophospholipid metabolism	EHMN	C00157;C00065	C00114;C02737	human
RE1197	2.7.8.-	Glycerophospholipid metabolism	EHMN	C00269;C00344	C00055;C05980;C00080	human
RE3298	2.7.8.-	Glycerophospholipid metabolism	EHMN	C00350;C00065	C00189;C02737	human
MFN1019	2.7.8.1	Glycerophospholipid metabolism	metafishnet_inferred	C00055;C00165;C00350;C00570;C00641;C03201;C03454;C04475;C04756;C05673;C05675;G10621		shared
RE2964	2.7.8.1	Glycerophospholipid metabolism	EHMN	C00570;CE6326	C00055;C00080;CE6365	shared
PGPPT	2.7.8.11	Glycerophospholipid metabolism	UCSD	cdpdag_hs;C00093	C00055;C00080;pgp_hs	shared
CDIPTr	2.7.8.11	Glycerophospholipid metabolism	UCSD	cdpdag_hs;C00137	C00055;C00080;pail_hs	shared
R01321	2.7.8.2	Glycerophospholipid metabolism	EHMN	C00307;C00641	C00055;C00157	shared
R04321	2.7.8.2	Glycerophospholipid metabolism	EHMN	C00307;C03820	C00055;C04598	shared
RE3267	2.7.8.2	Glycerophospholipid metabolism	EHMN	C00570;C00641	C00055;C00350;C00080	shared
R07389	2.7.8.2	Glycerophospholipid metabolism	kegg_dre	C03201	C05212	shared
RE2816	2.7.8.5	Glycerophospholipid metabolism	EHMN	C00269;C00093	C00055;C03892;C00080	human
PSSA1_hs	2.7.8.8	Glycerophospholipid metabolism	UCSD	pchol_hs;C00065	C00114;ps_hs	shared
PSSA2_hs	2.7.8.8	Glycerophospholipid metabolism	UCSD	pe_hs;C00065	C00189;ps_hs	shared
R01351	3.1.1.23	Glycerophospholipid metabolism	EHMN	C01885;C00001	C00116;C00162	shared
R01352	3.1.1.23	Glycerophospholipid metabolism	EHMN	C02112;C00001	C00116;C00162	shared
R05209	3.1.1.3	Glycerophospholipid metabolism	EHMN	C00165;C00001	C01885;C00060	shared
R02250	3.1.1.3	Glycerophospholipid metabolism	EHMN	C00422;C00001	C00641;C00162	shared
RE2965	3.1.1.3	Glycerophospholipid metabolism	EHMN	C00641;C00001	C01885;C00080;C00060	shared
R02687	3.1.1.3	Glycerophospholipid metabolism	EHMN	C00641;C00001	C01885;C00162	shared
R02688	3.1.1.3	Glycerophospholipid metabolism	EHMN	C00641;C00001	C02112;C00162	shared
LPS2	3.1.1.3	Glycerophospholipid metabolism	UCSD	dag_hs;C00001	Rtotal;C00080;mag_hs	shared
RE3067	3.1.1.32	Glycerophospholipid metabolism	EHMN	C00001;C00416	C00080;C03974;C00060	shared
RE3303	3.1.1.32	Glycerophospholipid metabolism	EHMN	C00001;C02737	C00338;C00080;C00060	shared
MFN1018	3.1.1.32	Glycerophospholipid metabolism	metafishnet_inferred	C00060;C00157;C00162;C00350;C02737;C04233;C05973;C05974;C06427		shared
R01350	3.1.1.34	Glycerophospholipid metabolism	EHMN	C00116;C00162	C00422	shared
R01369	3.1.1.34;3.1.1.3	Glycerophospholipid metabolism	EHMN	C00422;C00001	C00165;C00060	shared
RE2791	3.1.1.4	Glycerophospholipid metabolism	EHMN	C00001;CE6364	C00080;CE6498;C00060	shared
RE3024	3.1.1.4	Glycerophospholipid metabolism	EHMN	C00001;CE7098	C00080;C04317;C00060	shared
MFN1059	3.1.1.4	Glycerophospholipid metabolism	metafishnet_inferred	C00060;C00157;C00162;C00219;C00350;C00958;C01595;C04230;C04317;C04438;C04517;C04635;C04756;C05212;C06254;C06427		shared
RE3305	3.1.1.4	Glycerophospholipid metabolism	EHMN	C00080;CE7078;C00060	C00001;C02737	shared
R01315	3.1.1.4	Glycerophospholipid metabolism	EHMN	C00157;C00001	C04230;C00162	shared
R02053	3.1.1.4	Glycerophospholipid metabolism	EHMN	C00350;C00001	C04438;C00162	shared
PAFH	3.1.1.47	Glycerophospholipid metabolism	UCSD	C00001;paf_hs	C00033;ak2lgchol_hs;C00080	shared
R04452	3.1.1.47	Glycerophospholipid metabolism	EHMN	C04598;C00001	C04317;C00033	shared
RE3304	3.1.1.5	Glycerophospholipid metabolism	EHMN	C00001;CE7078	C00080;CE4770;C00060	shared
R02746	3.1.1.5	Glycerophospholipid metabolism	EHMN	C04230;C00001	C00670;C00162	shared
R02747	3.1.1.5	Glycerophospholipid metabolism	EHMN	C04233;C00001	C00670;C00162	shared
R03416	3.1.1.5	Glycerophospholipid metabolism	EHMN	C04438;C00001	C00162;C01233	shared
R03417	3.1.1.5	Glycerophospholipid metabolism	EHMN	C05973;C00001	C00162;C01233	shared
R01026	3.1.1.7	Glycerophospholipid metabolism	EHMN	C01996;C00001	C00114;C00033	shared
RE3467	3.1.1.71	Glycerophospholipid metabolism	EHMN	C00001;C03820	C00033;C00080;CE6488	human
MFN1129	3.1.1.79	Glycerophospholipid metabolism	metafishnet_inferred	C00060;C00116;C00165;C00422;C01885		fish
R01029	3.1.1.8	Glycerophospholipid metabolism	EHMN	C01777;C00001	C00114;C00060	shared
ALKP	3.1.3.1	Glycerophospholipid metabolism	UCSD	C00111;C00001	C00184;C00009	shared
RE2815	3.1.3.27	Glycerophospholipid metabolism	EHMN	C00001;C03892	C00344;C00009	human
MFN1106	3.1.3.4	Glycerophospholipid metabolism	metafishnet_inferred	C00195;C00319;C00416;C00641;C00836;C01120;C02960;C03201;C05977;C06124		shared
R02239	3.1.3.4	Glycerophospholipid metabolism	EHMN	C00416;C00001	C00641;C00009	shared
RE3045	3.1.3.59	Glycerophospholipid metabolism	EHMN	C00001;C01264	C00009;C03820	human
RE2944	3.1.3.59	Glycerophospholipid metabolism	EHMN	C00001;C05977	C00009;CE6326	human
RE2804	3.1.3.59	Glycerophospholipid metabolism	EHMN	C00009;CE6503	C00001;CE0926	human
R06870	3.1.3.75	Glycerophospholipid metabolism	EHMN	C00346;C00001	C00189;C00009	shared
R06871	3.1.3.75	Glycerophospholipid metabolism	EHMN	C00588;C00001	C00114;C00009	shared
R07380	3.1.4.-	Glycerophospholipid metabolism	kegg_dre	C04635	C15645	shared
MFN1020	3.1.4.3	Glycerophospholipid metabolism	metafishnet_inferred	C00093;C00157;C00344;C00346;C00350;C00588;C00641;C01177;C01194;C03454;C04756		shared
MFN1058	3.1.4.39	Glycerophospholipid metabolism	metafishnet_inferred	C00189;C03968;C04476;C04635;C15646		fish
RE3301	3.1.4.4	Glycerophospholipid metabolism	EHMN	C00001;C02737	C00416;C00080;C00065	shared
PCHOLPr_hs	3.1.4.4	Glycerophospholipid metabolism	UCSD	C00001;pchol_hs	C00114;C00080;pa_hs	shared
R01310	3.1.4.4	Glycerophospholipid metabolism	EHMN	C00157;C00001	C00416;C00114	shared
R02051	3.1.4.4	Glycerophospholipid metabolism	EHMN	C00350;C00001	C00189;C00416	shared
R07385	3.1.4.4	Glycerophospholipid metabolism	kegg_dre	C04756	C15647	shared
MFN1117	3.1.4.44	Glycerophospholipid metabolism	metafishnet_inferred	C00093;C00137;C01225		fish
R00857	3.1.4.46	Glycerophospholipid metabolism	EHMN	C03120;C00001	C00069;C00093	shared
R01030	3.1.4.46;3.1.4.2	Glycerophospholipid metabolism	EHMN	C00670;C00001	C00114;C00093	shared
R01470	3.1.4.46;3.1.4.2	Glycerophospholipid metabolism	EHMN	C01233;C00001	C00189;C00093	shared
R04470	3.2.1.22	Glycerophospholipid metabolism	EHMN	C06037;C00001	C03692;C01582	shared
R03616	3.2.1.23	Glycerophospholipid metabolism	EHMN	C05401;C00001	C01582;C00116	shared
R02055	4.1.1.65	Glycerophospholipid metabolism	EHMN	C02737	C00350;C00011	shared
R05378	4.1.2.13	Glycerophospholipid metabolism	EHMN	C06893	C00222;C00111	shared
LPASE		Glycerophospholipid metabolism	UCSD	C00001	C00670;C00080	shared
RE3068		Glycerophospholipid metabolism	EHMN	C00001;C00416	C00080;C00681;C00060	shared
RE3378		Glycerophospholipid metabolism	EHMN	C00001;C04317	C00114;C00080;C03968	shared
RE3379		Glycerophospholipid metabolism	EHMN	C00001;C04598	C00588;C00080;C03820	shared
RE2794		Glycerophospholipid metabolism	EHMN	C00001;CE6498	C00346;C00080;CE6499	shared
RE2970		Glycerophospholipid metabolism	EHMN	C00002;CE6488	C00008;C00080;C03968	shared
RE2790		Glycerophospholipid metabolism	EHMN	C00004;C00007;C00080;CE7077	C00001;C00003;CE6364	shared
RE2801		Glycerophospholipid metabolism	EHMN	C00008;C00080;CE6501	C00002;CE6499	shared
PAFS		Glycerophospholipid metabolism	UCSD	C00024	C00010	shared
RE3039		Glycerophospholipid metabolism	EHMN	C00024;C03968	C00010;C01264	shared
RE2805		Glycerophospholipid metabolism	EHMN	C00055;C00080;C00958	C00307;CE6503	shared
R06872		Glycerophospholipid metabolism	kegg_dre	C00093;C00040	C03974	shared
R07377		Glycerophospholipid metabolism	kegg_dre	C00157	C02737	shared
RE2793		Glycerophospholipid metabolism	EHMN	C00157;CE6498	CE6221;CE6364	shared
RE2800		Glycerophospholipid metabolism	EHMN	C00189;C00080;CE6501	C00001;CE6498	shared
CEPTC		Glycerophospholipid metabolism	UCSD	C00307	C00055;C00080	shared
RE2956		Glycerophospholipid metabolism	EHMN	C00307;CE6326	C00055;C00080;CE6330	shared
RE3302		Glycerophospholipid metabolism	EHMN	C00338	CE7078	shared
CEPTE		Glycerophospholipid metabolism	UCSD	C00570	C00055;C00080	shared
CLS_hs		Glycerophospholipid metabolism	UCSD		C00055;C00080	shared
R02528	1.1.1.-	Glycine, serine, alanine and threonine metabolism	kegg_dre	C00546	C05235	shared
ALR	1.1.1.2	Glycine, serine, alanine and threonine metabolism	UCSD	C00001;C00546;C00006	C00080;C00005;C00022	human
R00704	1.1.1.28	Glycine, serine, alanine and threonine metabolism	EHMN	C00256;C00003	C00022;C00004;C00080	shared
R00717	1.1.1.29;1.1.1.26	Glycine, serine, alanine and threonine metabolism	EHMN	C00160;C00003	C00048;C00004;C00080	human
R02527	1.1.1.78;1.1.1.79	Glycine, serine, alanine and threonine metabolism	EHMN	C00937;C00003	C00546;C00004	shared
R00465	1.1.1.79	Glycine, serine, alanine and threonine metabolism	EHMN	C00160;C00006	C00048;C00005	shared
R01388	1.1.1.81;1.1.1.29;1.1.1.26	Glycine, serine, alanine and threonine metabolism	EHMN	C00258;C00003	C00168;C00004;C00080	human
R01392	1.1.1.81;1.1.1.79	Glycine, serine, alanine and threonine metabolism	EHMN	C00258;C00006	C00168;C00005;C00080	shared
R01513	1.1.1.95	Glycine, serine, alanine and threonine metabolism	EHMN	C00197;C00003	C03232;C00004;C00080	shared
R00475	1.1.3.15	Glycine, serine, alanine and threonine metabolism	EHMN	C00160;C00007	C00048;C00027	shared
CHOLD2m	1.1.99.1	Glycine, serine, alanine and threonine metabolism	UCSD	C00114;C00016	C00576;C01352	human
R01025	1.1.99.1	Glycine, serine, alanine and threonine metabolism	EHMN	C00114;C00028	C00576;C00030	human
R02567	1.1.99.1	Glycine, serine, alanine and threonine metabolism	EHMN	C00576;C00016;C00001	C01352;C00719	human
BETALDHx	1.2.1.8	Glycine, serine, alanine and threonine metabolism	UCSD	C00576;C00001;C00003	C00719;C00080;C00004	human
OBDHc	1.2.7.2	Glycine, serine, alanine and threonine metabolism	UCSD	C00109;C00010;C00003	C00011;C00004;C00100	human
DALAOXx	1.4.3.3	Glycine, serine, alanine and threonine metabolism	UCSD	C00133;C00001;C00007	C00027;C01342;C00022	human
R00366	1.4.3.3;1.4.3.19	Glycine, serine, alanine and threonine metabolism	EHMN	C00037;C00001;C00007	C00048;C00014;C00027	human
R02529	1.4.3.6;1.4.3.4	Glycine, serine, alanine and threonine metabolism	EHMN	C01888;C00001;C00007	C00546;C00014;C00027	shared
GCC2am	1.4.4.2	Glycine, serine, alanine and threonine metabolism	UCSD	C00037;C00080;C00248	alpam;C00011	shared
R03425	1.4.4.2	Glycine, serine, alanine and threonine metabolism	EHMN	C00037;C02051	C01242;C00011	shared
R00610	1.5.3.1	Glycine, serine, alanine and threonine metabolism	EHMN	C00213;C00001;C00007	C00037;C00067;C00027	human
R00611	1.5.99.1	Glycine, serine, alanine and threonine metabolism	EHMN	C00213;C00028;C00001	C00037;C00067;C00030	shared
DMGDHm	1.5.99.2	Glycine, serine, alanine and threonine metabolism	UCSD	C01026;C00016;C00001	C01352;C00067;C00213	shared
R01565	1.5.99.2	Glycine, serine, alanine and threonine metabolism	EHMN	C01026;C00028;C00001	C00213;C00067;C00030	shared
GCC2cm	1.8.1.4	Glycine, serine, alanine and threonine metabolism	UCSD	C00579;C00003	C00080;C00248;C00004	human
R03815	1.8.1.4	Glycine, serine, alanine and threonine metabolism	EHMN	C02972;C00006	C02051;C00005	human
MFN999	2.1.1.10	Glycine, serine, alanine and threonine metabolism	metafishnet_inferred	C00019;C00021;C00073;C00155		fish
R01883	2.1.1.2	Glycine, serine, alanine and threonine metabolism	EHMN	C00019;C00581	C00021;C00300	human
R00367	2.1.1.20	Glycine, serine, alanine and threonine metabolism	EHMN	C00019;C00037	C00021;C00213	human
R02821	2.1.1.5	Glycine, serine, alanine and threonine metabolism	EHMN	C00719;C00155	C01026;C00073	shared
GHMT2rm	2.1.2.1	Glycine, serine, alanine and threonine metabolism	UCSD	C00065;C00101	C00037;C00001;C00143	shared
GCC2bim	2.1.2.10	Glycine, serine, alanine and threonine metabolism	UCSD	alpam;C00101	C00579;C00143;C01342	shared
R01221	2.1.2.10	Glycine, serine, alanine and threonine metabolism	EHMN	C00037;C00101;C00003	C00143;C00014;C00011;C00004;C00080	shared
GCCbim	2.1.2.10	Glycine, serine, alanine and threonine metabolism	UCSD	C01242;C00101	C02972;C00143;C01342	shared
R00565	2.1.4.1	Glycine, serine, alanine and threonine metabolism	EHMN	C00062;C00037	C00077;C00581	human
RE2031	2.3.1.1	Glycine, serine, alanine and threonine metabolism	EHMN	C00024;C00041	C00010;C00080;CE1554	shared
RE2429	2.3.1.13	Glycine, serine, alanine and threonine metabolism	EHMN	C00037;C00630	C00010;C00080;CE4969	human
RE2428	2.3.1.13	Glycine, serine, alanine and threonine metabolism	EHMN	C01033;C00037	C00010;C00080;CE4970	human
RE2117	2.3.1.13	Glycine, serine, alanine and threonine metabolism	EHMN	C02249;C00037	C00010;C00080;CE2020	human
RE2427	2.3.1.13	Glycine, serine, alanine and threonine metabolism	EHMN	C02939;C00037	C00010;C00080;CE4968	human
RE2111	2.3.1.13	Glycine, serine, alanine and threonine metabolism	EHMN	C03069;C00037	C00010;C00080;CE2026	human
ALASm	2.3.1.37	Glycine, serine, alanine and threonine metabolism	UCSD	C00037;C00080;C00091	C00430;C00011;C00010	shared
R00371	2.3.1.37;2.3.1.29	Glycine, serine, alanine and threonine metabolism	EHMN	C00024;C00037	C00010;C03508	shared
RE1473	2.3.2.2	Glycine, serine, alanine and threonine metabolism	EHMN	C00041;C00051	CE0469;C01419	shared
R00369	2.6.1.44	Glycine, serine, alanine and threonine metabolism	EHMN	C00041;C00048	C00022;C00037	shared
R00585	2.6.1.51	Glycine, serine, alanine and threonine metabolism	EHMN	C00065;C00022	C00168;C00041	shared
R04173	2.6.1.52	Glycine, serine, alanine and threonine metabolism	EHMN	C01005;C00026	C03232;C00025	shared
PSERT	2.6.1.52	Glycine, serine, alanine and threonine metabolism	UCSD	C03232;C00025	C00026;C01005	shared
R05085	2.6.1.52	Glycine, serine, alanine and threonine metabolism	EHMN	C06055;C00026	C06054;C00025	shared
R01514	2.7.1.31	Glycine, serine, alanine and threonine metabolism	EHMN	C00002;C00258	C00008;C00197	human
R01881	2.7.3.2	Glycine, serine, alanine and threonine metabolism	EHMN	C00002;C00300	C00008;C02305	human
R01736	3.1.2.6	Glycine, serine, alanine and threonine metabolism	EHMN	C03451;C00001	C00051;C00256	human
R01334	3.1.3.18	Glycine, serine, alanine and threonine metabolism	EHMN	C00988;C00001	C00160;C00009	shared
R00582	3.1.3.3	Glycine, serine, alanine and threonine metabolism	EHMN	C01005;C00001	C00065;C00009	shared
RE2642	3.5.1.14	Glycine, serine, alanine and threonine metabolism	EHMN	C00001;CE1554	C00033;C00041	shared
MFN1094	4.1.1.39	Glycine, serine, alanine and threonine metabolism	metafishnet_inferred	C00197;C00988;C01182		fish
R00751	4.1.2.5	Glycine, serine, alanine and threonine metabolism	EHMN	C00188	C00037;C00084	human
R06171	4.1.2.5	Glycine, serine, alanine and threonine metabolism	EHMN	C05519	C00037;C00084	human
THRS	4.2.3.1	Glycine, serine, alanine and threonine metabolism	UCSD	C00001;C01102	C00009;C00188	shared
THRD_L	4.3.1.19	Glycine, serine, alanine and threonine metabolism	UCSD	C00188	C00109;C01342	shared
R00220	4.3.1.19;4.3.1.17	Glycine, serine, alanine and threonine metabolism	EHMN	C00065	C00022;C00014	shared
R02530	4.4.1.5	Glycine, serine, alanine and threonine metabolism	EHMN	C03451	C00051;C00546	shared
R01394	5.3.1.22	Glycine, serine, alanine and threonine metabolism	EHMN	C00168	C01146	shared
R03662	6.1.1.11	Glycine, serine, alanine and threonine metabolism	EHMN	C00002;C00065;C01650	C00020;C00013;C02553	shared
R03654	6.1.1.14	Glycine, serine, alanine and threonine metabolism	EHMN	C00002;C00037;C01642	C00020;C00013;C02412	shared
R03663	6.1.1.3	Glycine, serine, alanine and threonine metabolism	EHMN	C00002;C00188;C01651	C00020;C00013;C02992	shared
R03038	6.1.1.7	Glycine, serine, alanine and threonine metabolism	EHMN	C00002;C00041;C01635	C00020;C00013;C00886	shared
GLYOp		Glycine, serine, alanine and threonine metabolism	UCSD	C00037;C00001;C00007	C00048;C00027;C01342	shared
SERHL		Glycine, serine, alanine and threonine metabolism	UCSD	C00065	C02218;C00001	shared
RE1276		Glycine, serine, alanine and threonine metabolism	EHMN	C00080;C03508	C00011;C01888	shared
AACTOOR		Glycine, serine, alanine and threonine metabolism	UCSD	C01888;C00001;C00007	C00027;C00546;C01342	shared
2AMACHYD		Glycine, serine, alanine and threonine metabolism	UCSD	C02218;C00001	C01342;C00022	shared
R00754	1.1.1.1;1.1.1.71	Glycolysis and Gluconeogenesis	EHMN	C00469;C00003	C00084;C00004;C00080	shared
CAT2p	1.11.1.6	Glycolysis and Gluconeogenesis	UCSD	C00469;C00027	C00084;C00001	shared
R00703	1.1.1.27	Glycolysis and Gluconeogenesis	EHMN	C00186;C00003	C00022;C00004;C00080	shared
R00214	1.1.1.38;1.1.1.39;1.1.1.40;4.1.1.3	Glycolysis and Gluconeogenesis	EHMN	C00149;C00003	C00022;C00011;C00004	shared
R00216	1.1.1.38;1.1.1.39;1.1.1.40;4.1.1.3	Glycolysis and Gluconeogenesis	EHMN	C00149;C00006	C00022;C00011;C00005	shared
R00746	1.1.1.71;1.1.1.2	Glycolysis and Gluconeogenesis	EHMN	C00469;C00006	C00084;C00005	human
R00196	1.1.2.3	Glycolysis and Gluconeogenesis	EHMN	C00186;C00125	C00022;C00126	human
G3PD2m	1.1.99.5	Glycolysis and Gluconeogenesis	UCSD	C00016;C00093	C00111;C01352	shared
GAPD	1.2.1.12	Glycolysis and Gluconeogenesis	UCSD	C00661;C00003;C00009	C00236;C00080;C00004	shared
R01061	1.2.1.13;1.2.1.12;1.2.1.59	Glycolysis and Gluconeogenesis	EHMN	C00118;C00009;C00003	C00236;C00004;C00080	shared
R01063	1.2.1.13;1.2.1.12;1.2.1.59	Glycolysis and Gluconeogenesis	EHMN	C00118;C00009;C00006	C00236;C00005;C00080	shared
R00710	1.2.1.5;1.2.1.3	Glycolysis and Gluconeogenesis	EHMN	C00084;C00003;C00001	C00033;C00004;C00080	shared
R00711	1.2.1.5;1.2.1.3	Glycolysis and Gluconeogenesis	EHMN	C00084;C00006;C00001	C00033;C00005;C00080	shared
R01699	1.2.4.1	Glycolysis and Gluconeogenesis	EHMN	C00022;C00248	C01136;C00011	shared
R03270	1.2.4.1	Glycolysis and Gluconeogenesis	EHMN	C05125;C00248	C01136;C00068	shared
R01698	1.8.1.4	Glycolysis and Gluconeogenesis	EHMN	C00579;C00003	C00248;C00004	human
R07618	1.8.1.4	Glycolysis and Gluconeogenesis	kegg_dre	C15973	C15972	human
R07618	1.8.1.4	Glycolysis and Gluconeogenesis	kegg_dre	C15973	C15972	human
R00209	1.8.1.4;1.2.4.1;1.2.1.51;2.3.1.12	Glycolysis and Gluconeogenesis	EHMN	C00022;C00010;C00003	C00024;C00011;C00004	shared
R00210	1.8.1.4;1.2.4.1;1.2.1.51;2.3.1.12	Glycolysis and Gluconeogenesis	EHMN	C00022;C00010;C00006	C00024;C00011;C00005	shared
R00006	2.2.1.6	Glycolysis and Gluconeogenesis	EHMN	C00900;C00011	C00022	human
R02569	2.3.1.12	Glycolysis and Gluconeogenesis	EHMN	C00024;C00579	C00010;C01136	shared
HEX1	2.7.1.1	Glycolysis and Gluconeogenesis	UCSD	C00002;C00031	C00008;C00092;C00080	shared
R02732	2.7.1.105	Glycolysis and Gluconeogenesis	EHMN	C00002;C05345	C00008;C00665	human
MFN1093	2.7.1.106	Glycolysis and Gluconeogenesis	metafishnet_inferred	C00103;C00197;C00236;C01231		fish
PFK	2.7.1.11	Glycolysis and Gluconeogenesis	UCSD	C00002;C00085	C00008;C00354;C00080	shared
R04779	2.7.1.11	Glycolysis and Gluconeogenesis	EHMN	C00002;C05345	C00008;C05378	shared
R01600	2.7.1.1;2.7.1.2	Glycolysis and Gluconeogenesis	EHMN	C00002;C00221	C00008;C01172	shared
R01786	2.7.1.1;2.7.1.2	Glycolysis and Gluconeogenesis	EHMN	C00002;C00267	C00008;C00668	shared
R00299	2.7.1.1;2.7.1.2	Glycolysis and Gluconeogenesis	kegg_dre	C00031	C00092	shared
R00200	2.7.1.40	Glycolysis and Gluconeogenesis	EHMN	C00002;C00022	C00008;C00074	shared
PYK	2.7.1.40	Glycolysis and Gluconeogenesis	UCSD	C00008;C00080;C00074	C00002;C00022	shared
R02320	2.7.1.40	Glycolysis and Gluconeogenesis	kegg_dre	C00074	C00022	shared
R01512	2.7.2.3	Glycolysis and Gluconeogenesis	EHMN	C00002;C00197	C00008;C00236	shared
R00227	3.1.2.1	Glycolysis and Gluconeogenesis	EHMN	C00024;C00001	C00010;C00033	shared
FBP	3.1.3.11	Glycolysis and Gluconeogenesis	UCSD	C00354;C00001	C00085;C00009	shared
R04780	3.1.3.11	Glycolysis and Gluconeogenesis	EHMN	C05378;C00001	C05345;C00009	shared
R01516	3.1.3.13;5.4.2.4	Glycolysis and Gluconeogenesis	EHMN	C01159;C00001	C00197;C00009	shared
R02731	3.1.3.46	Glycolysis and Gluconeogenesis	EHMN	C00665;C00001	C05345;C00009	shared
RE0354	3.1.3.9	Glycolysis and Gluconeogenesis	EHMN	C00001;C01172	C00221;C00009	human
G6PPer	3.1.3.9	Glycolysis and Gluconeogenesis	UCSD	C00092;C00001	C00031;C00009	human
R01788	3.1.3.9	Glycolysis and Gluconeogenesis	EHMN	C00668;C00001	C00267;C00009	human
R00317	3.6.1.7	Glycolysis and Gluconeogenesis	EHMN	C00227;C00001	C00033;C00009	shared
R01515	3.6.1.7	Glycolysis and Gluconeogenesis	EHMN	C00236;C00001	C00197;C00009	shared
R00014	4.1.1.1;2.2.1.6;1.2.4.1	Glycolysis and Gluconeogenesis	EHMN	C05125;C00011	C00068;C00022	shared
R00431	4.1.1.32	Glycolysis and Gluconeogenesis	EHMN	C00044;C00036	C00035;C00074;C00011	shared
FBA	4.1.2.13	Glycolysis and Gluconeogenesis	UCSD	C00354	C00111;C00661	shared
R01070	4.1.2.13	Glycolysis and Gluconeogenesis	EHMN	C05378	C00111;C00118	shared
R00658	4.2.1.11	Glycolysis and Gluconeogenesis	EHMN	C00631	C00074;C00001	shared
R02739	5.1.3.15;5.3.1.9	Glycolysis and Gluconeogenesis	EHMN	C00668	C01172	shared
R01602	5.1.3.3	Glycolysis and Gluconeogenesis	EHMN	C00267	C00221	shared
TPI	5.3.1.1	Glycolysis and Gluconeogenesis	UCSD	C00111	C00661	shared
R01015	5.3.1.1	Glycolysis and Gluconeogenesis	EHMN	C00118	C00111	shared
PGI	5.3.1.9	Glycolysis and Gluconeogenesis	UCSD	C00092	C00085	shared
R02740	5.3.1.9	Glycolysis and Gluconeogenesis	EHMN	C00668	C05345	shared
R03321	5.3.1.9	Glycolysis and Gluconeogenesis	EHMN	C01172	C05345	shared
R01662	5.4.2.1;5.4.2.4	Glycolysis and Gluconeogenesis	EHMN	C00236	C01159	shared
R01518	5.4.2.1;5.4.2.4	Glycolysis and Gluconeogenesis	EHMN	C00631	C00197	shared
PGMT	5.4.2.2	Glycolysis and Gluconeogenesis	UCSD	C00103	C00092	shared
R00959	5.4.2.2;5.4.2.5	Glycolysis and Gluconeogenesis	EHMN	C00103	C00668	shared
R00316	6.2.1.1	Glycolysis and Gluconeogenesis	EHMN	C00002;C00033	C00013;C05993	shared
R00235	6.2.1.1	Glycolysis and Gluconeogenesis	EHMN	C00002;C00033;C00010	C00020;C00013;C00024	shared
R00236	6.2.1.1	Glycolysis and Gluconeogenesis	EHMN	C05993;C00010	C00020;C00024	shared
R00344	6.4.1.1	Glycolysis and Gluconeogenesis	EHMN	C00002;C00022;C00288	C00008;C00009;C00036	shared
CBPPer		Glycolysis and Gluconeogenesis	UCSD	C00169;C00031;C00080	C00011;C00092;C01342	shared
R05953	2.4.1.62	Glycosphingolipid biosynthesis - ganglioseries	EHMN	C00052	C00015	human
R04631	2.4.1.62	Glycosphingolipid biosynthesis - ganglioseries	EHMN	C00052;C04884	C00015;C04911	human
R05110	2.4.1.62	Glycosphingolipid biosynthesis - ganglioseries	EHMN	C00052;C06134	C00015;C06141	human
R05111	2.4.1.62	Glycosphingolipid biosynthesis - ganglioseries	EHMN	C00052;C06135	C00015;C06136	human
R03490	2.4.1.92	Glycosphingolipid biosynthesis - ganglioseries	EHMN	C00203;C01290	C00015;C06135	shared
RE2723	2.4.1.92	Glycosphingolipid biosynthesis - ganglioseries	EHMN	C00203;C03405	C00080;C00015;CE5738	shared
R04584	2.4.1.92	Glycosphingolipid biosynthesis - ganglioseries	EHMN	C00203;C04730	C00015;C04884	shared
RE2788	2.4.1.92	Glycosphingolipid biosynthesis - ganglioseries	EHMN	C00203;C04911	C00080;C00015;CE5741	shared
R05109	2.4.1.92	Glycosphingolipid biosynthesis - ganglioseries	EHMN	C00203;C06133	C00015;C06134	shared
R05952	2.4.1.92	Glycosphingolipid biosynthesis - ganglioseries	EHMN	C00203;C06299	C00015	shared
R05938	2.4.1.92	Glycosphingolipid biosynthesis - ganglioseries	kegg_dre	G00092	G00123	shared
R05939	2.4.1.92	Glycosphingolipid biosynthesis - ganglioseries	kegg_dre	G00108	G00109	shared
R05946	2.4.1.92	Glycosphingolipid biosynthesis - ganglioseries	kegg_dre	G00113	G00114	shared
RE2720	2.4.99.-	Glycosphingolipid biosynthesis - ganglioseries	EHMN	C00128;CE3056	C00055;C00080;CE5806	shared
R04648	2.4.99.4	Glycosphingolipid biosynthesis - ganglioseries	EHMN	C00128;C04911	C00055;C04927	shared
R05957	2.4.99.4	Glycosphingolipid biosynthesis - ganglioseries	EHMN	C00128;C06136	C00055	shared
R05116	2.4.99.4	Glycosphingolipid biosynthesis - ganglioseries	EHMN	C00128;C06141	C00055;C06140	shared
R05942	2.4.99.4	Glycosphingolipid biosynthesis - ganglioseries	kegg_dre	G00110	G00111	shared
R05949	2.4.99.4	Glycosphingolipid biosynthesis - ganglioseries	kegg_dre	G00115	G00116	shared
R04583	2.4.99.8	Glycosphingolipid biosynthesis - ganglioseries	EHMN	C00128;C04730	C00055;C06133	shared
R05940	2.4.99.8	Glycosphingolipid biosynthesis - ganglioseries	kegg_dre	G00108	G00113	shared
R03488	2.4.99.9	Glycosphingolipid biosynthesis - ganglioseries	EHMN	C00128;C01290	C00055;C04730	shared
R05937	2.4.99.9	Glycosphingolipid biosynthesis - ganglioseries	kegg_dre	G00092	G00108	shared
RE2721	2.8.2.-	Glycosphingolipid biosynthesis - ganglioseries	EHMN	C06135	C00080;CE5740	shared
RE2724	2.8.2.-	Glycosphingolipid biosynthesis - ganglioseries	EHMN	CE5738	C00080;CE5739	shared
MFN1053	2.8.2.11	Glycosphingolipid biosynthesis - ganglioseries	metafishnet_inferred	C00053;C00054;C02686;C06125;C06126;C06127;G00497;G10524;G11121;G11122		shared
RE2722	2.8.2.11	Glycosphingolipid biosynthesis - ganglioseries	EHMN	C00053;C01290	C00054;C00080;C03405	shared
R02181	2.8.2.17	Glycosphingolipid biosynthesis - ganglioseries	EHMN	C00053;C00401	C00054;C00635	shared
R02586	2.8.2.20	Glycosphingolipid biosynthesis - ganglioseries	EHMN	C00053;C00585	C00054;C03721	shared
R03553	2.8.2.21	Glycosphingolipid biosynthesis - ganglioseries	EHMN	C00053;C00573	C00054;C00573	shared
R04064	2.8.2.23	Glycosphingolipid biosynthesis - ganglioseries	EHMN	C00053;C02834	C00054;C04072	shared
MFN1048	2.8.2.33	Glycosphingolipid biosynthesis - ganglioseries	metafishnet_inferred	C00053;C00054;C00401;C00635;C01490;C15558;G11334		shared
R02180	2.8.2.5	Glycosphingolipid biosynthesis - ganglioseries	EHMN	C00053;C00401	C00054;C00634	shared
R02122	2.8.2.8	Glycosphingolipid biosynthesis - ganglioseries	EHMN	C00053;C02440	C00054;C00374	shared
R04633	3.2.1.23	Glycosphingolipid biosynthesis - ganglioseries	EHMN	C04911;C00001	C04884;C01582	shared
R06010	3.2.1.23	Glycosphingolipid biosynthesis - ganglioseries	kegg_dre	G00110	G00109	shared
MFN1055	3.2.1.46	Glycosphingolipid biosynthesis - ganglioseries	metafishnet_inferred	C00124;C00195;C02686;G11121		shared
R04586	3.2.1.52	Glycosphingolipid biosynthesis - ganglioseries	EHMN	C04884;C00001	C04730;C01132	shared
R05954		Glycosphingolipid biosynthesis - ganglioseries	EHMN	C00128	C00055	shared
R05955		Glycosphingolipid biosynthesis - ganglioseries	EHMN	C00128	C00055	shared
R05958		Glycosphingolipid biosynthesis - ganglioseries	EHMN	C00128	C00055	shared
R05959		Glycosphingolipid biosynthesis - ganglioseries	EHMN	C00128	C00055	shared
R05945		Glycosphingolipid biosynthesis - ganglioseries	EHMN	C00128;C04927	C00055	shared
R04660		Glycosphingolipid biosynthesis - ganglioseries	EHMN	C00128;C04927	C00055;C06138	shared
R05947		Glycosphingolipid biosynthesis - ganglioseries	EHMN	C00128;C06133	C00055;C06299	shared
R05951		Glycosphingolipid biosynthesis - ganglioseries	EHMN	C00128;C06140	C00055	shared
R05114		Glycosphingolipid biosynthesis - ganglioseries	EHMN	C00128;C06140	C00055;C06139	shared
R05944		Glycosphingolipid biosynthesis - ganglioseries	EHMN	C00325;C04911	C00035	shared
R05902	2.4.1.-	Glycosphingolipid biosynthesis - globoseries	EHMN	C00043	C00015	shared
R05903	2.4.1.-	Glycosphingolipid biosynthesis - globoseries	EHMN	C00052	C00015	shared
RE2730	2.4.1.-	Glycosphingolipid biosynthesis - globoseries	EHMN	C00052;C01290	C00080;C00015;CE5614	shared
RE2731	2.4.1.-	Glycosphingolipid biosynthesis - globoseries	EHMN	C00203;CE5614	C00080;C00015;CE5618	shared
RE2732	2.4.1.-	Glycosphingolipid biosynthesis - globoseries	EHMN	C00203;CE5618	C00080;C00015;CE5620	shared
R05904	2.4.1.152	Glycosphingolipid biosynthesis - globoseries	EHMN	C00325	C00035	human
R05968	2.4.1.69	Glycosphingolipid biosynthesis - globoseries	EHMN	C00325	C00035	human
R05631	2.4.1.79	Glycosphingolipid biosynthesis - globoseries	EHMN	C00203;C04737	C00015;C03272	shared
R04182	2.4.1.88	Glycosphingolipid biosynthesis - globoseries	EHMN	C00203;C03272	C00015;C04925	shared
R05965	2.4.1.88	Glycosphingolipid biosynthesis - globoseries	kegg_dre	G00094	G00095	shared
R05967	2.4.99.4	Glycosphingolipid biosynthesis - globoseries	EHMN	C00128	C00055	shared
R05961	3.2.1.22	Glycosphingolipid biosynthesis - globoseries	EHMN	C00001;C04737	C00984;C01290	shared
MFN957	3.2.1.49	Glycosphingolipid biosynthesis - globoseries	metafishnet_inferred	C01132;C03272;C04925;G00094;G00095		shared
R04183	3.2.1.49	Glycosphingolipid biosynthesis - globoseries	EHMN	C03272;C01132	C04925;C00001	shared
R04184	3.2.1.52	Glycosphingolipid biosynthesis - globoseries	EHMN	C04737;C01132	C03272;C00001	shared
R05964		Glycosphingolipid biosynthesis - globoseries	EHMN	C00052;C03272	C00015	shared
R05971	2.4.1.206	Glycosphingolipid biosynthesis - lactoseries	kegg_dre	G00092	G00036	human
R06168	2.4.1.37	Glycosphingolipid biosynthesis - lactoseries	EHMN	C00052;C06131	C00015;C06130	shared
R06167	2.4.1.40	Glycosphingolipid biosynthesis - lactoseries	EHMN	C00203;C06131	C00015	shared
R06162	2.4.1.65	Glycosphingolipid biosynthesis - lactoseries	EHMN	C00325	C00035	human
R06165	2.4.1.65	Glycosphingolipid biosynthesis - lactoseries	EHMN	C00325	C00035	human
R06155	2.4.1.65	Glycosphingolipid biosynthesis - lactoseries	EHMN	C00325;C04910	C00035	human
R06164	2.4.1.65	Glycosphingolipid biosynthesis - lactoseries	EHMN	C00325;C06130	C00035	human
R06163	2.4.1.65	Glycosphingolipid biosynthesis - lactoseries	EHMN	C00325;C06131	C00035	human
R06170	2.4.1.69	Glycosphingolipid biosynthesis - lactoseries	EHMN	C00325	C00035;C06130	human
R06156	2.4.1.69	Glycosphingolipid biosynthesis - lactoseries	EHMN	C00325;C04910	C00035;C06131	human
R04610	2.4.1.86	Glycosphingolipid biosynthesis - lactoseries	EHMN	C00052;C04845	C00015;C04910	human
R06006	2.4.1.86	Glycosphingolipid biosynthesis - lactoseries	kegg_dre	G00036	G00037	human
R06169	2.4.1.87	Glycosphingolipid biosynthesis - lactoseries	EHMN	C00052;C04910	C00015	shared
R06153	2.4.99.6	Glycosphingolipid biosynthesis - lactoseries	EHMN	C00128;C04910	C00055	shared
R06021	2.4.1.-	Glycosphingolipid biosynthesis - neolactoseries	EHMN	C00052	C00015	shared
R06097	2.4.1.-	Glycosphingolipid biosynthesis - neolactoseries	EHMN	C00052	C00015	shared
R06192	2.4.1.-	Glycosphingolipid biosynthesis - neolactoseries	EHMN	C00052	C00015	shared
R05977	2.4.1.-	Glycosphingolipid biosynthesis - neolactoseries	EHMN	C00052;C04845	C00015;C04922	shared
R06033	2.4.1.-	Glycosphingolipid biosynthesis - neolactoseries	EHMN	C00052;C04938	C00015	shared
R06198	2.4.1.-	Glycosphingolipid biosynthesis - neolactoseries	EHMN	C00052;C06132	C00015	shared
R06027	2.4.1.-	Glycosphingolipid biosynthesis - neolactoseries	EHMN	C00325	C00035	shared
R06221	2.4.1.-	Glycosphingolipid biosynthesis - neolactoseries	EHMN	C00325	C00035	shared
R06222	2.4.1.-	Glycosphingolipid biosynthesis - neolactoseries	EHMN	C00325	C00035	shared
R06224	2.4.1.-	Glycosphingolipid biosynthesis - neolactoseries	EHMN	C00325	C00035	shared
R06227	2.4.1.-	Glycosphingolipid biosynthesis - neolactoseries	EHMN	C00325	C00035	shared
R06230	2.4.1.-	Glycosphingolipid biosynthesis - neolactoseries	EHMN	C00325	C00035	shared
R05974	2.4.1.149	Glycosphingolipid biosynthesis - neolactoseries	EHMN	C00043	C00015	shared
R06189	2.4.1.150	Glycosphingolipid biosynthesis - neolactoseries	EHMN	C00043	C00015	shared
R06038	2.4.1.152	Glycosphingolipid biosynthesis - neolactoseries	EHMN	C00325	C00035	human
R06039	2.4.1.152	Glycosphingolipid biosynthesis - neolactoseries	EHMN	C00325	C00035	human
R06076	2.4.1.152	Glycosphingolipid biosynthesis - neolactoseries	EHMN	C00325	C00035	human
R06095	2.4.1.152	Glycosphingolipid biosynthesis - neolactoseries	EHMN	C00325	C00035	human
R06025	2.4.1.152	Glycosphingolipid biosynthesis - neolactoseries	EHMN	C00325;C04922	C00035	human
R06075	2.4.1.152	Glycosphingolipid biosynthesis - neolactoseries	EHMN	C00325;C04936	C00035	human
R04659	2.4.1.163;2.4.1.149	Glycosphingolipid biosynthesis - neolactoseries	EHMN	C00043;C04922	C00015;C04938	shared
R05975	2.4.1.163;2.4.1.149	Glycosphingolipid biosynthesis - neolactoseries	kegg_dre	G00050	G00066	shared
R05971	2.4.1.206	Glycosphingolipid biosynthesis - neolactoseries	kegg_dre	G00092	G00036	human
R06029	2.4.1.37	Glycosphingolipid biosynthesis - neolactoseries	EHMN	C00052	C00015	shared
R06190	2.4.1.37	Glycosphingolipid biosynthesis - neolactoseries	EHMN	C00052	C00015	shared
R06191	2.4.1.40	Glycosphingolipid biosynthesis - neolactoseries	EHMN	C00203	C00015	shared
R06193	2.4.1.40	Glycosphingolipid biosynthesis - neolactoseries	EHMN	C00203	C00015	shared
R06197	2.4.1.40	Glycosphingolipid biosynthesis - neolactoseries	EHMN	C00203	C00015	shared
R06187	2.4.1.40	Glycosphingolipid biosynthesis - neolactoseries	EHMN	C00203	C00015;C06132	shared
R06031	2.4.1.69	Glycosphingolipid biosynthesis - neolactoseries	EHMN	C00325	C00035	human
R06035	2.4.1.69	Glycosphingolipid biosynthesis - neolactoseries	EHMN	C00325	C00035	human
R06041	2.4.1.69	Glycosphingolipid biosynthesis - neolactoseries	EHMN	C00325	C00035	human
R06086	2.4.1.69	Glycosphingolipid biosynthesis - neolactoseries	EHMN	C00325	C00035	human
R06024	2.4.1.69	Glycosphingolipid biosynthesis - neolactoseries	EHMN	C00325;C04922	C00035	human
R05978	2.4.1.87	Glycosphingolipid biosynthesis - neolactoseries	EHMN	C00052;C04922	C00015	shared
R06216	2.4.99.-	Glycosphingolipid biosynthesis - neolactoseries	EHMN	C00128	C00055	shared
R06232	2.4.99.-	Glycosphingolipid biosynthesis - neolactoseries	EHMN	C00128	C00055	shared
R06215	2.4.99.-	Glycosphingolipid biosynthesis - neolactoseries	EHMN	C00128;C04922	C00055	shared
R06037	2.4.99.10	Glycosphingolipid biosynthesis - neolactoseries	EHMN	C00128	C00055	human
R06032	2.4.99.8	Glycosphingolipid biosynthesis - neolactoseries	EHMN	C00128;C04936	C00055	shared
R02978	1.1.1.102	Glycosphingolipid metabolism	EHMN	C00836;C00006	C02934;C00005;C00080	shared
3DSPHR	1.1.1.102	Glycosphingolipid metabolism	UCSD	C02934;C00080;C00005	C00006;C00836	shared
RE2667	2.3.1.24	Glycosphingolipid metabolism	EHMN	C00040;C00836	C00010;C00080;C12126	shared
R01281	2.3.1.50	Glycosphingolipid metabolism	EHMN	C00154;C00065	C02934;C00010;C00011	shared
RE2680	2.4.1.-	Glycosphingolipid metabolism	EHMN	C00052;C01190	C00080;C00015;C01290	shared
RE2666	2.4.1.-	Glycosphingolipid metabolism	EHMN	C00052;C02686	C00080;C00015;C06126	shared
R04322	2.4.1.45	Glycosphingolipid metabolism	EHMN	C00052;C03823	C00015;C04708	shared
RE2677	2.4.1.47	Glycosphingolipid metabolism	EHMN	C00052;C00195	C00080;C00015;C02686	human
FUT11g	2.4.1.69	Glycosphingolipid metabolism	UCSD	galgbside_hs;C00325	fucgalgbside_hs;C00035;C00080	human
R01497	2.4.1.80	Glycosphingolipid metabolism	EHMN	C00029;C00195	C00015;C01190	shared
UGCG	2.4.1.80	Glycosphingolipid metabolism	UCSD	crm_hs;C00029	gluside_hs;C00080;C00015	shared
GALGT4	2.4.1.92	Glycosphingolipid metabolism	UCSD	gt3_hs;C00203	gt2_hs;C00080;C00015	shared
RE2679	2.4.99.-	Glycosphingolipid metabolism	EHMN	C00128;C02686	C00055;C00080;CE6569	shared
ST8SIA55g	2.4.99.8	Glycosphingolipid metabolism	UCSD	C00128;gq1c_hs	C00055;gp1calpha_hs;C00080	shared
R01495	2.7.1.138	Glycosphingolipid metabolism	EHMN	C00002;C00195	C00008;C02960	shared
CERK	2.7.1.138	Glycosphingolipid metabolism	UCSD	C00002;crm_hs	C00008;C02960;C00080	shared
R02976	2.7.1.91	Glycosphingolipid metabolism	EHMN	C00002;C00836	C00008;C01120	shared
R01926	2.7.1.91	Glycosphingolipid metabolism	EHMN	C00319;C00002	C06124;C00008	shared
R01891	2.7.8.3	Glycosphingolipid metabolism	EHMN	C00307;C00195	C00055;C00550	shared
RE2718	2.8.2.11	Glycosphingolipid metabolism	EHMN	C00053;C01747	C00054;C00080;C02744	shared
R04017	2.8.2.11	Glycosphingolipid metabolism	EHMN	C00053;C02686	C00054;C06125	shared
R05105	2.8.2.11	Glycosphingolipid metabolism	EHMN	C00053;C06126	C00054;C06127	shared
GAL3ST12	2.8.2.11	Glycosphingolipid metabolism	UCSD	digalside_hs;C00053	C06127;C00080;C00054	shared
GAL3ST11	2.8.2.11	Glycosphingolipid metabolism	UCSD	galside_hs;C00053	C00080;C00054;sgalside_hs	shared
R06520	3.1.3.4;3.1.3.-	Glycosphingolipid metabolism	EHMN	C01120;C00001	C00836;C00009	shared
R06522	3.1.3.4;3.1.3.-	Glycosphingolipid metabolism	EHMN	C02960;C00001	C00195;C00009	shared
R06521	3.1.3.4;3.1.3.-	Glycosphingolipid metabolism	EHMN	C06124;C00001	C00319;C00009	shared
R02541	3.1.4.12	Glycosphingolipid metabolism	EHMN	C00550;C00001	C00195;C00588	shared
R04856	3.1.6.1;3.1.6.8	Glycosphingolipid metabolism	EHMN	C06125;C00001	C02686;C00059	shared
ARSA	3.1.6.8	Glycosphingolipid metabolism	UCSD	C00001;sgalside_hs	galside_hs;C00080;C00059	shared
R04018	3.2.1.18	Glycosphingolipid metabolism	EHMN	C02686;C00270	C06128;C00001	shared
R04019	3.2.1.22	Glycosphingolipid metabolism	EHMN	C06126;C00001	C02686;C01582	shared
R03355	3.2.1.23	Glycosphingolipid metabolism	EHMN	C01290;C00001	C01190;C00962	shared
R01498	3.2.1.45	Glycosphingolipid metabolism	EHMN	C01190;C00001	C00031;C00195	shared
GBA	3.2.1.45	Glycosphingolipid metabolism	UCSD	gluside_hs;C00001	crm_hs;C00031	shared
RE2717	3.2.1.46	Glycosphingolipid metabolism	EHMN	C00001;C01747	C00124;C00319	shared
R03617	3.2.1.46	Glycosphingolipid metabolism	EHMN	C02686;C00001	C00962;C00195	shared
GALC	3.2.1.46	Glycosphingolipid metabolism	UCSD	galside_hs;C00001	crm_hs;C00124	shared
NAGAly	3.2.1.49	Glycosphingolipid metabolism	UCSD	acgagbside_hs;C00080;C00015	gbside_hs;C00203	shared
R01493	3.5.1.23	Glycosphingolipid metabolism	EHMN	C00195;C00001	C00060;C00319	shared
R01494	3.5.1.23	Glycosphingolipid metabolism	EHMN	C00195;C00001	C00162;C00319	shared
R06518	3.5.1.23	Glycosphingolipid metabolism	EHMN	C12126;C00001	C00162;C00836	shared
R06528	3.5.1.23	Glycosphingolipid metabolism	EHMN	C12145;C00001	C00162;C12144	shared
ASAH1	3.5.1.23	Glycosphingolipid metabolism	UCSD	crm_hs;C00001	Rtotal;C00319	shared
SGPL12r	4.1.2.27	Glycosphingolipid metabolism	UCSD	C00001;C06124	C00346;C00080;C00249	human
R02464	4.1.2.27	Glycosphingolipid metabolism	EHMN	C01120	C00346;C00517	human
R06516	4.1.2.27	Glycosphingolipid metabolism	EHMN	C06124	C00346;C00517	human
SMPD3l		Glycosphingolipid metabolism	UCSD	C00001	C00588;C00080	shared
SMPD4		Glycosphingolipid metabolism	UCSD	C00001	C00588;C00080;C00319	shared
DHCRD1		Glycosphingolipid metabolism	UCSD	C00006	C00080;C00005	shared
DHCRD2		Glycosphingolipid metabolism	UCSD	C00016	C01352	shared
GAO1		Glycosphingolipid metabolism	UCSD	C00024	C00010	shared
B3GNT34g		Glycosphingolipid metabolism	UCSD	C00043	C00080;C00015	shared
B3GNT31g		Glycosphingolipid metabolism	UCSD	C00052	C00080;C00015	shared
DSAT		Glycosphingolipid metabolism	UCSD	C00836	C00010;C00080	shared
B3GNT36g		Glycosphingolipid metabolism	UCSD	C01132	C00001	shared
R05918	2.3.-.-	Glycosylphosphatidylinositol(GPI)-anchor biosynthesis	EHMN	C00154	C00010	human
R05921	2.4.1.-	Glycosylphosphatidylinositol(GPI)-anchor biosynthesis	EHMN	C03862	C00110	shared
R05924	2.7.-.-	Glycosylphosphatidylinositol(GPI)-anchor biosynthesis	EHMN	C00350	C00165	human
R05920		Glycosylphosphatidylinositol(GPI)-anchor biosynthesis	EHMN	C00350	C00165	shared
R05923		Glycosylphosphatidylinositol(GPI)-anchor biosynthesis	EHMN	C00350	C00165	shared
R05919		Glycosylphosphatidylinositol(GPI)-anchor biosynthesis	EHMN	C03862	C00110	shared
R05922		Glycosylphosphatidylinositol(GPI)-anchor biosynthesis	EHMN	C03862	C00110	shared
R07129		Glycosylphosphatidylinositol(GPI)-anchor biosynthesis	EHMN	C03862	C00110	shared
GCALDDm	1.2.1.21	Glyoxylate and Dicarboxylate Metabolism	UCSD	C00266;C00001;C00003	C00160;C00080;C00004	human
GLXO1	1.2.3.5	Glyoxylate and Dicarboxylate Metabolism	UCSD	C00048;C00001;C00003	C00080;C00004;C00209	human
KHK2	2.7.1.3	Glyoxylate and Dicarboxylate Metabolism	UCSD	C00002;C00310	C00008;C00080;xu1p-D	human
GLYCK2	2.7.1.31	Glyoxylate and Dicarboxylate Metabolism	UCSD	C00002;C00258	C00631;C00008;C00080	human
PGLYCP	3.1.3.18	Glyoxylate and Dicarboxylate Metabolism	UCSD	C00988;C00001	C00160;C00009	shared
HPYRDCm	4.1.1.40	Glyoxylate and Dicarboxylate Metabolism	UCSD	C00080;C00168	C00011;C00266	human
FBA4	4.1.2.13	Glyoxylate and Dicarboxylate Metabolism	UCSD	xu1p-D	C00111;C00266	shared
GLXO2p		Glyoxylate and Dicarboxylate Metabolism	UCSD	C00048;C00001;C00007	C00080;C00027;C00209	shared
GLYCLTDym		Glyoxylate and Dicarboxylate Metabolism	UCSD	C00048;C00080;C00005	C00160;C00006	shared
HPYRR2x		Glyoxylate and Dicarboxylate Metabolism	UCSD	C00080;C00168;C00004	C00003	shared
HPYRRy		Glyoxylate and Dicarboxylate Metabolism	UCSD	C00080;C00168;C00005	C00258;C00006	shared
GLYCTO1p		Glyoxylate and Dicarboxylate Metabolism	UCSD	C00160;C00007	C00048;C00027	shared
R05930	2.4.1.223	Heparan sulfate biosynthesis	kegg_dre	G00157	G00162	shared
HSAT3ly	2.3.1.78	Heparan sulfate degradation	UCSD	C00024;hs_deg13	C00010;C00080;hs_deg14	human
HSAT4ly	2.3.1.78	Heparan sulfate degradation	UCSD	C00024;hs_deg19	C00010;C00080;hs_deg20	human
HSAT1ly	2.3.1.78	Heparan sulfate degradation	UCSD	C00024;hs_deg2	C00010;C00080;hs_deg3	human
HSAT2ly	2.3.1.78	Heparan sulfate degradation	UCSD	C00024;hs_deg7	C00010;C00080;hs_deg8	human
HS1ly	3.10.1.1	Heparan sulfate degradation	UCSD	C00001;hs_deg1	C00080;hs_deg2;C00059	shared
HS3ly	3.10.1.1	Heparan sulfate degradation	UCSD	C00001;hs_deg12	C00080;hs_deg13;C00059	shared
HS4ly	3.10.1.1	Heparan sulfate degradation	UCSD	C00001;hs_deg18	C00080;hs_deg19;C00059	shared
HS2ly	3.10.1.1	Heparan sulfate degradation	UCSD	C00001;hs_deg6	C00080;hs_deg7;C00059	shared
S2TASE1ly	3.1.6.13	Heparan sulfate degradation	UCSD	C00001;hs_deg15	C00080;hs_deg16;C00059	human
S2TASE2ly	3.1.6.13	Heparan sulfate degradation	UCSD	C00001;hs_deg21	C00080;hs_deg22;C00059	human
S6TASE1ly	3.1.6.14	Heparan sulfate degradation	UCSD	C00001;hs	C00080;hs_deg1;C00059	shared
S6TASE3ly	3.1.6.14	Heparan sulfate degradation	UCSD	C00001;hs_deg11	C00080;hs_deg12;C00059	shared
S6TASE2ly	3.1.6.14	Heparan sulfate degradation	UCSD	C00001;hs_deg5	C00080;hs_deg6;C00059	shared
S3TASE1ly	3.1.6.15	Heparan sulfate degradation	UCSD	C00001;hs_deg10	C00080;hs_deg11;C00059	human
S3TASE2ly	3.1.6.15	Heparan sulfate degradation	UCSD	C00001;hs_deg17	C00080;hs_deg18;C00059	human
S3TASE3ly	3.1.6.15	Heparan sulfate degradation	UCSD	C00001;hs_deg23	C00080;hs_deg24;C00059	human
GLCAASE1ly	3.2.1.31	Heparan sulfate degradation	UCSD	C00001;hs_deg9	C00191;hs_deg10	shared
GLCNACASE3ly	3.2.1.50	Heparan sulfate degradation	UCSD	C00001;hs_deg14	C00140;hs_deg15	human
GLCNACASE4ly	3.2.1.50	Heparan sulfate degradation	UCSD	C00001;hs_deg20	C00140;hs_deg21	human
GLCNACASE5ly	3.2.1.50	Heparan sulfate degradation	UCSD	C00001;hs_deg24	C00140;hs_deg25	human
GLCNACASE1ly	3.2.1.50	Heparan sulfate degradation	UCSD	C00001;hs_deg3	C00140;hs_deg4	human
GLCNACASE2ly	3.2.1.50	Heparan sulfate degradation	UCSD	C00001;hs_deg8	C00140;hs_deg9	human
IDOAASE2ly	3.2.1.76	Heparan sulfate degradation	UCSD	C00001;hs_deg16	hs_deg17;C06472	shared
IDOAASE3ly	3.2.1.76	Heparan sulfate degradation	UCSD	C00001;hs_deg22	hs_deg23;C06472	shared
IDOAASE1ly	3.2.1.76	Heparan sulfate degradation	UCSD	C00001;hs_deg4	hs_deg5;C06472	shared
LINKDEG1ly		Heparan sulfate degradation	UCSD	C00001	C00124;C00191;C00181	shared
HSPASEly		Heparan sulfate degradation	UCSD	C00001		shared
R02848	2.7.1.1	Hexose phosphorylation	EHMN	C00002;C00738	C00008;C02965	shared
R02865	2.7.1.1	Hexose phosphorylation	EHMN	C00002;C00794	C00008;C01096	shared
R00725	2.7.1.1	Hexose phosphorylation	EHMN	C00081;C00031	C00104;C00092	shared
R00876	2.7.1.1	Hexose phosphorylation	EHMN	C00081;C00095	C00104;C00085	shared
R01327	2.7.1.1	Hexose phosphorylation	EHMN	C00081;C00159	C00104;C00275	shared
R01964	2.7.1.1	Hexose phosphorylation	EHMN	C00081;C00329	C00104;C00352	shared
R02849	2.7.1.1	Hexose phosphorylation	EHMN	C00081;C00738	C00104;C02965	shared
R02867	2.7.1.1	Hexose phosphorylation	EHMN	C00081;C00794	C00104;C01096	shared
R01139	2.7.1.1	Hexose phosphorylation	EHMN	C00131;C00031	C00206;C00092	shared
R01140	2.7.1.1	Hexose phosphorylation	EHMN	C00131;C00095	C00206;C00085	shared
R01330	2.7.1.1	Hexose phosphorylation	EHMN	C00131;C00159	C00206;C00275	shared
R01965	2.7.1.1	Hexose phosphorylation	EHMN	C00131;C00329	C00206;C00352	shared
R02850	2.7.1.1	Hexose phosphorylation	EHMN	C00131;C00738	C00206;C02965	shared
R02868	2.7.1.1	Hexose phosphorylation	EHMN	C00131;C00794	C00206;C01096	shared
R00801	3.2.1.20	Hexose phosphorylation	EHMN	C00089;C00001	C00095;C00031	shared
R04998	3.2.1.21	Hexose phosphorylation	EHMN	C05839;C00001	C05838;C00031	shared
R00010	3.2.1.28	Hexose phosphorylation	EHMN	C01083;C00001	C00031	shared
R00772	5.3.1.8	Hexose phosphorylation	EHMN	C00275	C00085	shared
R04065	1.2.1.3	Histidine metabolism	EHMN	C05130;C00003;C00001	C02835;C00004;C00080	shared
R00904	1.2.1.3	Histidine metabolism	EHMN	C05665;C00003;C00001	C00099;C00004	shared
R04996	1.2.1.5	Histidine metabolism	EHMN	C05827;C00003;C00001	C05828;C00004	shared
MHISOR	1.4.3.4	Histidine metabolism	UCSD	C00001;C05127;C00007	C05827;C00027;C01342	shared
R04674	1.4.3.4	Histidine metabolism	EHMN	C05127;C00001;C00007	C05827;C00014;C00027	shared
HISTASE	1.4.3.6	Histidine metabolism	UCSD	C00001;C00388;C00007	C00027;C05130;C01342	human
R02150	1.4.3.6	Histidine metabolism	EHMN	C00388;C00007;C00001	C05130;C00014;C00027	human
R03139	1.4.3.6	Histidine metabolism	EHMN	C00986;C00007;C00001	C05665;C00014;C00027	human
R01159	2.1.1.-	Histidine metabolism	kegg_dre	C00135	C01152	shared
R02155	2.1.1.8	Histidine metabolism	EHMN	C00019;C00388	C00021;C05127	human
GluForTx	2.1.2.5	Histidine metabolism	UCSD	C00439;C00080;C00101	C00664;C00025	human
R02287	2.1.2.5	Histidine metabolism	EHMN	C00664;C00025	C00101;C00439	human
RE3629	2.3.1.-	Histidine metabolism	EHMN	C00024;CE2089	C00010;C00080;CE2088	shared
RE2081	2.3.1.88	Histidine metabolism	EHMN	C00024;C00386	C00010;C00080;CE2065	human
RE3631	2.5.1.-	Histidine metabolism	EHMN	C00051;C00785	CE7220	human
R00908	2.6.1.19;2.6.1.55	Histidine metabolism	EHMN	C00099;C00026	C00222;C00025	shared
R01166	3.4.13.3;3.4.13.20	Histidine metabolism	EHMN	C00386;C00001	C00099;C00135	shared
RE3630	3.5.1.-	Histidine metabolism	EHMN	C00001;CE2088	C00033;CE2089	shared
RE3633	3.5.1.-	Histidine metabolism	EHMN	C00001;CE2089	C01342;CE7218	shared
RE3632	3.5.1.-	Histidine metabolism	EHMN	C00001;CE7220	C00025;C00037;CE2089	shared
R02288	3.5.2.7	Histidine metabolism	EHMN	C03680;C00001	C00439	human
R01167	4.1.1.28;4.1.1.22	Histidine metabolism	EHMN	C00135	C00388;C00011	shared
URCN	4.2.1.49	Histidine metabolism	UCSD	C00001;C00785	C03680	human
R02914	4.2.1.49	Histidine metabolism	EHMN	C03680	C00785;C00001	human
R01168	4.3.1.3	Histidine metabolism	EHMN	C00135	C00785;C00014	shared
HISD	4.3.1.3	Histidine metabolism	UCSD	C00135	C01342;C00785	shared
R03655	6.1.1.21	Histidine metabolism	EHMN	C00002;C00135;C01643	C00020;C00013;C02988	shared
RE3625		Histidine metabolism	EHMN	C00785	CE7217	shared
HAS1	2.4.1.212	Hyaluronan Metabolism	UCSD	C00043;C00167	C00080;ha_pre1;C00015	shared
HAS2	2.4.1.212	Hyaluronan Metabolism	UCSD	ha_pre1;C00043;C00167	C00080;C00518;C00015	shared
GLCAASE8ly	3.2.1.31	Hyaluronan Metabolism	UCSD	C00001;C00518	C00191;ha_deg1	shared
GLCAASE9ly	3.2.1.31	Hyaluronan Metabolism	UCSD	C00001;ha_pre1	C00140;C00191	shared
NACHEX27ly	3.2.1.52	Hyaluronan Metabolism	UCSD	C00001;ha_deg1	C00140;ha_pre1	shared
AG13T1g	2.4.1.149	Keratan sulfate biosynthesis	UCSD	ksii_core2_pre2;C00043	C00080;ksii_core2_pre3;C00015	shared
AG13T2g	2.4.1.149	Keratan sulfate biosynthesis	UCSD	ksii_core2_pre4;C00043	C00080;ksii_core2_pre5;C00015	shared
AG13T3g	2.4.1.149	Keratan sulfate biosynthesis	UCSD	ksii_core2_pre7;C00043	C00080;ksii_core2_pre8;C00015	shared
AG13T16g	2.4.1.149	Keratan sulfate biosynthesis	UCSD	ksii_core4_pre2;C00043	C00080;ksii_core4_pre3;C00015	shared
AG13T17g	2.4.1.149	Keratan sulfate biosynthesis	UCSD	ksii_core4_pre4;C00043	C00080;ksii_core4_pre5;C00015	shared
AG13T18g	2.4.1.149	Keratan sulfate biosynthesis	UCSD	ksii_core4_pre7;C00043	C00080;ksii_core4_pre8;C00015	shared
AG13T8g	2.4.1.149	Keratan sulfate biosynthesis	UCSD	ksi_pre12;C00043	C00080;ksi_pre13;C00015	shared
AG13T9g	2.4.1.149	Keratan sulfate biosynthesis	UCSD	ksi_pre15;C00043	C00080;ksi_pre16;C00015	shared
AG13T10g	2.4.1.149	Keratan sulfate biosynthesis	UCSD	ksi_pre18;C00043	C00080;ksi_pre19;C00015	shared
AG13T4g	2.4.1.149	Keratan sulfate biosynthesis	UCSD	ksi_pre1;C00043	C00080;ksi_pre2;C00015	shared
AG13T11g	2.4.1.149	Keratan sulfate biosynthesis	UCSD	ksi_pre21;C00043	C00080;ksi_pre22;C00015	shared
AG13T12g	2.4.1.149	Keratan sulfate biosynthesis	UCSD	ksi_pre24;C00043	C00080;ksi_pre25;C00015	shared
AG13T13g	2.4.1.149	Keratan sulfate biosynthesis	UCSD	ksi_pre27;C00043	C00080;ksi_pre28;C00015	shared
AG13T14g	2.4.1.149	Keratan sulfate biosynthesis	UCSD	ksi_pre30;C00043	C00080;ksi_pre31;C00015	shared
AG13T15g	2.4.1.149	Keratan sulfate biosynthesis	UCSD	ksi_pre33;C00043	C00080;ksi_pre34;C00015	shared
AG13T5g	2.4.1.149	Keratan sulfate biosynthesis	UCSD	ksi_pre3;C00043	C00080;ksi_pre4;C00015	shared
AG13T6g	2.4.1.149	Keratan sulfate biosynthesis	UCSD	ksi_pre6;C00043	C00080;ksi_pre7;C00015	shared
AG13T7g	2.4.1.149	Keratan sulfate biosynthesis	UCSD	ksi_pre9;C00043	C00080;ksi_pre10;C00015	shared
G14T18g	2.4.1.38	Keratan sulfate biosynthesis	UCSD	core4;C00052	C00080;ksii_core4_pre1;C00015	human
G14T2g	2.4.1.38	Keratan sulfate biosynthesis	UCSD	ksii_core2_pre1;C00052	C00080;ksii_core2_pre2;C00015	human
G14T3g	2.4.1.38	Keratan sulfate biosynthesis	UCSD	ksii_core2_pre3;C00052	C00080;ksii_core2_pre4;C00015	human
G14T4g	2.4.1.38	Keratan sulfate biosynthesis	UCSD	ksii_core2_pre6;C00052	C00080;ksii_core2_pre7;C00015	human
G14T5g	2.4.1.38	Keratan sulfate biosynthesis	UCSD	ksii_core2_pre9;C00052	C00080;ksii_core2_pre10;C00015	human
G14T19g	2.4.1.38	Keratan sulfate biosynthesis	UCSD	ksii_core4_pre3;C00052	C00080;ksii_core4_pre4;C00015	human
G14T20g	2.4.1.38	Keratan sulfate biosynthesis	UCSD	ksii_core4_pre6;C00052	C00080;ksii_core4_pre7;C00015	human
G14T21g	2.4.1.38	Keratan sulfate biosynthesis	UCSD	ksii_core4_pre9;C00052	C00080;ksii_core4_pre10;C00015	human
G14T9g	2.4.1.38	Keratan sulfate biosynthesis	UCSD	ksi_pre11;C00052	C00080;ksi_pre12;C00015	human
G14T10g	2.4.1.38	Keratan sulfate biosynthesis	UCSD	ksi_pre14;C00052	C00080;ksi_pre15;C00015	human
G14T11g	2.4.1.38	Keratan sulfate biosynthesis	UCSD	ksi_pre17;C00052	C00080;ksi_pre18;C00015	human
G14T12g	2.4.1.38	Keratan sulfate biosynthesis	UCSD	ksi_pre20;C00052	C00080;ksi_pre21;C00015	human
G14T13g	2.4.1.38	Keratan sulfate biosynthesis	UCSD	ksi_pre23;C00052	C00080;ksi_pre24;C00015	human
G14T14g	2.4.1.38	Keratan sulfate biosynthesis	UCSD	ksi_pre26;C00052	C00080;ksi_pre27;C00015	human
G14T15g	2.4.1.38	Keratan sulfate biosynthesis	UCSD	ksi_pre29;C00052	C00080;ksi_pre30;C00015	human
G14T6g	2.4.1.38	Keratan sulfate biosynthesis	UCSD	ksi_pre2;C00052	C00080;ksi_pre3;C00015	human
G14T16g	2.4.1.38	Keratan sulfate biosynthesis	UCSD	ksi_pre32;C00052	C00080;ksi_pre33;C00015	human
G14T17g	2.4.1.38	Keratan sulfate biosynthesis	UCSD	ksi_pre35;C00052	C00080;ksi_pre36;C00015	human
G14T7g	2.4.1.38	Keratan sulfate biosynthesis	UCSD	ksi_pre5;C00052	C00080;ksi_pre6;C00015	human
G14T8g	2.4.1.38	Keratan sulfate biosynthesis	UCSD	ksi_pre8;C00052	C00080;ksi_pre9;C00015	human
S23T2g	2.4.99.4	Keratan sulfate biosynthesis	UCSD	C00128;core2	C00055;C00080;ksii_core2_pre1	shared
S23T4g	2.4.99.4	Keratan sulfate biosynthesis	UCSD	C00128;ksii_core4_pre1	C00055;C00080;ksii_core4_pre2	shared
S23T3g	2.4.99.6	Keratan sulfate biosynthesis	UCSD	C00128;l2fn2m2masn	C00055;C00080;ksi_pre1	shared
S6T10g		Keratan sulfate biosynthesis	UCSD	C00053	C00080;C00054	shared
S6TASE13ly	3.1.6.14	Keratan sulfate degradation	UCSD	C00001;ksi_deg12	C00080;ksi_deg13;C00059	shared
S6TASE14ly	3.1.6.14	Keratan sulfate degradation	UCSD	C00001;ksi_deg15	C00080;ksi_deg16;C00059	shared
S6TASE15ly	3.1.6.14	Keratan sulfate degradation	UCSD	C00001;ksi_deg18	C00080;ksi_deg19;C00059	shared
S6TASE16ly	3.1.6.14	Keratan sulfate degradation	UCSD	C00001;ksi_deg21	C00080;ksi_deg22;C00059	shared
S6TASE17ly	3.1.6.14	Keratan sulfate degradation	UCSD	C00001;ksi_deg24	C00080;ksi_deg25;C00059	shared
S6TASE18ly	3.1.6.14	Keratan sulfate degradation	UCSD	C00001;ksi_deg27	C00080;ksi_deg28;C00059	shared
S6TASE19ly	3.1.6.14	Keratan sulfate degradation	UCSD	C00001;ksi_deg30	C00080;ksi_deg31;C00059	shared
S6TASE20ly	3.1.6.14	Keratan sulfate degradation	UCSD	C00001;ksi_deg33	C00080;ksi_deg34;C00059	shared
S6TASE21ly	3.1.6.14	Keratan sulfate degradation	UCSD	C00001;ksi_deg36	C00080;ksi_deg37;C00059	shared
S6TASE11ly	3.1.6.14	Keratan sulfate degradation	UCSD	C00001;ksi_deg6	C00080;ksi_deg7;C00059	shared
S6TASE12ly	3.1.6.14	Keratan sulfate degradation	UCSD	C00001;ksi_deg9	C00080;ksi_deg10;C00059	shared
S6TASE23ly	3.1.6.14	Keratan sulfate degradation	UCSD	C00001;ksii_core2_deg3	C00080;ksii_core2_deg4;C00059	shared
S6TASE24ly	3.1.6.14	Keratan sulfate degradation	UCSD	C00001;ksii_core2_deg6	C00080;ksii_core2_deg7;C00059	shared
S6TASE26ly	3.1.6.14	Keratan sulfate degradation	UCSD	C00001;ksii_core4_deg3	C00080;ksii_core4_deg4;C00059	shared
S6TASE10ly	3.1.6.4	Keratan sulfate degradation	UCSD	C00001;ksi_deg4	C00080;ksi_deg5;C00059	human
S6TASE22ly	3.1.6.4	Keratan sulfate degradation	UCSD	C00001;ksii_core2_deg1	C00080;ksii_core2_deg2;C00059	human
S6TASE25ly	3.1.6.4	Keratan sulfate degradation	UCSD	C00001;ksii_core4_deg1	C00080;ksii_core4_deg2;C00059	human
SIAASE2ly	3.2.1.18	Keratan sulfate degradation	UCSD	C00001;ksi_deg3	C00270;ksi_deg4	shared
SIAASE3ly	3.2.1.18	Keratan sulfate degradation	UCSD	C00001;ksii_core2	C00270;ksii_core2_deg1	shared
SIAASE4ly	3.2.1.18	Keratan sulfate degradation	UCSD	C00001;ksii_core4	C00270;ksii_core4_deg1	shared
GALASE5ly	3.2.1.23	Keratan sulfate degradation	UCSD	C00001;ksi_deg11	C00124;ksi_deg12	shared
GALASE6ly	3.2.1.23	Keratan sulfate degradation	UCSD	C00001;ksi_deg14	C00124;ksi_deg15	shared
GALASE7ly	3.2.1.23	Keratan sulfate degradation	UCSD	C00001;ksi_deg17	C00124;ksi_deg18	shared
GALASE8ly	3.2.1.23	Keratan sulfate degradation	UCSD	C00001;ksi_deg20	C00124;ksi_deg21	shared
GALASE9ly	3.2.1.23	Keratan sulfate degradation	UCSD	C00001;ksi_deg23	C00124;ksi_deg24	shared
GALASE10ly	3.2.1.23	Keratan sulfate degradation	UCSD	C00001;ksi_deg26	C00124;ksi_deg27	shared
GALASE11ly	3.2.1.23	Keratan sulfate degradation	UCSD	C00001;ksi_deg29	C00124;ksi_deg30	shared
GALASE12ly	3.2.1.23	Keratan sulfate degradation	UCSD	C00001;ksi_deg32	C00124;ksi_deg33	shared
GALASE13ly	3.2.1.23	Keratan sulfate degradation	UCSD	C00001;ksi_deg35	C00124;ksi_deg36	shared
GALASE14ly	3.2.1.23	Keratan sulfate degradation	UCSD	C00001;ksi_deg38	C00124;ksi_deg39	shared
GALASE15ly	3.2.1.23	Keratan sulfate degradation	UCSD	C00001;ksi_deg40	C00124;ksi_deg41	shared
GALASE3ly	3.2.1.23	Keratan sulfate degradation	UCSD	C00001;ksi_deg5	C00124;ksi_deg6	shared
GALASE4ly	3.2.1.23	Keratan sulfate degradation	UCSD	C00001;ksi_deg8	C00124;ksi_deg9	shared
GALASE16ly	3.2.1.23	Keratan sulfate degradation	UCSD	C00001;ksii_core2_deg2	C00124;ksii_core2_deg3	shared
GALASE17ly	3.2.1.23	Keratan sulfate degradation	UCSD	C00001;ksii_core2_deg5	C00124;ksii_core2_deg6	shared
GALASE18ly	3.2.1.23	Keratan sulfate degradation	UCSD	C00001;ksii_core2_deg8	C00124;ksii_core2_deg9	shared
GALASE20ly	3.2.1.23	Keratan sulfate degradation	UCSD	C00001;ksii_core4_deg2	C00124;ksii_core4_deg3	shared
GALASE19ly	3.2.1.23	Keratan sulfate degradation	UCSD	f1a;C00001	core6;C00124	shared
NAGA2ly	3.2.1.49	Keratan sulfate degradation	UCSD	Tn_antigen;C00080;C00015	C00203	shared
FUCASE2e	3.2.1.51	Keratan sulfate degradation	UCSD	C00001;ksi	C01019;ksi_deg1	shared
NACHEX11ly	3.2.1.52	Keratan sulfate degradation	UCSD	C00001;ksi_deg10	C00140;ksi_deg11	shared
NACHEX12ly	3.2.1.52	Keratan sulfate degradation	UCSD	C00001;ksi_deg13	C00140;ksi_deg14	shared
NACHEX13ly	3.2.1.52	Keratan sulfate degradation	UCSD	C00001;ksi_deg16	C00140;ksi_deg17	shared
NACHEX14ly	3.2.1.52	Keratan sulfate degradation	UCSD	C00001;ksi_deg19	C00140;ksi_deg20	shared
NACHEX15ly	3.2.1.52	Keratan sulfate degradation	UCSD	C00001;ksi_deg22	C00140;ksi_deg23	shared
NACHEX16ly	3.2.1.52	Keratan sulfate degradation	UCSD	C00001;ksi_deg25	C00140;ksi_deg26	shared
NACHEX17ly	3.2.1.52	Keratan sulfate degradation	UCSD	C00001;ksi_deg28	C00140;ksi_deg29	shared
NACHEX18ly	3.2.1.52	Keratan sulfate degradation	UCSD	C00001;ksi_deg31	C00140;ksi_deg32	shared
NACHEX19ly	3.2.1.52	Keratan sulfate degradation	UCSD	C00001;ksi_deg34	C00140;ksi_deg35	shared
NACHEX20ly	3.2.1.52	Keratan sulfate degradation	UCSD	C00001;ksi_deg37	C00140;ksi_deg38	shared
NACHEX21ly	3.2.1.52	Keratan sulfate degradation	UCSD	C00001;ksi_deg39	C00140;ksi_deg40	shared
NACHEX22ly	3.2.1.52	Keratan sulfate degradation	UCSD	C00001;ksi_deg41	C00140;m2mn	shared
NACHEX10ly	3.2.1.52	Keratan sulfate degradation	UCSD	C00001;ksi_deg7	C00140;ksi_deg8	shared
NACHEX23ly	3.2.1.52	Keratan sulfate degradation	UCSD	C00001;ksii_core2_deg4	C00140;ksii_core2_deg5	shared
NACHEX24ly	3.2.1.52	Keratan sulfate degradation	UCSD	C00001;ksii_core2_deg7	C00140;ksii_core2_deg8	shared
NACHEX25ly	3.2.1.52	Keratan sulfate degradation	UCSD	C00001;ksii_core2_deg9	C00140;f1a	shared
NACHEX26ly	3.2.1.52	Keratan sulfate degradation	UCSD	C00001;ksii_core4_deg4	C00140;ksii_core2_deg5	shared
ENGASE3ly	3.2.1.96	Keratan sulfate degradation	UCSD	C00001;ksi_deg2	C00140;ksi_deg3	human
GASNASE3ly	3.5.1.26	Keratan sulfate degradation	UCSD	C00001;ksi_deg1	ksi_deg2	shared
NAGLCAly		Keratan sulfate degradation	UCSD	C00001	C00140	shared
NACHEXA10ly		Keratan sulfate degradation	UCSD	C00001	C00140;C00080;C00059	shared
RE3551	1.1.1.1	Leukotriene metabolism	EHMN	C00003;C03577	C00004;C00080;CE5994	shared
RE3011	1.1.1.1	Leukotriene metabolism	EHMN	C00003;C04853	C00004;C00080;CE2053	shared
RE3597	1.1.1.184	Leukotriene metabolism	EHMN	C00005;C00080;CE2054	C00006;CE5947	shared
RE3309	1.1.1.184	Leukotriene metabolism	EHMN	C00005;C00080;CE5179	C00006;CE5352	shared
RE3312	1.1.1.184	Leukotriene metabolism	EHMN	C00005;C00080;CE5343	C00006;CE5350	shared
RE3596	1.1.1.184	Leukotriene metabolism	EHMN	C00005;C00080;CE5525	C00006;CE5976	shared
RE1819	1.1.1.184	Leukotriene metabolism	EHMN	C00005;C00080;CE5531	C00006;CE4993	shared
RE3432	1.1.1.184	Leukotriene metabolism	EHMN	C00005;C00080;CE5944	C00006;CE4987	shared
RE3433	1.1.1.184	Leukotriene metabolism	EHMN	C00005;C00080;CE5944	C00006;CE4988	shared
RE3307	1.1.1.184	Leukotriene metabolism	EHMN	C00006;CE2445	C00005;C00080;CE5178	shared
RE3313	1.1.1.184	Leukotriene metabolism	EHMN	C00006;CE2446	C00005;C00080;CE5349	shared
RE3010	1.1.1.184	Leukotriene metabolism	EHMN	C02165;C00003	C00004;C00080;CE4990	shared
RE3340	1.1.1.35	Leukotriene metabolism	EHMN	C00003;CE5329	C00004;C00080;CE5331	shared
RE3338	1.1.1.35	Leukotriene metabolism	EHMN	C00003;CE5344	C00004;C00080;CE5345	shared
RE3448	1.1.1.35	Leukotriene metabolism	EHMN	C00003;CE5971	C00004;C00080;CE5966	shared
RE3564	1.1.1.35	Leukotriene metabolism	EHMN	C00003;CE6187	C00004;C00080;CE6183	shared
RE3572	1.1.1.35	Leukotriene metabolism	EHMN	C00004;C00080;CE6189	C00003;CE6192	shared
RE3573	1.1.1.35	Leukotriene metabolism	EHMN	C00004;C00080;CE6198	C00003;CE6226	shared
R01595	1.13.11.34	Leukotriene metabolism	EHMN	C00219;C00007	C05356	shared
R03058	1.13.11.34	Leukotriene metabolism	EHMN	C05356	C00909;C00001	shared
RE3014	1.14.13.30	Leukotriene metabolism	EHMN	C00005;C00007;C00080;C04853	C00001;C00006;CE2056	human
RE3015	1.14.13.30	Leukotriene metabolism	EHMN	C00005;C00007;C00080;CE2056	C00001;C00006;CE3554	human
RE3434	1.14.13.30	Leukotriene metabolism	EHMN	C00005;C00007;C00080;CE4987	C00001;C00006;CE4989	human
RE3436	1.14.13.30	Leukotriene metabolism	EHMN	C00005;C00007;C00080;CE4989	C00001;C00006;CE5945	human
RE3018	1.14.13.30	Leukotriene metabolism	EHMN	C00005;C00007;C00080;CE4990	C00001;C00006;CE5138	human
RE3019	1.14.13.30	Leukotriene metabolism	EHMN	C00005;C00007;C00080;CE5138	C00001;C00006;CE5139	human
RE3020	1.14.13.30	Leukotriene metabolism	EHMN	C00005;C00007;C00080;CE5139	C00001;C00006;CE5140	human
RE3435	1.14.13.30	Leukotriene metabolism	EHMN	C00005;C00007;C00080;CE5945	C00001;C00006;CE5946	human
R03866	1.14.13.30	Leukotriene metabolism	EHMN	C02165;C00005;C00080;C00007	C04853;C00006;C00001	human
RE3550	1.14.13.34	Leukotriene metabolism	EHMN	C05952;C00005;C00007;C00080	C00001;C00006;C03577	human
RE3308	1.14.14.1	Leukotriene metabolism	EHMN	C00005;C00080;CE5178	C00006;CE5179	shared
RE3311	1.14.14.1	Leukotriene metabolism	EHMN	C00005;C00080;CE5349	C00006;CE5343	shared
RE3314	1.14.14.1	Leukotriene metabolism	EHMN	C00006;CE5350	C00005;C00080;CE5343	shared
RE3310	1.14.14.1	Leukotriene metabolism	EHMN	C00006;CE5352	C00005;C00080;CE5179	shared
RE3012	1.2.1.3	Leukotriene metabolism	EHMN	C00001;C00003;CE2053	C00004;C00080;CE2054	shared
RE3552	1.2.1.3	Leukotriene metabolism	EHMN	C00001;C00003;CE5994	C00004;C00080;CE5995	shared
RE3430	1.3.1.-	Leukotriene metabolism	EHMN	C00004;C00080;CE4990	C00003;CE5944	human
RE3581	1.3.1.34	Leukotriene metabolism	EHMN	C00005;C00080;CE6204	C00006;CE6227	shared
RE3341	1.3.3.6	Leukotriene metabolism	EHMN	C00007;CE5342	C00027;CE5341	shared
RE3334	1.3.3.6	Leukotriene metabolism	EHMN	C00007;CE5348	C00027;CE5347	shared
RE3445	1.3.3.6	Leukotriene metabolism	EHMN	C00007;CE5969	C00027;CE5970	shared
RE3561	1.3.3.6	Leukotriene metabolism	EHMN	C00007;CE6182	C00027;CE6186	shared
RE3580	1.3.3.6	Leukotriene metabolism	EHMN	C00007;CE6188	C00027;CE6204	shared
RE3576	1.3.3.6	Leukotriene metabolism	EHMN	C00007;CE6190	C00027;CE6191	shared
RE3585	1.3.3.6	Leukotriene metabolism	EHMN	C00007;CE6195	C00027;CE6228	shared
RE2360	2.3.1.-	Leukotriene metabolism	EHMN	C00024;C05952	C00010;C00080;CE4936	shared
RE3342	2.3.1.16	Leukotriene metabolism	EHMN	C00010;CE5331	C00024;CE5337	human
RE3336	2.3.1.16	Leukotriene metabolism	EHMN	C00010;CE5345	C00024;CE5346	human
RE3443	2.3.1.16	Leukotriene metabolism	EHMN	C00010;CE5966	C00024;CE5967	human
RE3559	2.3.1.16	Leukotriene metabolism	EHMN	C00010;CE6183	C00024;CE6184	human
RE3575	2.3.1.16	Leukotriene metabolism	EHMN	C00010;CE6189	C00024;CE6188	human
RE3584	2.3.1.16	Leukotriene metabolism	EHMN	C00010;CE6198	C00024;CE6195	human
R03867	2.3.2.2	Leukotriene metabolism	EHMN	C02166;C00001	C05951;C00302	shared
RE1820	2.3.2.2	Leukotriene metabolism	EHMN	CE0078;CE4993	C03363;CE4994	shared
RE1818	2.5.1.18	Leukotriene metabolism	EHMN	C00051;CE4990	CE5531	shared
RE3343	3.1.2.2	Leukotriene metabolism	EHMN	C00001;CE5337	C00010;C00080;CE5319	shared
RE3339	3.1.2.2	Leukotriene metabolism	EHMN	C00001;CE5346	C00010;C00080;CE5307	shared
RE3444	3.1.2.2	Leukotriene metabolism	EHMN	C00001;CE5967	C00010;C00080;CE5968	shared
RE3560	3.1.2.2	Leukotriene metabolism	EHMN	C00001;CE6184	C00010;C00080;CE6185	shared
RE3574	3.1.2.2	Leukotriene metabolism	EHMN	C00001;CE6188	C00010;C00080;CE6193	shared
RE3579	3.1.2.2	Leukotriene metabolism	EHMN	C00001;CE6195	C00010;C00080;CE6197	shared
RE3586	3.1.2.2	Leukotriene metabolism	EHMN	C00001;CE6228	C00010;C00080;CE6229	shared
R03057	3.3.2.6	Leukotriene metabolism	EHMN	C00909;C00001	C02165	shared
RE0596	3.4.13.19	Leukotriene metabolism	EHMN	C00001;C05951	C00037;C05952	human
RE1821	3.4.13.19	Leukotriene metabolism	EHMN	C00001;CE4994	C00037;CE4995	human
RE3344	4.2.1.17	Leukotriene metabolism	EHMN	C00001;CE5341	CE5329	shared
RE3337	4.2.1.17	Leukotriene metabolism	EHMN	C00001;CE5347	CE5344	shared
RE3447	4.2.1.17	Leukotriene metabolism	EHMN	C00001;CE5970	CE5971	shared
RE3563	4.2.1.17	Leukotriene metabolism	EHMN	C00001;CE6186	CE6187	shared
RE3578	4.2.1.17	Leukotriene metabolism	EHMN	C00001;CE6191	CE6192	shared
RE3583	4.2.1.17	Leukotriene metabolism	EHMN	C00001;CE6225	CE6226	shared
R03059	4.4.1.20	Leukotriene metabolism	EHMN	C00909;C00051	C02166;C00001	shared
RE3582	5.3.3.8	Leukotriene metabolism	EHMN	CE6227	CE6225	shared
RE3562	6.2.1.3	Leukotriene metabolism	EHMN	C00002;C00010;CE2054	C00020;C00013;CE6182	shared
RE3446	6.2.1.3	Leukotriene metabolism	EHMN	C00002;C00010;CE4987	C00020;C00013;CE5969	shared
RE3335	6.2.1.3	Leukotriene metabolism	EHMN	C00002;C00010;CE5179	C00020;C00013;CE5348	shared
RE3345	6.2.1.3	Leukotriene metabolism	EHMN	C00002;C00010;CE5343	C00020;C00013;CE5342	shared
RE3577	6.2.1.3	Leukotriene metabolism	EHMN	C00002;C00010;CE5995	C00020;C00013;CE6190	shared
RE3016		Leukotriene metabolism	EHMN	C00001;C00080;CE2054	CE3554	shared
RE3116		Leukotriene metabolism	EHMN	C00001;C00909	CE6246	shared
RE3117		Leukotriene metabolism	EHMN	C00001;C00909	CE6474	shared
RE3017		Leukotriene metabolism	EHMN	C00001;CE2053	CE2056	shared
RE3118		Leukotriene metabolism	EHMN	C00909	CE6473	shared
RE3431		Leukotriene metabolism	EHMN	CE4987	CE4988	shared
RE3021		Leukotriene metabolism	EHMN	CE5139	C00001;CE5141	shared
RE3022		Leukotriene metabolism	EHMN	CE5140	C00001;C00080;CE5525	shared
RE3437		Leukotriene metabolism	EHMN	CE5946	C00001;C00080;CE5947	shared
PYLALDOX	1.2.1.3	Limonene and pinene degradation	UCSD	C00001;C00003;C02576	C00080;C00004;peracd	shared
R06414	2.3.1.-	Limonene and pinene degradation	kegg_dre	C11948	C11949	shared
R06415	3.1.2.-	Limonene and pinene degradation	kegg_dre	C11949	C11950	fish
T2M26DCOAHLx	4.2.1.17	Limonene and pinene degradation	UCSD	C00001;t2m26dcoa	3h26dm5coa	shared
C2M26DCOAHLx	4.2.1.17	Limonene and pinene degradation	UCSD	c2m26dcoa;C00001	3h26dm5coa	shared
P4502C93		Limonene and pinene degradation	UCSD	C00080;C06078;C00005;C00007	C00001;C00006;C02452	shared
P4502C92		Limonene and pinene degradation	UCSD	C00080;C06078;C00005;C00007	C00964;C00001;C00006	shared
P4502C94		Limonene and pinene degradation	UCSD	C06306;C00080;C00005;C00007	C02759;C00001;C00006	shared
RE3418	1.11.1.9	Linoleate metabolism	EHMN	C00051;C04717	C00001;C00127;CE2163	shared
RE3332	1.11.1.9	Linoleate metabolism	EHMN	C00051;C14827	C00001;C00127;CE2539	shared
R03626	1.13.11.33;1.13.11.12	Linoleate metabolism	EHMN	C01595;C00007	C04717	shared
R07057	1.13.11.34	Linoleate metabolism	EHMN	C01595;C00007	C14827	shared
R07055	1.14.14.1	Linoleate metabolism	EHMN	C01595;C00007;C00005;C00080	C14825;C00006;C00001	shared
R07056	1.14.14.1	Linoleate metabolism	EHMN	C01595;C00007;C00005;C00080	C14826;C00006;C00001	shared
R07063	1.14.19.3	Linoleate metabolism	EHMN	C01595;C00030;C00007	C06426;C00028;C00001	human
RE3333	1.14.99.1	Linoleate metabolism	EHMN	C00030;C14827	C00028;C00001;CE2539	shared
RE3261	2.4.1.17	Linoleate metabolism	EHMN	C00167;CE2047	C00080;C00015;CE2303	shared
RE3265	2.4.1.17	Linoleate metabolism	EHMN	C00167;CE2047	C00080;C00015;CE2304	shared
RE3260	2.4.1.17	Linoleate metabolism	EHMN	C00167;CE2049	C00080;C00015;CE2305	shared
RE3264	2.4.1.17	Linoleate metabolism	EHMN	C00167;CE2049	C00080;C00015;CE2306	shared
R07064	3.1.1.4	Linoleate metabolism	EHMN	C00157;C00001	C04230;C01595	shared
RE3259	3.3.2.9;3.3.2.10	Linoleate metabolism	EHMN	C00001;C14825	CE2047	shared
RE3258	3.3.2.9;3.3.2.10	Linoleate metabolism	EHMN	C00001;C14826	CE2049	shared
RE3411		Linoleate metabolism	EHMN	C00001;C04717	C01601;CE2576	shared
RE3412		Linoleate metabolism	EHMN	C00007;CE6502	CE6504	shared
RE3407		Linoleate metabolism	EHMN	C00072;C00007;CE5527	CE5922;C01041	shared
RE3409		Linoleate metabolism	EHMN	C01595;C00007	CE6415	shared
RE3406		Linoleate metabolism	EHMN	C04717;CE5918	C00080;CE5526;CE5919	shared
R07058		Linoleate metabolism	kegg_dre	C14762	C14765	shared
RE3413		Linoleate metabolism	EHMN	CE2006	CE6506	shared
RE2346		Linoleate metabolism	EHMN	CE2576	C00001;CE2577	shared
RE3416		Linoleate metabolism	EHMN	CE2576	C00001;CE2577	shared
RE3415		Linoleate metabolism	EHMN	CE5526	CE5527	shared
RE3414		Linoleate metabolism	EHMN	CE5526	CE5898;CE5920	shared
RE3408		Linoleate metabolism	EHMN	CE5528	CE2061;CE5921	shared
RE3410		Linoleate metabolism	EHMN	CE5899;CE6502	C00001;CE5528	shared
RE3419		Linoleate metabolism	EHMN	CE5918;CE5922	C00080;CE5528;CE5919	shared
RE3417		Linoleate metabolism	EHMN	CE6504	C00080;C08261;CE6506	shared
RE3420		Linoleate metabolism	EHMN	CE6504	C00080;CE2577;C08261	shared
RE2882	1.8.1.4	Lipoate metabolism	EHMN	C00003;C00579	C00725;C00004;C00080	human
R07766	2.3.1.181	Lipoate metabolism	kegg_dre	C05752	C16236	fish
R07769	2.3.1.181	Lipoate metabolism	kegg_dre	C16239	C16237	fish
RE1944	2.7.7.-	Lipoate metabolism	EHMN	C00002;C00725;C00080	C00013;CE5656	shared
[truncated: 1,810 more rows]

## Sheet: isolated_rxns
reaction_id	enzymes	pathway	source	reactants	products	species
T4HCINNOX	1.14.18.1		UCSD	C00811;C00007	C01197	shared	Stilbene, coumarine and lignin biosynthesis
BDG2HCGHD	3.2.1.21		UCSD	C05839;C00001	C05838;C00031;C00080	shared	Stilbene, coumarine and lignin biosynthesis
R07698	1.14.99.-		kegg_dre	C16201	C03012	human	Naphthalene and anthracene degradation
R07699	1.14.99.-		kegg_dre	C16202	C03012	human	Naphthalene and anthracene degradation
R07682	1.14.99.-		kegg_dre	C16193	C16196	human	Naphthalene and anthracene degradation
R07683	1.14.99.-		kegg_dre	C16194	C16196	human	Naphthalene and anthracene degradation
R05657	2.1.1.-		kegg_dre	C11432	C11433	shared	Naphthalene and anthracene degradation
R06347	1.14.11.-		kegg_dre	C11871	C01699	fish	Diterpenoid biosynthesis
R06350	1.14.11.-		kegg_dre	C11866	C11867	fish	Diterpenoid biosynthesis
R06346	1.14.11.-		kegg_dre	C02035	C11871	fish	Diterpenoid biosynthesis
R06349	1.14.11.-		kegg_dre	C11863	C11866	fish	Diterpenoid biosynthesis
DORNOp	1.4.3.3		UCSD	C00001;C00007;orn-D	C01110;C00027;C01342	human	D-arg and D-orn metabolism
DARGOp	1.4.3.3		UCSD	C00792;C00001;C00007	C03771;C00027;C01342	human	D-arg and D-orn metabolism
R06940	3.5.1.-		kegg_dre	C11519	C00571	shared	Caprolactam degradation
R01303	1.14.99.-		kegg_dre	C00156	C00633	human	Benzoate degradation via hydroxylation
R05201	2.1.1.-		kegg_dre	C03167	C06452	shared	Aminophosphonate metabolism
MFN1098	3.5.2.2		metafishnet_inferred	C00429;C00906;C02642;C05100;C16630;C16631		shared
MFN1108	3.4.13.20		metafishnet_inferred	C00099;C00135;C00386;C01152;C01262		shared
MFN1109	4.3.1.3		metafishnet_inferred	C00014;C00135;C00785;C05167;C11823		shared
MFN1107	3.5.1.6		metafishnet_inferred	C00014;C00060;C00099;C00241;C02642;C05100;C05145;C16631;C16632		shared
MFN1135	4.2.3.1		metafishnet_inferred	C00188;C01102;C06055;C06056		shared
MFN1121	3.1.3.3		metafishnet_inferred	C00065;C00740;C01005;C02532		shared
MFN1045	4.3.1.17		metafishnet_inferred	C00014;C00022;C00065;C00161;C02218;C05167		shared
MFN1046	4.3.1.19		metafishnet_inferred	C00014;C00022;C00065;C00109;C00161;C00188;C05167		shared
R02513	3.5.3.18		EHMN	C03626;C00001	C00543;C00327	shared
MFN1113	1.14.17.1		metafishnet_inferred	C00072;C00547;C03758;C05422		shared
MFN1038	1.4.3.4		metafishnet_inferred	C00014;C00027;C00071;C00218;C00375;C00398;C00483;C00543;C00546;C00547;C00601;C00637;C00706;C00780;C00788;C01888;C02714;C03758;C03765;C04043;C05127;C05332;C05577;C05581;C05583;C05587;C05588;C05589;C05634;C05636;C05637;C05638;C05639;C05827;C05936;C07572;C16608;C16609;C16612		shared
R04730	6.3.2.25		EHMN	C00002;C05234;C00082	C01392;C00008;C00009	shared
MFN917	4.1.1.32		metafishnet_inferred	C00035;C00036;C00044;C00074;C00081;C00104;G10620		shared
MFN1076	1.14.16.2		metafishnet_inferred	C00082;C00268;C00272;C00355;C15522		shared
MFN1075	1.14.16.4		metafishnet_inferred	C00078;C00268;C00272;C00643;C15522		shared
MFN1077	1.14.16.1		metafishnet_inferred	C00079;C00082;C00268;C00272;C15522		shared
MFN1039	1.4.3.2		metafishnet_inferred	C00014;C00027;C00036;C00049;C00073;C00078;C00079;C00082;C00151;C00161;C00166;C00331;C00407;C00671;C01179;C01180;C05167		shared
R02810	1.11.1.8		EHMN	C00708;C00027	C01382;C00001	shared
R00602	1.11.1.6;1.11.1.7		EHMN	C00132;C00027	C00067;C00001	shared
RE1050	1.11.1.7		EHMN	C00027;CE1950	C01417;C00080;C00094	shared
R03899	1.5.3.11		EHMN	C02567;C00007;C00001	C00612;C02229;C00027	shared
RE2513	1.11.1.7		EHMN	C00698;C00027	C00001;CE4633	shared
R00275	1.15.1.1		EHMN	C00704;C00080	C00027;C00007	shared
R02657	1.2.3.1;1.2.1.29		EHMN	C00628;C00027	C05585;C00007;C00001	shared
RE1691	2.8.1.1		EHMN	C00177;C00080;C00320	C01755;C00094	shared
R02655	1.2.3.1;1.2.1.29		EHMN	C05585;C00003;C00001	C00628;C00004	shared
MFN1137	1.7.3.3		metafishnet_inferred	C00027;C00366;C11821;C16361;C16362		shared
MFN1136	1.1.3.15		metafishnet_inferred	C00027;C00048;C00160;C00161;C02613		shared
MFN1024	1.3.99.11		metafishnet_inferred	C00027;C00028;C00030;C00295;C00337		shared
MFN1062	1.6.3.1		metafishnet_inferred	C00027		fish
MFN1037	1.4.3.5		metafishnet_inferred	C00014;C00018;C00027;C00071;C00250;C00314;C00534;C00627;C00647;C00706		shared
MFN1044	1.4.3.1		metafishnet_inferred	C00014;C00027;C00036;C00161;C00402;C05167		shared
SPODMe	1.15.1.1		UCSD	C00080;C00704	C00027;C00007	shared
PRDXl	1.11.1.7		UCSD	C00027;C00132	C00067;C00001	shared
ALCD1			UCSD	C00132;C00003	C00067;C00080;C00004	shared
CYOOm3	1.9.3.1		UCSD	focytC;C00080;C00007	ficytC;C00080;C00001;C00704	shared
CATm	1.11.1.6		UCSD	C00027	C00001;C00007	shared
R02585	3.1.3.48		EHMN	C01167;C00001	C00585;C00009	shared
R02584	2.7.10.2;2.7.10.1		EHMN	C00002;C00585	C00008;C01167	shared
R02596	1.11.1.7		EHMN	C00590	C05615	shared
R04007	1.11.1.7		EHMN	C02646	C05615	shared
R03919	1.11.1.7		EHMN	C02325	C05615	shared
R05731	1.14.13.70		EHMN	C01943;C00007;C00005;C00080	C11508;C00058;C00006;C00001	shared
R05640	1.14.13.70		EHMN	C01724;C00007;C00005;C00080	C11455;C00058;C00006;C00001	shared
R05635	3.5.1.88		EHMN	C11439;C00001	C11440;C00058	shared
R05327	2.4.1.212		EHMN	C00043;C00167	C00518;C00015	shared
R04291	2.7.8.17		EHMN	C00043;C03706	C00105;C04789	shared
MFN948	2.4.1.224		metafishnet_inferred	C00015;C00043;C15573;C15574;G00163;G00164;G10610;G10619		shared
MFN945	2.4.1.163		metafishnet_inferred	C00015;C00043;C04922;C04938;C04939;G00050;G00066;G00174;G10610;G10619		shared
MFN946	2.7.7.23		metafishnet_inferred	C00043;C00075;C04256;C04501;G10610		shared
MFN940	2.4.1.150		metafishnet_inferred	C00015;C00043;C00694;C04891;G00067;G00077;G10610;G10619		shared
MFN914	3.6.1.5		metafishnet_inferred	C00015;C00020;C00035;C00044;C00055;C00063;C00075;C00081;C00104;C00105;C00112;C00130;C00144;C00363;C00364;C00459;G10619;G10620;G10621		shared
MFN953	2.4.1.198		metafishnet_inferred	C00015;C00043;C01194;C01288;G00143;G10610;G10619		shared
MFN955	2.4.1.141		metafishnet_inferred	C00015;C00043;C04500;C04537;G00001;G00002;G10610;G10619		shared
MFN954	2.4.1.149		metafishnet_inferred	C00015;C00043;C00694;C04890;C04922;C04938;G00050;G00066;G00067;G00068;G10610;G10619		shared
MFN920	2.7.4.14		metafishnet_inferred	C00015;C00055;C00105;C00112;C00239;C00705;G10619;G10621		shared
MFN967	2.4.1.102		metafishnet_inferred	C00015;C00043;C04750;C04776;C04902;G00023;G00024;G00025;G00031;G10610;G10619		shared
MFN939	2.4.1.155		metafishnet_inferred	C00015;C00043;C04944;C05159;G00020;G00021;G10610;G10619		shared
MFN935	2.7.1.48		metafishnet_inferred	C00015;C00035;C00044;C00055;C00075;C00081;C00104;C00105;C00131;C00206;C00286;C00299;C00361;C00363;C00458;C00459;C00460;C00475;C00705;C01346;C16633;C16634;G10619;G10620;G10621		shared
MFN985	3.2.1.14		metafishnet_inferred	C00140;C00461;C03518;G10483		shared
MFN971	2.7.8.15		metafishnet_inferred	C00043;C00105;C00110;C04500;G00001;G10610;G10622		shared
MFN972	2.4.1.223		metafishnet_inferred	C00015;C00043;C04903;C15656;G00157;G00162;G10610;G10619		shared
MFN974	5.1.3.14		metafishnet_inferred	C00015;C00043;C00645;C01170;G10610;G10619;G11112		shared
MFN979	2.4.1.144		metafishnet_inferred	C00015;C00043;C04942;C15544;G00015;G00019;G10610;G10619		shared
MFN977	2.4.1.101		metafishnet_inferred	C00015;C00043;G00012;G00013;G10610;G10619		shared
MFN978	2.4.1.145		metafishnet_inferred	C00015;C00043;C04880;C04943;G00015;G00020;G10610;G10619		shared
R02984	5.1.3.2		EHMN	C00842	C02097	shared
R02771	4.2.1.46		EHMN	C00842	C00687;C00001	shared
R06513	4.2.1.46		EHMN	C00842	C11907;C00001	shared
R03024	3.1.3.41;3.1.3.1;3.1.3.2		EHMN	C03360;C00001	C00870;C00009	shared
RE3528	2.8.2.-		EHMN	CE3126	C00080;CE3809	shared
RE3527	2.8.2.-		EHMN	CE3134	C00080;CE3126	shared
RE2829	2.8.2.-		EHMN	CE3809	C00080;CE3811	shared
RE2828	2.8.2.-		EHMN	CE3808	C00080;CE3809	shared
RE2824	2.8.2.-		EHMN	CE3134	C00080;CE3808	shared
RE2827	2.8.2.-		EHMN	CE3808	C00080;CE3810	shared
RE2822	2.8.2.-		EHMN	CE3810	C00080;CE3811	shared
R05738	1.14.13.72		EHMN	C11509;C00005;C00080;C00007	C04840;C00006;C00001	shared
R05733	1.14.13.72		EHMN	C04814;C00004;C00080;C00007	C11509;C00003;C00001	shared
R05734	1.14.13.72		EHMN	C11509;C00003;C00080;C00007	C04840;C00004;C00001	shared
R05737	1.14.13.72		EHMN	C04814;C00005;C00080;C00007	C11509;C00006;C00001	shared
R05736	1.14.13.72		EHMN	C04530;C00005;C00080;C00007	C04814;C00006;C00001	shared
R04501	1.14.13.72		EHMN	C04530;C00004;C00080;C00007	C04814;C00003;C00001	shared
R04483	1.1.1.170		EHMN	C04840;C00003	C04453;C00011;C00004	shared
RE3285			EHMN	C00001;CE5903	C00059;CE5897;CE5903	shared
R00507	3.6.1.9;3.6.2.2		EHMN	C00053;C00001	C00059;C00054	shared
R01931	2.8.1.1		EHMN	C00320;C01326	C00094;C01755	shared
RE3282			EHMN	C00001;CE5900	C00059;CE5895;CE5900	shared
RE3283			EHMN	C00001;CE5901	C00059;C00401;CE5901	shared
RE3284			EHMN	C00001;CE5902	C00059;CE5896;CE5902	shared
MFN1054	5.1.3.19		metafishnet_inferred	C00401;C01490;G11334		shared
MFN1052	2.5.1.18		metafishnet_inferred	C00051;C00059;C00726;C01318;C01322;C01326;C01327;C02320;C06790;C07645;C11088;C11583;C13645;C14786;C14787;C14791;C14792;C14793;C14800;C14802;C14803;C14804;C14805;C14806;C14839;C14840;C14847;C14848;C14851;C14852;C14855;C14856;C14857;C14858;C14859;C14861;C14863;C14864;C14865;C14868;C14870;C14871;C14874;C16738		shared
MFN1088	3.2.1.76		metafishnet_inferred	C06472;G12336;G13035;G13036;G13042		shared
MFN1087	3.2.1.35		metafishnet_inferred	C01074;C16265;G00872;G12336;G13043		fish
MFN1061	3.1.6.14		metafishnet_inferred	C00059;G02632;G06780;G09660;G13033		shared
MFN1104	3.3.2.9		metafishnet_inferred	C06205;C14786;C14787;C14800;C14801;C14839;C14840;C14842;C14844;C14850;C14852;C16014;C16015		shared
MFN901	3.10.1.1		metafishnet_inferred	C00059;C00329;C01075;G13036;G13037		shared
R03527	3.2.1.21		EHMN	C01798;C00001	C01335;C00267	shared
MFN1120	1.1.1.49		metafishnet_inferred	C00092;C01172;C01236		shared
MFN1118	5.5.1.4		metafishnet_inferred	C00092;C01177;C04006		shared
MFN937	3.2.1.22		metafishnet_inferred	C00031;C00089;C00116;C00124;C00137;C00159;C00492;C00794;C01235;C01290;C01613;C02686;C03692;C04737;C05399;C05400;C05401;C05402;C05404;C06037;C06126;G00092;G00093;G00249;G00278;G00370;G00497;G00501;G01275;G10488;G10529;G11121		shared
MFN936	3.2.1.45		metafishnet_inferred	C00031;C00195;C01190;G10238		shared
MFN931	3.6.1.19		metafishnet_inferred	C00044;C00075;C00081;C00105;C00130;C00144;C00201;C00215;C00286;C00362;C00365;C00460;C00655;C00700;C01345;C04646;C06196;C16617		shared
BDG2HCGHD	3.2.1.21		UCSD	C05839;C00001	C05838;C00031;C00080	shared
R06893	3.1.1.2		EHMN	C13636;C00001	C00530;C00033	shared
R02363	1.14.18.1		EHMN	C00530;C00007	C00472;C00001	shared
MFN1116	3.5.1.25		metafishnet_inferred	C00033;C00352;C00357;C06376;C06377		shared
MFN1115	3.5.1.89		metafishnet_inferred	C00033;C01288;C04248;G00143;G00144		shared
R04120	1.8.4.11		EHMN	C03023;C00343;C00001	C03895;C00342	shared
MFN942	2.4.1.92		metafishnet_inferred	C00015;C00203;C01290;C04730;C04884;C06133;C06134;C06135;C06299;G00092;G00108;G00109;G00113;G00114;G00118;G00119;G00123;G10611;G10619		shared
MFN915	2.7.1.40		metafishnet_inferred	C00015;C00022;C00035;C00044;C00063;C00074;C00075;C00081;C00104;C00112;C00131;C00201;C00206;C00286;C00361;C00454;G10619;G10620		shared
MFN969	1.17.4.1		metafishnet_inferred	C00015;C00035;C00112;C00206;C00342;C00343;C00361;C00705;C01346;C02090;C03170;C03723;C04232;C16663;C16664;G10619;G10620		shared
MFN952	2.4.1.175		metafishnet_inferred	C00015;C00203;C04800;C04913;G00159;G00160;G00161;G00180;G10611;G10619		shared
MFN956	2.4.1.40		metafishnet_inferred	C00015;C00203;C04648;C06131;C06132;C06483;G00042;G00044;G00054;G00055;G00058;G00059;G00071;G00072;G00074;G00075;G10611;G10619		shared
MFN981	2.4.1.41		metafishnet_inferred	C00015;C00203;C00403;C02189;C04387;G00023;G10611;G10619		shared
MFN968	2.7.4.6		metafishnet_inferred	C00015;C00035;C00044;C00063;C00075;C00081;C00104;C00112;C00131;C00201;C00206;C00286;C00361;C00363;C00454;C00458;C00459;C00460;C00705;C01344;C01345;C01346;G10619;G10620		shared
MFN975	2.4.1.174		metafishnet_inferred	C00015;C00203;C04903;G00157;G00158;G10611;G10619		shared
MFN908	2.7.4.10		metafishnet_inferred	C00015;C00020;C00075;C00201;C00454;G10619		shared
MFN902	2.7.1.11		metafishnet_inferred	C00015;C00063;C00075;C00081;C00085;C00104;C00112;C00354;C00447;C01097;C03785;C05345;C05378;C05382;G10619		shared
R04096	1.3.99.10		EHMN	C02939;C00028	C03069;C00030	shared
R02222	1.14.19.1		EHMN	C00412;C00030;C00007	C00510;C00028;C00001	shared
MFN1057	1.3.99.2		metafishnet_inferred	C00016;C00028;C00030;C00136;C00630;C00877;C01352;C03345;C03460;C05270;C05271;C15980		shared
MFN1023	1.14.99.7		metafishnet_inferred	C00028;C00030;C00751;C01054		shared
MFN1022	1.5.99.8		metafishnet_inferred	C00028;C00030;C00148;C03912;C05938;C05947		shared
MFN1033	1.14.99.3		metafishnet_inferred	C00016;C00028;C00030;C00032;C00237;C00500;C01352;C01708;C06258;C14818;C14819		shared
R01195	1.18.1.2		EHMN	C00138;C00006	C00139;C00005;C00080	shared
R03176	1.1.1.145		EHMN	C03836;C00003	C01034;C00004	shared
MFN1067	1.3.99.6		metafishnet_inferred	C00028;C00030;C00280;C00410;C00535;C00619;C01780;C02140;C02797;C03772;C05293;C05451;C05453;C05455;C05457;C05473;C05475;C05477;C05479;C05490		shared
MFN1065	5.3.3.1		metafishnet_inferred	C00280;C00410;C00535;C00619;C00735;C01034;C01176;C01227;C01789;C01953;C03205;C04295;C05138;C05139;C05140;C05485;C05487;C05488;C05489;C15784		shared
MFN1074	1.1.1.51		metafishnet_inferred	C00280;C00468;C00535;C00951;C01227;C04295		shared
MFN1070	1.1.1.146		metafishnet_inferred	C00735;C00762;C01058;C01985;C02140;C05284;C05285;C05476;C05478;C05490		shared
MFN1071	1.14.15.4		metafishnet_inferred	C00138;C00139;C00280;C00377;C00410;C00662;C00667;C00735;C01058;C01124;C01176;C01780;C02140;C03205;C05284;C05487;C05488;C05489;C05497;C05498		shared
MFN1101	1.3.99.5		metafishnet_inferred	C00028;C00030;C00280;C00535;C00619;C00674;C02940;C03917;C05457;C05458		shared
MFN1103	1.3.1.3		metafishnet_inferred	C00410;C00599;C00735;C00762;C01780;C03091;C05451;C05453;C05455;C05457;C05469;C05471;C05473;C05479		shared
MFN1041	1.14.99.9		metafishnet_inferred	C00028;C00030;C00033;C00280;C00377;C00410;C01176;C01227;C01953;C03336;C05138;C05497;C05498;C05499;C05500		shared
R01122	2.5.1.8		EHMN	C00129;C00066	C00013;C04432	shared
R04072	2.4.1.109		EHMN	C03862;C00017	C00110;C02863	shared
R00164	3.1.3.16		EHMN	C00562;C00001	C00017;C00009	shared
R00162	2.7.11.1;2.7.12.1;2.7.11.9;2.7.11.8;2.7.11.13;2.7.11.12;2.7.11.11;2.7.11.10;2.7.11.24;2.7.11.25;2.7.11.22;2.7.11.30;2.7.11.21		EHMN	C00002;C00017	C00008;C00562	shared
R03828	2.7.7.50		EHMN	C00044;C02100	C00013;C02407	shared
MFN1085	2.7.7.13		metafishnet_inferred	C00044;C00096;C00636;G10614		shared
MFN929	2.4.1.83		metafishnet_inferred	C00035;C00096;C00110;C03862;G10614;G10617;G10620;G10622		shared
MFN1090	2.7.7.30		metafishnet_inferred	C00044;C00325;C02985;G10615		shared
MFN934	2.4.1.142		metafishnet_inferred	C00035;C00096;C04537;C05860;G00002;G00003;G10614;G10620		shared
R02418	3.1.2.15		EHMN	C04090;C00001	C00496;C00145	shared
R04274	6.5.1.4		EHMN	C00002;C03638	C00020;C00013;C04312	shared
MFN998	2.4.2.8		metafishnet_inferred	C00020;C00119;C00130;C00144;C00147;C00242;C00262;C00385;C00655;C02380;C04646;C07648;C16614;C16615;C16619		shared
MFN912	3.6.1.29		metafishnet_inferred	C00020;C04307;C06197		shared
MFN1014	6.5.1.1		metafishnet_inferred	C00020;C00039		fish
MFN921	3.1.3.5		metafishnet_inferred	C00020;C00055;C00105;C00130;C00144;C00212;C00214;C00239;C00294;C00299;C00330;C00360;C00362;C00364;C00387;C00455;C00475;C00559;C00655;C00881;C00911;C01185;C01762;C02520;C03150;C05841;G10621		shared
MFN930	2.7.4.8		metafishnet_inferred	C00035;C00144;C00361;C00362;G10620		shared
R03681	2.4.1.186		EHMN	C00029;C01702	C00015;C02687	shared
R00292	2.4.1.11		EHMN	C00029;C00718	C00015;C00718	shared
MFN959	2.4.1.80		metafishnet_inferred	C00015;C00029;C00195;C01190;G10238;G10608;G10619		shared
MFN958	2.4.1.37		metafishnet_inferred	C00015;C00052;C04648;C04866;C06130;C06131;G00039;G00044;G00052;G00055;G00071;G00083;G10609;G10619		shared
MFN962	2.4.1.90		metafishnet_inferred	C00015;C00052;C00140;C00611;G00246;G10609;G10619		shared
MFN963	2.4.1.133		metafishnet_inferred	C00015;C00052;C02399;G00154;G00155;G10609;G10619		shared
MFN960	2.4.1.134		metafishnet_inferred	C00015;C00052;C04825;G00155;G00156;G10609;G10619		shared
MFN961	2.7.7.12		metafishnet_inferred	C00029;C00052;C00103;C00446;G10608;G10609		shared
MFN964	2.4.1.87		metafishnet_inferred	C00015;C00052;C00611;C00694;C04819;C04847;C04855;C04878;C04910;C04922;G00037;G00038;G00050;G00051;G00246;G00304;G10609;G10619		shared
MFN965	2.4.1.45		metafishnet_inferred	C00015;C00052;C03823;C04708;G10609;G10619		shared
R02814	3.1.2.14		EHMN	C01203;C00001	C00229;C00712	shared
R02768	2.3.1.41		EHMN	C00173;C01209	C00685;C00011;C00229	shared
MFN951	2.3.1.181		metafishnet_inferred	C00229;C05752;C16236;C16237;C16239;C16240		fish
R03352	3.1.2.4		EHMN	C04047;C00001	C01188;C00010	shared
R00390	6.2.1.3		EHMN	C00002;C00347;C00010	C00020;C00013;C00040	shared
R03552	2.3.1.48		EHMN	C00024;C01429	C00010;C01997	shared
RE3623			EHMN	C00002;C00010;C00001;C00003;C00007;CE2162	C00024;C00020;C00010;C00027;C00004;C00013;CE2164	shared
RE3635			EHMN	C00002;C00010;C00001;C00003;C00005;C00007;CE2164	C00024;C00020;C00010;C00027;C00004;C00006;C00013;C00080;CE2165	shared
R01705	3.1.2.22		EHMN	C00249;C00017	C06412;C00001	shared
R03992	2.3.1.97		EHMN	C02593;C02038	C00010;C03881	shared
RE3634			EHMN	C00002;C00010;C00001;C00003;C00005;C00007;CE2154	C00024;C00020;C00010;C00027;C00004;C00006;C00013;C00080;CE2158	shared
RE2978	2.3.1.21		EHMN	C00040;C00318	CE0194;C00010	shared
R02404	6.2.1.5		EHMN	C00002;C00490;C00010	C00008;C00009;C00531	shared
R02387	2.3.1.5		EHMN	C00024;C00292	C00010;C02558	shared
MFN1132	2.3.1.29		metafishnet_inferred	C00010;C00024;C00037;C03214;C03508		shared
MFN916	6.2.1.4		metafishnet_inferred	C00010;C00035;C00042;C00044;C00081;C00091;C00104;C00490;C00531;G10620		shared
MFN1013	2.3.1.12		metafishnet_inferred	C00010;C00022;C00024;C15973;C16255		shared
MFN1012	2.3.1.61		metafishnet_inferred	C00010;C00026;C00091;C00322;C00527;C06157;C15973;C16254		shared
MFN1010	1.2.1.50		metafishnet_inferred	C00010;C00609;C02843		fish
MFN1016	2.3.1.20		metafishnet_inferred	C00010;C00040;C00422;C00605;C00641		shared
MFN1026	3.1.2.2		metafishnet_inferred	C00010;C00154;C00219;C00249;C00412;C00510;C00712;C01530;C01595;C02041;C02050;C02249;C03035;C03242;C03595;C06425;C06426;C06427;C06428;C06429;C16162;C16165;C16169		shared
MFN1078	2.3.1.24		metafishnet_inferred	C00010;C00040;C00195;C00319;C00550;C00836;C03640;C12126		shared
R04073	1.14.11.16		EHMN	C02871;C00026;C00007	C03957;C00042;C00011	shared
R00388	1.3.3.6		EHMN	C00040;C00007	C00658;C00027	shared
MFN1124	1.14.11.2		metafishnet_inferred	C00026;C00042;C00148;C01078;C01157;C04398		shared
MFN1015	1.3.1.38		metafishnet_inferred	C00040;C00154;C00412;C00658;C01832;C01944;C02593;C03221;C05270;C05271;C05272;C05273;C05274;C05275;C05276;C16218		shared
MFN1063	2.8.3.5		metafishnet_inferred	C00042;C00091;C00164;C00264;C00332;C01656		shared
MFN1025	1.1.99.2		metafishnet_inferred	C00016;C00026;C00028;C00030;C01352;C02630;C03196		shared
R03920	2.7.1.4;2.7.1.1		EHMN	C00002;C02336	C00008;C05345	shared
MFN983	3.2.1.113		metafishnet_inferred	C00159;G00011;G00012;G10694		shared
MFN984	3.2.1.114		metafishnet_inferred	C00159;G00013;G00014		shared
MFN909	3.1.3.11		metafishnet_inferred	C00085;C00354;C00447;C05345;C05378;C05382		shared
R03970	2.3.2.2		EHMN	C02512;C00025	C05711;C00001	shared
MFN1123	1.1.1.95		metafishnet_inferred	C00026;C00197;C02630;C03232		shared
MFN1051	1.1.99.24		metafishnet_inferred	C00026;C00164;C01087;C03197		fish
MFN1066	2.6.1.5		metafishnet_inferred	C00025;C00026;C00073;C00079;C00082;C00166;C01179;C01180		shared
R04562	6.3.4.15		EHMN	C00002;C00120;C04735	C00020;C00013;C04681	shared
MFN1122	6.1.1.11		metafishnet_inferred	C00020;C00065;C01650;C02553;C06481;C16636		shared
MFN938	2.4.2.3		metafishnet_inferred	C00106;C00299;C00620;C07649;C16633		shared
MFN933	2.7.1.74		metafishnet_inferred	C00020;C00201;C00212;C00239;C00454;C00881		shared
MFN989	2.4.2.4		metafishnet_inferred	C00106;C00147;C00178;C00214;C00242;C00262;C00330;C00526;C00559;C00672;C05512;C07649;C11736;C12739;C16637		shared
MFN1100	2.4.2.1		metafishnet_inferred	C00106;C00147;C00153;C00212;C00242;C00253;C00262;C00294;C00330;C00385;C00387;C00465;C00526;C00559;C00620;C00672;C01736;C01762;C03150;C05512;C05841;C15586;C15587		shared
MFN904	2.7.1.21		metafishnet_inferred	C00214;C00364;C00365;C00526;C04242;C11736		shared
R01263	3.5.1.14		EHMN	C02850;C00001	C00060;C00151	shared
MFN918	6.3.4.4		metafishnet_inferred	C00035;C00044;C00049;C00130;C03794;G10620		shared
MFN1064	1.1.1.205		metafishnet_inferred	C00130;C00655;C04646;C16618		shared
MFN1114	3.5.1.15		metafishnet_inferred	C00033;C00049;C00058;C00060;C01042;C01044;C02715		shared
MFN1110	3.1.1.5		metafishnet_inferred	C00060;C00157;C00162;C00670;C01233;C04230;C04233;C04438;C05973		shared
R05551	3.5.1.4		EHMN	C00511;C00014	C01659;C00001	shared
R04201	1.2.1.12;1.4.1.12		EHMN	C03943;C00006;C00001	C03341;C00005;C00014	shared
R03528	4.4.1.13		EHMN	C02882;C00001	C01336;C00014;C00022	shared
R03983	2.3.2.13		EHMN	C02583;C01664	C03636;C00014	shared
R05590	3.5.1.4		EHMN	C09815;C00001	C00180;C00014	shared
R05028	6.3.1.2		EHMN	C00002;C05889;C00014	C00008;C00009;C05890	shared
R01579	3.5.1.2;3.5.1.38;3.5.1.35		EHMN	C00819;C00001	C00217;C00014	shared
R02621	3.5.3.15		EHMN	C00613;C00001	C03022;C00014	shared
R04058	2.3.2.5		EHMN	C02986	C02805;C00014	shared
MFN1000	4.4.1.8		metafishnet_inferred	C00014;C00022;C00097;C00155;C00283;C00491;C00542;C01962;C02291;C05698;C05699		shared
MFN1099	3.5.4.5		metafishnet_inferred	C00014;C00299;C00475;C00526;C00881;C06059;C11824;C12739;C16635		shared
MFN1092	3.5.4.4		metafishnet_inferred	C00014;C00212;C00294;C00559;C05512;C06059;C11824		shared
MFN1091	3.5.4.6		metafishnet_inferred	C00014;C00020;C00130;C06059;C11824		shared
MFN986	1.4.1.21		metafishnet_inferred	C00014;C00036;C00049;C05840		fish
MFN987	6.3.5.2		metafishnet_inferred	C00014;C00020;C00025;C00064;C00144;C00655;C16618;C16619		shared
MFN1036	3.5.1.12		metafishnet_inferred	C00014;C00047;C00060;C00120;C00241;C01893;C05552		shared
MFN1043	1.4.1.2		metafishnet_inferred	C00014;C00025;C00026;C00161;C05167		shared
MFN1042	1.4.1.3		metafishnet_inferred	C00014;C00025;C00026;C00161;C05167		shared
R05030	6.3.1.2		EHMN	C00002;C05893;C00014	C00008;C00009;C05894	shared
R05033	6.3.1.2		EHMN	C00002;C05898;C00014	C00008;C00009;C05899	shared
MFN1035	2.4.1.129		metafishnet_inferred	C04574;C05893;C05898;C11826;C11827;G10553;G10554;G10555;G10557		fish
RE2405	2.4.1.17		EHMN	C00167;CE1926	C00015;CE5854	shared
R01383	2.4.1.17		EHMN	C00167;C00028	C00015;C03033	shared
RE2846	2.4.1.17		EHMN	C00167;CE7103	C00015;CE6273	shared
RE2609	2.4.1.17		EHMN	C00167;CE6272	C00080;C00015;CE6273	shared
RE2404	2.4.1.17		EHMN	C00167;CE1925	C00015;CE5853	shared
R01384	4.1.1.35		EHMN	C00167	C00190;C00011	shared
RE2561	2.4.1.17		EHMN	C00167;CE6162	C00080;C00015;CE6164	shared
RE2622	2.4.1.17		EHMN	C00167;CE2615	C00080;C00015;CE2616	shared
R02389	2.4.1.17		EHMN	C00167;C00486	C00015;C05787	shared
MFN949	2.4.1.225		metafishnet_inferred	C00015;C00167;C15575;C15576;C15656;G00162;G00163;G10612;G10619		shared
MFN941	2.4.1.135		metafishnet_inferred	C00015;C00167;C04825;C04903;G00156;G00157;G10612;G10619		shared
MFN950	2.4.1.226		metafishnet_inferred	C00015;C00167;C15577;C15578;G00158;G00159;G00160;G00180;G10612;G10619		shared
MFN970	2.4.2.26		metafishnet_inferred	C00015;C00190;C02189;C02399;G00154;G10613;G10619		shared
RE1860	3.1.4.37		EHMN	C02355;C00001	C00080;C01368	human
R02961	2.1.1.72		EHMN	C00019;C00821	C00021;C03391	human
R03862	2.3.2.8		EHMN	C02163;C00017	C00066;C00613	human
R06119	1.14.13.80		EHMN	C06099;C00005;C00080;C00007	C11409;C00006;C00001	human
R02292	4.2.1.52		EHMN	C00441;C00022	C03340;C00001	human
R02457	1.4.3.3		EHMN	C00515;C00001;C00007	C01110;C00014;C00027	human
R02452	2.3.1.71		EHMN	C00512;C00037	C00010;C01586	human
R04493	2.4.1.206		EHMN	C00043;C01290	C00015;C04845	human
R00634	1.2.1.5;1.2.1.4		EHMN	C00071;C00006;C00001	C00174;C00005	shared
RE0383	1.1.1.2		EHMN	C00800;C00006	C00191;C00005;C00080	human
R00329	3.6.1.6		EHMN	C11479;C00001	C00215;C00009	shared
R06740	1.4.3.6		EHMN	C01672;C00001;C00007	C12455;C00014;C00027	human
R05861	1.4.3.3;1.4.3.19		EHMN	C00133;C00001;C00007	C00022;C00014;C00027	human
RE1387	2.7.1.3		EHMN	C00002;C00310	C00008;C00080;CE1186	human
R04604	6.3.4.11		EHMN	C00002;C00120;C04827	C00020;C00013;C04801	human
R03449	2.7.11.2		EHMN	C00002;C01256	C00008;C01293	shared
RE2696			EHMN	CE0812;CE5899	C01328;C00088	shared
R01810	3.1.1.53		EHMN	C03708;C00001	C00270;C00033	human
RE2269	3.4.21.39		EHMN	C00001;CE5786	C00123;C00079;CE5788	human
RE2268	3.4.21.39		EHMN	C00001;CE5786	C00123;C00079;CE5787;CE5790	human
RE2265	3.4.21.35		EHMN	C00001;CE5782	C00041;C00037;CE5783	human
RE1317	1.1.1.14		EHMN	C00003;C01507	C00004;C00080;C00247	human
R03422	3.1.4.37		EHMN	C01240;C00001	C03418	human
R06411	4.2.1.17		EHMN	C11946;C00001	C11947	shared
R06412	4.2.1.17		EHMN	C11945;C00001	C11947	shared
R00605	1.1.1.244		EHMN	C00132;C00003	C00067;C00004	human
R00600	2.1.1.33		EHMN	C00019;C00066	C00021;C04160	human
R01421	3.6.1.7		EHMN	C06206;C00001	C00180;C00009	shared
R04239	1.4.3.13		EHMN	C03530;C00001;C00007	C03531;C00014;C00027	human
R05220	2.5.1.17		EHMN	C06505;C00002	C06506;C00013;C00009	human
R04027	1.4.3.6		EHMN	C02723;C00007	C06178;C00027;C00014	human
R05196	2.4.1.25		EHMN	C00277;C00293	C00208	human
R02048	2.6.1.40		EHMN	C01205;C00026	C00349;C00025	human
RE2675	1.3.1.-		EHMN	C00007;C00080;C12126;CE4787	CE0219;C00001;CE5206	human
R04656	2.4.99.10		EHMN	C00128;C04922	C00055;C04936	human
R02111	2.4.1.1		EHMN	C00369;C00009	C00718;C00103	shared
R02950	1.14.18.1		EHMN	C00811;C00007	C01197;C00001	shared
R02468	1.14.13.48		EHMN	C00521;C00007;C00005;C00080	C00964;C00006;C00001	human
R00078	1.16.3.1		EHMN	C00007;C14818;C00080	C14819;C00001	human
R01071	2.4.2.17		EHMN	C02739;C00013	C00002;C00119	human
R01375	2.6.1.64		EHMN	C00064;C00166	C00940;C00079	human
R03162	3.2.1.51		EHMN	C02472;C00001	C00069;C01019	shared
R01778	1.1.1.35;1.1.1.211		EHMN	C00640;C00003	C00264;C00004	shared
R00389	6.2.1.2		EHMN	C00002;C00174;C00010	C00020;C00013;C00040	human
R00829	2.3.1.16;2.3.1.174		EHMN	C00091;C00024	C00010;C02232	human
R00383	3.1.2.19;3.1.2.20;3.1.2.18		EHMN	C00040;C00001	C00010;C00060	human
R02248	3.1.3.32		EHMN	C03463;C00001	C00419;C00009	human
R03450	3.1.3.43		EHMN	C01293;C00001	C01256;C00009	shared
RE2514	1.11.1.7		EHMN	CE0812;C00080;CE4633	C00001;CE4881	shared
R03986	3.6.1.45		EHMN	C05227;C00001	C00105;C11828	human
R03987	2.8.2.14		EHMN	C00053;C02592	C00054;C03642	human
R06983	1.1.1.284		EHMN	C14180;C00003	C01031;C00004;C00080	human
R05691	1.1.1.270		EHMN	C08825;C00006	C04453;C00005;C00080	human
R05756	2.1.1.137		EHMN	C00019;C07295	C00021;C07308	human
R05755	2.1.1.137		EHMN	C00019;C06697	C00021;C07294	human
R04582	6.3.4.10		EHMN	C00002;C00120;C04763	C00020;C00013;C04727	human
R00444	2.7.7.48;2.7.7.6		EHMN	C00201;C00046	C00013;C00046	shared
RE2027			EHMN	CE1261;CE5698	CE1262;CE5272	shared
R03840	2.7.1.78		EHMN	C00002;C02374	C00008;C02128	human
RE2029			EHMN	C00001;CE1264	CE5274	shared
RE2028			EHMN	CE5272	C00011;C00080;CE1264	shared
R03084	4.2.1.10;4.2.1.11		EHMN	C00944	C02637;C00001	shared
R06728	3.1.1.1		EHMN	C01416;C00001	C12448;C00180	shared
R00226	2.2.1.6		EHMN	C06010;C00011	C00022	human
R01791	3.2.1.10;3.2.1.3		EHMN	C00721;C00001	C00267;C00721	human
R01790	3.2.1.3		EHMN	C00369;C00001	C00267;C00369	human
R04328	1.1.1.170;1.14.13.72;1.1.1.270		EHMN	C03845;C00011;C00001;C00006	C05111;C00007;C00005;C00080	shared
R01242	2.8.2.1		EHMN	C00053;C00146	C00054;C00850	human
RE3381	3.2.1.31		EHMN	C00001;CE5853	C00191;C00080;CE1925	shared
R06942	4.2.1.17		EHMN	C14144;C00001	C14145	shared
R06941	1.1.1.35		EHMN	C14145;C00003	C02232;C00004;C00080	shared
R02050	2.6.1.40		EHMN	C01205;C00022	C00349;C00041	human
R03493	4.2.1.57		EHMN	C04675	C01291;C00001	human
RE3515	unidentified		EHMN	C08276	C00511;C00409	human
R02470	1.14.13.49		EHMN	C00521;C00007;C00005;C00080	C02452;C00006;C00001	human
R04563	6.3.4.9		EHMN	C00002;C00120;C04736	C00020;C00013;C04682	human
R02577	1.1.1.21		EHMN	C00583;C00006	C05999;C00005;C00080	human
R03409	3.6.1.11;3.6.1.40		EHMN	C04494;C00001	C01228;C00009	human
R01501	3.2.1.62		EHMN	C03701;C00001	C11477;C00195	human
R03173	1.3.99.12		EHMN	C01033;C00028	C03345;C00030	human
R00395	2.3.1.13		EHMN	C00040;C00037	C00010;C02055	human
R00289	2.7.7.9		EHMN	C00075;C00103	C00013;C00029	shared
R03716	1.1.1.225		EHMN	C02817;C00006	C01792;C00005	human
RE2526	1.6.5.5		EHMN	C00005;C00080;CE4888	C00006;CE5665	human
R00286	1.1.1.22		EHMN	C00029;C00001;C00003	C00167;C00004;C00080	human
RE2304	3.4.21.59		EHMN	C00001;CE5786	C00123;CE5787;CE5791	human
RE0938	3.4.15.-		EHMN	C00001;CE2917	C00079;CE4724	human
RE2308	3.4.21.26		EHMN	C00001;C00840	CE5799;CE5823	shared
R02531	1.1.1.21		EHMN	C05999;C00003	C00546;C00004;C00080	human
R02430	2.7.1.27		EHMN	C00002;C00503	C00008;C03494	human
R05727	1.14.13.67		EHMN	C06526;C00005;C00080;C00007	C07344;C00006;C00001	human
R05707	1.5.1.30		EHMN	C01007;C00006	C00255;C00005;C00080	human
R04556	1.3.1.48		EHMN	C04671;C00003	C04707;C00004	human
R04557	1.3.1.48		EHMN	C04671;C00006	C04707;C00005	human
RE2154	1.1.1.50		EHMN	C00004;C00080;C03681	C00003;CE2211	human
R00629	2.8.2.2		EHMN	C00069;C00053	C02000;C00054	human
R01402	2.4.2.28		EHMN	C00170;C00009	C00147;C04188	human
R01404	1.3.1.10;1.3.1.39		EHMN	C00173;C00006	C00693;C00005;C00080	human
R00334	2.7.4.4		EHMN	C00002;C03013	C00008;C00035	human
R00234	2.3.1.88		EHMN	C00024;C00012	C00010;C03011	human
RE1483	3.1.6.12		EHMN	C00001;C00634	C00080;C00059;C00401	human
R01492	2.5.1.17		EHMN	C00002;C00853;C00001	C00009;C00013;C00194	human
R05798	2.8.2.29;2.8.2.30		EHMN	C00053;C04384	C00054;C11553	human
R05792	3.1.1.77		EHMN	C11547;C00001	C11548;C00162	human
RE2474	1.14.13.67		EHMN	C00005;C00007;C00080;C06948	C00001;C00006;C00067;C07486	human
RE2473	1.14.13.67		EHMN	C00005;C00007;C00080;C06948	C00001;C00006	human
R01478	3.2.1.31		EHMN	C00001;C03033	C00191;C00069	shared
R02894	1.4.3.3		EHMN	C00763;C00007	C03564;C00027	human
R03779	2.3.1.137		EHMN	C01944;C00318	C00010;C02838	human
R05804	2.7.1.147		EHMN	C00008;C00031	C00020;C00092	human
R04671	5.3.3.5		EHMN	C05110	C05111	shared
R03042	3.6.1.11		EHMN	C00890;C00001	C00890;C00009	human
RE2026			EHMN	CE1262	C00001;C00080;CE5698	shared
R03344	1.14.13.8		EHMN	C02846;C00007;C00005	C01183;C00006;C00001	human
RE2274	3.4.21.26		EHMN	C00001;C00746	CE5799;CE5800	shared
R01718	3.2.1.10		EHMN	C00252;C00001	C00267	human
RE2270	3.4.17.1		EHMN	C00001;CE5786	C00123;CE5789	shared
RE2272	3.4.14.9		EHMN	C00001;CE5794	CE5795;CE5796	human
RE2273	3.4.17.1		EHMN	C00001;CE5797	C00123;CE5798	shared
R03486	2.4.1.228		EHMN	C00052;C01290	C00015;C04737	human
R02364	1.6.5.5		EHMN	C00472;C00005	C05309;C00006	human
R01959	3.5.1.9		EHMN	C02700;C00001	C00058;C00328	human
R05777	3.6.1.52		EHMN	C11524;C00001	C11525;C00009	human
R05779	3.6.1.52		EHMN	C11526;C00001	C01204;C00009	human
RE2755	3.1.-		EHMN	C00001;CE7059	C00189;C00060	human
RE0159	2.8.1.2		EHMN	C00177;C00080;C00957	C00022;C01755	human
R02923	1.4.3.3		EHMN	C00792;C00001;C00007	C03771;C00014;C00027	human
R01759	1.1.1.21		EHMN	C00532;C00006	C00259;C00005	human
R01758	1.1.1.21		EHMN	C00532;C00003	C00259;C00004	human
R01431	1.1.1.21		EHMN	C00379;C00006	C00181;C00005;C00080	human
RE0937	3.4.15.-		EHMN	C00001;CE2916	C00407;CE4723	human
RE0936	3.4.15.-		EHMN	C00001;CE2915	C00407;CE4722	human
R05231	1.1.1.2		EHMN	C06103;C00006	C06102;C00005;C00080	human
RE2541	3.2.1.31		EHMN	C00001;CE5854	C00191;C00080;CE1926	shared
R04949	3.2.1.21		EHMN	C05713;C00001	C05712;C00293	shared
RE2221	1.14.-.-		EHMN	C00004;C00007;C00080;CE1297	C00001;C00003;CE1294	shared
R02299	5.4.2.2		EHMN	C00442	C03736	shared
R04462	4.2.1.61		EHMN	C04633	C04364;C00001	shared
R04273	5.2.1.8		EHMN	C03798	C03633	shared
RE1388	4.1.2.13		EHMN	CE1186	C00266;C00111	shared
R03319	5.4.2.2		EHMN	C01171	C03735	shared
RE2328	3.4.24.15		EHMN	C00001;CE5781	CE5818;CE5827	shared
R04693	1.14.18.1		EHMN	C05176;C00007	C05202;C00001	shared
R00106	1.6.2.4		EHMN	C00005;C00923	C00006;C00924	shared
R06366	1.2.1.3		EHMN	C02576;C00001;C00003	C11924;C00004;C00080	shared
R03259	3.1.4.17		EHMN	C04212;C00001	C01117	shared
R03150	2.7.11.18		EHMN	C00002;C01003	C00008;C03875	shared
R03516	2.7.11.4		EHMN	C00002;C04726	C00008;C01308	shared
R04729	5.1.99.4		EHMN	C05232	C05329	shared
RE2444	3.4.-.-		EHMN	C00001;CE5829	CE5865;CE5866	shared
R03020	5.4.99.12		EHMN	C00868	C02764	shared
R03971	2.3.2.2		EHMN	C02512;C00302	C06114;C00001;C00011	shared
R05575	1.1.1.35		EHMN	C09819;C00003	C09820;C00004;C00080	shared
R02957	1.2.1.3		EHMN	C02670;C00003;C00001	C00818;C00004;C00080	shared
R04389	5.1.3.17		EHMN	C04196	C04073	shared
R02580	1.1.1.141		EHMN	C00584;C00003	C04707;C00004	shared
R00076	2.7.11.19		EHMN	C00002;C02308	C00008;C02307	shared
R03557	1.1.1.184		EHMN	C01612;C00006	C01450;C00005	shared
RE2451	2.8.2.-		EHMN	CE5006	C00080;CE5005	shared
R02249	3.1.3.33		EHMN	C03475;C00001	C00419;C00009	shared
R05329	2.5.1.46		EHMN	C07281;C00315	C07282;C00986	shared
R02903	2.7.11.14		EHMN	C00002;C00778	C00008;C02456	shared
RE1062	3.4.24.16		EHMN	C00001;C01836	CE2862;CE2863	shared
R03632	2.7.11.1;2.7.12.1;2.7.11.9;2.7.11.8;2.7.11.13;2.7.11.12;2.7.11.11;2.7.11.10;2.7.11.24;2.7.11.25;2.7.11.22;2.7.11.30;2.7.11.21		EHMN	C00002;C01609	C00008;C02729	shared
R03274	2.7.11.15		EHMN	C00002;C01141	C00008;C04141	shared
RE2445	3.4.15.1		EHMN	C00001;CE5867	CE5868;CE5869	shared
RE2834	2.8.2.-		EHMN	C12136	C00080;CE3122	shared
RE2306	3.4.19.6		EHMN	C00001;C03958	C02238;CE5820	shared
RE2307	3.4.-.-		EHMN	CE2750	CE5821;CE5822	shared
R01904	1.1.1.10		EHMN	C00379;C00006	C00312;C00005	shared
RE2155	1.14.99.10		EHMN	C00004;C00007;C00080;CE2211	C00001;C00003;CE5072	shared
R04314	2.1.1.63		EHMN	C04250;C02743	C03800;C11475	shared
R04319	1.3.1.34		EHMN	C03815;C00006	C04512;C00005	shared
R05799	2.7.4.21		EHMN	C00002;C01204	C00008;C11174	shared
R04734	4.2.1.96		EHMN	C06486	C06487;C00001	shared
R05286	1.2.1.3		EHMN	C06754;C00003;C00001	C06755;C00004	shared
RE2823	2.8.2.-		EHMN	C09727	C00080;CE3123	shared
R04112	3.5.1.28		EHMN	C02999;C00001	C05887;C00041	shared
R02123	1.2.1.36		EHMN	C00376;C00003;C00001	C00777;C00004	shared
R02767	1.1.1.100		EHMN	C01271;C00006	C00685;C00005	shared
R04176	2.4.2.30		EHMN	C00003;C03245	C00153;C03245	shared
R03912	1.14.17.3		EHMN	C02303;C00072;C00007	C03718;C00425;C00001	shared
R08094	1.1.1.35		kegg_dre	C16469	C16471	shared
R00132	4.2.1.1		kegg_dre	C00011	C01353	shared
MFN1131	1.1.1.153		metafishnet_inferred	C00272;C00835;C02953;C03684;C04244		shared
MFN947	5.4.2.3		metafishnet_inferred	C00357;C04256;C04501		shared
MFN1002	1.3.1.20		metafishnet_inferred	C00090;C03012;C04221;C06205		shared
MFN1089	1.1.1.271		metafishnet_inferred	C00325;C01222;C14830;G10615		shared
MFN1128	1.5.1.34		metafishnet_inferred	C00268;C00272;C05649;C15600		shared
MFN1086	4.2.1.47		metafishnet_inferred	C00096;C01222;G10614		shared
MFN1080	1.3.1.2		metafishnet_inferred	C00106;C00178;C00429;C00906;C07649;C16630		shared
MFN1079	2.4.2.10		metafishnet_inferred	C00119;C00295;C01103;C07649;C16634		shared
MFN980	3.1.3.31		metafishnet_inferred	C00215;C00801		fish
MFN1031	1.14.13.99		metafishnet_inferred	C13550;C15518		fish
MFN1144	4.2.3.4		metafishnet_inferred	C00944;C04691		fish
MFN907	6.3.5.5		metafishnet_inferred	C00014;C00025;C00064;C00169;C00288		shared
MFN1049	1.1.1.1		metafishnet_inferred	C00069;C00071;C00084;C00114;C00116;C00226;C00376;C00432;C00469;C00473;C00576;C00577;C00709;C02909;C05444;C05445;C05576;C05577;C06611;C06612;C06613;C06899;C07490;C07645;C14089;C14090;C14099;C16348;C16551;C16586;C16587;C16595;C16596		shared
MFN519	1.2.1.36		metafishnet_inferred	C16681;C15493		shared
MFN584	2.3.2.2		metafishnet_inferred	C00045		shared
MFN582	3.2.1.28		metafishnet_inferred	G00293		shared
MFN1139	4.1.99.3		metafishnet_inferred	C03103;C08249		fish
MFN1138	1.8.3.2		metafishnet_inferred	C01525;C02318		fish
MFN1130	5.2.1.2		metafishnet_inferred	C01036;C01061;C02167;C02514		shared
MFN1134	2.4.1.119		metafishnet_inferred	C00621;C03021;C04213;C11572;G00008;G00009		shared
MFN579	3.2.1.51		metafishnet_inferred	C02475		shared
MFN1126	2.1.2.2		metafishnet_inferred	C00101;C00234;C00445;C03838;C04376		shared
MFN1127	3.5.2.6		metafishnet_inferred	C00395;C01866;C03806;C05551;C06567;C16672		fish
MFN528	2.1.1.98		metafishnet_inferred	C01573;C16720		shared
MFN518	4.2.1.11		metafishnet_inferred	C04309;C03356		shared
MFN911	2.7.11.7		metafishnet_inferred	C02707;C03874		fish
MFN910	2.7.11.26		metafishnet_inferred	C01867;C03157		fish
MFN577	3.1.8.1		metafishnet_inferred	C03254;C02534;C15584		shared
MFN1125	1.1.4.1		metafishnet_inferred	C00265;C01119;C01628;C02059;C05849;C16711		shared
MFN539	1.11.1.7		metafishnet_inferred	C15805;C15804;C15807;C15806;C01351;C02177;C12205		shared
MFN538	1.11.1.8		metafishnet_inferred	C16729;C16732;C16733;C16731;C16734;C16730		shared
MFN541	2.3.1.5		metafishnet_inferred	C07585;C13747;C16622;C07447;C16365;C16396;C07054;C16420		shared
MFN546	1.1.1.35		metafishnet_inferred	C16330;C16329;C16338;C16337;C16334;C16333		shared
MFN509	5.3.3.5		metafishnet_inferred	C11522;C15776		shared
MFN1105	3.3.2.10		metafishnet_inferred	C00722;C01380;C06548;C14768;C14769;C14770;C14771;C14772;C14773;C14774;C14775;C15588		shared
MFN534	2.5.1.46		metafishnet_inferred	C15854;C15853		shared
MFN575	3.2.1.1		metafishnet_inferred	C03018;G10545		shared
MFN1141	3.1.3.77		metafishnet_inferred	C15606;C15650;C15651		fish
MFN1146	1.1.1.133		metafishnet_inferred	C00688;C03319;C05344;C05386		shared
MFN905	2.7.11.23		metafishnet_inferred	C03959;C04395		fish
TRDR3	1.8.1.9		UCSD	C00080;C00004;C00399	C00003	human
TRDR2	1.8.1.9		UCSD	C00080;C00005;C00399	C00006	human
T4HCINNOX	1.14.18.1		UCSD	C00811;C00007	C01197	shared
DORNOp	1.4.3.3		UCSD	C00001;C00007;orn-D	C01110;C00027;C01342	human
H2CO3D2			UCSD	C00080;C00288		shared
DARGOp	1.4.3.3		UCSD	C00792;C00001;C00007	C03771;C00027;C01342	human
H2CO3D	4.2.1.1		UCSD	C00011;C00001	h2co3	shared
PPAn	3.6.1.1		UCSD	C00001;C00013	C00080;C00009	shared
PPA2m	3.6.1.1		UCSD	C00001;C03279	C00080;C00009;C00013	shared
