# Supplementary material for: Constructing a fish metabolic network model
Source: Genome Biol. 2010 Nov 29;11(11):R115. doi: 10.1186/gb-2010-11-11-r115 (PMC3156954; doi:10.1186/gb-2010-11-11-r115)
Supplement: Additional file 5 — SBML distribution of MetaFishNet pathways. [file gb-2010-11-11-r115-S5.zip]

Archive with 116 entries (115 files):
- sbml/
- sbml/mfn1v9path190.xml
- sbml/mfn1v9path148.xml
- sbml/mfn1v9path138.xml
- sbml/mfn1v9path185.xml
- sbml/mfn1v9path166.xml
- sbml/mfn1v9path165.xml
- sbml/mfn1v9path180.xml
- sbml/mfn1v9path195.xml
- sbml/mfn1v9path102.xml
- sbml/mfn1v9path105.xml
- sbml/mfn1v9path115.xml
- sbml/mfn1v9path187.xml
- sbml/mfn1v9path126.xml
- sbml/mfn1v9path101.xml
- sbml/mfn1v9path133.xml
- sbml/mfn1v9path117.xml
- sbml/mfn1v9path155.xml
- sbml/mfn1v9path164.xml
- sbml/mfn1v9path112.xml
- sbml/mfn1v9path132.xml
- sbml/mfn1v9path157.xml
- sbml/mfn1v9path108.xml
- sbml/mfn1v9path145.xml
- sbml/mfn1v9path167.xml
- sbml/mfn1v9path191.xml
- sbml/mfn1v9path213.xml
- sbml/mfn1v9path207.xml
- sbml/mfn1v9path205.xml
- sbml/mfn1v9path196.xml
- sbml/mfn1v9path147.xml
- sbml/mfn1v9path124.xml
- sbml/mfn1v9path129.xml
- sbml/mfn1v9path123.xml
- sbml/mfn1v9path175.xml
- sbml/mfn1v9path150.xml
- sbml/mfn1v9path172.xml
- sbml/mfn1v9path143.xml
- sbml/mfn1v9path193.xml
- sbml/mfn1v9path127.xml
- sbml/mfn1v9path163.xml
- sbml/mfn1v9path141.xml
- sbml/mfn1v9path215.xml
- sbml/mfn1v9path208.xml
- sbml/mfn1v9path162.xml
- sbml/mfn1v9path159.xml
- sbml/mfn1v9path156.xml
- sbml/mfn1v9path211.xml
- sbml/mfn1v9path210.xml
- sbml/mfn1v9path198.xml
- sbml/mfn1v9path128.xml
- sbml/mfn1v9path139.xml
- sbml/mfn1v9path109.xml
- sbml/mfn1v9path122.xml
- sbml/mfn1v9path202.xml
- sbml/mfn1v9path149.xml
- sbml/mfn1v9path212.xml
- sbml/mfn1v9path182.xml
- sbml/mfn1v9path203.xml
- sbml/mfn1v9path118.xml
- sbml/mfn1v9path158.xml
- sbml/mfn1v9path170.xml
- sbml/mfn1v9path137.xml
- sbml/mfn1v9path106.xml
- sbml/mfn1v9path134.xml
- sbml/mfn1v9path177.xml
- sbml/mfn1v9path154.xml
- sbml/mfn1v9path160.xml
- sbml/mfn1v9path120.xml
- sbml/mfn1v9path199.xml
- sbml/mfn1v9path135.xml
- sbml/mfn1v9path194.xml
- sbml/mfn1v9path176.xml
- sbml/mfn1v9path200.xml
- sbml/mfn1v9path174.xml
- sbml/mfn1v9path152.xml
- sbml/mfn1v9path206.xml
- sbml/mfn1v9path107.xml
- sbml/mfn1v9path151.xml
- sbml/mfn1v9path136.xml
- sbml/mfn1v9path121.xml
- sbml/mfn1v9path214.xml
- sbml/mfn1v9path113.xml
- sbml/mfn1v9path189.xml
- sbml/mfn1v9path179.xml
- sbml/mfn1v9path130.xml
- sbml/mfn1v9path103.xml
- sbml/mfn1v9path116.xml
- sbml/mfn1v9path104.xml
- sbml/mfn1v9path140.xml
- sbml/mfn1v9path153.xml
- sbml/mfn1v9path142.xml
- sbml/mfn1v9path144.xml
- sbml/mfn1v9path111.xml
- sbml/mfn1v9path114.xml
- sbml/mfn1v9path131.xml
- sbml/mfn1v9path168.xml
- sbml/mfn1v9path183.xml
- sbml/mfn1v9path204.xml
- sbml/mfn1v9path173.xml
- sbml/mfn1v9path125.xml
- sbml/mfn1v9path186.xml
- sbml/mfn1v9path169.xml
- sbml/mfn1v9path209.xml
- sbml/mfn1v9path197.xml
- sbml/mfn1v9path201.xml
- sbml/mfn1v9path110.xml
- sbml/mfn1v9path146.xml
- sbml/mfn1v9path181.xml
- sbml/mfn1v9path119.xml
- sbml/mfn1v9path171.xml
- sbml/mfn1v9path184.xml
- sbml/mfn1v9path161.xml
- sbml/mfn1v9path188.xml
- sbml/mfn1v9path178.xml
- sbml/mfn1v9path192.xml
