# Supplementary material for: Constructing a fish metabolic network model
Source: Genome Biol. 2010 Nov 29;11(11):R115. doi: 10.1186/gb-2010-11-11-r115 (PMC3156954; doi:10.1186/gb-2010-11-11-r115)
Supplement: Additional file 5 — SBML distribution of MetaFishNet pathways. [file gb-2010-11-11-r115-S5.zip › sbml/mfn1v9path190.xml]

<?xml version="1.0" encoding="UTF-8"?>
<sbml xmlns="http://www.sbml.org/sbml/level2/version4" level="2" version="4">
  <model name="Selenoamino acid metabolism">
    <annotation>a pathway from MetaFishNet project</annotation>
    <listOfSpeciesTypes>
      <speciesType id="enzyme"/>
      <speciesType id="compound"/>
    </listOfSpeciesTypes>
    <listOfSpecies>
      <species id="sid_2_5_1_47" name="2.5.1.47" speciesType="enzyme"/>
      <species id="sid_3_3_1_1" name="3.3.1.1" speciesType="enzyme"/>
      <species id="sid_2_1_1_13" name="2.1.1.13" speciesType="enzyme"/>
      <species id="sid_6_1_1_10" name="6.1.1.10" speciesType="enzyme"/>
      <species id="sid_2_5_1_6" name="2.5.1.6" speciesType="enzyme"/>
      <species id="sid_2_1_1_37" name="2.1.1.37" speciesType="enzyme"/>
      <species id="sid_4_2_1_22" name="4.2.1.22" speciesType="enzyme"/>
      <species id="sid_2_1_1__" name="2.1.1.-" speciesType="enzyme"/>
      <species id="sid_4_4_1_1" name="4.4.1.1" speciesType="enzyme"/>
      <species id="sid_2_3_2_2" name="2.3.2.2" speciesType="enzyme"/>
      <species id="sid_2_7_7_4" name="2.7.7.4" speciesType="enzyme"/>
      <species id="sid_C05686" name="C05686" speciesType="compound"/>
      <species id="sid_C00020" name="C00020" speciesType="compound"/>
      <species id="sid_C00009" name="C00009" speciesType="compound"/>
      <species id="sid_C00101" name="C00101" speciesType="compound"/>
      <species id="sid_C05688" name="C05688" speciesType="compound"/>
      <species id="sid_C05689" name="C05689" speciesType="compound"/>
      <species id="sid_C00065" name="C00065" speciesType="compound"/>
      <species id="sid_C00002" name="C00002" speciesType="compound"/>
      <species id="sid_C00001" name="C00001" speciesType="compound"/>
      <species id="sid_C00109" name="C00109" speciesType="compound"/>
      <species id="sid_C02967" name="C02967" speciesType="compound"/>
      <species id="sid_C00013" name="C00013" speciesType="compound"/>
      <species id="sid_C03193" name="C03193" speciesType="compound"/>
      <species id="sid_C00014" name="C00014" speciesType="compound"/>
      <species id="sid_C00627" name="C00627" speciesType="compound"/>
      <species id="sid_C05336" name="C05336" speciesType="compound"/>
      <species id="sid_C05335" name="C05335" speciesType="compound"/>
      <species id="sid_C00018" name="C00018" speciesType="compound"/>
      <species id="sid_C01528" name="C01528" speciesType="compound"/>
      <species id="sid_C00212" name="C00212" speciesType="compound"/>
      <species id="sid_C01342" name="C01342" speciesType="compound"/>
      <species id="sid_C05691" name="C05691" speciesType="compound"/>
      <species id="sid_C00012" name="C00012" speciesType="compound"/>
      <species id="sid_C05692" name="C05692" speciesType="compound"/>
      <species id="sid_C05695" name="C05695" speciesType="compound"/>
      <species id="sid_C00033" name="C00033" speciesType="compound"/>
      <species id="sid_C05697" name="C05697" speciesType="compound"/>
      <species id="sid_C05699" name="C05699" speciesType="compound"/>
      <species id="sid_C05698" name="C05698" speciesType="compound"/>
      <species id="sid_C00039" name="C00039" speciesType="compound"/>
      <species id="sid_C00979" name="C00979" speciesType="compound"/>
      <species id="sid_C01647" name="C01647" speciesType="compound"/>
      <species id="sid_C00080" name="C00080" speciesType="compound"/>
      <species id="sid_C00440" name="C00440" speciesType="compound"/>
      <species id="sid_C00041" name="C00041" speciesType="compound"/>
    </listOfSpecies>
    <listOfReactions>
      <reaction id="R04939">
        <listOfReactants>
          <speciesReference id="sid_C05691"/>
        </listOfReactants>
        <listOfProducts>
          <speciesReference id="sid_C05692"/>
        </listOfProducts>
        <listOfModifiers>
          <modifierSpeciesReference id="sid_2_1_1__"/>
        </listOfModifiers>
      </reaction>
      <reaction id="RN0002">
        <listOfReactants>
          <speciesReference id="sid_C00440"/>
          <speciesReference id="sid_C05698"/>
        </listOfReactants>
        <listOfProducts>
          <speciesReference id="sid_C00101"/>
          <speciesReference id="sid_C05335"/>
        </listOfProducts>
        <listOfModifiers>
          <modifierSpeciesReference id="sid_2_1_1_13"/>
        </listOfModifiers>
      </reaction>
      <reaction id="DNAMTSEn">
        <listOfReactants>
          <speciesReference id="sid_C00039"/>
          <speciesReference id="sid_C05691"/>
        </listOfReactants>
        <listOfProducts>
          <speciesReference id="sid_C02967"/>
          <speciesReference id="sid_C00080"/>
          <speciesReference id="sid_C05692"/>
        </listOfProducts>
        <listOfModifiers>
          <modifierSpeciesReference id="sid_2_1_1_37"/>
        </listOfModifiers>
      </reaction>
      <reaction id="R04935">
        <listOfReactants>
          <speciesReference id="sid_C03193"/>
          <speciesReference id="sid_C05689"/>
        </listOfReactants>
        <listOfProducts>
          <speciesReference id="sid_C00012"/>
          <speciesReference id="sid_C05695"/>
        </listOfProducts>
        <listOfModifiers>
          <modifierSpeciesReference id="sid_2_3_2_2"/>
        </listOfModifiers>
      </reaction>
      <reaction id="R03601">
        <listOfReactants>
          <speciesReference id="sid_C01528"/>
          <speciesReference id="sid_C00979"/>
        </listOfReactants>
        <listOfProducts>
          <speciesReference id="sid_C05688"/>
          <speciesReference id="sid_C00033"/>
        </listOfProducts>
        <listOfModifiers>
          <modifierSpeciesReference id="sid_2_5_1_47"/>
        </listOfModifiers>
      </reaction>
      <reaction id="R04771">
        <listOfReactants>
          <speciesReference id="sid_C00002"/>
          <speciesReference id="sid_C05335"/>
          <speciesReference id="sid_C00001"/>
        </listOfReactants>
        <listOfProducts>
          <speciesReference id="sid_C00009"/>
          <speciesReference id="sid_C00013"/>
          <speciesReference id="sid_C05691"/>
        </listOfProducts>
        <listOfModifiers>
          <modifierSpeciesReference id="sid_2_5_1_6"/>
        </listOfModifiers>
      </reaction>
      <reaction id="R04929">
        <listOfReactants>
          <speciesReference id="sid_C00002"/>
          <speciesReference id="sid_C05697"/>
        </listOfReactants>
        <listOfProducts>
          <speciesReference id="sid_C00013"/>
          <speciesReference id="sid_C05686"/>
        </listOfProducts>
        <listOfModifiers>
          <modifierSpeciesReference id="sid_2_7_7_4"/>
        </listOfModifiers>
      </reaction>
      <reaction id="R04936">
        <listOfReactants>
          <speciesReference id="sid_C05692"/>
          <speciesReference id="sid_C00001"/>
        </listOfReactants>
        <listOfProducts>
          <speciesReference id="sid_C00212"/>
          <speciesReference id="sid_C05698"/>
        </listOfProducts>
        <listOfModifiers>
          <modifierSpeciesReference id="sid_3_3_1_1"/>
        </listOfModifiers>
      </reaction>
      <reaction id="R04942">
        <listOfReactants>
          <speciesReference id="sid_C00065"/>
          <speciesReference id="sid_C05698"/>
        </listOfReactants>
        <listOfProducts>
          <speciesReference id="sid_C05699"/>
          <speciesReference id="sid_C00001"/>
        </listOfProducts>
        <listOfModifiers>
          <modifierSpeciesReference id="sid_4_2_1_22"/>
        </listOfModifiers>
      </reaction>
      <reaction id="SELCYSTGL">
        <listOfReactants>
          <speciesReference id="sid_C00001"/>
          <speciesReference id="sid_C05699"/>
        </listOfReactants>
        <listOfProducts>
          <speciesReference id="sid_C00109"/>
          <speciesReference id="sid_C01342"/>
          <speciesReference id="sid_C05688"/>
        </listOfProducts>
        <listOfModifiers>
          <modifierSpeciesReference id="sid_4_4_1_1"/>
        </listOfModifiers>
      </reaction>
      <reaction id="R04930">
        <listOfReactants>
          <speciesReference id="sid_C05699"/>
          <speciesReference id="sid_C00001"/>
        </listOfReactants>
        <listOfProducts>
          <speciesReference id="sid_C05688"/>
          <speciesReference id="sid_C00014"/>
          <speciesReference id="sid_C00109"/>
        </listOfProducts>
        <listOfModifiers>
          <modifierSpeciesReference id="sid_4_4_1_1"/>
        </listOfModifiers>
      </reaction>
      <reaction id="R04773">
        <listOfReactants>
          <speciesReference id="sid_C00002"/>
          <speciesReference id="sid_C05335"/>
          <speciesReference id="sid_C01647"/>
        </listOfReactants>
        <listOfProducts>
          <speciesReference id="sid_C00020"/>
          <speciesReference id="sid_C00013"/>
          <speciesReference id="sid_C05336"/>
        </listOfProducts>
        <listOfModifiers>
          <modifierSpeciesReference id="sid_6_1_1_10"/>
        </listOfModifiers>
      </reaction>
      <reaction id="SELCYSLY2">
        <listOfReactants>
          <speciesReference id="sid_C00627"/>
          <speciesReference id="sid_C05688"/>
        </listOfReactants>
        <listOfProducts>
          <speciesReference id="sid_C00041"/>
          <speciesReference id="sid_C00080"/>
          <speciesReference id="sid_C00018"/>
          <speciesReference id="sid_C01528"/>
        </listOfProducts>
        <listOfModifiers>
          <modifierSpeciesReference/>
        </listOfModifiers>
      </reaction>
    </listOfReactions>
  </model>
</sbml>
