# Supplementary material for: Constructing a fish metabolic network model
Source: Genome Biol. 2010 Nov 29;11(11):R115. doi: 10.1186/gb-2010-11-11-r115 (PMC3156954; doi:10.1186/gb-2010-11-11-r115)
Supplement: Additional file 5 — SBML distribution of MetaFishNet pathways. [file gb-2010-11-11-r115-S5.zip › sbml/mfn1v9path148.xml]

<?xml version="1.0" encoding="UTF-8"?>
<sbml xmlns="http://www.sbml.org/sbml/level2/version4" level="2" version="4">
  <model name="Glycosphingolipid metabolism">
    <annotation>a pathway from MetaFishNet project</annotation>
    <listOfSpeciesTypes>
      <speciesType id="enzyme"/>
      <speciesType id="compound"/>
    </listOfSpeciesTypes>
    <listOfSpecies>
      <species id="sid_3_5_1_23" name="3.5.1.23" speciesType="enzyme"/>
      <species id="sid_2_7_1_91" name="2.7.1.91" speciesType="enzyme"/>
      <species id="sid_3_2_1_18" name="3.2.1.18" speciesType="enzyme"/>
      <species id="sid_2_7_8_3" name="2.7.8.3" speciesType="enzyme"/>
      <species id="sid_2_4_1_80" name="2.4.1.80" speciesType="enzyme"/>
      <species id="sid_2_8_2_11" name="2.8.2.11" speciesType="enzyme"/>
      <species id="sid_3_1_4_12" name="3.1.4.12" speciesType="enzyme"/>
      <species id="sid_3_1_6_1_3_1_6_8" name="3.1.6.1;3.1.6.8" speciesType="enzyme"/>
      <species id="sid_2_4_99__" name="2.4.99.-" speciesType="enzyme"/>
      <species id="sid_2_4_1__" name="2.4.1.-" speciesType="enzyme"/>
      <species id="sid_3_1_6_8" name="3.1.6.8" speciesType="enzyme"/>
      <species id="sid_2_3_1_50" name="2.3.1.50" speciesType="enzyme"/>
      <species id="sid_2_4_99_8" name="2.4.99.8" speciesType="enzyme"/>
      <species id="sid_2_7_1_138" name="2.7.1.138" speciesType="enzyme"/>
      <species id="sid_3_2_1_46" name="3.2.1.46" speciesType="enzyme"/>
      <species id="sid_3_2_1_45" name="3.2.1.45" speciesType="enzyme"/>
      <species id="sid_2_4_1_92" name="2.4.1.92" speciesType="enzyme"/>
      <species id="sid_3_2_1_49" name="3.2.1.49" speciesType="enzyme"/>
      <species id="sid_3_2_1_22" name="3.2.1.22" speciesType="enzyme"/>
      <species id="sid_3_2_1_23" name="3.2.1.23" speciesType="enzyme"/>
      <species id="sid_1_1_1_102" name="1.1.1.102" speciesType="enzyme"/>
      <species id="sid_2_3_1_24" name="2.3.1.24" speciesType="enzyme"/>
      <species id="sid_2_4_1_45" name="2.4.1.45" speciesType="enzyme"/>
      <species id="sid_3_1_3_4_3_1_3__" name="3.1.3.4;3.1.3.-" speciesType="enzyme"/>
      <species id="sid_gt2_hs" name="gt2_hs" speciesType="compound"/>
      <species id="sid_C00024" name="C00024" speciesType="compound"/>
      <species id="sid_C00588" name="C00588" speciesType="compound"/>
      <species id="sid_C00124" name="C00124" speciesType="compound"/>
      <species id="sid_gp1calpha_hs" name="gp1calpha_hs" speciesType="compound"/>
      <species id="sid_C00009" name="C00009" speciesType="compound"/>
      <species id="sid_C00008" name="C00008" speciesType="compound"/>
      <species id="sid_C00128" name="C00128" speciesType="compound"/>
      <species id="sid_C00006" name="C00006" speciesType="compound"/>
      <species id="sid_C00005" name="C00005" speciesType="compound"/>
      <species id="sid_sgalside_hs" name="sgalside_hs" speciesType="compound"/>
      <species id="sid_C00065" name="C00065" speciesType="compound"/>
      <species id="sid_C00002" name="C00002" speciesType="compound"/>
      <species id="sid_C00001" name="C00001" speciesType="compound"/>
      <species id="sid_C04708" name="C04708" speciesType="compound"/>
      <species id="sid_C02960" name="C02960" speciesType="compound"/>
      <species id="sid_gluside_hs" name="gluside_hs" speciesType="compound"/>
      <species id="sid_C01120" name="C01120" speciesType="compound"/>
      <species id="sid_C00319" name="C00319" speciesType="compound"/>
      <species id="sid_C00054" name="C00054" speciesType="compound"/>
      <species id="sid_C06127" name="C06127" speciesType="compound"/>
      <species id="sid_C00270" name="C00270" speciesType="compound"/>
      <species id="sid_C01352" name="C01352" speciesType="compound"/>
      <species id="sid_C02686" name="C02686" speciesType="compound"/>
      <species id="sid_C06126" name="C06126" speciesType="compound"/>
      <species id="sid_C00055" name="C00055" speciesType="compound"/>
      <species id="sid_C06124" name="C06124" speciesType="compound"/>
      <species id="sid_C00307" name="C00307" speciesType="compound"/>
      <species id="sid_C00962" name="C00962" speciesType="compound"/>
      <species id="sid_C00052" name="C00052" speciesType="compound"/>
      <species id="sid_gq1c_hs" name="gq1c_hs" speciesType="compound"/>
      <species id="sid_C00195" name="C00195" speciesType="compound"/>
      <species id="sid_gt3_hs" name="gt3_hs" speciesType="compound"/>
      <species id="sid_C00550" name="C00550" speciesType="compound"/>
      <species id="sid_C02934" name="C02934" speciesType="compound"/>
      <species id="sid_C00010" name="C00010" speciesType="compound"/>
      <species id="sid_C00011" name="C00011" speciesType="compound"/>
      <species id="sid_CE6569" name="CE6569" speciesType="compound"/>
      <species id="sid_C00015" name="C00015" speciesType="compound"/>
      <species id="sid_C00016" name="C00016" speciesType="compound"/>
      <species id="sid_C00031" name="C00031" speciesType="compound"/>
      <species id="sid_C00029" name="C00029" speciesType="compound"/>
      <species id="sid_C00053" name="C00053" speciesType="compound"/>
      <species id="sid_C00154" name="C00154" speciesType="compound"/>
      <species id="sid_crm_hs" name="crm_hs" speciesType="compound"/>
      <species id="sid_C01290" name="C01290" speciesType="compound"/>
      <species id="sid_C03823" name="C03823" speciesType="compound"/>
      <species id="sid_Rtotal" name="Rtotal" speciesType="compound"/>
      <species id="sid_C06128" name="C06128" speciesType="compound"/>
      <species id="sid_gbside_hs" name="gbside_hs" speciesType="compound"/>
      <species id="sid_C12126" name="C12126" speciesType="compound"/>
      <species id="sid_C01132" name="C01132" speciesType="compound"/>
      <species id="sid_C06125" name="C06125" speciesType="compound"/>
      <species id="sid_C00080" name="C00080" speciesType="compound"/>
      <species id="sid_C00836" name="C00836" speciesType="compound"/>
      <species id="sid_C12144" name="C12144" speciesType="compound"/>
      <species id="sid_C01747" name="C01747" speciesType="compound"/>
      <species id="sid_digalside_hs" name="digalside_hs" speciesType="compound"/>
      <species id="sid_C00059" name="C00059" speciesType="compound"/>
      <species id="sid_C00043" name="C00043" speciesType="compound"/>
      <species id="sid_C12145" name="C12145" speciesType="compound"/>
      <species id="sid_C02744" name="C02744" speciesType="compound"/>
      <species id="sid_C00040" name="C00040" speciesType="compound"/>
      <species id="sid_galside_hs" name="galside_hs" speciesType="compound"/>
      <species id="sid_C00162" name="C00162" speciesType="compound"/>
      <species id="sid_C01582" name="C01582" speciesType="compound"/>
      <species id="sid_C01190" name="C01190" speciesType="compound"/>
      <species id="sid_C00060" name="C00060" speciesType="compound"/>
      <species id="sid_C00203" name="C00203" speciesType="compound"/>
      <species id="sid_acgagbside_hs" name="acgagbside_hs" speciesType="compound"/>
    </listOfSpecies>
    <listOfReactions>
      <reaction id="R02978">
        <listOfReactants>
          <speciesReference id="sid_C00836"/>
          <speciesReference id="sid_C00006"/>
        </listOfReactants>
        <listOfProducts>
          <speciesReference id="sid_C02934"/>
          <speciesReference id="sid_C00005"/>
          <speciesReference id="sid_C00080"/>
        </listOfProducts>
        <listOfModifiers>
          <modifierSpeciesReference id="sid_1_1_1_102"/>
        </listOfModifiers>
      </reaction>
      <reaction>
        <listOfReactants>
          <speciesReference id="sid_C02934"/>
          <speciesReference id="sid_C00080"/>
          <speciesReference id="sid_C00005"/>
        </listOfReactants>
        <listOfProducts>
          <speciesReference id="sid_C00006"/>
          <speciesReference id="sid_C00836"/>
        </listOfProducts>
        <listOfModifiers>
          <modifierSpeciesReference id="sid_1_1_1_102"/>
        </listOfModifiers>
      </reaction>
      <reaction id="RE2667">
        <listOfReactants>
          <speciesReference id="sid_C00040"/>
          <speciesReference id="sid_C00836"/>
        </listOfReactants>
        <listOfProducts>
          <speciesReference id="sid_C00010"/>
          <speciesReference id="sid_C00080"/>
          <speciesReference id="sid_C12126"/>
        </listOfProducts>
        <listOfModifiers>
          <modifierSpeciesReference id="sid_2_3_1_24"/>
        </listOfModifiers>
      </reaction>
      <reaction id="R01281">
        <listOfReactants>
          <speciesReference id="sid_C00154"/>
          <speciesReference id="sid_C00065"/>
        </listOfReactants>
        <listOfProducts>
          <speciesReference id="sid_C02934"/>
          <speciesReference id="sid_C00010"/>
          <speciesReference id="sid_C00011"/>
        </listOfProducts>
        <listOfModifiers>
          <modifierSpeciesReference id="sid_2_3_1_50"/>
        </listOfModifiers>
      </reaction>
      <reaction id="RE2680">
        <listOfReactants>
          <speciesReference id="sid_C00052"/>
          <speciesReference id="sid_C01190"/>
        </listOfReactants>
        <listOfProducts>
          <speciesReference id="sid_C00080"/>
          <speciesReference id="sid_C00015"/>
          <speciesReference id="sid_C01290"/>
        </listOfProducts>
        <listOfModifiers>
          <modifierSpeciesReference id="sid_2_4_1__"/>
        </listOfModifiers>
      </reaction>
      <reaction id="RE2666">
        <listOfReactants>
          <speciesReference id="sid_C00052"/>
          <speciesReference id="sid_C02686"/>
        </listOfReactants>
        <listOfProducts>
          <speciesReference id="sid_C00080"/>
          <speciesReference id="sid_C00015"/>
          <speciesReference id="sid_C06126"/>
        </listOfProducts>
        <listOfModifiers>
          <modifierSpeciesReference id="sid_2_4_1__"/>
        </listOfModifiers>
      </reaction>
      <reaction id="R04322">
        <listOfReactants>
          <speciesReference id="sid_C00052"/>
          <speciesReference id="sid_C03823"/>
        </listOfReactants>
        <listOfProducts>
          <speciesReference id="sid_C00015"/>
          <speciesReference id="sid_C04708"/>
        </listOfProducts>
        <listOfModifiers>
          <modifierSpeciesReference id="sid_2_4_1_45"/>
        </listOfModifiers>
      </reaction>
      <reaction id="R01497">
        <listOfReactants>
          <speciesReference id="sid_C00029"/>
          <speciesReference id="sid_C00195"/>
        </listOfReactants>
        <listOfProducts>
          <speciesReference id="sid_C00015"/>
          <speciesReference id="sid_C01190"/>
        </listOfProducts>
        <listOfModifiers>
          <modifierSpeciesReference id="sid_2_4_1_80"/>
        </listOfModifiers>
      </reaction>
      <reaction id="UGCG">
        <listOfReactants>
          <speciesReference id="sid_crm_hs"/>
          <speciesReference id="sid_C00029"/>
        </listOfReactants>
        <listOfProducts>
          <speciesReference id="sid_gluside_hs"/>
          <speciesReference id="sid_C00080"/>
          <speciesReference id="sid_C00015"/>
        </listOfProducts>
        <listOfModifiers>
          <modifierSpeciesReference id="sid_2_4_1_80"/>
        </listOfModifiers>
      </reaction>
      <reaction id="GALGT4">
        <listOfReactants>
          <speciesReference id="sid_gt3_hs"/>
          <speciesReference id="sid_C00203"/>
        </listOfReactants>
        <listOfProducts>
          <speciesReference id="sid_gt2_hs"/>
          <speciesReference id="sid_C00080"/>
          <speciesReference id="sid_C00015"/>
        </listOfProducts>
        <listOfModifiers>
          <modifierSpeciesReference id="sid_2_4_1_92"/>
        </listOfModifiers>
      </reaction>
      <reaction id="RE2679">
        <listOfReactants>
          <speciesReference id="sid_C00128"/>
          <speciesReference id="sid_C02686"/>
        </listOfReactants>
        <listOfProducts>
          <speciesReference id="sid_C00055"/>
          <speciesReference id="sid_C00080"/>
          <speciesReference id="sid_CE6569"/>
        </listOfProducts>
        <listOfModifiers>
          <modifierSpeciesReference id="sid_2_4_99__"/>
        </listOfModifiers>
      </reaction>
      <reaction id="ST8SIA55g">
        <listOfReactants>
          <speciesReference id="sid_C00128"/>
          <speciesReference id="sid_gq1c_hs"/>
        </listOfReactants>
        <listOfProducts>
          <speciesReference id="sid_C00055"/>
          <speciesReference id="sid_gp1calpha_hs"/>
          <speciesReference id="sid_C00080"/>
        </listOfProducts>
        <listOfModifiers>
          <modifierSpeciesReference id="sid_2_4_99_8"/>
        </listOfModifiers>
      </reaction>
      <reaction id="R01495">
        <listOfReactants>
          <speciesReference id="sid_C00002"/>
          <speciesReference id="sid_C00195"/>
        </listOfReactants>
        <listOfProducts>
          <speciesReference id="sid_C00008"/>
          <speciesReference id="sid_C02960"/>
        </listOfProducts>
        <listOfModifiers>
          <modifierSpeciesReference id="sid_2_7_1_138"/>
        </listOfModifiers>
      </reaction>
      <reaction id="CERK">
        <listOfReactants>
          <speciesReference id="sid_C00002"/>
          <speciesReference id="sid_crm_hs"/>
        </listOfReactants>
        <listOfProducts>
          <speciesReference id="sid_C00008"/>
          <speciesReference id="sid_C02960"/>
          <speciesReference id="sid_C00080"/>
        </listOfProducts>
        <listOfModifiers>
          <modifierSpeciesReference id="sid_2_7_1_138"/>
        </listOfModifiers>
      </reaction>
      <reaction id="R02976">
        <listOfReactants>
          <speciesReference id="sid_C00002"/>
          <speciesReference id="sid_C00836"/>
        </listOfReactants>
        <listOfProducts>
          <speciesReference id="sid_C00008"/>
          <speciesReference id="sid_C01120"/>
        </listOfProducts>
        <listOfModifiers>
          <modifierSpeciesReference id="sid_2_7_1_91"/>
        </listOfModifiers>
      </reaction>
      <reaction id="R01926">
        <listOfReactants>
          <speciesReference id="sid_C00319"/>
          <speciesReference id="sid_C00002"/>
        </listOfReactants>
        <listOfProducts>
          <speciesReference id="sid_C06124"/>
          <speciesReference id="sid_C00008"/>
        </listOfProducts>
        <listOfModifiers>
          <modifierSpeciesReference id="sid_2_7_1_91"/>
        </listOfModifiers>
      </reaction>
      <reaction id="R01891">
        <listOfReactants>
          <speciesReference id="sid_C00307"/>
          <speciesReference id="sid_C00195"/>
        </listOfReactants>
        <listOfProducts>
          <speciesReference id="sid_C00055"/>
          <speciesReference id="sid_C00550"/>
        </listOfProducts>
        <listOfModifiers>
          <modifierSpeciesReference id="sid_2_7_8_3"/>
        </listOfModifiers>
      </reaction>
      <reaction id="RE2718">
        <listOfReactants>
          <speciesReference id="sid_C00053"/>
          <speciesReference id="sid_C01747"/>
        </listOfReactants>
        <listOfProducts>
          <speciesReference id="sid_C00054"/>
          <speciesReference id="sid_C00080"/>
          <speciesReference id="sid_C02744"/>
        </listOfProducts>
        <listOfModifiers>
          <modifierSpeciesReference id="sid_2_8_2_11"/>
        </listOfModifiers>
      </reaction>
      <reaction id="R04017">
        <listOfReactants>
          <speciesReference id="sid_C00053"/>
          <speciesReference id="sid_C02686"/>
        </listOfReactants>
        <listOfProducts>
          <speciesReference id="sid_C00054"/>
          <speciesReference id="sid_C06125"/>
        </listOfProducts>
        <listOfModifiers>
          <modifierSpeciesReference id="sid_2_8_2_11"/>
        </listOfModifiers>
      </reaction>
      <reaction id="R05105">
        <listOfReactants>
          <speciesReference id="sid_C00053"/>
          <speciesReference id="sid_C06126"/>
        </listOfReactants>
        <listOfProducts>
          <speciesReference id="sid_C00054"/>
          <speciesReference id="sid_C06127"/>
        </listOfProducts>
        <listOfModifiers>
          <modifierSpeciesReference id="sid_2_8_2_11"/>
        </listOfModifiers>
      </reaction>
      <reaction id="GAL3ST12">
        <listOfReactants>
          <speciesReference id="sid_digalside_hs"/>
          <speciesReference id="sid_C00053"/>
        </listOfReactants>
        <listOfProducts>
          <speciesReference id="sid_C06127"/>
          <speciesReference id="sid_C00080"/>
          <speciesReference id="sid_C00054"/>
        </listOfProducts>
        <listOfModifiers>
          <modifierSpeciesReference id="sid_2_8_2_11"/>
        </listOfModifiers>
      </reaction>
      <reaction id="GAL3ST11">
        <listOfReactants>
          <speciesReference id="sid_galside_hs"/>
          <speciesReference id="sid_C00053"/>
        </listOfReactants>
        <listOfProducts>
          <speciesReference id="sid_C00080"/>
          <speciesReference id="sid_C00054"/>
          <speciesReference id="sid_sgalside_hs"/>
        </listOfProducts>
        <listOfModifiers>
          <modifierSpeciesReference id="sid_2_8_2_11"/>
        </listOfModifiers>
      </reaction>
      <reaction id="R06520">
        <listOfReactants>
          <speciesReference id="sid_C01120"/>
          <speciesReference id="sid_C00001"/>
        </listOfReactants>
        <listOfProducts>
          <speciesReference id="sid_C00836"/>
          <speciesReference id="sid_C00009"/>
        </listOfProducts>
        <listOfModifiers>
          <modifierSpeciesReference id="sid_3_1_3_4_3_1_3__"/>
        </listOfModifiers>
      </reaction>
      <reaction id="R06522">
        <listOfReactants>
          <speciesReference id="sid_C02960"/>
          <speciesReference id="sid_C00001"/>
        </listOfReactants>
        <listOfProducts>
          <speciesReference id="sid_C00195"/>
          <speciesReference id="sid_C00009"/>
        </listOfProducts>
        <listOfModifiers>
          <modifierSpeciesReference id="sid_3_1_3_4_3_1_3__"/>
        </listOfModifiers>
      </reaction>
      <reaction id="R06521">
        <listOfReactants>
          <speciesReference id="sid_C06124"/>
          <speciesReference id="sid_C00001"/>
        </listOfReactants>
        <listOfProducts>
          <speciesReference id="sid_C00319"/>
          <speciesReference id="sid_C00009"/>
        </listOfProducts>
        <listOfModifiers>
          <modifierSpeciesReference id="sid_3_1_3_4_3_1_3__"/>
        </listOfModifiers>
      </reaction>
      <reaction id="R02541">
        <listOfReactants>
          <speciesReference id="sid_C00550"/>
          <speciesReference id="sid_C00001"/>
        </listOfReactants>
        <listOfProducts>
          <speciesReference id="sid_C00195"/>
          <speciesReference id="sid_C00588"/>
        </listOfProducts>
        <listOfModifiers>
          <modifierSpeciesReference id="sid_3_1_4_12"/>
        </listOfModifiers>
      </reaction>
      <reaction id="R04856">
        <listOfReactants>
          <speciesReference id="sid_C06125"/>
          <speciesReference id="sid_C00001"/>
        </listOfReactants>
        <listOfProducts>
          <speciesReference id="sid_C02686"/>
          <speciesReference id="sid_C00059"/>
        </listOfProducts>
        <listOfModifiers>
          <modifierSpeciesReference id="sid_3_1_6_1_3_1_6_8"/>
        </listOfModifiers>
      </reaction>
      <reaction id="ARSA">
        <listOfReactants>
          <speciesReference id="sid_C00001"/>
          <speciesReference id="sid_sgalside_hs"/>
        </listOfReactants>
        <listOfProducts>
          <speciesReference id="sid_galside_hs"/>
          <speciesReference id="sid_C00080"/>
          <speciesReference id="sid_C00059"/>
        </listOfProducts>
        <listOfModifiers>
          <modifierSpeciesReference id="sid_3_1_6_8"/>
        </listOfModifiers>
      </reaction>
      <reaction id="R04018">
        <listOfReactants>
          <speciesReference id="sid_C02686"/>
          <speciesReference id="sid_C00270"/>
        </listOfReactants>
        <listOfProducts>
          <speciesReference id="sid_C06128"/>
          <speciesReference id="sid_C00001"/>
        </listOfProducts>
        <listOfModifiers>
          <modifierSpeciesReference id="sid_3_2_1_18"/>
        </listOfModifiers>
      </reaction>
      <reaction id="R04019">
        <listOfReactants>
          <speciesReference id="sid_C06126"/>
          <speciesReference id="sid_C00001"/>
        </listOfReactants>
        <listOfProducts>
          <speciesReference id="sid_C02686"/>
          <speciesReference id="sid_C01582"/>
        </listOfProducts>
        <listOfModifiers>
          <modifierSpeciesReference id="sid_3_2_1_22"/>
        </listOfModifiers>
      </reaction>
      <reaction id="R03355">
        <listOfReactants>
          <speciesReference id="sid_C01290"/>
          <speciesReference id="sid_C00001"/>
        </listOfReactants>
        <listOfProducts>
          <speciesReference id="sid_C01190"/>
          <speciesReference id="sid_C00962"/>
        </listOfProducts>
        <listOfModifiers>
          <modifierSpeciesReference id="sid_3_2_1_23"/>
        </listOfModifiers>
      </reaction>
      <reaction id="R01498">
        <listOfReactants>
          <speciesReference id="sid_C01190"/>
          <speciesReference id="sid_C00001"/>
        </listOfReactants>
        <listOfProducts>
          <speciesReference id="sid_C00031"/>
          <speciesReference id="sid_C00195"/>
        </listOfProducts>
        <listOfModifiers>
          <modifierSpeciesReference id="sid_3_2_1_45"/>
        </listOfModifiers>
      </reaction>
      <reaction id="GBA">
        <listOfReactants>
          <speciesReference id="sid_gluside_hs"/>
          <speciesReference id="sid_C00001"/>
        </listOfReactants>
        <listOfProducts>
          <speciesReference id="sid_crm_hs"/>
          <speciesReference id="sid_C00031"/>
        </listOfProducts>
        <listOfModifiers>
          <modifierSpeciesReference id="sid_3_2_1_45"/>
        </listOfModifiers>
      </reaction>
      <reaction id="RE2717">
        <listOfReactants>
          <speciesReference id="sid_C00001"/>
          <speciesReference id="sid_C01747"/>
        </listOfReactants>
        <listOfProducts>
          <speciesReference id="sid_C00124"/>
          <speciesReference id="sid_C00319"/>
        </listOfProducts>
        <listOfModifiers>
          <modifierSpeciesReference id="sid_3_2_1_46"/>
        </listOfModifiers>
      </reaction>
      <reaction id="R03617">
        <listOfReactants>
          <speciesReference id="sid_C02686"/>
          <speciesReference id="sid_C00001"/>
        </listOfReactants>
        <listOfProducts>
          <speciesReference id="sid_C00962"/>
          <speciesReference id="sid_C00195"/>
        </listOfProducts>
        <listOfModifiers>
          <modifierSpeciesReference id="sid_3_2_1_46"/>
        </listOfModifiers>
      </reaction>
      <reaction id="GALC">
        <listOfReactants>
          <speciesReference id="sid_galside_hs"/>
          <speciesReference id="sid_C00001"/>
        </listOfReactants>
        <listOfProducts>
          <speciesReference id="sid_crm_hs"/>
          <speciesReference id="sid_C00124"/>
        </listOfProducts>
        <listOfModifiers>
          <modifierSpeciesReference id="sid_3_2_1_46"/>
        </listOfModifiers>
      </reaction>
      <reaction id="NAGAly">
        <listOfReactants>
          <speciesReference id="sid_acgagbside_hs"/>
          <speciesReference id="sid_C00080"/>
          <speciesReference id="sid_C00015"/>
        </listOfReactants>
        <listOfProducts>
          <speciesReference id="sid_gbside_hs"/>
          <speciesReference id="sid_C00203"/>
        </listOfProducts>
        <listOfModifiers>
          <modifierSpeciesReference id="sid_3_2_1_49"/>
        </listOfModifiers>
      </reaction>
      <reaction id="R01493">
        <listOfReactants>
          <speciesReference id="sid_C00195"/>
          <speciesReference id="sid_C00001"/>
        </listOfReactants>
        <listOfProducts>
          <speciesReference id="sid_C00060"/>
          <speciesReference id="sid_C00319"/>
        </listOfProducts>
        <listOfModifiers>
          <modifierSpeciesReference id="sid_3_5_1_23"/>
        </listOfModifiers>
      </reaction>
      <reaction id="R01494">
        <listOfReactants>
          <speciesReference id="sid_C00195"/>
          <speciesReference id="sid_C00001"/>
        </listOfReactants>
        <listOfProducts>
          <speciesReference id="sid_C00162"/>
          <speciesReference id="sid_C00319"/>
        </listOfProducts>
        <listOfModifiers>
          <modifierSpeciesReference id="sid_3_5_1_23"/>
        </listOfModifiers>
      </reaction>
      <reaction id="R06518">
        <listOfReactants>
          <speciesReference id="sid_C12126"/>
          <speciesReference id="sid_C00001"/>
        </listOfReactants>
        <listOfProducts>
          <speciesReference id="sid_C00162"/>
          <speciesReference id="sid_C00836"/>
        </listOfProducts>
        <listOfModifiers>
          <modifierSpeciesReference id="sid_3_5_1_23"/>
        </listOfModifiers>
      </reaction>
      <reaction id="R06528">
        <listOfReactants>
          <speciesReference id="sid_C12145"/>
          <speciesReference id="sid_C00001"/>
        </listOfReactants>
        <listOfProducts>
          <speciesReference id="sid_C00162"/>
          <speciesReference id="sid_C12144"/>
        </listOfProducts>
        <listOfModifiers>
          <modifierSpeciesReference id="sid_3_5_1_23"/>
        </listOfModifiers>
      </reaction>
      <reaction id="ASAH1">
        <listOfReactants>
          <speciesReference id="sid_crm_hs"/>
          <speciesReference id="sid_C00001"/>
        </listOfReactants>
        <listOfProducts>
          <speciesReference id="sid_Rtotal"/>
          <speciesReference id="sid_C00319"/>
        </listOfProducts>
        <listOfModifiers>
          <modifierSpeciesReference id="sid_3_5_1_23"/>
        </listOfModifiers>
      </reaction>
      <reaction id="SMPD3l">
        <listOfReactants>
          <speciesReference id="sid_C00001"/>
        </listOfReactants>
        <listOfProducts>
          <speciesReference id="sid_C00588"/>
          <speciesReference id="sid_C00080"/>
        </listOfProducts>
        <listOfModifiers>
          <modifierSpeciesReference/>
        </listOfModifiers>
      </reaction>
      <reaction id="SMPD4">
        <listOfReactants>
          <speciesReference id="sid_C00001"/>
        </listOfReactants>
        <listOfProducts>
          <speciesReference id="sid_C00588"/>
          <speciesReference id="sid_C00080"/>
          <speciesReference id="sid_C00319"/>
        </listOfProducts>
        <listOfModifiers>
          <modifierSpeciesReference/>
        </listOfModifiers>
      </reaction>
      <reaction id="DHCRD1">
        <listOfReactants>
          <speciesReference id="sid_C00006"/>
        </listOfReactants>
        <listOfProducts>
          <speciesReference id="sid_C00080"/>
          <speciesReference id="sid_C00005"/>
        </listOfProducts>
        <listOfModifiers>
          <modifierSpeciesReference/>
        </listOfModifiers>
      </reaction>
      <reaction id="DHCRD2">
        <listOfReactants>
          <speciesReference id="sid_C00016"/>
        </listOfReactants>
        <listOfProducts>
          <speciesReference id="sid_C01352"/>
        </listOfProducts>
        <listOfModifiers>
          <modifierSpeciesReference/>
        </listOfModifiers>
      </reaction>
      <reaction id="GAO1">
        <listOfReactants>
          <speciesReference id="sid_C00024"/>
        </listOfReactants>
        <listOfProducts>
          <speciesReference id="sid_C00010"/>
        </listOfProducts>
        <listOfModifiers>
          <modifierSpeciesReference/>
        </listOfModifiers>
      </reaction>
      <reaction id="B3GNT34g">
        <listOfReactants>
          <speciesReference id="sid_C00043"/>
        </listOfReactants>
        <listOfProducts>
          <speciesReference id="sid_C00080"/>
          <speciesReference id="sid_C00015"/>
        </listOfProducts>
        <listOfModifiers>
          <modifierSpeciesReference/>
        </listOfModifiers>
      </reaction>
      <reaction id="B3GNT31g">
        <listOfReactants>
          <speciesReference id="sid_C00052"/>
        </listOfReactants>
        <listOfProducts>
          <speciesReference id="sid_C00080"/>
          <speciesReference id="sid_C00015"/>
        </listOfProducts>
        <listOfModifiers>
          <modifierSpeciesReference/>
        </listOfModifiers>
      </reaction>
      <reaction id="DSAT">
        <listOfReactants>
          <speciesReference id="sid_C00836"/>
        </listOfReactants>
        <listOfProducts>
          <speciesReference id="sid_C00010"/>
          <speciesReference id="sid_C00080"/>
        </listOfProducts>
        <listOfModifiers>
          <modifierSpeciesReference/>
        </listOfModifiers>
      </reaction>
      <reaction id="B3GNT36g">
        <listOfReactants>
          <speciesReference id="sid_C01132"/>
        </listOfReactants>
        <listOfProducts>
          <speciesReference id="sid_C00001"/>
        </listOfProducts>
        <listOfModifiers>
          <modifierSpeciesReference/>
        </listOfModifiers>
      </reaction>
    </listOfReactions>
  </model>
</sbml>
