# Supplementary material for: Constructing a fish metabolic network model
Source: Genome Biol. 2010 Nov 29;11(11):R115. doi: 10.1186/gb-2010-11-11-r115 (PMC3156954; doi:10.1186/gb-2010-11-11-r115)
Supplement: Additional file 5 — SBML distribution of MetaFishNet pathways. [file gb-2010-11-11-r115-S5.zip › sbml/mfn1v9path138.xml]

<?xml version="1.0" encoding="UTF-8"?>
<sbml xmlns="http://www.sbml.org/sbml/level2/version4" level="2" version="4">
  <model name="Glutamate metabolism">
    <annotation>a pathway from MetaFishNet project</annotation>
    <listOfSpeciesTypes>
      <speciesType id="enzyme"/>
      <speciesType id="compound"/>
    </listOfSpeciesTypes>
    <listOfSpecies>
      <species id="sid_6_3_2_2" name="6.3.2.2" speciesType="enzyme"/>
      <species id="sid_1_8_1_7" name="1.8.1.7" speciesType="enzyme"/>
      <species id="sid_4_1_1_15" name="4.1.1.15" speciesType="enzyme"/>
      <species id="sid_2_6_1_1" name="2.6.1.1" speciesType="enzyme"/>
      <species id="sid_2_6_1_2" name="2.6.1.2" speciesType="enzyme"/>
      <species id="sid_2_6_1_19" name="2.6.1.19" speciesType="enzyme"/>
      <species id="sid_1_5_1_12" name="1.5.1.12" speciesType="enzyme"/>
      <species id="sid_6_3_4_16" name="6.3.4.16" speciesType="enzyme"/>
      <species id="sid_1_2_1_24" name="1.2.1.24" speciesType="enzyme"/>
      <species id="sid_1_4_1_2" name="1.4.1.2" speciesType="enzyme"/>
      <species id="sid_4_1_1_19_4_1_1_15" name="4.1.1.19;4.1.1.15" speciesType="enzyme"/>
      <species id="sid_3_5_1_2" name="3.5.1.2" speciesType="enzyme"/>
      <species id="sid_6_3_1_2" name="6.3.1.2" speciesType="enzyme"/>
      <species id="sid_C00025" name="C00025" speciesType="compound"/>
      <species id="sid_C00026" name="C00026" speciesType="compound"/>
      <species id="sid_C00009" name="C00009" speciesType="compound"/>
      <species id="sid_C00127" name="C00127" speciesType="compound"/>
      <species id="sid_C00006" name="C00006" speciesType="compound"/>
      <species id="sid_C00005" name="C00005" speciesType="compound"/>
      <species id="sid_C00004" name="C00004" speciesType="compound"/>
      <species id="sid_C00003" name="C00003" speciesType="compound"/>
      <species id="sid_C00064" name="C00064" speciesType="compound"/>
      <species id="sid_C00001" name="C00001" speciesType="compound"/>
      <species id="sid_C03912" name="C03912" speciesType="compound"/>
      <species id="sid_C00288" name="C00288" speciesType="compound"/>
      <species id="sid_C00008" name="C00008" speciesType="compound"/>
      <species id="sid_C00022" name="C00022" speciesType="compound"/>
      <species id="sid_C00051" name="C00051" speciesType="compound"/>
      <species id="sid_C00669" name="C00669" speciesType="compound"/>
      <species id="sid_C00232" name="C00232" speciesType="compound"/>
      <species id="sid_C01342" name="C01342" speciesType="compound"/>
      <species id="sid_C00011" name="C00011" speciesType="compound"/>
      <species id="sid_C00334" name="C00334" speciesType="compound"/>
      <species id="sid_C00002" name="C00002" speciesType="compound"/>
      <species id="sid_C00080" name="C00080" speciesType="compound"/>
      <species id="sid_C00042" name="C00042" speciesType="compound"/>
      <species id="sid_C00041" name="C00041" speciesType="compound"/>
      <species id="sid_C00169" name="C00169" speciesType="compound"/>
    </listOfSpecies>
    <listOfReactions>
      <reaction id="SSALxm">
        <listOfReactants>
          <speciesReference id="sid_C00001"/>
          <speciesReference id="sid_C00003"/>
          <speciesReference id="sid_C00232"/>
        </listOfReactants>
        <listOfProducts>
          <speciesReference id="sid_C00080"/>
          <speciesReference id="sid_C00004"/>
          <speciesReference id="sid_C00042"/>
        </listOfProducts>
        <listOfModifiers>
          <modifierSpeciesReference id="sid_1_2_1_24"/>
        </listOfModifiers>
      </reaction>
      <reaction id="GLUDxm">
        <listOfReactants>
          <speciesReference id="sid_C00025"/>
          <speciesReference id="sid_C00001"/>
          <speciesReference id="sid_C00003"/>
        </listOfReactants>
        <listOfProducts>
          <speciesReference id="sid_C00026"/>
          <speciesReference id="sid_C00080"/>
          <speciesReference id="sid_C00004"/>
          <speciesReference id="sid_C01342"/>
        </listOfProducts>
        <listOfModifiers>
          <modifierSpeciesReference id="sid_1_4_1_2"/>
        </listOfModifiers>
      </reaction>
      <reaction id="R00707">
        <listOfReactants>
          <speciesReference id="sid_C03912"/>
        </listOfReactants>
        <listOfProducts>
          <speciesReference id="sid_C00025"/>
        </listOfProducts>
        <listOfModifiers>
          <modifierSpeciesReference id="sid_1_5_1_12"/>
        </listOfModifiers>
      </reaction>
      <reaction id="R00708">
        <listOfReactants>
          <speciesReference id="sid_C03912"/>
        </listOfReactants>
        <listOfProducts>
          <speciesReference id="sid_C00025"/>
        </listOfProducts>
        <listOfModifiers>
          <modifierSpeciesReference id="sid_1_5_1_12"/>
        </listOfModifiers>
      </reaction>
      <reaction id="P5CDm">
        <listOfReactants>
          <speciesReference id="sid_C03912"/>
          <speciesReference id="sid_C00001"/>
          <speciesReference id="sid_C00003"/>
        </listOfReactants>
        <listOfProducts>
          <speciesReference id="sid_C00025"/>
          <speciesReference id="sid_C00080"/>
          <speciesReference id="sid_C00004"/>
        </listOfProducts>
        <listOfModifiers>
          <modifierSpeciesReference id="sid_1_5_1_12"/>
        </listOfModifiers>
      </reaction>
      <reaction id="GTHOm">
        <listOfReactants>
          <speciesReference id="sid_C00127"/>
          <speciesReference id="sid_C00080"/>
          <speciesReference id="sid_C00005"/>
        </listOfReactants>
        <listOfProducts>
          <speciesReference id="sid_C00051"/>
          <speciesReference id="sid_C00006"/>
        </listOfProducts>
        <listOfModifiers>
          <modifierSpeciesReference id="sid_1_8_1_7"/>
        </listOfModifiers>
      </reaction>
      <reaction id="R00355">
        <listOfReactants>
          <speciesReference id="sid_C00026"/>
        </listOfReactants>
        <listOfProducts>
          <speciesReference id="sid_C00025"/>
        </listOfProducts>
        <listOfModifiers>
          <modifierSpeciesReference id="sid_2_6_1_1"/>
        </listOfModifiers>
      </reaction>
      <reaction id="R01648">
        <listOfReactants>
          <speciesReference id="sid_C00334"/>
        </listOfReactants>
        <listOfProducts>
          <speciesReference id="sid_C00232"/>
        </listOfProducts>
        <listOfModifiers>
          <modifierSpeciesReference id="sid_2_6_1_19"/>
        </listOfModifiers>
      </reaction>
      <reaction id="ABTArm">
        <listOfReactants>
          <speciesReference id="sid_C00334"/>
          <speciesReference id="sid_C00026"/>
        </listOfReactants>
        <listOfProducts>
          <speciesReference id="sid_C00025"/>
          <speciesReference id="sid_C00232"/>
        </listOfProducts>
        <listOfModifiers>
          <modifierSpeciesReference id="sid_2_6_1_19"/>
        </listOfModifiers>
      </reaction>
      <reaction id="ALATA_L">
        <listOfReactants>
          <speciesReference id="sid_C00026"/>
          <speciesReference id="sid_C00041"/>
        </listOfReactants>
        <listOfProducts>
          <speciesReference id="sid_C00025"/>
          <speciesReference id="sid_C00022"/>
        </listOfProducts>
        <listOfModifiers>
          <modifierSpeciesReference id="sid_2_6_1_2"/>
        </listOfModifiers>
      </reaction>
      <reaction id="GLUNm">
        <listOfReactants>
          <speciesReference id="sid_C00064"/>
          <speciesReference id="sid_C00001"/>
        </listOfReactants>
        <listOfProducts>
          <speciesReference id="sid_C00025"/>
          <speciesReference id="sid_C01342"/>
        </listOfProducts>
        <listOfModifiers>
          <modifierSpeciesReference id="sid_3_5_1_2"/>
        </listOfModifiers>
      </reaction>
      <reaction id="GLUDC">
        <listOfReactants>
          <speciesReference id="sid_C00025"/>
          <speciesReference id="sid_C00080"/>
        </listOfReactants>
        <listOfProducts>
          <speciesReference id="sid_C00334"/>
          <speciesReference id="sid_C00011"/>
        </listOfProducts>
        <listOfModifiers>
          <modifierSpeciesReference id="sid_4_1_1_15"/>
        </listOfModifiers>
      </reaction>
      <reaction id="R00261">
        <listOfReactants>
          <speciesReference id="sid_C00025"/>
        </listOfReactants>
        <listOfProducts>
          <speciesReference id="sid_C00334"/>
        </listOfProducts>
        <listOfModifiers>
          <modifierSpeciesReference id="sid_4_1_1_19_4_1_1_15"/>
        </listOfModifiers>
      </reaction>
      <reaction id="GLNS">
        <listOfReactants>
          <speciesReference id="sid_C00002"/>
          <speciesReference id="sid_C00025"/>
          <speciesReference id="sid_C01342"/>
        </listOfReactants>
        <listOfProducts>
          <speciesReference id="sid_C00008"/>
          <speciesReference id="sid_C00064"/>
          <speciesReference id="sid_C00080"/>
          <speciesReference id="sid_C00009"/>
        </listOfProducts>
        <listOfModifiers>
          <modifierSpeciesReference id="sid_6_3_1_2"/>
        </listOfModifiers>
      </reaction>
      <reaction id="R00894">
        <listOfReactants>
          <speciesReference id="sid_C00025"/>
        </listOfReactants>
        <listOfProducts>
          <speciesReference id="sid_C00669"/>
        </listOfProducts>
        <listOfModifiers>
          <modifierSpeciesReference id="sid_6_3_2_2"/>
        </listOfModifiers>
      </reaction>
      <reaction id="CBPSam">
        <listOfReactants>
          <speciesReference id="sid_C00002"/>
          <speciesReference id="sid_C00288"/>
          <speciesReference id="sid_C01342"/>
        </listOfReactants>
        <listOfProducts>
          <speciesReference id="sid_C00008"/>
          <speciesReference id="sid_C00169"/>
          <speciesReference id="sid_C00080"/>
          <speciesReference id="sid_C00009"/>
        </listOfProducts>
        <listOfModifiers>
          <modifierSpeciesReference id="sid_6_3_4_16"/>
        </listOfModifiers>
      </reaction>
    </listOfReactions>
  </model>
</sbml>
