# Supplementary material for: Constructing a fish metabolic network model
Source: Genome Biol. 2010 Nov 29;11(11):R115. doi: 10.1186/gb-2010-11-11-r115 (PMC3156954; doi:10.1186/gb-2010-11-11-r115)
Supplement: Additional file 5 — SBML distribution of MetaFishNet pathways. [file gb-2010-11-11-r115-S5.zip › sbml/mfn1v9path185.xml]

<?xml version="1.0" encoding="UTF-8"?>
<sbml xmlns="http://www.sbml.org/sbml/level2/version4" level="2" version="4">
  <model name="Pyrimidine metabolism">
    <annotation>a pathway from MetaFishNet project</annotation>
    <listOfSpeciesTypes>
      <speciesType id="enzyme"/>
      <speciesType id="compound"/>
    </listOfSpeciesTypes>
    <listOfSpecies>
      <species id="sid_3_5_2_2" name="3.5.2.2" speciesType="enzyme"/>
      <species id="sid_2_1_1_45" name="2.1.1.45" speciesType="enzyme"/>
      <species id="sid_3_6_1_5_3_6_1_39" name="3.6.1.5;3.6.1.39" speciesType="enzyme"/>
      <species id="sid_2_7_4_6" name="2.7.4.6" speciesType="enzyme"/>
      <species id="sid_3_6_1_8_3_6_1_19" name="3.6.1.8;3.6.1.19" speciesType="enzyme"/>
      <species id="sid_2_4_2_3" name="2.4.2.3" speciesType="enzyme"/>
      <species id="sid_2_7_7_7" name="2.7.7.7" speciesType="enzyme"/>
      <species id="sid_2_4_2_4" name="2.4.2.4" speciesType="enzyme"/>
      <species id="sid_3_5_4_5" name="3.5.4.5" speciesType="enzyme"/>
      <species id="sid_2_7_4_9" name="2.7.4.9" speciesType="enzyme"/>
      <species id="sid_1_3_3_1_1_3_99_11" name="1.3.3.1;1.3.99.11" speciesType="enzyme"/>
      <species id="sid_2_7_1_74" name="2.7.1.74" speciesType="enzyme"/>
      <species id="sid_2_4_2_10" name="2.4.2.10" speciesType="enzyme"/>
      <species id="sid_2_7_4_10" name="2.7.4.10" speciesType="enzyme"/>
      <species id="sid_2_7_4_4_2_7_4_14" name="2.7.4.4;2.7.4.14" speciesType="enzyme"/>
      <species id="sid_2_7_7_6" name="2.7.7.6" speciesType="enzyme"/>
      <species id="sid_4_1_1_23" name="4.1.1.23" speciesType="enzyme"/>
      <species id="sid_1_3_1_2" name="1.3.1.2" speciesType="enzyme"/>
      <species id="sid_2_7_7_52_2_7_7_6" name="2.7.7.52;2.7.7.6" speciesType="enzyme"/>
      <species id="sid_1_17_4_1_1_14_17_1" name="1.17.4.1;1.14.17.1" speciesType="enzyme"/>
      <species id="sid_4_2_1_70" name="4.2.1.70" speciesType="enzyme"/>
      <species id="sid_3_5_4_14_3_5_4_5" name="3.5.4.14;3.5.4.5" speciesType="enzyme"/>
      <species id="sid_3_6_1_5_3_6_1_6" name="3.6.1.5;3.6.1.6" speciesType="enzyme"/>
      <species id="sid_2_7_4_12_2_7_4_9" name="2.7.4.12;2.7.4.9" speciesType="enzyme"/>
      <species id="sid_2_7_4_14" name="2.7.4.14" speciesType="enzyme"/>
      <species id="sid_3_6_1_19_3_6_1_23" name="3.6.1.19;3.6.1.23" speciesType="enzyme"/>
      <species id="sid_3_1_3_5" name="3.1.3.5" speciesType="enzyme"/>
      <species id="sid_2_7_1_48" name="2.7.1.48" speciesType="enzyme"/>
      <species id="sid_1_17_4_1" name="1.17.4.1" speciesType="enzyme"/>
      <species id="sid_6_3_5_5" name="6.3.5.5" speciesType="enzyme"/>
      <species id="sid_2_7_1_40" name="2.7.1.40" speciesType="enzyme"/>
      <species id="sid_2_1_3_2" name="2.1.3.2" speciesType="enzyme"/>
      <species id="sid_2_7_4_4_2_7_4_9" name="2.7.4.4;2.7.4.9" speciesType="enzyme"/>
      <species id="sid_2_4_2_1_2_4_2_4_2_4_2_23" name="2.4.2.1;2.4.2.4;2.4.2.23" speciesType="enzyme"/>
      <species id="sid_3_6_1_5" name="3.6.1.5" speciesType="enzyme"/>
      <species id="sid_6_3_4_2" name="6.3.4.2" speciesType="enzyme"/>
      <species id="sid_2_7_1_21" name="2.7.1.21" speciesType="enzyme"/>
      <species id="sid_3_1_3_5_3_1_3_35" name="3.1.3.5;3.1.3.35" speciesType="enzyme"/>
      <species id="sid_3_6_1_9_3_6_1_8" name="3.6.1.9;3.6.1.8" speciesType="enzyme"/>
      <species id="sid_2_4_2_1_2_4_2_4" name="2.4.2.1;2.4.2.4" speciesType="enzyme"/>
      <species id="sid_3_5_1_6" name="3.5.1.6" speciesType="enzyme"/>
      <species id="sid_C00106" name="C00106" speciesType="compound"/>
      <species id="sid_C00025" name="C00025" speciesType="compound"/>
      <species id="sid_C00342" name="C00342" speciesType="compound"/>
      <species id="sid_C00343" name="C00343" speciesType="compound"/>
      <species id="sid_C00363" name="C00363" speciesType="compound"/>
      <species id="sid_C00364" name="C00364" speciesType="compound"/>
      <species id="sid_C00008" name="C00008" speciesType="compound"/>
      <species id="sid_C00007" name="C00007" speciesType="compound"/>
      <species id="sid_C00006" name="C00006" speciesType="compound"/>
      <species id="sid_C00005" name="C00005" speciesType="compound"/>
      <species id="sid_C00029" name="C00029" speciesType="compound"/>
      <species id="sid_C00027" name="C00027" speciesType="compound"/>
      <species id="sid_C00001" name="C00001" speciesType="compound"/>
      <species id="sid_C01103" name="C01103" speciesType="compound"/>
      <species id="sid_C00365" name="C00365" speciesType="compound"/>
      <species id="sid_C07293" name="C07293" speciesType="compound"/>
      <species id="sid_C07292" name="C07292" speciesType="compound"/>
      <species id="sid_C00064" name="C00064" speciesType="compound"/>
      <species id="sid_C00288" name="C00288" speciesType="compound"/>
      <species id="sid_C00104" name="C00104" speciesType="compound"/>
      <species id="sid_C01342" name="C01342" speciesType="compound"/>
      <species id="sid_C00020" name="C00020" speciesType="compound"/>
      <species id="sid_C00399" name="C00399" speciesType="compound"/>
      <species id="sid_C00009" name="C00009" speciesType="compound"/>
      <species id="sid_C01168" name="C01168" speciesType="compound"/>
      <species id="sid_C00055" name="C00055" speciesType="compound"/>
      <species id="sid_C00906" name="C00906" speciesType="compound"/>
      <species id="sid_C00415" name="C00415" speciesType="compound"/>
      <species id="sid_C00438" name="C00438" speciesType="compound"/>
      <species id="sid_C00361" name="C00361" speciesType="compound"/>
      <species id="sid_C05145" name="C05145" speciesType="compound"/>
      <species id="sid_C00458" name="C00458" speciesType="compound"/>
      <species id="sid_C00459" name="C00459" speciesType="compound"/>
      <species id="sid_C03265" name="C03265" speciesType="compound"/>
      <species id="sid_C00705" name="C00705" speciesType="compound"/>
      <species id="sid_C00143" name="C00143" speciesType="compound"/>
      <species id="sid_C00105" name="C00105" speciesType="compound"/>
      <species id="sid_C01346" name="C01346" speciesType="compound"/>
      <species id="sid_C00214" name="C00214" speciesType="compound"/>
      <species id="sid_C00178" name="C00178" speciesType="compound"/>
      <species id="sid_C00013" name="C00013" speciesType="compound"/>
      <species id="sid_C00063" name="C00063" speciesType="compound"/>
      <species id="sid_C00881" name="C00881" speciesType="compound"/>
      <species id="sid_C00046" name="C00046" speciesType="compound"/>
      <species id="sid_C00011" name="C00011" speciesType="compound"/>
      <species id="sid_C00117" name="C00117" speciesType="compound"/>
      <species id="sid_C00295" name="C00295" speciesType="compound"/>
      <species id="sid_C00014" name="C00014" speciesType="compound"/>
      <species id="sid_C00015" name="C00015" speciesType="compound"/>
      <species id="sid_C00112" name="C00112" speciesType="compound"/>
      <species id="sid_C00119" name="C00119" speciesType="compound"/>
      <species id="sid_C00337" name="C00337" speciesType="compound"/>
      <species id="sid_C00075" name="C00075" speciesType="compound"/>
      <species id="sid_C00002" name="C00002" speciesType="compound"/>
      <species id="sid_C00074" name="C00074" speciesType="compound"/>
      <species id="sid_C00039" name="C00039" speciesType="compound"/>
      <species id="sid_C00299" name="C00299" speciesType="compound"/>
      <species id="sid_C00131" name="C00131" speciesType="compound"/>
      <species id="sid_C05100" name="C05100" speciesType="compound"/>
      <species id="sid_C00475" name="C00475" speciesType="compound"/>
      <species id="sid_C00442" name="C00442" speciesType="compound"/>
      <species id="sid_C00081" name="C00081" speciesType="compound"/>
      <species id="sid_C00080" name="C00080" speciesType="compound"/>
      <species id="sid_C00429" name="C00429" speciesType="compound"/>
      <species id="sid_C00526" name="C00526" speciesType="compound"/>
      <species id="sid_C00286" name="C00286" speciesType="compound"/>
      <species id="sid_C00035" name="C00035" speciesType="compound"/>
      <species id="sid_C00169" name="C00169" speciesType="compound"/>
      <species id="sid_C00672" name="C00672" speciesType="compound"/>
      <species id="sid_C00103" name="C00103" speciesType="compound"/>
      <species id="sid_C00239" name="C00239" speciesType="compound"/>
      <species id="sid_C00044" name="C00044" speciesType="compound"/>
      <species id="sid_C00022" name="C00022" speciesType="compound"/>
      <species id="sid_C02642" name="C02642" speciesType="compound"/>
      <species id="sid_C00049" name="C00049" speciesType="compound"/>
      <species id="sid_C00206" name="C00206" speciesType="compound"/>
      <species id="sid_C00099" name="C00099" speciesType="compound"/>
      <species id="sid_C00460" name="C00460" speciesType="compound"/>
    </listOfSpecies>
    <listOfReactions>
      <reaction id="RE1515">
        <listOfReactants>
          <speciesReference id="sid_C00015"/>
          <speciesReference id="sid_C07292"/>
        </listOfReactants>
        <listOfProducts>
          <speciesReference id="sid_C01346"/>
          <speciesReference id="sid_C00001"/>
          <speciesReference id="sid_C07293"/>
        </listOfProducts>
        <listOfModifiers>
          <modifierSpeciesReference id="sid_1_17_4_1"/>
        </listOfModifiers>
      </reaction>
      <reaction id="RE0456">
        <listOfReactants>
          <speciesReference id="sid_C00075"/>
          <speciesReference id="sid_C00342"/>
        </listOfReactants>
        <listOfProducts>
          <speciesReference id="sid_C00460"/>
          <speciesReference id="sid_C00001"/>
          <speciesReference id="sid_C00343"/>
        </listOfProducts>
        <listOfModifiers>
          <modifierSpeciesReference id="sid_1_17_4_1"/>
        </listOfModifiers>
      </reaction>
      <reaction id="R02024">
        <listOfReactants>
          <speciesReference id="sid_C00705"/>
          <speciesReference id="sid_C00343"/>
          <speciesReference id="sid_C00001"/>
        </listOfReactants>
        <listOfProducts>
          <speciesReference id="sid_C00342"/>
          <speciesReference id="sid_C00112"/>
        </listOfProducts>
        <listOfModifiers>
          <modifierSpeciesReference id="sid_1_17_4_1"/>
        </listOfModifiers>
      </reaction>
      <reaction id="R02018">
        <listOfReactants>
          <speciesReference id="sid_C01346"/>
          <speciesReference id="sid_C00343"/>
          <speciesReference id="sid_C00001"/>
        </listOfReactants>
        <listOfProducts>
          <speciesReference id="sid_C00342"/>
          <speciesReference id="sid_C00015"/>
        </listOfProducts>
        <listOfModifiers>
          <modifierSpeciesReference id="sid_1_17_4_1"/>
        </listOfModifiers>
      </reaction>
      <reaction id="RE1580">
        <listOfReactants>
          <speciesReference id="sid_C00112"/>
          <speciesReference id="sid_C07292"/>
        </listOfReactants>
        <listOfProducts>
          <speciesReference id="sid_C00705"/>
          <speciesReference id="sid_C00001"/>
          <speciesReference id="sid_C07293"/>
        </listOfProducts>
        <listOfModifiers>
          <modifierSpeciesReference id="sid_1_17_4_1_1_14_17_1"/>
        </listOfModifiers>
      </reaction>
      <reaction id="R00978">
        <listOfReactants>
          <speciesReference id="sid_C00429"/>
          <speciesReference id="sid_C00006"/>
        </listOfReactants>
        <listOfProducts>
          <speciesReference id="sid_C00106"/>
          <speciesReference id="sid_C00005"/>
          <speciesReference id="sid_C00080"/>
        </listOfProducts>
        <listOfModifiers>
          <modifierSpeciesReference id="sid_1_3_1_2"/>
        </listOfModifiers>
      </reaction>
      <reaction id="R01415">
        <listOfReactants>
          <speciesReference id="sid_C00906"/>
          <speciesReference id="sid_C00006"/>
        </listOfReactants>
        <listOfProducts>
          <speciesReference id="sid_C00178"/>
          <speciesReference id="sid_C00005"/>
          <speciesReference id="sid_C00080"/>
        </listOfProducts>
        <listOfModifiers>
          <modifierSpeciesReference id="sid_1_3_1_2"/>
        </listOfModifiers>
      </reaction>
      <reaction id="R01867">
        <listOfReactants>
          <speciesReference id="sid_C00337"/>
          <speciesReference id="sid_C00007"/>
        </listOfReactants>
        <listOfProducts>
          <speciesReference id="sid_C00295"/>
          <speciesReference id="sid_C00027"/>
        </listOfProducts>
        <listOfModifiers>
          <modifierSpeciesReference id="sid_1_3_3_1_1_3_99_11"/>
        </listOfModifiers>
      </reaction>
      <reaction id="R02101">
        <listOfReactants>
          <speciesReference id="sid_C00365"/>
          <speciesReference id="sid_C00143"/>
        </listOfReactants>
        <listOfProducts>
          <speciesReference id="sid_C00415"/>
          <speciesReference id="sid_C00364"/>
        </listOfProducts>
        <listOfModifiers>
          <modifierSpeciesReference id="sid_2_1_1_45"/>
        </listOfModifiers>
      </reaction>
      <reaction id="R01397">
        <listOfReactants>
          <speciesReference id="sid_C00169"/>
          <speciesReference id="sid_C00049"/>
        </listOfReactants>
        <listOfProducts>
          <speciesReference id="sid_C00009"/>
          <speciesReference id="sid_C00438"/>
        </listOfProducts>
        <listOfModifiers>
          <modifierSpeciesReference id="sid_2_1_3_2"/>
        </listOfModifiers>
      </reaction>
      <reaction id="R01870">
        <listOfReactants>
          <speciesReference id="sid_C01103"/>
          <speciesReference id="sid_C00013"/>
        </listOfReactants>
        <listOfProducts>
          <speciesReference id="sid_C00295"/>
          <speciesReference id="sid_C00119"/>
        </listOfProducts>
        <listOfModifiers>
          <modifierSpeciesReference id="sid_2_4_2_10"/>
        </listOfModifiers>
      </reaction>
      <reaction id="R02483">
        <listOfReactants>
          <speciesReference id="sid_C00526"/>
          <speciesReference id="sid_C00009"/>
        </listOfReactants>
        <listOfProducts>
          <speciesReference id="sid_C00106"/>
          <speciesReference id="sid_C00672"/>
        </listOfProducts>
        <listOfModifiers>
          <modifierSpeciesReference id="sid_2_4_2_1_2_4_2_4"/>
        </listOfModifiers>
      </reaction>
      <reaction id="R02484">
        <listOfReactants>
          <speciesReference id="sid_C00526"/>
        </listOfReactants>
        <listOfProducts>
          <speciesReference id="sid_C00106"/>
        </listOfProducts>
        <listOfModifiers>
          <modifierSpeciesReference id="sid_2_4_2_1_2_4_2_4_2_4_2_23"/>
        </listOfModifiers>
      </reaction>
      <reaction id="R01876">
        <listOfReactants>
          <speciesReference id="sid_C00299"/>
          <speciesReference id="sid_C00009"/>
        </listOfReactants>
        <listOfProducts>
          <speciesReference id="sid_C00106"/>
          <speciesReference id="sid_C00442"/>
        </listOfProducts>
        <listOfModifiers>
          <modifierSpeciesReference id="sid_2_4_2_3"/>
        </listOfModifiers>
      </reaction>
      <reaction id="R01570">
        <listOfReactants>
          <speciesReference id="sid_C00214"/>
          <speciesReference id="sid_C00009"/>
        </listOfReactants>
        <listOfProducts>
          <speciesReference id="sid_C00178"/>
          <speciesReference id="sid_C00672"/>
        </listOfProducts>
        <listOfModifiers>
          <modifierSpeciesReference id="sid_2_4_2_4"/>
        </listOfModifiers>
      </reaction>
      <reaction id="R01567">
        <listOfReactants>
          <speciesReference id="sid_C00002"/>
          <speciesReference id="sid_C00214"/>
        </listOfReactants>
        <listOfProducts>
          <speciesReference id="sid_C00008"/>
          <speciesReference id="sid_C00364"/>
        </listOfProducts>
        <listOfModifiers>
          <modifierSpeciesReference id="sid_2_7_1_21"/>
        </listOfModifiers>
      </reaction>
      <reaction id="R02099">
        <listOfReactants>
          <speciesReference id="sid_C00002"/>
          <speciesReference id="sid_C00526"/>
        </listOfReactants>
        <listOfProducts>
          <speciesReference id="sid_C00008"/>
          <speciesReference id="sid_C00365"/>
        </listOfProducts>
        <listOfModifiers>
          <modifierSpeciesReference id="sid_2_7_1_21"/>
        </listOfModifiers>
      </reaction>
      <reaction id="RE1530">
        <listOfReactants>
          <speciesReference id="sid_C00286"/>
          <speciesReference id="sid_C00526"/>
        </listOfReactants>
        <listOfProducts>
          <speciesReference id="sid_C00361"/>
          <speciesReference id="sid_C00365"/>
          <speciesReference id="sid_C00080"/>
        </listOfProducts>
        <listOfModifiers>
          <modifierSpeciesReference id="sid_2_7_1_21"/>
        </listOfModifiers>
      </reaction>
      <reaction id="R00659">
        <listOfReactants>
          <speciesReference id="sid_C00075"/>
          <speciesReference id="sid_C00022"/>
        </listOfReactants>
        <listOfProducts>
          <speciesReference id="sid_C00015"/>
          <speciesReference id="sid_C00074"/>
        </listOfProducts>
        <listOfModifiers>
          <modifierSpeciesReference id="sid_2_7_1_40"/>
        </listOfModifiers>
      </reaction>
      <reaction id="RE2954">
        <listOfReactants>
          <speciesReference id="sid_C00363"/>
          <speciesReference id="sid_C00074"/>
          <speciesReference id="sid_C00080"/>
        </listOfReactants>
        <listOfProducts>
          <speciesReference id="sid_C00459"/>
          <speciesReference id="sid_C00022"/>
        </listOfProducts>
        <listOfModifiers>
          <modifierSpeciesReference id="sid_2_7_1_40"/>
        </listOfModifiers>
      </reaction>
      <reaction id="RE2967">
        <listOfReactants>
          <speciesReference id="sid_C00705"/>
          <speciesReference id="sid_C00074"/>
          <speciesReference id="sid_C00080"/>
        </listOfReactants>
        <listOfProducts>
          <speciesReference id="sid_C00458"/>
          <speciesReference id="sid_C00022"/>
        </listOfProducts>
        <listOfModifiers>
          <modifierSpeciesReference id="sid_2_7_1_40"/>
        </listOfModifiers>
      </reaction>
      <reaction id="R00964">
        <listOfReactants>
          <speciesReference id="sid_C00002"/>
          <speciesReference id="sid_C00299"/>
        </listOfReactants>
        <listOfProducts>
          <speciesReference id="sid_C00008"/>
          <speciesReference id="sid_C00105"/>
        </listOfProducts>
        <listOfModifiers>
          <modifierSpeciesReference id="sid_2_7_1_48"/>
        </listOfModifiers>
      </reaction>
      <reaction id="R00513">
        <listOfReactants>
          <speciesReference id="sid_C00002"/>
          <speciesReference id="sid_C00475"/>
        </listOfReactants>
        <listOfProducts>
          <speciesReference id="sid_C00008"/>
          <speciesReference id="sid_C00055"/>
        </listOfProducts>
        <listOfModifiers>
          <modifierSpeciesReference id="sid_2_7_1_48"/>
        </listOfModifiers>
      </reaction>
      <reaction id="R00968">
        <listOfReactants>
          <speciesReference id="sid_C00044"/>
          <speciesReference id="sid_C00299"/>
        </listOfReactants>
        <listOfProducts>
          <speciesReference id="sid_C00035"/>
          <speciesReference id="sid_C00105"/>
        </listOfProducts>
        <listOfModifiers>
          <modifierSpeciesReference id="sid_2_7_1_48"/>
        </listOfModifiers>
      </reaction>
      <reaction id="R00517">
        <listOfReactants>
          <speciesReference id="sid_C00044"/>
          <speciesReference id="sid_C00475"/>
        </listOfReactants>
        <listOfProducts>
          <speciesReference id="sid_C00035"/>
          <speciesReference id="sid_C00055"/>
        </listOfProducts>
        <listOfModifiers>
          <modifierSpeciesReference id="sid_2_7_1_48"/>
        </listOfModifiers>
      </reaction>
      <reaction id="R00967">
        <listOfReactants>
          <speciesReference id="sid_C00075"/>
          <speciesReference id="sid_C00299"/>
        </listOfReactants>
        <listOfProducts>
          <speciesReference id="sid_C00015"/>
          <speciesReference id="sid_C00105"/>
        </listOfProducts>
        <listOfModifiers>
          <modifierSpeciesReference id="sid_2_7_1_48"/>
        </listOfModifiers>
      </reaction>
      <reaction id="R00516">
        <listOfReactants>
          <speciesReference id="sid_C00075"/>
          <speciesReference id="sid_C00475"/>
        </listOfReactants>
        <listOfProducts>
          <speciesReference id="sid_C00015"/>
          <speciesReference id="sid_C00055"/>
        </listOfProducts>
        <listOfModifiers>
          <modifierSpeciesReference id="sid_2_7_1_48"/>
        </listOfModifiers>
      </reaction>
      <reaction id="R00970">
        <listOfReactants>
          <speciesReference id="sid_C00081"/>
          <speciesReference id="sid_C00299"/>
        </listOfReactants>
        <listOfProducts>
          <speciesReference id="sid_C00104"/>
          <speciesReference id="sid_C00105"/>
        </listOfProducts>
        <listOfModifiers>
          <modifierSpeciesReference id="sid_2_7_1_48"/>
        </listOfModifiers>
      </reaction>
      <reaction id="R00962">
        <listOfReactants>
          <speciesReference id="sid_C00081"/>
          <speciesReference id="sid_C00475"/>
        </listOfReactants>
        <listOfProducts>
          <speciesReference id="sid_C00104"/>
          <speciesReference id="sid_C00055"/>
        </listOfProducts>
        <listOfModifiers>
          <modifierSpeciesReference id="sid_2_7_1_48"/>
        </listOfModifiers>
      </reaction>
      <reaction id="R01549">
        <listOfReactants>
          <speciesReference id="sid_C00131"/>
          <speciesReference id="sid_C00299"/>
        </listOfReactants>
        <listOfProducts>
          <speciesReference id="sid_C00206"/>
          <speciesReference id="sid_C00105"/>
        </listOfProducts>
        <listOfModifiers>
          <modifierSpeciesReference id="sid_2_7_1_48"/>
        </listOfModifiers>
      </reaction>
      <reaction id="R01548">
        <listOfReactants>
          <speciesReference id="sid_C00131"/>
          <speciesReference id="sid_C00475"/>
        </listOfReactants>
        <listOfProducts>
          <speciesReference id="sid_C00206"/>
          <speciesReference id="sid_C00055"/>
        </listOfProducts>
        <listOfModifiers>
          <modifierSpeciesReference id="sid_2_7_1_48"/>
        </listOfModifiers>
      </reaction>
      <reaction id="R01880">
        <listOfReactants>
          <speciesReference id="sid_C00286"/>
          <speciesReference id="sid_C00299"/>
        </listOfReactants>
        <listOfProducts>
          <speciesReference id="sid_C00361"/>
          <speciesReference id="sid_C00105"/>
        </listOfProducts>
        <listOfModifiers>
          <modifierSpeciesReference id="sid_2_7_1_48"/>
        </listOfModifiers>
      </reaction>
      <reaction id="R02091">
        <listOfReactants>
          <speciesReference id="sid_C00286"/>
          <speciesReference id="sid_C00475"/>
        </listOfReactants>
        <listOfProducts>
          <speciesReference id="sid_C00361"/>
          <speciesReference id="sid_C00055"/>
        </listOfProducts>
        <listOfModifiers>
          <modifierSpeciesReference id="sid_2_7_1_48"/>
        </listOfModifiers>
      </reaction>
      <reaction id="R02327">
        <listOfReactants>
          <speciesReference id="sid_C00458"/>
          <speciesReference id="sid_C00299"/>
        </listOfReactants>
        <listOfProducts>
          <speciesReference id="sid_C00705"/>
          <speciesReference id="sid_C00105"/>
        </listOfProducts>
        <listOfModifiers>
          <modifierSpeciesReference id="sid_2_7_1_48"/>
        </listOfModifiers>
      </reaction>
      <reaction id="R02371">
        <listOfReactants>
          <speciesReference id="sid_C00458"/>
          <speciesReference id="sid_C00475"/>
        </listOfReactants>
        <listOfProducts>
          <speciesReference id="sid_C00705"/>
          <speciesReference id="sid_C00055"/>
        </listOfProducts>
        <listOfModifiers>
          <modifierSpeciesReference id="sid_2_7_1_48"/>
        </listOfModifiers>
      </reaction>
      <reaction id="R02097">
        <listOfReactants>
          <speciesReference id="sid_C00459"/>
          <speciesReference id="sid_C00299"/>
        </listOfReactants>
        <listOfProducts>
          <speciesReference id="sid_C00363"/>
          <speciesReference id="sid_C00105"/>
        </listOfProducts>
        <listOfModifiers>
          <modifierSpeciesReference id="sid_2_7_1_48"/>
        </listOfModifiers>
      </reaction>
      <reaction id="R02096">
        <listOfReactants>
          <speciesReference id="sid_C00459"/>
          <speciesReference id="sid_C00475"/>
        </listOfReactants>
        <listOfProducts>
          <speciesReference id="sid_C00363"/>
          <speciesReference id="sid_C00055"/>
        </listOfProducts>
        <listOfModifiers>
          <modifierSpeciesReference id="sid_2_7_1_48"/>
        </listOfModifiers>
      </reaction>
      <reaction id="R02332">
        <listOfReactants>
          <speciesReference id="sid_C00460"/>
          <speciesReference id="sid_C00299"/>
        </listOfReactants>
        <listOfProducts>
          <speciesReference id="sid_C01346"/>
          <speciesReference id="sid_C00105"/>
        </listOfProducts>
        <listOfModifiers>
          <modifierSpeciesReference id="sid_2_7_1_48"/>
        </listOfModifiers>
      </reaction>
      <reaction id="R02372">
        <listOfReactants>
          <speciesReference id="sid_C00460"/>
          <speciesReference id="sid_C00475"/>
        </listOfReactants>
        <listOfProducts>
          <speciesReference id="sid_C01346"/>
          <speciesReference id="sid_C00055"/>
        </listOfProducts>
        <listOfModifiers>
          <modifierSpeciesReference id="sid_2_7_1_48"/>
        </listOfModifiers>
      </reaction>
      <reaction id="R01666">
        <listOfReactants>
          <speciesReference id="sid_C00002"/>
          <speciesReference id="sid_C00881"/>
        </listOfReactants>
        <listOfProducts>
          <speciesReference id="sid_C00008"/>
          <speciesReference id="sid_C00239"/>
        </listOfProducts>
        <listOfModifiers>
          <modifierSpeciesReference id="sid_2_7_1_74"/>
        </listOfModifiers>
      </reaction>
      <reaction id="R00157">
        <listOfReactants>
          <speciesReference id="sid_C00075"/>
          <speciesReference id="sid_C00020"/>
        </listOfReactants>
        <listOfProducts>
          <speciesReference id="sid_C00015"/>
          <speciesReference id="sid_C00008"/>
        </listOfProducts>
        <listOfModifiers>
          <modifierSpeciesReference id="sid_2_7_4_10"/>
        </listOfModifiers>
      </reaction>
      <reaction id="R02094">
        <listOfReactants>
          <speciesReference id="sid_C00002"/>
          <speciesReference id="sid_C00364"/>
        </listOfReactants>
        <listOfProducts>
          <speciesReference id="sid_C00008"/>
          <speciesReference id="sid_C00363"/>
        </listOfProducts>
        <listOfModifiers>
          <modifierSpeciesReference id="sid_2_7_4_12_2_7_4_9"/>
        </listOfModifiers>
      </reaction>
      <reaction id="R00512">
        <listOfReactants>
          <speciesReference id="sid_C00002"/>
          <speciesReference id="sid_C00055"/>
        </listOfReactants>
        <listOfProducts>
          <speciesReference id="sid_C00008"/>
          <speciesReference id="sid_C00112"/>
        </listOfProducts>
        <listOfModifiers>
          <modifierSpeciesReference id="sid_2_7_4_14"/>
        </listOfModifiers>
      </reaction>
      <reaction id="R01665">
        <listOfReactants>
          <speciesReference id="sid_C00002"/>
          <speciesReference id="sid_C00239"/>
        </listOfReactants>
        <listOfProducts>
          <speciesReference id="sid_C00008"/>
          <speciesReference id="sid_C00705"/>
        </listOfProducts>
        <listOfModifiers>
          <modifierSpeciesReference id="sid_2_7_4_14"/>
        </listOfModifiers>
      </reaction>
      <reaction id="R00158">
        <listOfReactants>
          <speciesReference id="sid_C00002"/>
          <speciesReference id="sid_C00105"/>
        </listOfReactants>
        <listOfProducts>
          <speciesReference id="sid_C00008"/>
          <speciesReference id="sid_C00015"/>
        </listOfProducts>
        <listOfModifiers>
          <modifierSpeciesReference id="sid_2_7_4_4_2_7_4_14"/>
        </listOfModifiers>
      </reaction>
      <reaction id="R02098">
        <listOfReactants>
          <speciesReference id="sid_C00002"/>
          <speciesReference id="sid_C00365"/>
        </listOfReactants>
        <listOfProducts>
          <speciesReference id="sid_C00008"/>
          <speciesReference id="sid_C01346"/>
        </listOfProducts>
        <listOfModifiers>
          <modifierSpeciesReference id="sid_2_7_4_4_2_7_4_9"/>
        </listOfModifiers>
      </reaction>
      <reaction id="R00156">
        <listOfReactants>
          <speciesReference id="sid_C00002"/>
          <speciesReference id="sid_C00015"/>
        </listOfReactants>
        <listOfProducts>
          <speciesReference id="sid_C00008"/>
          <speciesReference id="sid_C00075"/>
        </listOfProducts>
        <listOfModifiers>
          <modifierSpeciesReference id="sid_2_7_4_6"/>
        </listOfModifiers>
      </reaction>
      <reaction id="R00570">
        <listOfReactants>
          <speciesReference id="sid_C00002"/>
          <speciesReference id="sid_C00112"/>
        </listOfReactants>
        <listOfProducts>
          <speciesReference id="sid_C00008"/>
          <speciesReference id="sid_C00063"/>
        </listOfProducts>
        <listOfModifiers>
          <modifierSpeciesReference id="sid_2_7_4_6"/>
        </listOfModifiers>
      </reaction>
      <reaction id="R02093">
        <listOfReactants>
          <speciesReference id="sid_C00002"/>
          <speciesReference id="sid_C00363"/>
        </listOfReactants>
        <listOfProducts>
          <speciesReference id="sid_C00008"/>
          <speciesReference id="sid_C00459"/>
        </listOfProducts>
        <listOfModifiers>
          <modifierSpeciesReference id="sid_2_7_4_6"/>
        </listOfModifiers>
      </reaction>
      <reaction id="R02326">
        <listOfReactants>
          <speciesReference id="sid_C00002"/>
          <speciesReference id="sid_C00705"/>
        </listOfReactants>
        <listOfProducts>
          <speciesReference id="sid_C00008"/>
          <speciesReference id="sid_C00458"/>
        </listOfProducts>
        <listOfModifiers>
          <modifierSpeciesReference id="sid_2_7_4_6"/>
        </listOfModifiers>
      </reaction>
      <reaction id="R02331">
        <listOfReactants>
          <speciesReference id="sid_C00002"/>
          <speciesReference id="sid_C01346"/>
        </listOfReactants>
        <listOfProducts>
          <speciesReference id="sid_C00008"/>
          <speciesReference id="sid_C00460"/>
        </listOfProducts>
        <listOfModifiers>
          <modifierSpeciesReference id="sid_2_7_4_6"/>
        </listOfModifiers>
      </reaction>
      <reaction id="RE0453">
        <listOfReactants>
          <speciesReference id="sid_C00131"/>
          <speciesReference id="sid_C00363"/>
        </listOfReactants>
        <listOfProducts>
          <speciesReference id="sid_C00206"/>
          <speciesReference id="sid_C00459"/>
        </listOfProducts>
        <listOfModifiers>
          <modifierSpeciesReference id="sid_2_7_4_6"/>
        </listOfModifiers>
      </reaction>
      <reaction id="RE0452">
        <listOfReactants>
          <speciesReference id="sid_C00131"/>
          <speciesReference id="sid_C00364"/>
        </listOfReactants>
        <listOfProducts>
          <speciesReference id="sid_C00206"/>
          <speciesReference id="sid_C00363"/>
        </listOfProducts>
        <listOfModifiers>
          <modifierSpeciesReference id="sid_2_7_4_9"/>
        </listOfModifiers>
      </reaction>
      <reaction id="R00443">
        <listOfReactants>
          <speciesReference id="sid_C00075"/>
          <speciesReference id="sid_C00046"/>
        </listOfReactants>
        <listOfProducts>
          <speciesReference id="sid_C00013"/>
          <speciesReference id="sid_C00046"/>
        </listOfProducts>
        <listOfModifiers>
          <modifierSpeciesReference id="sid_2_7_7_52_2_7_7_6"/>
        </listOfModifiers>
      </reaction>
      <reaction id="R00442">
        <listOfReactants>
          <speciesReference id="sid_C00063"/>
          <speciesReference id="sid_C00046"/>
        </listOfReactants>
        <listOfProducts>
          <speciesReference id="sid_C00013"/>
          <speciesReference id="sid_C00046"/>
        </listOfProducts>
        <listOfModifiers>
          <modifierSpeciesReference id="sid_2_7_7_6"/>
        </listOfModifiers>
      </reaction>
      <reaction id="R00377">
        <listOfReactants>
          <speciesReference id="sid_C00458"/>
          <speciesReference id="sid_C00039"/>
        </listOfReactants>
        <listOfProducts>
          <speciesReference id="sid_C00013"/>
          <speciesReference id="sid_C00039"/>
        </listOfProducts>
        <listOfModifiers>
          <modifierSpeciesReference id="sid_2_7_7_7"/>
        </listOfModifiers>
      </reaction>
      <reaction id="R00378">
        <listOfReactants>
          <speciesReference id="sid_C00459"/>
          <speciesReference id="sid_C00039"/>
        </listOfReactants>
        <listOfProducts>
          <speciesReference id="sid_C00013"/>
          <speciesReference id="sid_C00039"/>
        </listOfProducts>
        <listOfModifiers>
          <modifierSpeciesReference id="sid_2_7_7_7"/>
        </listOfModifiers>
      </reaction>
      <reaction id="R00511">
        <listOfReactants>
          <speciesReference id="sid_C00055"/>
          <speciesReference id="sid_C00001"/>
        </listOfReactants>
        <listOfProducts>
          <speciesReference id="sid_C00475"/>
          <speciesReference id="sid_C00009"/>
        </listOfProducts>
        <listOfModifiers>
          <modifierSpeciesReference id="sid_3_1_3_5"/>
        </listOfModifiers>
      </reaction>
      <reaction id="R00963">
        <listOfReactants>
          <speciesReference id="sid_C00105"/>
          <speciesReference id="sid_C00001"/>
        </listOfReactants>
        <listOfProducts>
          <speciesReference id="sid_C00299"/>
          <speciesReference id="sid_C00009"/>
        </listOfProducts>
        <listOfModifiers>
          <modifierSpeciesReference id="sid_3_1_3_5"/>
        </listOfModifiers>
      </reaction>
      <reaction id="R01664">
        <listOfReactants>
          <speciesReference id="sid_C00239"/>
          <speciesReference id="sid_C00001"/>
        </listOfReactants>
        <listOfProducts>
          <speciesReference id="sid_C00881"/>
          <speciesReference id="sid_C00009"/>
        </listOfProducts>
        <listOfModifiers>
          <modifierSpeciesReference id="sid_3_1_3_5"/>
        </listOfModifiers>
      </reaction>
      <reaction id="R01569">
        <listOfReactants>
          <speciesReference id="sid_C00364"/>
          <speciesReference id="sid_C00001"/>
        </listOfReactants>
        <listOfProducts>
          <speciesReference id="sid_C00214"/>
          <speciesReference id="sid_C00009"/>
        </listOfProducts>
        <listOfModifiers>
          <modifierSpeciesReference id="sid_3_1_3_5_3_1_3_35"/>
        </listOfModifiers>
      </reaction>
      <reaction id="R00905">
        <listOfReactants>
          <speciesReference id="sid_C02642"/>
          <speciesReference id="sid_C00001"/>
        </listOfReactants>
        <listOfProducts>
          <speciesReference id="sid_C00099"/>
          <speciesReference id="sid_C00011"/>
          <speciesReference id="sid_C00014"/>
        </listOfProducts>
        <listOfModifiers>
          <modifierSpeciesReference id="sid_3_5_1_6"/>
        </listOfModifiers>
      </reaction>
      <reaction id="UPPN">
        <listOfReactants>
          <speciesReference id="sid_C02642"/>
          <speciesReference id="sid_C00080"/>
          <speciesReference id="sid_C00001"/>
        </listOfReactants>
        <listOfProducts>
          <speciesReference id="sid_C00099"/>
          <speciesReference id="sid_C00011"/>
          <speciesReference id="sid_C01342"/>
        </listOfProducts>
        <listOfModifiers>
          <modifierSpeciesReference id="sid_3_5_1_6"/>
        </listOfModifiers>
      </reaction>
      <reaction id="R04666">
        <listOfReactants>
          <speciesReference id="sid_C05100"/>
          <speciesReference id="sid_C00001"/>
        </listOfReactants>
        <listOfProducts>
          <speciesReference id="sid_C05145"/>
          <speciesReference id="sid_C00011"/>
          <speciesReference id="sid_C00014"/>
        </listOfProducts>
        <listOfModifiers>
          <modifierSpeciesReference id="sid_3_5_1_6"/>
        </listOfModifiers>
      </reaction>
      <reaction id="BUP2">
        <listOfReactants>
          <speciesReference id="sid_C05100"/>
          <speciesReference id="sid_C00080"/>
          <speciesReference id="sid_C00001"/>
        </listOfReactants>
        <listOfProducts>
          <speciesReference id="sid_C03265"/>
          <speciesReference id="sid_C00011"/>
          <speciesReference id="sid_C01342"/>
        </listOfProducts>
        <listOfModifiers>
          <modifierSpeciesReference id="sid_3_5_1_6"/>
        </listOfModifiers>
      </reaction>
      <reaction id="R02269">
        <listOfReactants>
          <speciesReference id="sid_C00429"/>
          <speciesReference id="sid_C00001"/>
        </listOfReactants>
        <listOfProducts>
          <speciesReference id="sid_C02642"/>
        </listOfProducts>
        <listOfModifiers>
          <modifierSpeciesReference id="sid_3_5_2_2"/>
        </listOfModifiers>
      </reaction>
      <reaction id="R03055">
        <listOfReactants>
          <speciesReference id="sid_C00906"/>
          <speciesReference id="sid_C00001"/>
        </listOfReactants>
        <listOfProducts>
          <speciesReference id="sid_C05100"/>
        </listOfProducts>
        <listOfModifiers>
          <modifierSpeciesReference id="sid_3_5_2_2"/>
        </listOfModifiers>
      </reaction>
      <reaction id="R02485">
        <listOfReactants>
          <speciesReference id="sid_C00881"/>
          <speciesReference id="sid_C00001"/>
        </listOfReactants>
        <listOfProducts>
          <speciesReference id="sid_C00526"/>
          <speciesReference id="sid_C00014"/>
        </listOfProducts>
        <listOfModifiers>
          <modifierSpeciesReference id="sid_3_5_4_14_3_5_4_5"/>
        </listOfModifiers>
      </reaction>
      <reaction id="R01878">
        <listOfReactants>
          <speciesReference id="sid_C00475"/>
          <speciesReference id="sid_C00001"/>
        </listOfReactants>
        <listOfProducts>
          <speciesReference id="sid_C00299"/>
          <speciesReference id="sid_C00014"/>
        </listOfProducts>
        <listOfModifiers>
          <modifierSpeciesReference id="sid_3_5_4_5"/>
        </listOfModifiers>
      </reaction>
      <reaction id="R02100">
        <listOfReactants>
          <speciesReference id="sid_C00460"/>
          <speciesReference id="sid_C00001"/>
        </listOfReactants>
        <listOfProducts>
          <speciesReference id="sid_C00365"/>
          <speciesReference id="sid_C00013"/>
        </listOfProducts>
        <listOfModifiers>
          <modifierSpeciesReference id="sid_3_6_1_19_3_6_1_23"/>
        </listOfModifiers>
      </reaction>
      <reaction id="R00569">
        <listOfReactants>
          <speciesReference id="sid_C00063"/>
          <speciesReference id="sid_C00001"/>
        </listOfReactants>
        <listOfProducts>
          <speciesReference id="sid_C00112"/>
          <speciesReference id="sid_C00009"/>
        </listOfProducts>
        <listOfModifiers>
          <modifierSpeciesReference id="sid_3_6_1_5"/>
        </listOfModifiers>
      </reaction>
      <reaction id="R00514">
        <listOfReactants>
          <speciesReference id="sid_C00112"/>
          <speciesReference id="sid_C00001"/>
        </listOfReactants>
        <listOfProducts>
          <speciesReference id="sid_C00055"/>
          <speciesReference id="sid_C00009"/>
        </listOfProducts>
        <listOfModifiers>
          <modifierSpeciesReference id="sid_3_6_1_5"/>
        </listOfModifiers>
      </reaction>
      <reaction id="R02092">
        <listOfReactants>
          <speciesReference id="sid_C00363"/>
          <speciesReference id="sid_C00001"/>
        </listOfReactants>
        <listOfProducts>
          <speciesReference id="sid_C00364"/>
          <speciesReference id="sid_C00009"/>
        </listOfProducts>
        <listOfModifiers>
          <modifierSpeciesReference id="sid_3_6_1_5"/>
        </listOfModifiers>
      </reaction>
      <reaction id="R00159">
        <listOfReactants>
          <speciesReference id="sid_C00075"/>
          <speciesReference id="sid_C00001"/>
        </listOfReactants>
        <listOfProducts>
          <speciesReference id="sid_C00015"/>
          <speciesReference id="sid_C00009"/>
        </listOfProducts>
        <listOfModifiers>
          <modifierSpeciesReference id="sid_3_6_1_5_3_6_1_39"/>
        </listOfModifiers>
      </reaction>
      <reaction id="R02095">
        <listOfReactants>
          <speciesReference id="sid_C00459"/>
          <speciesReference id="sid_C00001"/>
        </listOfReactants>
        <listOfProducts>
          <speciesReference id="sid_C00363"/>
          <speciesReference id="sid_C00009"/>
        </listOfProducts>
        <listOfModifiers>
          <modifierSpeciesReference id="sid_3_6_1_5_3_6_1_39"/>
        </listOfModifiers>
      </reaction>
      <reaction id="R00155">
        <listOfReactants>
          <speciesReference id="sid_C00015"/>
          <speciesReference id="sid_C00001"/>
        </listOfReactants>
        <listOfProducts>
          <speciesReference id="sid_C00105"/>
          <speciesReference id="sid_C00009"/>
        </listOfProducts>
        <listOfModifiers>
          <modifierSpeciesReference id="sid_3_6_1_5_3_6_1_6"/>
        </listOfModifiers>
      </reaction>
      <reaction id="R00662">
        <listOfReactants>
          <speciesReference id="sid_C00075"/>
          <speciesReference id="sid_C00001"/>
        </listOfReactants>
        <listOfProducts>
          <speciesReference id="sid_C00105"/>
          <speciesReference id="sid_C00013"/>
        </listOfProducts>
        <listOfModifiers>
          <modifierSpeciesReference id="sid_3_6_1_8_3_6_1_19"/>
        </listOfModifiers>
      </reaction>
      <reaction id="R00287">
        <listOfReactants>
          <speciesReference id="sid_C00029"/>
          <speciesReference id="sid_C00001"/>
        </listOfReactants>
        <listOfProducts>
          <speciesReference id="sid_C00105"/>
          <speciesReference id="sid_C00103"/>
        </listOfProducts>
        <listOfModifiers>
          <modifierSpeciesReference id="sid_3_6_1_9_3_6_1_8"/>
        </listOfModifiers>
      </reaction>
      <reaction id="R00965">
        <listOfReactants>
          <speciesReference id="sid_C01103"/>
        </listOfReactants>
        <listOfProducts>
          <speciesReference id="sid_C00105"/>
          <speciesReference id="sid_C00011"/>
        </listOfProducts>
        <listOfModifiers>
          <modifierSpeciesReference id="sid_4_1_1_23"/>
        </listOfModifiers>
      </reaction>
      <reaction id="R01055">
        <listOfReactants>
          <speciesReference id="sid_C00106"/>
          <speciesReference id="sid_C00117"/>
        </listOfReactants>
        <listOfProducts>
          <speciesReference id="sid_C01168"/>
          <speciesReference id="sid_C00001"/>
        </listOfProducts>
        <listOfModifiers>
          <modifierSpeciesReference id="sid_4_2_1_70"/>
        </listOfModifiers>
      </reaction>
      <reaction id="R00571">
        <listOfReactants>
          <speciesReference id="sid_C00002"/>
          <speciesReference id="sid_C00075"/>
          <speciesReference id="sid_C00014"/>
        </listOfReactants>
        <listOfProducts>
          <speciesReference id="sid_C00008"/>
          <speciesReference id="sid_C00009"/>
          <speciesReference id="sid_C00063"/>
        </listOfProducts>
        <listOfModifiers>
          <modifierSpeciesReference id="sid_6_3_4_2"/>
        </listOfModifiers>
      </reaction>
      <reaction id="R00573">
        <listOfReactants>
          <speciesReference id="sid_C00002"/>
          <speciesReference id="sid_C00075"/>
          <speciesReference id="sid_C00064"/>
          <speciesReference id="sid_C00001"/>
        </listOfReactants>
        <listOfProducts>
          <speciesReference id="sid_C00008"/>
          <speciesReference id="sid_C00009"/>
          <speciesReference id="sid_C00063"/>
          <speciesReference id="sid_C00025"/>
        </listOfProducts>
        <listOfModifiers>
          <modifierSpeciesReference id="sid_6_3_4_2"/>
        </listOfModifiers>
      </reaction>
      <reaction id="R00575">
        <listOfReactants>
          <speciesReference id="sid_C00002"/>
          <speciesReference id="sid_C00064"/>
          <speciesReference id="sid_C00288"/>
          <speciesReference id="sid_C00001"/>
        </listOfReactants>
        <listOfProducts>
          <speciesReference id="sid_C00008"/>
          <speciesReference id="sid_C00009"/>
          <speciesReference id="sid_C00025"/>
          <speciesReference id="sid_C00169"/>
        </listOfProducts>
        <listOfModifiers>
          <modifierSpeciesReference id="sid_6_3_5_5"/>
        </listOfModifiers>
      </reaction>
      <reaction id="DHORD9">
        <listOfReactants>
          <speciesReference id="sid_C00337"/>
          <speciesReference id="sid_C00399"/>
        </listOfReactants>
        <listOfProducts>
          <speciesReference id="sid_C00295"/>
        </listOfProducts>
        <listOfModifiers>
          <modifierSpeciesReference/>
        </listOfModifiers>
      </reaction>
    </listOfReactions>
  </model>
</sbml>
