# Supplementary material for: Constructing a fish metabolic network model
Source: Genome Biol. 2010 Nov 29;11(11):R115. doi: 10.1186/gb-2010-11-11-r115 (PMC3156954; doi:10.1186/gb-2010-11-11-r115)
Supplement: Additional file 5 — SBML distribution of MetaFishNet pathways. [file gb-2010-11-11-r115-S5.zip › sbml/mfn1v9path166.xml]

<?xml version="1.0" encoding="UTF-8"?>
<sbml xmlns="http://www.sbml.org/sbml/level2/version4" level="2" version="4">
  <model name="N-Glycan biosynthesis">
    <annotation>a pathway from MetaFishNet project</annotation>
    <listOfSpeciesTypes>
      <speciesType id="enzyme"/>
      <speciesType id="compound"/>
    </listOfSpeciesTypes>
    <listOfSpecies>
      <species id="sid_2_4_1_101" name="2.4.1.101" speciesType="enzyme"/>
      <species id="sid_2_7_8_15" name="2.7.8.15" speciesType="enzyme"/>
      <species id="sid_2_4_1_131_2_4_1__" name="2.4.1.131;2.4.1.-" speciesType="enzyme"/>
      <species id="sid_2_4_1_94" name="2.4.1.94" speciesType="enzyme"/>
      <species id="sid_3_2_1_113" name="3.2.1.113" speciesType="enzyme"/>
      <species id="sid_2_4_1_119" name="2.4.1.119" speciesType="enzyme"/>
      <species id="sid_3_2_1_114" name="3.2.1.114" speciesType="enzyme"/>
      <species id="sid_2_4_1_83" name="2.4.1.83" speciesType="enzyme"/>
      <species id="sid_2_4_1__" name="2.4.1.-" speciesType="enzyme"/>
      <species id="sid_2_4_99_1" name="2.4.99.1" speciesType="enzyme"/>
      <species id="sid_2_4_1_145" name="2.4.1.145" speciesType="enzyme"/>
      <species id="sid_2_4_1_144" name="2.4.1.144" speciesType="enzyme"/>
      <species id="sid_2_4_1_56" name="2.4.1.56" speciesType="enzyme"/>
      <species id="sid_2_4_1_155" name="2.4.1.155" speciesType="enzyme"/>
      <species id="sid_2_4_1_141" name="2.4.1.141" speciesType="enzyme"/>
      <species id="sid_2_4_1_142" name="2.4.1.142" speciesType="enzyme"/>
      <species id="sid_C00105" name="C00105" speciesType="compound"/>
      <species id="sid_C04375" name="C04375" speciesType="compound"/>
      <species id="sid_C00128" name="C00128" speciesType="compound"/>
      <species id="sid_C00129" name="C00129" speciesType="compound"/>
      <species id="sid_dolp_L" name="dolp_L" speciesType="compound"/>
      <species id="sid_C00001" name="C00001" speciesType="compound"/>
      <species id="sid_G00003" name="G00003" speciesType="compound"/>
      <species id="sid_G00002" name="G00002" speciesType="compound"/>
      <species id="sid_G00001" name="G00001" speciesType="compound"/>
      <species id="sid_C00013" name="C00013" speciesType="compound"/>
      <species id="sid_C05882" name="C05882" speciesType="compound"/>
      <species id="sid_n2m2masn" name="n2m2masn" speciesType="compound"/>
      <species id="sid_C00015" name="C00015" speciesType="compound"/>
      <species id="sid_C00621" name="C00621" speciesType="compound"/>
      <species id="sid_m4masn" name="m4masn" speciesType="compound"/>
      <species id="sid_C03862" name="C03862" speciesType="compound"/>
      <species id="sid_C05884" name="C05884" speciesType="compound"/>
      <species id="sid_C00017" name="C00017" speciesType="compound"/>
      <species id="sid_C04500" name="C04500" speciesType="compound"/>
      <species id="sid_C01246" name="C01246" speciesType="compound"/>
      <species id="sid_C00055" name="C00055" speciesType="compound"/>
      <species id="sid_C00096" name="C00096" speciesType="compound"/>
      <species id="sid_C00159" name="C00159" speciesType="compound"/>
      <species id="sid_C00338" name="C00338" speciesType="compound"/>
      <species id="sid_C05864" name="C05864" speciesType="compound"/>
      <species id="sid_C00035" name="C00035" speciesType="compound"/>
      <species id="sid_C00110" name="C00110" speciesType="compound"/>
      <species id="sid_C05860" name="C05860" speciesType="compound"/>
      <species id="sid_C05861" name="C05861" speciesType="compound"/>
      <species id="sid_C05868" name="C05868" speciesType="compound"/>
      <species id="sid_naglc2p_L" name="naglc2p_L" speciesType="compound"/>
      <species id="sid_C04537" name="C04537" speciesType="compound"/>
      <species id="sid_C04539" name="C04539" speciesType="compound"/>
      <species id="sid_C00080" name="C00080" speciesType="compound"/>
      <species id="sid_C00448" name="C00448" speciesType="compound"/>
      <species id="sid_C00043" name="C00043" speciesType="compound"/>
      <species id="sid_G10610" name="G10610" speciesType="compound"/>
      <species id="sid_C04946" name="C04946" speciesType="compound"/>
      <species id="sid_C03021" name="C03021" speciesType="compound"/>
      <species id="sid_G10619" name="G10619" speciesType="compound"/>
    </listOfSpecies>
    <listOfReactions>
      <reaction id="R06238">
        <listOfReactants>
          <speciesReference id="sid_C00096"/>
          <speciesReference id="sid_C05861"/>
        </listOfReactants>
        <listOfProducts>
          <speciesReference id="sid_C00035"/>
        </listOfProducts>
        <listOfModifiers>
          <modifierSpeciesReference id="sid_2_4_1__"/>
        </listOfModifiers>
      </reaction>
      <reaction id="R06263">
        <listOfReactants>
          <speciesReference id="sid_C01246"/>
        </listOfReactants>
        <listOfProducts>
          <speciesReference id="sid_C00110"/>
        </listOfProducts>
        <listOfModifiers>
          <modifierSpeciesReference id="sid_2_4_1__"/>
        </listOfModifiers>
      </reaction>
      <reaction id="R06264">
        <listOfReactants>
          <speciesReference id="sid_C01246"/>
        </listOfReactants>
        <listOfProducts>
          <speciesReference id="sid_C00110"/>
        </listOfProducts>
        <listOfModifiers>
          <modifierSpeciesReference id="sid_2_4_1__"/>
        </listOfModifiers>
      </reaction>
      <reaction id="R06262">
        <listOfReactants>
          <speciesReference id="sid_C01246"/>
          <speciesReference id="sid_C05868"/>
        </listOfReactants>
        <listOfProducts>
          <speciesReference id="sid_C00110"/>
        </listOfProducts>
        <listOfModifiers>
          <modifierSpeciesReference id="sid_2_4_1__"/>
        </listOfModifiers>
      </reaction>
      <reaction id="R05983">
        <listOfReactants>
          <speciesReference id="sid_C00043"/>
        </listOfReactants>
        <listOfProducts>
          <speciesReference id="sid_C00015"/>
        </listOfProducts>
        <listOfModifiers>
          <modifierSpeciesReference id="sid_2_4_1_101"/>
        </listOfModifiers>
      </reaction>
      <reaction id="M13N2Tg">
        <listOfReactants>
          <speciesReference id="sid_m4masn"/>
          <speciesReference id="sid_C00043"/>
        </listOfReactants>
        <listOfProducts>
          <speciesReference id="sid_C00080"/>
          <speciesReference id="sid_C05882"/>
          <speciesReference id="sid_C00015"/>
        </listOfProducts>
        <listOfModifiers>
          <modifierSpeciesReference id="sid_2_4_1_101"/>
        </listOfModifiers>
      </reaction>
      <reaction id="R05976">
        <listOfReactants>
          <speciesReference id="sid_C03021"/>
        </listOfReactants>
        <listOfProducts>
          <speciesReference id="sid_C00621"/>
        </listOfProducts>
        <listOfModifiers>
          <modifierSpeciesReference id="sid_2_4_1_119"/>
        </listOfModifiers>
      </reaction>
      <reaction id="R06127">
        <listOfReactants>
          <speciesReference id="sid_C00096"/>
        </listOfReactants>
        <listOfProducts>
          <speciesReference id="sid_C00035"/>
        </listOfProducts>
        <listOfModifiers>
          <modifierSpeciesReference id="sid_2_4_1_131_2_4_1__"/>
        </listOfModifiers>
      </reaction>
      <reaction id="R06128">
        <listOfReactants>
          <speciesReference id="sid_C00096"/>
        </listOfReactants>
        <listOfProducts>
          <speciesReference id="sid_C05864"/>
          <speciesReference id="sid_C00035"/>
        </listOfProducts>
        <listOfModifiers>
          <modifierSpeciesReference id="sid_2_4_1_131_2_4_1__"/>
        </listOfModifiers>
      </reaction>
      <reaction id="R04494">
        <listOfReactants>
          <speciesReference id="sid_C00043"/>
          <speciesReference id="sid_C04500"/>
        </listOfReactants>
        <listOfProducts>
          <speciesReference id="sid_C00015"/>
          <speciesReference id="sid_C04537"/>
        </listOfProducts>
        <listOfModifiers>
          <modifierSpeciesReference id="sid_2_4_1_141"/>
        </listOfModifiers>
      </reaction>
      <reaction id="R05970">
        <listOfReactants>
          <speciesReference id="sid_G00001"/>
          <speciesReference id="sid_G10610"/>
        </listOfReactants>
        <listOfProducts>
          <speciesReference id="sid_G00002"/>
        </listOfProducts>
        <listOfModifiers>
          <modifierSpeciesReference id="sid_2_4_1_141"/>
        </listOfModifiers>
      </reaction>
      <reaction id="R04502">
        <listOfReactants>
          <speciesReference id="sid_C00096"/>
          <speciesReference id="sid_C04537"/>
        </listOfReactants>
        <listOfProducts>
          <speciesReference id="sid_C00035"/>
          <speciesReference id="sid_C05860"/>
        </listOfProducts>
        <listOfModifiers>
          <modifierSpeciesReference id="sid_2_4_1_142"/>
        </listOfModifiers>
      </reaction>
      <reaction id="R05972">
        <listOfReactants>
          <speciesReference id="sid_C00096"/>
          <speciesReference id="sid_G00002"/>
        </listOfReactants>
        <listOfProducts>
          <speciesReference id="sid_G00003"/>
        </listOfProducts>
        <listOfModifiers>
          <modifierSpeciesReference id="sid_2_4_1_142"/>
        </listOfModifiers>
      </reaction>
      <reaction id="R05986">
        <listOfReactants>
          <speciesReference id="sid_C00043"/>
        </listOfReactants>
        <listOfProducts>
          <speciesReference id="sid_C00015"/>
        </listOfProducts>
        <listOfModifiers>
          <modifierSpeciesReference id="sid_2_4_1_144"/>
        </listOfModifiers>
      </reaction>
      <reaction id="M14NTg">
        <listOfReactants>
          <speciesReference id="sid_n2m2masn"/>
          <speciesReference id="sid_C00043"/>
        </listOfReactants>
        <listOfProducts>
          <speciesReference id="sid_C00080"/>
          <speciesReference id="sid_C04946"/>
          <speciesReference id="sid_C00015"/>
        </listOfProducts>
        <listOfModifiers>
          <modifierSpeciesReference id="sid_2_4_1_144"/>
        </listOfModifiers>
      </reaction>
      <reaction id="R05987">
        <listOfReactants>
          <speciesReference id="sid_C00043"/>
        </listOfReactants>
        <listOfProducts>
          <speciesReference id="sid_C00015"/>
        </listOfProducts>
        <listOfModifiers>
          <modifierSpeciesReference id="sid_2_4_1_145"/>
        </listOfModifiers>
      </reaction>
      <reaction id="R05991">
        <listOfReactants>
          <speciesReference id="sid_C00043"/>
        </listOfReactants>
        <listOfProducts>
          <speciesReference id="sid_C00015"/>
        </listOfProducts>
        <listOfModifiers>
          <modifierSpeciesReference id="sid_2_4_1_155"/>
        </listOfModifiers>
      </reaction>
      <reaction id="MFN976">
        <listOfReactants>
          <speciesReference id="sid_C00015"/>
          <speciesReference id="sid_C00043"/>
          <speciesReference id="sid_C00338"/>
          <speciesReference id="sid_C04539"/>
          <speciesReference id="sid_G10610"/>
          <speciesReference id="sid_G10619"/>
        </listOfReactants>
        <listOfModifiers>
          <modifierSpeciesReference id="sid_2_4_1_56"/>
        </listOfModifiers>
      </reaction>
      <reaction id="R01009">
        <listOfReactants>
          <speciesReference id="sid_C00096"/>
          <speciesReference id="sid_C00110"/>
        </listOfReactants>
        <listOfProducts>
          <speciesReference id="sid_C00035"/>
          <speciesReference id="sid_C03862"/>
        </listOfProducts>
        <listOfModifiers>
          <modifierSpeciesReference id="sid_2_4_1_83"/>
        </listOfModifiers>
      </reaction>
      <reaction id="MFN943">
        <listOfReactants>
          <speciesReference id="sid_C00015"/>
          <speciesReference id="sid_C00017"/>
          <speciesReference id="sid_C00043"/>
          <speciesReference id="sid_C04375"/>
          <speciesReference id="sid_G10610"/>
          <speciesReference id="sid_G10619"/>
        </listOfReactants>
        <listOfModifiers>
          <modifierSpeciesReference id="sid_2_4_1_94"/>
        </listOfModifiers>
      </reaction>
      <reaction id="R05990">
        <listOfReactants>
          <speciesReference id="sid_C00128"/>
        </listOfReactants>
        <listOfProducts>
          <speciesReference id="sid_C00055"/>
        </listOfProducts>
        <listOfModifiers>
          <modifierSpeciesReference id="sid_2_4_99_1"/>
        </listOfModifiers>
      </reaction>
      <reaction id="R01007">
        <listOfReactants>
          <speciesReference id="sid_C00043"/>
          <speciesReference id="sid_C00110"/>
        </listOfReactants>
        <listOfProducts>
          <speciesReference id="sid_C00105"/>
          <speciesReference id="sid_C04500"/>
        </listOfProducts>
        <listOfModifiers>
          <modifierSpeciesReference id="sid_2_7_8_15"/>
        </listOfModifiers>
      </reaction>
      <reaction id="R05969">
        <listOfReactants>
          <speciesReference id="sid_C00110"/>
        </listOfReactants>
        <listOfProducts>
          <speciesReference id="sid_G00001"/>
        </listOfProducts>
        <listOfModifiers>
          <modifierSpeciesReference id="sid_2_7_8_15"/>
        </listOfModifiers>
      </reaction>
      <reaction id="GLCNACPT_L">
        <listOfReactants>
          <speciesReference id="sid_dolp_L"/>
          <speciesReference id="sid_C00043"/>
        </listOfReactants>
        <listOfProducts>
          <speciesReference id="sid_naglc2p_L"/>
          <speciesReference id="sid_C00105"/>
        </listOfProducts>
        <listOfModifiers>
          <modifierSpeciesReference id="sid_2_7_8_15"/>
        </listOfModifiers>
      </reaction>
      <reaction id="R05982">
        <listOfReactants>
          <speciesReference id="sid_C00001"/>
        </listOfReactants>
        <listOfProducts>
          <speciesReference id="sid_C00159"/>
        </listOfProducts>
        <listOfModifiers>
          <modifierSpeciesReference id="sid_3_2_1_113"/>
        </listOfModifiers>
      </reaction>
      <reaction id="R05984">
        <listOfReactants>
          <speciesReference id="sid_C00001"/>
        </listOfReactants>
        <listOfProducts>
          <speciesReference id="sid_C00159"/>
        </listOfProducts>
        <listOfModifiers>
          <modifierSpeciesReference id="sid_3_2_1_114"/>
        </listOfModifiers>
      </reaction>
      <reaction id="M1316Mg">
        <listOfReactants>
          <speciesReference id="sid_C00001"/>
          <speciesReference id="sid_C05882"/>
        </listOfReactants>
        <listOfProducts>
          <speciesReference id="sid_C00159"/>
          <speciesReference id="sid_C05884"/>
        </listOfProducts>
        <listOfModifiers>
          <modifierSpeciesReference id="sid_3_2_1_114"/>
        </listOfModifiers>
      </reaction>
      <reaction id="GGT_L">
        <listOfReactants>
          <speciesReference id="sid_C00129"/>
        </listOfReactants>
        <listOfProducts>
          <speciesReference id="sid_C00013"/>
        </listOfProducts>
        <listOfModifiers>
          <modifierSpeciesReference/>
        </listOfModifiers>
      </reaction>
      <reaction id="FT">
        <listOfReactants>
          <speciesReference id="sid_C00448"/>
          <speciesReference id="sid_C00129"/>
        </listOfReactants>
        <listOfProducts>
          <speciesReference id="sid_C00013"/>
        </listOfProducts>
        <listOfModifiers>
          <modifierSpeciesReference/>
        </listOfModifiers>
      </reaction>
    </listOfReactions>
  </model>
</sbml>
