# Supplementary material for: Constructing a fish metabolic network model
Source: Genome Biol. 2010 Nov 29;11(11):R115. doi: 10.1186/gb-2010-11-11-r115 (PMC3156954; doi:10.1186/gb-2010-11-11-r115)
Supplement: Additional file 5 — SBML distribution of MetaFishNet pathways. [file gb-2010-11-11-r115-S5.zip › sbml/mfn1v9path165.xml]

<?xml version="1.0" encoding="UTF-8"?>
<sbml xmlns="http://www.sbml.org/sbml/level2/version4" level="2" version="4">
  <model name="N-Glycan Degradation">
    <annotation>a pathway from MetaFishNet project</annotation>
    <listOfSpeciesTypes>
      <speciesType id="enzyme"/>
      <speciesType id="compound"/>
    </listOfSpeciesTypes>
    <listOfSpecies>
      <species id="sid_3_2_1_23" name="3.2.1.23" speciesType="enzyme"/>
      <species id="sid_3_2_1_24" name="3.2.1.24" speciesType="enzyme"/>
      <species id="sid_3_2_1_25" name="3.2.1.25" speciesType="enzyme"/>
      <species id="sid_3_2_1_18" name="3.2.1.18" speciesType="enzyme"/>
      <species id="sid_3_5_1_26" name="3.5.1.26" speciesType="enzyme"/>
      <species id="sid_3_2_1_51" name="3.2.1.51" speciesType="enzyme"/>
      <species id="sid_3_2_1_52" name="3.2.1.52" speciesType="enzyme"/>
      <species id="sid_C00159" name="C00159" speciesType="compound"/>
      <species id="sid_n2m2nm" name="n2m2nm" speciesType="compound"/>
      <species id="sid_mn" name="mn" speciesType="compound"/>
      <species id="sid_C00124" name="C00124" speciesType="compound"/>
      <species id="sid_s2l2n2m2m" name="s2l2n2m2m" speciesType="compound"/>
      <species id="sid_n2m2mn" name="n2m2mn" speciesType="compound"/>
      <species id="sid_s2l2n2m2masn" name="s2l2n2m2masn" speciesType="compound"/>
      <species id="sid_C00140" name="C00140" speciesType="compound"/>
      <species id="sid_s2l2n2m2mn" name="s2l2n2m2mn" speciesType="compound"/>
      <species id="sid_C00270" name="C00270" speciesType="compound"/>
      <species id="sid_C00001" name="C00001" speciesType="compound"/>
      <species id="sid_l2n2m2mn" name="l2n2m2mn" speciesType="compound"/>
      <species id="sid_C04946" name="C04946" speciesType="compound"/>
      <species id="sid_s2l2fn2m2masn" name="s2l2fn2m2masn" speciesType="compound"/>
      <species id="sid_n2m2nmn" name="n2m2nmn" speciesType="compound"/>
      <species id="sid_m2mn" name="m2mn" speciesType="compound"/>
      <species id="sid_C01019" name="C01019" speciesType="compound"/>
    </listOfSpecies>
    <listOfReactions>
      <reaction id="SIAASE">
        <listOfReactants>
          <speciesReference id="sid_C00001"/>
          <speciesReference id="sid_s2l2n2m2mn"/>
        </listOfReactants>
        <listOfProducts>
          <speciesReference id="sid_C00270"/>
          <speciesReference id="sid_l2n2m2mn"/>
        </listOfProducts>
        <listOfModifiers>
          <modifierSpeciesReference id="sid_3_2_1_18"/>
        </listOfModifiers>
      </reaction>
      <reaction id="GALASE1ly">
        <listOfReactants>
          <speciesReference id="sid_C00001"/>
          <speciesReference id="sid_l2n2m2mn"/>
        </listOfReactants>
        <listOfProducts>
          <speciesReference id="sid_C00124"/>
          <speciesReference id="sid_n2m2mn"/>
        </listOfProducts>
        <listOfModifiers>
          <modifierSpeciesReference id="sid_3_2_1_23"/>
        </listOfModifiers>
      </reaction>
      <reaction id="A_MANASE">
        <listOfReactants>
          <speciesReference id="sid_C00001"/>
          <speciesReference id="sid_m2mn"/>
        </listOfReactants>
        <listOfProducts>
          <speciesReference id="sid_C00159"/>
          <speciesReference id="sid_mn"/>
        </listOfProducts>
        <listOfModifiers>
          <modifierSpeciesReference id="sid_3_2_1_24"/>
        </listOfModifiers>
      </reaction>
      <reaction id="B_MANNASEly">
        <listOfReactants>
          <speciesReference id="sid_C00001"/>
          <speciesReference id="sid_mn"/>
        </listOfReactants>
        <listOfProducts>
          <speciesReference id="sid_C00140"/>
          <speciesReference id="sid_C00159"/>
        </listOfProducts>
        <listOfModifiers>
          <modifierSpeciesReference id="sid_3_2_1_25"/>
        </listOfModifiers>
      </reaction>
      <reaction id="FUCASEe">
        <listOfReactants>
          <speciesReference id="sid_C00001"/>
          <speciesReference id="sid_s2l2fn2m2masn"/>
        </listOfReactants>
        <listOfProducts>
          <speciesReference id="sid_C01019"/>
          <speciesReference id="sid_s2l2n2m2masn"/>
        </listOfProducts>
        <listOfModifiers>
          <modifierSpeciesReference id="sid_3_2_1_51"/>
        </listOfModifiers>
      </reaction>
      <reaction id="AHEXASEly">
        <listOfReactants>
          <speciesReference id="sid_C00001"/>
          <speciesReference id="sid_n2m2mn"/>
        </listOfReactants>
        <listOfProducts>
          <speciesReference id="sid_C00140"/>
          <speciesReference id="sid_m2mn"/>
        </listOfProducts>
        <listOfModifiers>
          <modifierSpeciesReference id="sid_3_2_1_52"/>
        </listOfModifiers>
      </reaction>
      <reaction id="AHEXASE2ly">
        <listOfReactants>
          <speciesReference id="sid_C00001"/>
          <speciesReference id="sid_n2m2nmn"/>
        </listOfReactants>
        <listOfProducts>
          <speciesReference id="sid_C00140"/>
          <speciesReference id="sid_m2mn"/>
        </listOfProducts>
        <listOfModifiers>
          <modifierSpeciesReference id="sid_3_2_1_52"/>
        </listOfModifiers>
      </reaction>
      <reaction id="GASNASE2ly">
        <listOfReactants>
          <speciesReference id="sid_C00001"/>
          <speciesReference id="sid_C04946"/>
        </listOfReactants>
        <listOfProducts>
          <speciesReference id="sid_n2m2nm"/>
        </listOfProducts>
        <listOfModifiers>
          <modifierSpeciesReference id="sid_3_5_1_26"/>
        </listOfModifiers>
      </reaction>
      <reaction id="GASNASEly">
        <listOfReactants>
          <speciesReference id="sid_C00001"/>
          <speciesReference id="sid_s2l2n2m2masn"/>
        </listOfReactants>
        <listOfProducts>
          <speciesReference id="sid_s2l2n2m2m"/>
        </listOfProducts>
        <listOfModifiers>
          <modifierSpeciesReference id="sid_3_5_1_26"/>
        </listOfModifiers>
      </reaction>
    </listOfReactions>
  </model>
</sbml>
