# Supplementary material for: Constructing a fish metabolic network model
Source: Genome Biol. 2010 Nov 29;11(11):R115. doi: 10.1186/gb-2010-11-11-r115 (PMC3156954; doi:10.1186/gb-2010-11-11-r115)
Supplement: Additional file 5 — SBML distribution of MetaFishNet pathways. [file gb-2010-11-11-r115-S5.zip › sbml/mfn1v9path180.xml]

<?xml version="1.0" encoding="UTF-8"?>
<sbml xmlns="http://www.sbml.org/sbml/level2/version4" level="2" version="4">
  <model name="Prostaglandin formation from arachidonate">
    <annotation>a pathway from MetaFishNet project</annotation>
    <listOfSpeciesTypes>
      <speciesType id="enzyme"/>
      <speciesType id="compound"/>
    </listOfSpeciesTypes>
    <listOfSpecies>
      <species id="sid_2_5_1_18" name="2.5.1.18" speciesType="enzyme"/>
      <species id="sid_1_14_99_1" name="1.14.99.1" speciesType="enzyme"/>
      <species id="sid_2_5_1_18_1_1_1_188" name="2.5.1.18;1.1.1.188" speciesType="enzyme"/>
      <species id="sid_1_1_1__" name="1.1.1.-" speciesType="enzyme"/>
      <species id="sid_5_3_99_5" name="5.3.99.5" speciesType="enzyme"/>
      <species id="sid_3_1_3_4" name="3.1.3.4" speciesType="enzyme"/>
      <species id="sid_3_1_4__" name="3.1.4.-" speciesType="enzyme"/>
      <species id="sid_1_1_1_189_1_1_1_184" name="1.1.1.189;1.1.1.184" speciesType="enzyme"/>
      <species id="sid_5_3_99_4" name="5.3.99.4" speciesType="enzyme"/>
      <species id="sid_3_1____" name="3.1.-.-" speciesType="enzyme"/>
      <species id="sid_1_13_11_31" name="1.13.11.31" speciesType="enzyme"/>
      <species id="sid_1_1_1_141" name="1.1.1.141" speciesType="enzyme"/>
      <species id="sid_CE5702" name="CE5702" speciesType="compound"/>
      <species id="sid_CE5703" name="CE5703" speciesType="compound"/>
      <species id="sid_CE5700" name="CE5700" speciesType="compound"/>
      <species id="sid_C00425" name="C00425" speciesType="compound"/>
      <species id="sid_C00020" name="C00020" speciesType="compound"/>
      <species id="sid_C00009" name="C00009" speciesType="compound"/>
      <species id="sid_CE0737" name="CE0737" speciesType="compound"/>
      <species id="sid_CE5724" name="CE5724" speciesType="compound"/>
      <species id="sid_C00006" name="C00006" speciesType="compound"/>
      <species id="sid_C00005" name="C00005" speciesType="compound"/>
      <species id="sid_C00004" name="C00004" speciesType="compound"/>
      <species id="sid_C00003" name="C00003" speciesType="compound"/>
      <species id="sid_C00028" name="C00028" speciesType="compound"/>
      <species id="sid_CE1447" name="CE1447" speciesType="compound"/>
      <species id="sid_CE5535" name="CE5535" speciesType="compound"/>
      <species id="sid_CE5534" name="CE5534" speciesType="compound"/>
      <species id="sid_CE5537" name="CE5537" speciesType="compound"/>
      <species id="sid_C00013" name="C00013" speciesType="compound"/>
      <species id="sid_CE5533" name="CE5533" speciesType="compound"/>
      <species id="sid_C13856" name="C13856" speciesType="compound"/>
      <species id="sid_CE0955" name="CE0955" speciesType="compound"/>
      <species id="sid_CE4980" name="CE4980" speciesType="compound"/>
      <species id="sid_C01312" name="C01312" speciesType="compound"/>
      <species id="sid_CE5304" name="CE5304" speciesType="compound"/>
      <species id="sid_CE4938" name="CE4938" speciesType="compound"/>
      <species id="sid_C05963" name="C05963" speciesType="compound"/>
      <species id="sid_C05962" name="C05962" speciesType="compound"/>
      <species id="sid_C00416" name="C00416" speciesType="compound"/>
      <species id="sid_CE5828" name="CE5828" speciesType="compound"/>
      <species id="sid_CE7107" name="CE7107" speciesType="compound"/>
      <species id="sid_C01041" name="C01041" speciesType="compound"/>
      <species id="sid_C00007" name="C00007" speciesType="compound"/>
      <species id="sid_CE4878" name="CE4878" speciesType="compound"/>
      <species id="sid_CE5925" name="CE5925" speciesType="compound"/>
      <species id="sid_C00051" name="C00051" speciesType="compound"/>
      <species id="sid_CE5924" name="CE5924" speciesType="compound"/>
      <species id="sid_C00219" name="C00219" speciesType="compound"/>
      <species id="sid_CE5926" name="CE5926" speciesType="compound"/>
      <species id="sid_CE5928" name="CE5928" speciesType="compound"/>
      <species id="sid_CE5929" name="CE5929" speciesType="compound"/>
      <species id="sid_CE4877" name="CE4877" speciesType="compound"/>
      <species id="sid_CE5708" name="CE5708" speciesType="compound"/>
      <species id="sid_CE5726" name="CE5726" speciesType="compound"/>
      <species id="sid_C00704" name="C00704" speciesType="compound"/>
      <species id="sid_C00010" name="C00010" speciesType="compound"/>
      <species id="sid_C00116" name="C00116" speciesType="compound"/>
      <species id="sid_C00024" name="C00024" speciesType="compound"/>
      <species id="sid_C00030" name="C00030" speciesType="compound"/>
      <species id="sid_CE7106" name="CE7106" speciesType="compound"/>
      <species id="sid_CE1243" name="CE1243" speciesType="compound"/>
      <species id="sid_C00282" name="C00282" speciesType="compound"/>
      <species id="sid_CE7105" name="CE7105" speciesType="compound"/>
      <species id="sid_C00072" name="C00072" speciesType="compound"/>
      <species id="sid_CE5730" name="CE5730" speciesType="compound"/>
      <species id="sid_C00002" name="C00002" speciesType="compound"/>
      <species id="sid_C00696" name="C00696" speciesType="compound"/>
      <species id="sid_C00584" name="C00584" speciesType="compound"/>
      <species id="sid_C04685" name="C04685" speciesType="compound"/>
      <species id="sid_C11695" name="C11695" speciesType="compound"/>
      <species id="sid_CE6242" name="CE6242" speciesType="compound"/>
      <species id="sid_CE6243" name="CE6243" speciesType="compound"/>
      <species id="sid_CE6240" name="CE6240" speciesType="compound"/>
      <species id="sid_CE6241" name="CE6241" speciesType="compound"/>
      <species id="sid_C05953" name="C05953" speciesType="compound"/>
      <species id="sid_C00027" name="C00027" speciesType="compound"/>
      <species id="sid_C05956" name="C05956" speciesType="compound"/>
      <species id="sid_C05957" name="C05957" speciesType="compound"/>
      <species id="sid_C00427" name="C00427" speciesType="compound"/>
      <species id="sid_C00080" name="C00080" speciesType="compound"/>
      <species id="sid_CE5727" name="CE5727" speciesType="compound"/>
      <species id="sid_CE6235" name="CE6235" speciesType="compound"/>
      <species id="sid_C00639" name="C00639" speciesType="compound"/>
      <species id="sid_C00001" name="C00001" speciesType="compound"/>
      <species id="sid_CE4876" name="CE4876" speciesType="compound"/>
      <species id="sid_CE5931" name="CE5931" speciesType="compound"/>
      <species id="sid_CE5930" name="CE5930" speciesType="compound"/>
      <species id="sid_C05954" name="C05954" speciesType="compound"/>
      <species id="sid_CE3481" name="CE3481" speciesType="compound"/>
      <species id="sid_C00189" name="C00189" speciesType="compound"/>
      <species id="sid_CE7054" name="CE7054" speciesType="compound"/>
      <species id="sid_C11304" name="C11304" speciesType="compound"/>
      <species id="sid_C02198" name="C02198" speciesType="compound"/>
    </listOfSpecies>
    <listOfReactions>
      <reaction id="RE3479">
        <listOfReactants>
          <speciesReference id="sid_C00004"/>
          <speciesReference id="sid_C00080"/>
          <speciesReference id="sid_CE7105"/>
        </listOfReactants>
        <listOfProducts>
          <speciesReference id="sid_C00003"/>
          <speciesReference id="sid_CE7106"/>
        </listOfProducts>
        <listOfModifiers>
          <modifierSpeciesReference id="sid_1_1_1__"/>
        </listOfModifiers>
      </reaction>
      <reaction id="RE2943">
        <listOfReactants>
          <speciesReference id="sid_C00003"/>
          <speciesReference id="sid_CE1243"/>
        </listOfReactants>
        <listOfProducts>
          <speciesReference id="sid_C00004"/>
          <speciesReference id="sid_C00080"/>
          <speciesReference id="sid_CE7054"/>
        </listOfProducts>
        <listOfModifiers>
          <modifierSpeciesReference id="sid_1_1_1_141"/>
        </listOfModifiers>
      </reaction>
      <reaction id="RE3480">
        <listOfReactants>
          <speciesReference id="sid_C00003"/>
          <speciesReference id="sid_CE1447"/>
        </listOfReactants>
        <listOfProducts>
          <speciesReference id="sid_C00004"/>
          <speciesReference id="sid_C00080"/>
          <speciesReference id="sid_CE7105"/>
        </listOfProducts>
        <listOfModifiers>
          <modifierSpeciesReference id="sid_1_1_1_141"/>
        </listOfModifiers>
      </reaction>
      <reaction id="RE2066">
        <listOfReactants>
          <speciesReference id="sid_C00003"/>
          <speciesReference id="sid_CE4878"/>
        </listOfReactants>
        <listOfProducts>
          <speciesReference id="sid_C00004"/>
          <speciesReference id="sid_C00080"/>
          <speciesReference id="sid_CE5724"/>
        </listOfProducts>
        <listOfModifiers>
          <modifierSpeciesReference id="sid_1_1_1_141"/>
        </listOfModifiers>
      </reaction>
      <reaction id="RE2057">
        <listOfReactants>
          <speciesReference id="sid_C00006"/>
          <speciesReference id="sid_CE4980"/>
        </listOfReactants>
        <listOfProducts>
          <speciesReference id="sid_C00005"/>
          <speciesReference id="sid_C00080"/>
          <speciesReference id="sid_CE5708"/>
        </listOfProducts>
        <listOfModifiers>
          <modifierSpeciesReference id="sid_1_1_1_141"/>
        </listOfModifiers>
      </reaction>
      <reaction id="R02581">
        <listOfReactants>
          <speciesReference id="sid_C00639"/>
          <speciesReference id="sid_C00006"/>
        </listOfReactants>
        <listOfProducts>
          <speciesReference id="sid_C00584"/>
          <speciesReference id="sid_C00005"/>
          <speciesReference id="sid_C00080"/>
        </listOfProducts>
        <listOfModifiers>
          <modifierSpeciesReference id="sid_1_1_1_189_1_1_1_184"/>
        </listOfModifiers>
      </reaction>
      <reaction id="RE2053">
        <listOfReactants>
          <speciesReference id="sid_C00007"/>
          <speciesReference id="sid_C00030"/>
          <speciesReference id="sid_C11695"/>
        </listOfReactants>
        <listOfProducts>
          <speciesReference id="sid_C00028"/>
          <speciesReference id="sid_C00001"/>
          <speciesReference id="sid_CE5703"/>
        </listOfProducts>
        <listOfModifiers>
          <modifierSpeciesReference id="sid_1_13_11_31"/>
        </listOfModifiers>
      </reaction>
      <reaction id="RE2024">
        <listOfReactants>
          <speciesReference id="sid_C00007"/>
          <speciesReference id="sid_C00030"/>
          <speciesReference id="sid_C11695"/>
        </listOfReactants>
        <listOfProducts>
          <speciesReference id="sid_C00028"/>
          <speciesReference id="sid_C00001"/>
          <speciesReference id="sid_CE4878"/>
        </listOfProducts>
        <listOfModifiers>
          <modifierSpeciesReference id="sid_1_14_99_1"/>
        </listOfModifiers>
      </reaction>
      <reaction id="RE2050">
        <listOfReactants>
          <speciesReference id="sid_C00007"/>
          <speciesReference id="sid_C13856"/>
        </listOfReactants>
        <listOfProducts>
          <speciesReference id="sid_CE5700"/>
        </listOfProducts>
        <listOfModifiers>
          <modifierSpeciesReference id="sid_1_14_99_1"/>
        </listOfModifiers>
      </reaction>
      <reaction id="R01590">
        <listOfReactants>
          <speciesReference id="sid_C00219"/>
          <speciesReference id="sid_C00007"/>
        </listOfReactants>
        <listOfProducts>
          <speciesReference id="sid_C05956"/>
        </listOfProducts>
        <listOfModifiers>
          <modifierSpeciesReference id="sid_1_14_99_1"/>
        </listOfModifiers>
      </reaction>
      <reaction id="R00073">
        <listOfReactants>
          <speciesReference id="sid_C00427"/>
          <speciesReference id="sid_C00007"/>
        </listOfReactants>
        <listOfProducts>
          <speciesReference id="sid_C05956"/>
        </listOfProducts>
        <listOfModifiers>
          <modifierSpeciesReference id="sid_1_14_99_1"/>
        </listOfModifiers>
      </reaction>
      <reaction id="RE3557">
        <listOfReactants>
          <speciesReference id="sid_C00051"/>
          <speciesReference id="sid_C04685"/>
        </listOfReactants>
        <listOfProducts>
          <speciesReference id="sid_C11304"/>
        </listOfProducts>
        <listOfModifiers>
          <modifierSpeciesReference id="sid_2_5_1_18"/>
        </listOfModifiers>
      </reaction>
      <reaction id="RE3554">
        <listOfReactants>
          <speciesReference id="sid_C00051"/>
          <speciesReference id="sid_C05953"/>
        </listOfReactants>
        <listOfProducts>
          <speciesReference id="sid_CE6235"/>
        </listOfProducts>
        <listOfModifiers>
          <modifierSpeciesReference id="sid_2_5_1_18"/>
        </listOfModifiers>
      </reaction>
      <reaction id="RE3534">
        <listOfReactants>
          <speciesReference id="sid_C00051"/>
          <speciesReference id="sid_CE4876"/>
        </listOfReactants>
        <listOfProducts>
          <speciesReference id="sid_CE6243"/>
        </listOfProducts>
        <listOfModifiers>
          <modifierSpeciesReference id="sid_2_5_1_18"/>
        </listOfModifiers>
      </reaction>
      <reaction id="RE3532">
        <listOfReactants>
          <speciesReference id="sid_C00051"/>
          <speciesReference id="sid_CE6240"/>
        </listOfReactants>
        <listOfProducts>
          <speciesReference id="sid_CE6241"/>
        </listOfProducts>
        <listOfModifiers>
          <modifierSpeciesReference id="sid_2_5_1_18"/>
        </listOfModifiers>
      </reaction>
      <reaction id="RE3533">
        <listOfReactants>
          <speciesReference id="sid_C00051"/>
          <speciesReference id="sid_C05957"/>
        </listOfReactants>
        <listOfProducts>
          <speciesReference id="sid_CE6242"/>
        </listOfProducts>
        <listOfModifiers>
          <modifierSpeciesReference id="sid_2_5_1_18_1_1_1_188"/>
        </listOfModifiers>
      </reaction>
      <reaction id="RE1978">
        <listOfReactants>
          <speciesReference id="sid_C00001"/>
          <speciesReference id="sid_C11695"/>
        </listOfReactants>
        <listOfProducts>
          <speciesReference id="sid_C00219"/>
          <speciesReference id="sid_C00189"/>
        </listOfProducts>
        <listOfModifiers>
          <modifierSpeciesReference id="sid_3_1____"/>
        </listOfModifiers>
      </reaction>
      <reaction id="RE2067">
        <listOfReactants>
          <speciesReference id="sid_C00001"/>
          <speciesReference id="sid_CE5726"/>
        </listOfReactants>
        <listOfProducts>
          <speciesReference id="sid_C00116"/>
          <speciesReference id="sid_C00584"/>
          <speciesReference id="sid_C00080"/>
        </listOfProducts>
        <listOfModifiers>
          <modifierSpeciesReference id="sid_3_1____"/>
        </listOfModifiers>
      </reaction>
      <reaction id="RE2068">
        <listOfReactants>
          <speciesReference id="sid_C00001"/>
          <speciesReference id="sid_CE5727"/>
        </listOfReactants>
        <listOfProducts>
          <speciesReference id="sid_C00116"/>
          <speciesReference id="sid_C00584"/>
          <speciesReference id="sid_C00080"/>
        </listOfProducts>
        <listOfModifiers>
          <modifierSpeciesReference id="sid_3_1____"/>
        </listOfModifiers>
      </reaction>
      <reaction id="RE2051">
        <listOfReactants>
          <speciesReference id="sid_C00001"/>
          <speciesReference id="sid_CE3481"/>
        </listOfReactants>
        <listOfProducts>
          <speciesReference id="sid_C00009"/>
          <speciesReference id="sid_C13856"/>
        </listOfProducts>
        <listOfModifiers>
          <modifierSpeciesReference id="sid_3_1_3_4"/>
        </listOfModifiers>
      </reaction>
      <reaction id="RE2052">
        <listOfReactants>
          <speciesReference id="sid_C00001"/>
          <speciesReference id="sid_CE5702"/>
        </listOfReactants>
        <listOfProducts>
          <speciesReference id="sid_C00416"/>
          <speciesReference id="sid_C00080"/>
          <speciesReference id="sid_C11695"/>
        </listOfProducts>
        <listOfModifiers>
          <modifierSpeciesReference id="sid_3_1_4__"/>
        </listOfModifiers>
      </reaction>
      <reaction id="R02267">
        <listOfReactants>
          <speciesReference id="sid_C00427"/>
        </listOfReactants>
        <listOfProducts>
          <speciesReference id="sid_C01312"/>
        </listOfProducts>
        <listOfModifiers>
          <modifierSpeciesReference id="sid_5_3_99_4"/>
        </listOfModifiers>
      </reaction>
      <reaction id="R02268">
        <listOfReactants>
          <speciesReference id="sid_C00427"/>
        </listOfReactants>
        <listOfProducts>
          <speciesReference id="sid_C02198"/>
        </listOfProducts>
        <listOfModifiers>
          <modifierSpeciesReference id="sid_5_3_99_5"/>
        </listOfModifiers>
      </reaction>
      <reaction id="RE1077">
        <listOfReactants>
          <speciesReference id="sid_C00427"/>
        </listOfReactants>
        <listOfProducts>
          <speciesReference id="sid_CE0737"/>
          <speciesReference id="sid_CE1243"/>
        </listOfProducts>
        <listOfModifiers>
          <modifierSpeciesReference id="sid_5_3_99_5"/>
        </listOfModifiers>
      </reaction>
      <reaction id="RE2958">
        <listOfReactants>
          <speciesReference id="sid_C00001"/>
          <speciesReference id="sid_C01312"/>
        </listOfReactants>
        <listOfProducts>
          <speciesReference id="sid_CE0955"/>
        </listOfProducts>
        <listOfModifiers>
          <modifierSpeciesReference/>
        </listOfModifiers>
      </reaction>
      <reaction id="RE1078">
        <listOfReactants>
          <speciesReference id="sid_C00001"/>
          <speciesReference id="sid_C02198"/>
        </listOfReactants>
        <listOfProducts>
          <speciesReference id="sid_C05963"/>
        </listOfProducts>
        <listOfModifiers>
          <modifierSpeciesReference/>
        </listOfModifiers>
      </reaction>
      <reaction id="RE3481">
        <listOfReactants>
          <speciesReference id="sid_C00024"/>
          <speciesReference id="sid_C00020"/>
          <speciesReference id="sid_C00010"/>
          <speciesReference id="sid_C00027"/>
          <speciesReference id="sid_C00004"/>
          <speciesReference id="sid_C00013"/>
          <speciesReference id="sid_C00080"/>
          <speciesReference id="sid_CE4938"/>
        </listOfReactants>
        <listOfProducts>
          <speciesReference id="sid_C00002"/>
          <speciesReference id="sid_C00010"/>
          <speciesReference id="sid_C00001"/>
          <speciesReference id="sid_C00003"/>
          <speciesReference id="sid_C00007"/>
          <speciesReference id="sid_C05963"/>
        </listOfProducts>
        <listOfModifiers>
          <modifierSpeciesReference/>
        </listOfModifiers>
      </reaction>
      <reaction id="RE3478">
        <listOfReactants>
          <speciesReference id="sid_C00024"/>
          <speciesReference id="sid_C00020"/>
          <speciesReference id="sid_C00010"/>
          <speciesReference id="sid_C00027"/>
          <speciesReference id="sid_C00004"/>
          <speciesReference id="sid_C00013"/>
          <speciesReference id="sid_C00080"/>
          <speciesReference id="sid_CE7107"/>
        </listOfReactants>
        <listOfProducts>
          <speciesReference id="sid_C00002"/>
          <speciesReference id="sid_C00010"/>
          <speciesReference id="sid_C00001"/>
          <speciesReference id="sid_C00003"/>
          <speciesReference id="sid_C00007"/>
          <speciesReference id="sid_CE1447"/>
        </listOfProducts>
        <listOfModifiers>
          <modifierSpeciesReference/>
        </listOfModifiers>
      </reaction>
      <reaction id="RE2960">
        <listOfReactants>
          <speciesReference id="sid_C00027"/>
          <speciesReference id="sid_CE0955"/>
        </listOfReactants>
        <listOfProducts>
          <speciesReference id="sid_C00001"/>
          <speciesReference id="sid_C05962"/>
        </listOfProducts>
        <listOfModifiers>
          <modifierSpeciesReference/>
        </listOfModifiers>
      </reaction>
      <reaction id="RE3451">
        <listOfReactants>
          <speciesReference id="sid_C00072"/>
          <speciesReference id="sid_C00007"/>
          <speciesReference id="sid_CE5535"/>
        </listOfReactants>
        <listOfProducts>
          <speciesReference id="sid_CE5534"/>
          <speciesReference id="sid_C01041"/>
        </listOfProducts>
        <listOfModifiers>
          <modifierSpeciesReference/>
        </listOfModifiers>
      </reaction>
      <reaction id="RE3460">
        <listOfReactants>
          <speciesReference id="sid_C00072"/>
          <speciesReference id="sid_C00007"/>
          <speciesReference id="sid_CE5537"/>
        </listOfReactants>
        <listOfProducts>
          <speciesReference id="sid_CE5533"/>
          <speciesReference id="sid_C01041"/>
        </listOfProducts>
        <listOfModifiers>
          <modifierSpeciesReference/>
        </listOfModifiers>
      </reaction>
      <reaction id="RE3454">
        <listOfReactants>
          <speciesReference id="sid_C00072"/>
          <speciesReference id="sid_C00007"/>
          <speciesReference id="sid_CE5925"/>
        </listOfReactants>
        <listOfProducts>
          <speciesReference id="sid_CE5926"/>
          <speciesReference id="sid_C01041"/>
        </listOfProducts>
        <listOfModifiers>
          <modifierSpeciesReference/>
        </listOfModifiers>
      </reaction>
      <reaction id="RE3457">
        <listOfReactants>
          <speciesReference id="sid_C00072"/>
          <speciesReference id="sid_C00007"/>
          <speciesReference id="sid_CE5928"/>
        </listOfReactants>
        <listOfProducts>
          <speciesReference id="sid_CE5930"/>
          <speciesReference id="sid_C01041"/>
        </listOfProducts>
        <listOfModifiers>
          <modifierSpeciesReference/>
        </listOfModifiers>
      </reaction>
      <reaction id="RE3450">
        <listOfReactants>
          <speciesReference id="sid_C00072"/>
          <speciesReference id="sid_CE5534"/>
        </listOfReactants>
        <listOfProducts>
          <speciesReference id="sid_C00425"/>
          <speciesReference id="sid_C00001"/>
          <speciesReference id="sid_CE5828"/>
        </listOfProducts>
        <listOfModifiers>
          <modifierSpeciesReference/>
        </listOfModifiers>
      </reaction>
      <reaction id="RE3456">
        <listOfReactants>
          <speciesReference id="sid_C00072"/>
          <speciesReference id="sid_CE5930"/>
        </listOfReactants>
        <listOfProducts>
          <speciesReference id="sid_C00425"/>
          <speciesReference id="sid_C00001"/>
          <speciesReference id="sid_CE5931"/>
        </listOfProducts>
        <listOfModifiers>
          <modifierSpeciesReference/>
        </listOfModifiers>
      </reaction>
      <reaction id="RE3459">
        <listOfReactants>
          <speciesReference id="sid_C00080"/>
          <speciesReference id="sid_CE5533"/>
        </listOfReactants>
        <listOfProducts>
          <speciesReference id="sid_C00001"/>
          <speciesReference id="sid_CE5924"/>
        </listOfProducts>
        <listOfModifiers>
          <modifierSpeciesReference/>
        </listOfModifiers>
      </reaction>
      <reaction id="RE3453">
        <listOfReactants>
          <speciesReference id="sid_C00080"/>
          <speciesReference id="sid_CE5926"/>
        </listOfReactants>
        <listOfProducts>
          <speciesReference id="sid_C00001"/>
          <speciesReference id="sid_CE5929"/>
        </listOfProducts>
        <listOfModifiers>
          <modifierSpeciesReference/>
        </listOfModifiers>
      </reaction>
      <reaction id="RE3455">
        <listOfReactants>
          <speciesReference id="sid_C00219"/>
          <speciesReference id="sid_C00007"/>
        </listOfReactants>
        <listOfProducts>
          <speciesReference id="sid_C00080"/>
          <speciesReference id="sid_CE5928"/>
        </listOfProducts>
        <listOfModifiers>
          <modifierSpeciesReference/>
        </listOfModifiers>
      </reaction>
      <reaction id="RE3449">
        <listOfReactants>
          <speciesReference id="sid_C00219"/>
          <speciesReference id="sid_C00704"/>
        </listOfReactants>
        <listOfProducts>
          <speciesReference id="sid_C00080"/>
          <speciesReference id="sid_CE5535"/>
        </listOfProducts>
        <listOfModifiers>
          <modifierSpeciesReference/>
        </listOfModifiers>
      </reaction>
      <reaction id="RE3458">
        <listOfReactants>
          <speciesReference id="sid_C00219"/>
          <speciesReference id="sid_C00704"/>
        </listOfReactants>
        <listOfProducts>
          <speciesReference id="sid_C00080"/>
          <speciesReference id="sid_CE5537"/>
        </listOfProducts>
        <listOfModifiers>
          <modifierSpeciesReference/>
        </listOfModifiers>
      </reaction>
      <reaction id="RE3452">
        <listOfReactants>
          <speciesReference id="sid_C00219"/>
          <speciesReference id="sid_C00704"/>
        </listOfReactants>
        <listOfProducts>
          <speciesReference id="sid_C00080"/>
          <speciesReference id="sid_CE5925"/>
        </listOfProducts>
        <listOfModifiers>
          <modifierSpeciesReference/>
        </listOfModifiers>
      </reaction>
      <reaction id="RE2069">
        <listOfReactants>
          <speciesReference id="sid_C00584"/>
        </listOfReactants>
        <listOfProducts>
          <speciesReference id="sid_C00001"/>
          <speciesReference id="sid_C05954"/>
        </listOfProducts>
        <listOfModifiers>
          <modifierSpeciesReference/>
        </listOfModifiers>
      </reaction>
      <reaction id="RE2079">
        <listOfReactants>
          <speciesReference id="sid_C00696"/>
        </listOfReactants>
        <listOfProducts>
          <speciesReference id="sid_C00001"/>
          <speciesReference id="sid_C05957"/>
        </listOfProducts>
        <listOfModifiers>
          <modifierSpeciesReference/>
        </listOfModifiers>
      </reaction>
      <reaction id="RE3524">
        <listOfReactants>
          <speciesReference id="sid_C00696"/>
        </listOfReactants>
        <listOfProducts>
          <speciesReference id="sid_C00001"/>
          <speciesReference id="sid_CE4876"/>
        </listOfProducts>
        <listOfModifiers>
          <modifierSpeciesReference/>
        </listOfModifiers>
      </reaction>
      <reaction id="RE3422">
        <listOfReactants>
          <speciesReference id="sid_C00696"/>
        </listOfReactants>
        <listOfProducts>
          <speciesReference id="sid_C00001"/>
          <speciesReference id="sid_CE5304"/>
        </listOfProducts>
        <listOfModifiers>
          <modifierSpeciesReference/>
        </listOfModifiers>
      </reaction>
      <reaction id="RE3535">
        <listOfReactants>
          <speciesReference id="sid_C00696"/>
          <speciesReference id="sid_C00080"/>
        </listOfReactants>
        <listOfProducts>
          <speciesReference id="sid_C00001"/>
          <speciesReference id="sid_CE6240"/>
        </listOfProducts>
        <listOfModifiers>
          <modifierSpeciesReference/>
        </listOfModifiers>
      </reaction>
      <reaction id="RE2080">
        <listOfReactants>
          <speciesReference id="sid_C05957"/>
        </listOfReactants>
        <listOfProducts>
          <speciesReference id="sid_C00001"/>
          <speciesReference id="sid_CE4877"/>
        </listOfProducts>
        <listOfModifiers>
          <modifierSpeciesReference/>
        </listOfModifiers>
      </reaction>
      <reaction id="RE3421">
        <listOfReactants>
          <speciesReference id="sid_C05957"/>
        </listOfReactants>
        <listOfProducts>
          <speciesReference id="sid_CE4876"/>
        </listOfProducts>
        <listOfModifiers>
          <modifierSpeciesReference/>
        </listOfModifiers>
      </reaction>
      <reaction id="RE3477">
        <listOfReactants>
          <speciesReference id="sid_C05963"/>
        </listOfReactants>
        <listOfProducts>
          <speciesReference id="sid_C00282"/>
          <speciesReference id="sid_CE1447"/>
        </listOfProducts>
        <listOfModifiers>
          <modifierSpeciesReference/>
        </listOfModifiers>
      </reaction>
      <reaction id="RE3423">
        <listOfReactants>
          <speciesReference id="sid_CE4876"/>
        </listOfReactants>
        <listOfProducts>
          <speciesReference id="sid_C00001"/>
          <speciesReference id="sid_CE4877"/>
        </listOfProducts>
        <listOfModifiers>
          <modifierSpeciesReference/>
        </listOfModifiers>
      </reaction>
      <reaction id="RE2070">
        <listOfReactants>
          <speciesReference id="sid_CE4980"/>
        </listOfReactants>
        <listOfProducts>
          <speciesReference id="sid_C00001"/>
          <speciesReference id="sid_CE5730"/>
        </listOfProducts>
        <listOfModifiers>
          <modifierSpeciesReference/>
        </listOfModifiers>
      </reaction>
    </listOfReactions>
  </model>
</sbml>
