# Supplementary material for: Constructing a fish metabolic network model
Source: Genome Biol. 2010 Nov 29;11(11):R115. doi: 10.1186/gb-2010-11-11-r115 (PMC3156954; doi:10.1186/gb-2010-11-11-r115)
Supplement: Additional file 5 — SBML distribution of MetaFishNet pathways. [file gb-2010-11-11-r115-S5.zip › sbml/mfn1v9path195.xml]

<?xml version="1.0" encoding="UTF-8"?>
<sbml xmlns="http://www.sbml.org/sbml/level2/version4" level="2" version="4">
  <model name="TCA cycle">
    <annotation>a pathway from MetaFishNet project</annotation>
    <listOfSpeciesTypes>
      <speciesType id="enzyme"/>
      <speciesType id="compound"/>
    </listOfSpeciesTypes>
    <listOfSpecies>
      <species id="sid_6_2_1_4" name="6.2.1.4" speciesType="enzyme"/>
      <species id="sid_2_3_1_61" name="2.3.1.61" speciesType="enzyme"/>
      <species id="sid_2_3_3_3_2_3_3_1" name="2.3.3.3;2.3.3.1" speciesType="enzyme"/>
      <species id="sid_2_3_3_8" name="2.3.3.8" speciesType="enzyme"/>
      <species id="sid_4_2_1_4_4_2_1_3" name="4.2.1.4;4.2.1.3" speciesType="enzyme"/>
      <species id="sid_4_1_3_6" name="4.1.3.6" speciesType="enzyme"/>
      <species id="sid_1_1_1_37" name="1.1.1.37" speciesType="enzyme"/>
      <species id="sid_2_3_1_61_1_2_4_2_1_8_1_4" name="2.3.1.61;1.2.4.2;1.8.1.4" speciesType="enzyme"/>
      <species id="sid_4_1_1_32" name="4.1.1.32" speciesType="enzyme"/>
      <species id="sid_1_3_5_1" name="1.3.5.1" speciesType="enzyme"/>
      <species id="sid_1_2_4_2" name="1.2.4.2" speciesType="enzyme"/>
      <species id="sid_4_2_1_3" name="4.2.1.3" speciesType="enzyme"/>
      <species id="sid_4_2_1_2" name="4.2.1.2" speciesType="enzyme"/>
      <species id="sid_1_1_1_42" name="1.1.1.42" speciesType="enzyme"/>
      <species id="sid_1_1_1_41" name="1.1.1.41" speciesType="enzyme"/>
      <species id="sid_6_2_1_5" name="6.2.1.5" speciesType="enzyme"/>
      <species id="sid_1_3_99_1" name="1.3.99.1" speciesType="enzyme"/>
      <species id="sid_C00068" name="C00068" speciesType="compound"/>
      <species id="sid_C00122" name="C00122" speciesType="compound"/>
      <species id="sid_C00149" name="C00149" speciesType="compound"/>
      <species id="sid_C00009" name="C00009" speciesType="compound"/>
      <species id="sid_C00158" name="C00158" speciesType="compound"/>
      <species id="sid_C00006" name="C00006" speciesType="compound"/>
      <species id="sid_C00005" name="C00005" speciesType="compound"/>
      <species id="sid_C00004" name="C00004" speciesType="compound"/>
      <species id="sid_C00003" name="C00003" speciesType="compound"/>
      <species id="sid_C00028" name="C00028" speciesType="compound"/>
      <species id="sid_C00001" name="C00001" speciesType="compound"/>
      <species id="sid_C00026" name="C00026" speciesType="compound"/>
      <species id="sid_C00104" name="C00104" speciesType="compound"/>
      <species id="sid_C05379" name="C05379" speciesType="compound"/>
      <species id="sid_C00008" name="C00008" speciesType="compound"/>
      <species id="sid_C01169" name="C01169" speciesType="compound"/>
      <species id="sid_C00399" name="C00399" speciesType="compound"/>
      <species id="sid_C00030" name="C00030" speciesType="compound"/>
      <species id="sid_C00390" name="C00390" speciesType="compound"/>
      <species id="sid_C00579" name="C00579" speciesType="compound"/>
      <species id="sid_C00311" name="C00311" speciesType="compound"/>
      <species id="sid_C00010" name="C00010" speciesType="compound"/>
      <species id="sid_C00091" name="C00091" speciesType="compound"/>
      <species id="sid_C00036" name="C00036" speciesType="compound"/>
      <species id="sid_C00011" name="C00011" speciesType="compound"/>
      <species id="sid_C00035" name="C00035" speciesType="compound"/>
      <species id="sid_C00024" name="C00024" speciesType="compound"/>
      <species id="sid_C00033" name="C00033" speciesType="compound"/>
      <species id="sid_C00016" name="C00016" speciesType="compound"/>
      <species id="sid_C00074" name="C00074" speciesType="compound"/>
      <species id="sid_C00002" name="C00002" speciesType="compound"/>
      <species id="sid_C00081" name="C00081" speciesType="compound"/>
      <species id="sid_C00080" name="C00080" speciesType="compound"/>
      <species id="sid_C00248" name="C00248" speciesType="compound"/>
      <species id="sid_C00042" name="C00042" speciesType="compound"/>
      <species id="sid_C01352" name="C01352" speciesType="compound"/>
      <species id="sid_C00417" name="C00417" speciesType="compound"/>
      <species id="sid_C00044" name="C00044" speciesType="compound"/>
      <species id="sid_C05381" name="C05381" speciesType="compound"/>
    </listOfSpecies>
    <listOfReactions>
      <reaction id="R00342">
        <listOfReactants>
          <speciesReference id="sid_C00149"/>
          <speciesReference id="sid_C00003"/>
        </listOfReactants>
        <listOfProducts>
          <speciesReference id="sid_C00036"/>
          <speciesReference id="sid_C00004"/>
          <speciesReference id="sid_C00080"/>
        </listOfProducts>
        <listOfModifiers>
          <modifierSpeciesReference id="sid_1_1_1_37"/>
        </listOfModifiers>
      </reaction>
      <reaction id="R00709">
        <listOfReactants>
          <speciesReference id="sid_C00311"/>
          <speciesReference id="sid_C00003"/>
        </listOfReactants>
        <listOfProducts>
          <speciesReference id="sid_C00026"/>
          <speciesReference id="sid_C00011"/>
          <speciesReference id="sid_C00004"/>
          <speciesReference id="sid_C00080"/>
        </listOfProducts>
        <listOfModifiers>
          <modifierSpeciesReference id="sid_1_1_1_41"/>
        </listOfModifiers>
      </reaction>
      <reaction id="R00267">
        <listOfReactants>
          <speciesReference id="sid_C00011"/>
          <speciesReference id="sid_C00026"/>
        </listOfReactants>
        <listOfProducts>
          <speciesReference id="sid_C00311"/>
        </listOfProducts>
        <listOfModifiers>
          <modifierSpeciesReference id="sid_1_1_1_42"/>
        </listOfModifiers>
      </reaction>
      <reaction id="R01899">
        <listOfReactants>
          <speciesReference id="sid_C00311"/>
          <speciesReference id="sid_C00006"/>
        </listOfReactants>
        <listOfProducts>
          <speciesReference id="sid_C05379"/>
          <speciesReference id="sid_C00005"/>
          <speciesReference id="sid_C00080"/>
        </listOfProducts>
        <listOfModifiers>
          <modifierSpeciesReference id="sid_1_1_1_42"/>
        </listOfModifiers>
      </reaction>
      <reaction id="R00268">
        <listOfReactants>
          <speciesReference id="sid_C05379"/>
        </listOfReactants>
        <listOfProducts>
          <speciesReference id="sid_C00026"/>
          <speciesReference id="sid_C00011"/>
        </listOfProducts>
        <listOfModifiers>
          <modifierSpeciesReference id="sid_1_1_1_42"/>
        </listOfModifiers>
      </reaction>
      <reaction id="R00621">
        <listOfReactants>
          <speciesReference id="sid_C00026"/>
          <speciesReference id="sid_C00068"/>
        </listOfReactants>
        <listOfProducts>
          <speciesReference id="sid_C05381"/>
          <speciesReference id="sid_C00011"/>
        </listOfProducts>
        <listOfModifiers>
          <modifierSpeciesReference id="sid_1_2_4_2"/>
        </listOfModifiers>
      </reaction>
      <reaction id="R03316">
        <listOfReactants>
          <speciesReference id="sid_C05381"/>
          <speciesReference id="sid_C00248"/>
        </listOfReactants>
        <listOfProducts>
          <speciesReference id="sid_C01169"/>
          <speciesReference id="sid_C00068"/>
        </listOfProducts>
        <listOfModifiers>
          <modifierSpeciesReference id="sid_1_2_4_2"/>
        </listOfModifiers>
      </reaction>
      <reaction id="R02164">
        <listOfReactants>
          <speciesReference id="sid_C00399"/>
          <speciesReference id="sid_C00042"/>
        </listOfReactants>
        <listOfProducts>
          <speciesReference id="sid_C00390"/>
          <speciesReference id="sid_C00122"/>
        </listOfProducts>
        <listOfModifiers>
          <modifierSpeciesReference id="sid_1_3_5_1"/>
        </listOfModifiers>
      </reaction>
      <reaction id="R00408">
        <listOfReactants>
          <speciesReference id="sid_C00042"/>
          <speciesReference id="sid_C00016"/>
        </listOfReactants>
        <listOfProducts>
          <speciesReference id="sid_C01352"/>
          <speciesReference id="sid_C00122"/>
        </listOfProducts>
        <listOfModifiers>
          <modifierSpeciesReference id="sid_1_3_99_1"/>
        </listOfModifiers>
      </reaction>
      <reaction id="R00412">
        <listOfReactants>
          <speciesReference id="sid_C00042"/>
          <speciesReference id="sid_C00028"/>
        </listOfReactants>
        <listOfProducts>
          <speciesReference id="sid_C00122"/>
          <speciesReference id="sid_C00030"/>
        </listOfProducts>
        <listOfModifiers>
          <modifierSpeciesReference id="sid_1_3_99_1"/>
        </listOfModifiers>
      </reaction>
      <reaction id="R02570">
        <listOfReactants>
          <speciesReference id="sid_C00091"/>
          <speciesReference id="sid_C00579"/>
        </listOfReactants>
        <listOfProducts>
          <speciesReference id="sid_C00010"/>
          <speciesReference id="sid_C01169"/>
        </listOfProducts>
        <listOfModifiers>
          <modifierSpeciesReference id="sid_2_3_1_61"/>
        </listOfModifiers>
      </reaction>
      <reaction id="RE0361">
        <listOfReactants>
          <speciesReference id="sid_C00010"/>
          <speciesReference id="sid_C00026"/>
          <speciesReference id="sid_C00003"/>
        </listOfReactants>
        <listOfProducts>
          <speciesReference id="sid_C00011"/>
          <speciesReference id="sid_C00004"/>
          <speciesReference id="sid_C00091"/>
        </listOfProducts>
        <listOfModifiers>
          <modifierSpeciesReference id="sid_2_3_1_61_1_2_4_2_1_8_1_4"/>
        </listOfModifiers>
      </reaction>
      <reaction id="R00351">
        <listOfReactants>
          <speciesReference id="sid_C00158"/>
          <speciesReference id="sid_C00010"/>
        </listOfReactants>
        <listOfProducts>
          <speciesReference id="sid_C00024"/>
          <speciesReference id="sid_C00001"/>
          <speciesReference id="sid_C00036"/>
        </listOfProducts>
        <listOfModifiers>
          <modifierSpeciesReference id="sid_2_3_3_3_2_3_3_1"/>
        </listOfModifiers>
      </reaction>
      <reaction id="R00352">
        <listOfReactants>
          <speciesReference id="sid_C00002"/>
          <speciesReference id="sid_C00158"/>
          <speciesReference id="sid_C00010"/>
        </listOfReactants>
        <listOfProducts>
          <speciesReference id="sid_C00008"/>
          <speciesReference id="sid_C00009"/>
          <speciesReference id="sid_C00024"/>
          <speciesReference id="sid_C00036"/>
        </listOfProducts>
        <listOfModifiers>
          <modifierSpeciesReference id="sid_2_3_3_8"/>
        </listOfModifiers>
      </reaction>
      <reaction id="R00726">
        <listOfReactants>
          <speciesReference id="sid_C00081"/>
          <speciesReference id="sid_C00036"/>
        </listOfReactants>
        <listOfProducts>
          <speciesReference id="sid_C00104"/>
          <speciesReference id="sid_C00074"/>
          <speciesReference id="sid_C00011"/>
        </listOfProducts>
        <listOfModifiers>
          <modifierSpeciesReference id="sid_4_1_1_32"/>
        </listOfModifiers>
      </reaction>
      <reaction id="R00362">
        <listOfReactants>
          <speciesReference id="sid_C00158"/>
        </listOfReactants>
        <listOfProducts>
          <speciesReference id="sid_C00033"/>
          <speciesReference id="sid_C00036"/>
        </listOfProducts>
        <listOfModifiers>
          <modifierSpeciesReference id="sid_4_1_3_6"/>
        </listOfModifiers>
      </reaction>
      <reaction id="FUMm">
        <listOfReactants>
          <speciesReference id="sid_C00122"/>
          <speciesReference id="sid_C00001"/>
        </listOfReactants>
        <listOfProducts>
          <speciesReference id="sid_C00149"/>
        </listOfProducts>
        <listOfModifiers>
          <modifierSpeciesReference id="sid_4_2_1_2"/>
        </listOfModifiers>
      </reaction>
      <reaction id="R01082">
        <listOfReactants>
          <speciesReference id="sid_C00149"/>
        </listOfReactants>
        <listOfProducts>
          <speciesReference id="sid_C00122"/>
          <speciesReference id="sid_C00001"/>
        </listOfProducts>
        <listOfModifiers>
          <modifierSpeciesReference id="sid_4_2_1_2"/>
        </listOfModifiers>
      </reaction>
      <reaction id="R01324">
        <listOfReactants>
          <speciesReference id="sid_C00158"/>
        </listOfReactants>
        <listOfProducts>
          <speciesReference id="sid_C00311"/>
        </listOfProducts>
        <listOfModifiers>
          <modifierSpeciesReference id="sid_4_2_1_3"/>
        </listOfModifiers>
      </reaction>
      <reaction id="R01900">
        <listOfReactants>
          <speciesReference id="sid_C00311"/>
        </listOfReactants>
        <listOfProducts>
          <speciesReference id="sid_C00417"/>
          <speciesReference id="sid_C00001"/>
        </listOfProducts>
        <listOfModifiers>
          <modifierSpeciesReference id="sid_4_2_1_3"/>
        </listOfModifiers>
      </reaction>
      <reaction id="R01325">
        <listOfReactants>
          <speciesReference id="sid_C00158"/>
        </listOfReactants>
        <listOfProducts>
          <speciesReference id="sid_C00417"/>
          <speciesReference id="sid_C00001"/>
        </listOfProducts>
        <listOfModifiers>
          <modifierSpeciesReference id="sid_4_2_1_4_4_2_1_3"/>
        </listOfModifiers>
      </reaction>
      <reaction id="R00432">
        <listOfReactants>
          <speciesReference id="sid_C00044"/>
          <speciesReference id="sid_C00042"/>
          <speciesReference id="sid_C00010"/>
        </listOfReactants>
        <listOfProducts>
          <speciesReference id="sid_C00035"/>
          <speciesReference id="sid_C00009"/>
          <speciesReference id="sid_C00091"/>
        </listOfProducts>
        <listOfModifiers>
          <modifierSpeciesReference id="sid_6_2_1_4"/>
        </listOfModifiers>
      </reaction>
      <reaction id="R00727">
        <listOfReactants>
          <speciesReference id="sid_C00081"/>
          <speciesReference id="sid_C00042"/>
          <speciesReference id="sid_C00010"/>
        </listOfReactants>
        <listOfProducts>
          <speciesReference id="sid_C00104"/>
          <speciesReference id="sid_C00009"/>
          <speciesReference id="sid_C00091"/>
        </listOfProducts>
        <listOfModifiers>
          <modifierSpeciesReference id="sid_6_2_1_4"/>
        </listOfModifiers>
      </reaction>
      <reaction id="R00405">
        <listOfReactants>
          <speciesReference id="sid_C00002"/>
          <speciesReference id="sid_C00042"/>
          <speciesReference id="sid_C00010"/>
        </listOfReactants>
        <listOfProducts>
          <speciesReference id="sid_C00008"/>
          <speciesReference id="sid_C00009"/>
          <speciesReference id="sid_C00091"/>
        </listOfProducts>
        <listOfModifiers>
          <modifierSpeciesReference id="sid_6_2_1_5"/>
        </listOfModifiers>
      </reaction>
      <reaction id="CSm">
        <listOfReactants>
          <speciesReference id="sid_C00024"/>
          <speciesReference id="sid_C00001"/>
          <speciesReference id="sid_C00036"/>
        </listOfReactants>
        <listOfProducts>
          <speciesReference id="sid_C00158"/>
          <speciesReference id="sid_C00010"/>
          <speciesReference id="sid_C00080"/>
        </listOfProducts>
        <listOfModifiers>
          <modifierSpeciesReference/>
        </listOfModifiers>
      </reaction>
    </listOfReactions>
  </model>
</sbml>
