# Supplementary material for: Constructing a fish metabolic network model
Source: Genome Biol. 2010 Nov 29;11(11):R115. doi: 10.1186/gb-2010-11-11-r115 (PMC3156954; doi:10.1186/gb-2010-11-11-r115)
Supplement: Additional file 5 — SBML distribution of MetaFishNet pathways. [file gb-2010-11-11-r115-S5.zip › sbml/mfn1v9path105.xml]

<?xml version="1.0" encoding="UTF-8"?>
<sbml xmlns="http://www.sbml.org/sbml/level2/version4" level="2" version="4">
  <model name="Alkaloid biosynthesis II">
    <annotation>a pathway from MetaFishNet project</annotation>
    <listOfSpeciesTypes>
      <speciesType id="enzyme"/>
      <speciesType id="compound"/>
    </listOfSpeciesTypes>
    <listOfSpecies>
      <species id="sid_3_1_1__" name="3.1.1.-" speciesType="enzyme"/>
      <species id="sid_2_3_1__" name="2.3.1.-" speciesType="enzyme"/>
      <species id="sid_3_1_1_1" name="3.1.1.1" speciesType="enzyme"/>
      <species id="sid_C00010" name="C00010" speciesType="compound"/>
      <species id="sid_C00002" name="C00002" speciesType="compound"/>
      <species id="sid_C12453" name="C12453" speciesType="compound"/>
      <species id="sid_C02066" name="C02066" speciesType="compound"/>
      <species id="sid_C00080" name="C00080" speciesType="compound"/>
      <species id="sid_C01416" name="C01416" speciesType="compound"/>
      <species id="sid_C00001" name="C00001" speciesType="compound"/>
      <species id="sid_C00132" name="C00132" speciesType="compound"/>
      <species id="sid_C12448" name="C12448" speciesType="compound"/>
      <species id="sid_C10858" name="C10858" speciesType="compound"/>
      <species id="sid_C00013" name="C00013" speciesType="compound"/>
      <species id="sid_egme" name="egme" speciesType="compound"/>
      <species id="sid_C00729" name="C00729" speciesType="compound"/>
      <species id="sid_C00020" name="C00020" speciesType="compound"/>
      <species id="sid_C00180" name="C00180" speciesType="compound"/>
      <species id="sid_C12452" name="C12452" speciesType="compound"/>
    </listOfSpecies>
    <listOfReactions>
      <reaction id="R06735">
        <listOfReactants>
          <speciesReference id="sid_C00729"/>
        </listOfReactants>
        <listOfProducts>
          <speciesReference id="sid_C12452"/>
        </listOfProducts>
        <listOfModifiers>
          <modifierSpeciesReference id="sid_2_3_1__"/>
        </listOfModifiers>
      </reaction>
      <reaction id="R06736">
        <listOfReactants>
          <speciesReference id="sid_C02066"/>
        </listOfReactants>
        <listOfProducts>
          <speciesReference id="sid_C12453"/>
        </listOfProducts>
        <listOfModifiers>
          <modifierSpeciesReference id="sid_2_3_1__"/>
        </listOfModifiers>
      </reaction>
      <reaction id="R06729">
        <listOfReactants>
          <speciesReference id="sid_C12448"/>
        </listOfReactants>
        <listOfProducts>
          <speciesReference id="sid_C10858"/>
        </listOfProducts>
        <listOfModifiers>
          <modifierSpeciesReference id="sid_3_1_1__"/>
        </listOfModifiers>
      </reaction>
      <reaction id="COKECBESr">
        <listOfReactants>
          <speciesReference id="sid_C01416"/>
          <speciesReference id="sid_C00001"/>
        </listOfReactants>
        <listOfProducts>
          <speciesReference id="sid_C00180"/>
          <speciesReference id="sid_egme"/>
          <speciesReference id="sid_C00080"/>
        </listOfProducts>
        <listOfModifiers>
          <modifierSpeciesReference id="sid_3_1_1_1"/>
        </listOfModifiers>
      </reaction>
      <reaction id="EGMESTr">
        <listOfReactants>
          <speciesReference id="sid_C00001"/>
        </listOfReactants>
        <listOfProducts>
          <speciesReference id="sid_C00080"/>
          <speciesReference id="sid_C00132"/>
        </listOfProducts>
        <listOfModifiers>
          <modifierSpeciesReference/>
        </listOfModifiers>
      </reaction>
      <reaction id="PECGONCOATr">
        <listOfReactants>
          <speciesReference id="sid_C00002"/>
          <speciesReference id="sid_C00010"/>
          <speciesReference id="sid_C00080"/>
        </listOfReactants>
        <listOfProducts>
          <speciesReference id="sid_C00020"/>
          <speciesReference id="sid_C00013"/>
        </listOfProducts>
        <listOfModifiers>
          <modifierSpeciesReference/>
        </listOfModifiers>
      </reaction>
    </listOfReactions>
  </model>
</sbml>
