# Supplementary material for: Constructing a fish metabolic network model
Source: Genome Biol. 2010 Nov 29;11(11):R115. doi: 10.1186/gb-2010-11-11-r115 (PMC3156954; doi:10.1186/gb-2010-11-11-r115)
Supplement: Additional file 5 — SBML distribution of MetaFishNet pathways. [file gb-2010-11-11-r115-S5.zip › sbml/mfn1v9path115.xml]

<?xml version="1.0" encoding="UTF-8"?>
<sbml xmlns="http://www.sbml.org/sbml/level2/version4" level="2" version="4">
  <model name="Bile acid biosynthesis">
    <annotation>a pathway from MetaFishNet project</annotation>
    <listOfSpeciesTypes>
      <speciesType id="enzyme"/>
      <speciesType id="compound"/>
    </listOfSpeciesTypes>
    <listOfSpecies>
      <species id="sid_1_14_13_17" name="1.14.13.17" speciesType="enzyme"/>
      <species id="sid_1_14_13_15" name="1.14.13.15" speciesType="enzyme"/>
      <species id="sid_1_3_99__" name="1.3.99.-" speciesType="enzyme"/>
      <species id="sid_3_1_1_13" name="3.1.1.13" speciesType="enzyme"/>
      <species id="sid_5_3_3_1_1_1_1_145" name="5.3.3.1;1.1.1.145" speciesType="enzyme"/>
      <species id="sid_1_1_1__" name="1.1.1.-" speciesType="enzyme"/>
      <species id="sid_1_14____" name="1.14.-.-" speciesType="enzyme"/>
      <species id="sid_1_3_3_6" name="1.3.3.6" speciesType="enzyme"/>
      <species id="sid_4_2_1_107" name="4.2.1.107" speciesType="enzyme"/>
      <species id="sid_1_3_99_6_1_3_1_3" name="1.3.99.6;1.3.1.3" speciesType="enzyme"/>
      <species id="sid_3_1_2_27" name="3.1.2.27" speciesType="enzyme"/>
      <species id="sid_3_1_2_2" name="3.1.2.2" speciesType="enzyme"/>
      <species id="sid_1_1_1_1" name="1.1.1.1" speciesType="enzyme"/>
      <species id="sid_1_14_13_97" name="1.14.13.97" speciesType="enzyme"/>
      <species id="sid_5_1_99_4" name="5.1.99.4" speciesType="enzyme"/>
      <species id="sid_1_14_13_95" name="1.14.13.95" speciesType="enzyme"/>
      <species id="sid_1_3_99_5" name="1.3.99.5" speciesType="enzyme"/>
      <species id="sid_1_2_1_3" name="1.2.1.3" speciesType="enzyme"/>
      <species id="sid_2_3_1_26" name="2.3.1.26" speciesType="enzyme"/>
      <species id="sid_1_14_____1_14_13__" name="1.14.-.-;1.14.13.-" speciesType="enzyme"/>
      <species id="sid_C00027" name="C00027" speciesType="compound"/>
      <species id="sid_C05461" name="C05461" speciesType="compound"/>
      <species id="sid_C05448" name="C05448" speciesType="compound"/>
      <species id="sid_C05449" name="C05449" speciesType="compound"/>
      <species id="sid_C00100" name="C00100" speciesType="compound"/>
      <species id="sid_C05465" name="C05465" speciesType="compound"/>
      <species id="sid_C05444" name="C05444" speciesType="compound"/>
      <species id="sid_C00006" name="C00006" speciesType="compound"/>
      <species id="sid_C00005" name="C00005" speciesType="compound"/>
      <species id="sid_C00004" name="C00004" speciesType="compound"/>
      <species id="sid_C00003" name="C00003" speciesType="compound"/>
      <species id="sid_C05460" name="C05460" speciesType="compound"/>
      <species id="sid_C00001" name="C00001" speciesType="compound"/>
      <species id="sid_C04722" name="C04722" speciesType="compound"/>
      <species id="sid_C05458" name="C05458" speciesType="compound"/>
      <species id="sid_CE5530" name="CE5530" speciesType="compound"/>
      <species id="sid_C01794" name="C01794" speciesType="compound"/>
      <species id="sid_CE4874" name="CE4874" speciesType="compound"/>
      <species id="sid_C05467" name="C05467" speciesType="compound"/>
      <species id="sid_C01301" name="C01301" speciesType="compound"/>
      <species id="sid_CE1298" name="CE1298" speciesType="compound"/>
      <species id="sid_CE2345" name="CE2345" speciesType="compound"/>
      <species id="sid_C04760" name="C04760" speciesType="compound"/>
      <species id="sid_C05337" name="C05337" speciesType="compound"/>
      <species id="sid_cholcoas" name="cholcoas" speciesType="compound"/>
      <species id="sid_C02530" name="C02530" speciesType="compound"/>
      <species id="sid_CE1292" name="CE1292" speciesType="compound"/>
      <species id="sid_C00007" name="C00007" speciesType="compound"/>
      <species id="sid_C05445" name="C05445" speciesType="compound"/>
      <species id="sid_CE4872" name="CE4872" speciesType="compound"/>
      <species id="sid_CE3038" name="CE3038" speciesType="compound"/>
      <species id="sid_C04483" name="C04483" speciesType="compound"/>
      <species id="sid_C05446" name="C05446" speciesType="compound"/>
      <species id="sid_C15516" name="C15516" speciesType="compound"/>
      <species id="sid_C00010" name="C00010" speciesType="compound"/>
      <species id="sid_CE1274" name="CE1274" speciesType="compound"/>
      <species id="sid_C05447" name="C05447" speciesType="compound"/>
      <species id="sid_CE1272" name="CE1272" speciesType="compound"/>
      <species id="sid_CE1273" name="CE1273" speciesType="compound"/>
      <species id="sid_C00016" name="C00016" speciesType="compound"/>
      <species id="sid_C05453" name="C05453" speciesType="compound"/>
      <species id="sid_C05452" name="C05452" speciesType="compound"/>
      <species id="sid_C05451" name="C05451" speciesType="compound"/>
      <species id="sid_C05450" name="C05450" speciesType="compound"/>
      <species id="sid_C05457" name="C05457" speciesType="compound"/>
      <species id="sid_C05455" name="C05455" speciesType="compound"/>
      <species id="sid_C05454" name="C05454" speciesType="compound"/>
      <species id="sid_C04554" name="C04554" speciesType="compound"/>
      <species id="sid_C00695" name="C00695" speciesType="compound"/>
      <species id="sid_C03594" name="C03594" speciesType="compound"/>
      <species id="sid_C03990" name="C03990" speciesType="compound"/>
      <species id="sid_C02528" name="C02528" speciesType="compound"/>
      <species id="sid_C00080" name="C00080" speciesType="compound"/>
      <species id="sid_CE5133" name="CE5133" speciesType="compound"/>
      <species id="sid_C04644" name="C04644" speciesType="compound"/>
      <species id="sid_C01352" name="C01352" speciesType="compound"/>
      <species id="sid_C00040" name="C00040" speciesType="compound"/>
      <species id="sid_C15517" name="C15517" speciesType="compound"/>
      <species id="sid_CE0233" name="CE0233" speciesType="compound"/>
      <species id="sid_C00163" name="C00163" speciesType="compound"/>
      <species id="sid_C00187" name="C00187" speciesType="compound"/>
      <species id="sid_C06341" name="C06341" speciesType="compound"/>
      <species id="sid_C00060" name="C00060" speciesType="compound"/>
      <species id="sid_C06340" name="C06340" speciesType="compound"/>
      <species id="sid_CE0232" name="CE0232" speciesType="compound"/>
    </listOfSpecies>
    <listOfReactions>
      <reaction id="RE2633">
        <listOfReactants>
          <speciesReference id="sid_C00006"/>
          <speciesReference id="sid_CE1273"/>
        </listOfReactants>
        <listOfProducts>
          <speciesReference id="sid_C00005"/>
          <speciesReference id="sid_C00080"/>
          <speciesReference id="sid_CE1274"/>
        </listOfProducts>
        <listOfModifiers>
          <modifierSpeciesReference id="sid_1_1_1__"/>
        </listOfModifiers>
      </reaction>
      <reaction id="RE1832">
        <listOfReactants>
          <speciesReference id="sid_C00016"/>
          <speciesReference id="sid_C05450"/>
        </listOfReactants>
        <listOfProducts>
          <speciesReference id="sid_C01352"/>
          <speciesReference id="sid_C05467"/>
        </listOfProducts>
        <listOfModifiers>
          <modifierSpeciesReference id="sid_1_1_1__"/>
        </listOfModifiers>
      </reaction>
      <reaction id="R04810">
        <listOfReactants>
          <speciesReference id="sid_C05448"/>
        </listOfReactants>
        <listOfProducts>
          <speciesReference id="sid_C05449"/>
        </listOfProducts>
        <listOfModifiers>
          <modifierSpeciesReference id="sid_1_1_1__"/>
        </listOfModifiers>
      </reaction>
      <reaction id="R04812">
        <listOfReactants>
          <speciesReference id="sid_C05450"/>
        </listOfReactants>
        <listOfProducts>
          <speciesReference id="sid_C05467"/>
        </listOfProducts>
        <listOfModifiers>
          <modifierSpeciesReference id="sid_1_1_1__"/>
        </listOfModifiers>
      </reaction>
      <reaction id="R04805">
        <listOfReactants>
          <speciesReference id="sid_C05444"/>
          <speciesReference id="sid_C00003"/>
        </listOfReactants>
        <listOfProducts>
          <speciesReference id="sid_C05445"/>
          <speciesReference id="sid_C00004"/>
        </listOfProducts>
        <listOfModifiers>
          <modifierSpeciesReference id="sid_1_1_1_1"/>
        </listOfModifiers>
      </reaction>
      <reaction id="RE1830">
        <listOfReactants>
          <speciesReference id="sid_C00001"/>
          <speciesReference id="sid_C00006"/>
          <speciesReference id="sid_CE1298"/>
        </listOfReactants>
        <listOfProducts>
          <speciesReference id="sid_C00005"/>
          <speciesReference id="sid_C00080"/>
          <speciesReference id="sid_CE1292"/>
        </listOfProducts>
        <listOfModifiers>
          <modifierSpeciesReference id="sid_1_14____"/>
        </listOfModifiers>
      </reaction>
      <reaction id="RE3508">
        <listOfReactants>
          <speciesReference id="sid_C00001"/>
          <speciesReference id="sid_C00006"/>
          <speciesReference id="sid_CE1298"/>
        </listOfReactants>
        <listOfProducts>
          <speciesReference id="sid_C00005"/>
          <speciesReference id="sid_C00080"/>
          <speciesReference id="sid_CE1292"/>
        </listOfProducts>
        <listOfModifiers>
          <modifierSpeciesReference id="sid_1_14____"/>
        </listOfModifiers>
      </reaction>
      <reaction id="RE2626">
        <listOfReactants>
          <speciesReference id="sid_C00001"/>
          <speciesReference id="sid_C00006"/>
          <speciesReference id="sid_CE4872"/>
        </listOfReactants>
        <listOfProducts>
          <speciesReference id="sid_C00005"/>
          <speciesReference id="sid_C00080"/>
          <speciesReference id="sid_C04722"/>
        </listOfProducts>
        <listOfModifiers>
          <modifierSpeciesReference id="sid_1_14____"/>
        </listOfModifiers>
      </reaction>
      <reaction id="RE1807">
        <listOfReactants>
          <speciesReference id="sid_C00001"/>
          <speciesReference id="sid_C00006"/>
          <speciesReference id="sid_CE5133"/>
        </listOfReactants>
        <listOfProducts>
          <speciesReference id="sid_C00005"/>
          <speciesReference id="sid_C00080"/>
          <speciesReference id="sid_C04554"/>
        </listOfProducts>
        <listOfModifiers>
          <modifierSpeciesReference id="sid_1_14____"/>
        </listOfModifiers>
      </reaction>
      <reaction id="RE2636">
        <listOfReactants>
          <speciesReference id="sid_C00005"/>
          <speciesReference id="sid_C00007"/>
          <speciesReference id="sid_C00080"/>
          <speciesReference id="sid_C03990"/>
        </listOfReactants>
        <listOfProducts>
          <speciesReference id="sid_C00001"/>
          <speciesReference id="sid_C00006"/>
          <speciesReference id="sid_C04483"/>
        </listOfProducts>
        <listOfModifiers>
          <modifierSpeciesReference id="sid_1_14____"/>
        </listOfModifiers>
      </reaction>
      <reaction id="RE1798">
        <listOfReactants>
          <speciesReference id="sid_C00005"/>
          <speciesReference id="sid_C00007"/>
          <speciesReference id="sid_C00080"/>
          <speciesReference id="sid_C05455"/>
        </listOfReactants>
        <listOfProducts>
          <speciesReference id="sid_C00001"/>
          <speciesReference id="sid_C00006"/>
          <speciesReference id="sid_C05457"/>
        </listOfProducts>
        <listOfModifiers>
          <modifierSpeciesReference id="sid_1_14____"/>
        </listOfModifiers>
      </reaction>
      <reaction id="RE1808">
        <listOfReactants>
          <speciesReference id="sid_C00005"/>
          <speciesReference id="sid_C00007"/>
          <speciesReference id="sid_C00080"/>
          <speciesReference id="sid_CE1272"/>
        </listOfReactants>
        <listOfProducts>
          <speciesReference id="sid_C00001"/>
          <speciesReference id="sid_C00006"/>
          <speciesReference id="sid_CE1273"/>
        </listOfProducts>
        <listOfModifiers>
          <modifierSpeciesReference id="sid_1_14____"/>
        </listOfModifiers>
      </reaction>
      <reaction id="RE1828">
        <listOfReactants>
          <speciesReference id="sid_C00005"/>
          <speciesReference id="sid_C00007"/>
          <speciesReference id="sid_C00080"/>
          <speciesReference id="sid_CE1292"/>
        </listOfReactants>
        <listOfProducts>
          <speciesReference id="sid_C00001"/>
          <speciesReference id="sid_C00006"/>
          <speciesReference id="sid_CE3038"/>
        </listOfProducts>
        <listOfModifiers>
          <modifierSpeciesReference id="sid_1_14____"/>
        </listOfModifiers>
      </reaction>
      <reaction id="RE2632">
        <listOfReactants>
          <speciesReference id="sid_C00005"/>
          <speciesReference id="sid_C00007"/>
          <speciesReference id="sid_C00080"/>
          <speciesReference id="sid_CE5530"/>
        </listOfReactants>
        <listOfProducts>
          <speciesReference id="sid_C00001"/>
          <speciesReference id="sid_C00006"/>
          <speciesReference id="sid_CE3038"/>
        </listOfProducts>
        <listOfModifiers>
          <modifierSpeciesReference id="sid_1_14____"/>
        </listOfModifiers>
      </reaction>
      <reaction id="RE1827">
        <listOfReactants>
          <speciesReference id="sid_C00006"/>
          <speciesReference id="sid_C06340"/>
        </listOfReactants>
        <listOfProducts>
          <speciesReference id="sid_C00005"/>
          <speciesReference id="sid_C00080"/>
          <speciesReference id="sid_CE1298"/>
        </listOfProducts>
        <listOfModifiers>
          <modifierSpeciesReference id="sid_1_14____"/>
        </listOfModifiers>
      </reaction>
      <reaction id="RE1829">
        <listOfReactants>
          <speciesReference id="sid_C00006"/>
          <speciesReference id="sid_CE3038"/>
        </listOfReactants>
        <listOfProducts>
          <speciesReference id="sid_C00005"/>
          <speciesReference id="sid_C00080"/>
          <speciesReference id="sid_CE2345"/>
        </listOfProducts>
        <listOfModifiers>
          <modifierSpeciesReference id="sid_1_14____"/>
        </listOfModifiers>
      </reaction>
      <reaction id="RE2112">
        <listOfReactants>
          <speciesReference id="sid_C00695"/>
          <speciesReference id="sid_C00001"/>
          <speciesReference id="sid_C00006"/>
        </listOfReactants>
        <listOfProducts>
          <speciesReference id="sid_C00005"/>
          <speciesReference id="sid_C00007"/>
          <speciesReference id="sid_C00080"/>
          <speciesReference id="sid_C04483"/>
        </listOfProducts>
        <listOfModifiers>
          <modifierSpeciesReference id="sid_1_14____"/>
        </listOfModifiers>
      </reaction>
      <reaction id="RE1826">
        <listOfReactants>
          <speciesReference id="sid_C05452"/>
          <speciesReference id="sid_C00005"/>
          <speciesReference id="sid_C00007"/>
          <speciesReference id="sid_C00080"/>
        </listOfReactants>
        <listOfProducts>
          <speciesReference id="sid_CE0233"/>
          <speciesReference id="sid_C00001"/>
          <speciesReference id="sid_C00006"/>
        </listOfProducts>
        <listOfModifiers>
          <modifierSpeciesReference id="sid_1_14____"/>
        </listOfModifiers>
      </reaction>
      <reaction id="RE2625">
        <listOfReactants>
          <speciesReference id="sid_CE0232"/>
          <speciesReference id="sid_C00003"/>
        </listOfReactants>
        <listOfProducts>
          <speciesReference id="sid_C00004"/>
          <speciesReference id="sid_C00080"/>
          <speciesReference id="sid_CE4872"/>
        </listOfProducts>
        <listOfModifiers>
          <modifierSpeciesReference id="sid_1_14____"/>
        </listOfModifiers>
      </reaction>
      <reaction id="RE1804">
        <listOfReactants>
          <speciesReference id="sid_CE0233"/>
          <speciesReference id="sid_C00003"/>
        </listOfReactants>
        <listOfProducts>
          <speciesReference id="sid_C00004"/>
          <speciesReference id="sid_C00080"/>
          <speciesReference id="sid_CE5133"/>
        </listOfProducts>
        <listOfModifiers>
          <modifierSpeciesReference id="sid_1_14____"/>
        </listOfModifiers>
      </reaction>
      <reaction id="RE1805">
        <listOfReactants>
          <speciesReference id="sid_C05454"/>
          <speciesReference id="sid_C00005"/>
          <speciesReference id="sid_C00007"/>
          <speciesReference id="sid_C00080"/>
        </listOfReactants>
        <listOfProducts>
          <speciesReference id="sid_CE0232"/>
          <speciesReference id="sid_C00001"/>
          <speciesReference id="sid_C00006"/>
        </listOfProducts>
        <listOfModifiers>
          <modifierSpeciesReference id="sid_1_14_____1_14_13__"/>
        </listOfModifiers>
      </reaction>
      <reaction id="P45027A13m">
        <listOfReactants>
          <speciesReference id="sid_C00005"/>
          <speciesReference id="sid_C00007"/>
          <speciesReference id="sid_C01301"/>
        </listOfReactants>
        <listOfProducts>
          <speciesReference id="sid_C00001"/>
          <speciesReference id="sid_C00006"/>
          <speciesReference id="sid_C04722"/>
        </listOfProducts>
        <listOfModifiers>
          <modifierSpeciesReference id="sid_1_14_13_15"/>
        </listOfModifiers>
      </reaction>
      <reaction id="P45027A12m">
        <listOfReactants>
          <speciesReference id="sid_C00006"/>
          <speciesReference id="sid_C05449"/>
        </listOfReactants>
        <listOfProducts>
          <speciesReference id="sid_C00080"/>
          <speciesReference id="sid_C00005"/>
          <speciesReference id="sid_C01301"/>
        </listOfProducts>
        <listOfModifiers>
          <modifierSpeciesReference id="sid_1_14_13_15"/>
        </listOfModifiers>
      </reaction>
      <reaction id="P45027A11m">
        <listOfReactants>
          <speciesReference id="sid_C00080"/>
          <speciesReference id="sid_C00005"/>
          <speciesReference id="sid_C00007"/>
          <speciesReference id="sid_C05454"/>
        </listOfReactants>
        <listOfProducts>
          <speciesReference id="sid_C00001"/>
          <speciesReference id="sid_C00006"/>
          <speciesReference id="sid_C05449"/>
        </listOfProducts>
        <listOfModifiers>
          <modifierSpeciesReference id="sid_1_14_13_15"/>
        </listOfModifiers>
      </reaction>
      <reaction id="R04806">
        <listOfReactants>
          <speciesReference id="sid_C05452"/>
          <speciesReference id="sid_C00005"/>
          <speciesReference id="sid_C00007"/>
          <speciesReference id="sid_C00080"/>
        </listOfReactants>
        <listOfProducts>
          <speciesReference id="sid_C05444"/>
          <speciesReference id="sid_C00006"/>
          <speciesReference id="sid_C00001"/>
        </listOfProducts>
        <listOfModifiers>
          <modifierSpeciesReference id="sid_1_14_13_15"/>
        </listOfModifiers>
      </reaction>
      <reaction id="R04807">
        <listOfReactants>
          <speciesReference id="sid_C05454"/>
          <speciesReference id="sid_C00007"/>
          <speciesReference id="sid_C00005"/>
          <speciesReference id="sid_C00080"/>
        </listOfReactants>
        <listOfProducts>
          <speciesReference id="sid_C05446"/>
          <speciesReference id="sid_C00006"/>
          <speciesReference id="sid_C00001"/>
        </listOfProducts>
        <listOfModifiers>
          <modifierSpeciesReference id="sid_1_14_13_15"/>
        </listOfModifiers>
      </reaction>
      <reaction id="R01463">
        <listOfReactants>
          <speciesReference id="sid_C00187"/>
          <speciesReference id="sid_C00007"/>
          <speciesReference id="sid_C00005"/>
          <speciesReference id="sid_C00080"/>
        </listOfReactants>
        <listOfProducts>
          <speciesReference id="sid_C03594"/>
          <speciesReference id="sid_C00006"/>
          <speciesReference id="sid_C00001"/>
        </listOfProducts>
        <listOfModifiers>
          <modifierSpeciesReference id="sid_1_14_13_17"/>
        </listOfModifiers>
      </reaction>
      <reaction id="MFN1102">
        <listOfReactants>
          <speciesReference id="sid_C05455"/>
          <speciesReference id="sid_C05457"/>
        </listOfReactants>
        <listOfModifiers>
          <modifierSpeciesReference id="sid_1_14_13_95"/>
        </listOfModifiers>
      </reaction>
      <reaction id="MFN1133">
        <listOfReactants>
          <speciesReference id="sid_C03990"/>
          <speciesReference id="sid_C05465"/>
          <speciesReference id="sid_C15516"/>
          <speciesReference id="sid_C15517"/>
        </listOfReactants>
        <listOfModifiers>
          <modifierSpeciesReference id="sid_1_14_13_97"/>
        </listOfModifiers>
      </reaction>
      <reaction id="RE3346">
        <listOfReactants>
          <speciesReference id="sid_C00004"/>
          <speciesReference id="sid_C00080"/>
          <speciesReference id="sid_C04722"/>
        </listOfReactants>
        <listOfProducts>
          <speciesReference id="sid_C00001"/>
          <speciesReference id="sid_C00003"/>
          <speciesReference id="sid_CE4872"/>
        </listOfProducts>
        <listOfModifiers>
          <modifierSpeciesReference id="sid_1_2_1_3"/>
        </listOfModifiers>
      </reaction>
      <reaction id="R04506">
        <listOfReactants>
          <speciesReference id="sid_C05445"/>
          <speciesReference id="sid_C00003"/>
          <speciesReference id="sid_C00001"/>
        </listOfReactants>
        <listOfProducts>
          <speciesReference id="sid_C04554"/>
          <speciesReference id="sid_C00004"/>
          <speciesReference id="sid_C00080"/>
        </listOfProducts>
        <listOfModifiers>
          <modifierSpeciesReference id="sid_1_2_1_3"/>
        </listOfModifiers>
      </reaction>
      <reaction id="RE1814">
        <listOfReactants>
          <speciesReference id="sid_C00007"/>
          <speciesReference id="sid_C04760"/>
        </listOfReactants>
        <listOfProducts>
          <speciesReference id="sid_C00027"/>
          <speciesReference id="sid_C05460"/>
        </listOfProducts>
        <listOfModifiers>
          <modifierSpeciesReference id="sid_1_3_3_6"/>
        </listOfModifiers>
      </reaction>
      <reaction id="ACOX22x">
        <listOfReactants>
          <speciesReference id="sid_C05447"/>
          <speciesReference id="sid_C01352"/>
          <speciesReference id="sid_C00007"/>
        </listOfReactants>
        <listOfProducts>
          <speciesReference id="sid_C00016"/>
          <speciesReference id="sid_C05448"/>
        </listOfProducts>
        <listOfModifiers>
          <modifierSpeciesReference id="sid_1_3_3_6"/>
        </listOfModifiers>
      </reaction>
      <reaction id="ACOX2x">
        <listOfReactants>
          <speciesReference id="sid_cholcoas"/>
          <speciesReference id="sid_C01352"/>
          <speciesReference id="sid_C00007"/>
        </listOfReactants>
        <listOfProducts>
          <speciesReference id="sid_C05460"/>
          <speciesReference id="sid_C00016"/>
          <speciesReference id="sid_C00001"/>
        </listOfProducts>
        <listOfModifiers>
          <modifierSpeciesReference id="sid_1_3_3_6"/>
        </listOfModifiers>
      </reaction>
      <reaction id="R04547">
        <listOfReactants>
          <speciesReference id="sid_C04644"/>
        </listOfReactants>
        <listOfProducts>
          <speciesReference id="sid_C05447"/>
        </listOfProducts>
        <listOfModifiers>
          <modifierSpeciesReference id="sid_1_3_99__"/>
        </listOfModifiers>
      </reaction>
      <reaction id="R04592">
        <listOfReactants>
          <speciesReference id="sid_C04760"/>
        </listOfReactants>
        <listOfProducts>
          <speciesReference id="sid_C05460"/>
        </listOfProducts>
        <listOfModifiers>
          <modifierSpeciesReference id="sid_1_3_99__"/>
        </listOfModifiers>
      </reaction>
      <reaction id="R04827">
        <listOfReactants>
          <speciesReference id="sid_C05457"/>
        </listOfReactants>
        <listOfProducts>
          <speciesReference id="sid_C05458"/>
        </listOfProducts>
        <listOfModifiers>
          <modifierSpeciesReference id="sid_1_3_99_5"/>
        </listOfModifiers>
      </reaction>
      <reaction id="R04817">
        <listOfReactants>
          <speciesReference id="sid_C05451"/>
          <speciesReference id="sid_C00006"/>
        </listOfReactants>
        <listOfProducts>
          <speciesReference id="sid_C05455"/>
          <speciesReference id="sid_C00005"/>
          <speciesReference id="sid_C00080"/>
        </listOfProducts>
        <listOfModifiers>
          <modifierSpeciesReference id="sid_1_3_99_6_1_3_1_3"/>
        </listOfModifiers>
      </reaction>
      <reaction id="R04823">
        <listOfReactants>
          <speciesReference id="sid_C05453"/>
          <speciesReference id="sid_C00006"/>
        </listOfReactants>
        <listOfProducts>
          <speciesReference id="sid_C05457"/>
          <speciesReference id="sid_C00005"/>
          <speciesReference id="sid_C00080"/>
        </listOfProducts>
        <listOfModifiers>
          <modifierSpeciesReference id="sid_1_3_99_6_1_3_1_3"/>
        </listOfModifiers>
      </reaction>
      <reaction id="R01461">
        <listOfReactants>
          <speciesReference id="sid_C00040"/>
          <speciesReference id="sid_C00187"/>
        </listOfReactants>
        <listOfProducts>
          <speciesReference id="sid_C00010"/>
          <speciesReference id="sid_C02530"/>
        </listOfProducts>
        <listOfModifiers>
          <modifierSpeciesReference id="sid_2_3_1_26"/>
        </listOfModifiers>
      </reaction>
      <reaction id="R01462">
        <listOfReactants>
          <speciesReference id="sid_C02530"/>
          <speciesReference id="sid_C00001"/>
        </listOfReactants>
        <listOfProducts>
          <speciesReference id="sid_C00187"/>
          <speciesReference id="sid_C00060"/>
        </listOfProducts>
        <listOfModifiers>
          <modifierSpeciesReference id="sid_3_1_1_13"/>
        </listOfModifiers>
      </reaction>
      <reaction id="RE2649">
        <listOfReactants>
          <speciesReference id="sid_C00001"/>
          <speciesReference id="sid_C00100"/>
        </listOfReactants>
        <listOfProducts>
          <speciesReference id="sid_C00010"/>
          <speciesReference id="sid_C00163"/>
          <speciesReference id="sid_C00080"/>
        </listOfProducts>
        <listOfModifiers>
          <modifierSpeciesReference id="sid_3_1_2_2"/>
        </listOfModifiers>
      </reaction>
      <reaction id="RE1834">
        <listOfReactants>
          <speciesReference id="sid_C00001"/>
          <speciesReference id="sid_C01794"/>
        </listOfReactants>
        <listOfProducts>
          <speciesReference id="sid_C00695"/>
          <speciesReference id="sid_C00010"/>
          <speciesReference id="sid_C00080"/>
        </listOfProducts>
        <listOfModifiers>
          <modifierSpeciesReference id="sid_3_1_2_2"/>
        </listOfModifiers>
      </reaction>
      <reaction id="RE1835">
        <listOfReactants>
          <speciesReference id="sid_C00001"/>
          <speciesReference id="sid_C05337"/>
        </listOfReactants>
        <listOfProducts>
          <speciesReference id="sid_C00010"/>
          <speciesReference id="sid_C00080"/>
          <speciesReference id="sid_C02528"/>
        </listOfProducts>
        <listOfModifiers>
          <modifierSpeciesReference id="sid_3_1_2_2"/>
        </listOfModifiers>
      </reaction>
      <reaction id="MFN1006">
        <listOfReactants>
          <speciesReference id="sid_C00010"/>
          <speciesReference id="sid_C00695"/>
          <speciesReference id="sid_C01794"/>
        </listOfReactants>
        <listOfModifiers>
          <modifierSpeciesReference id="sid_3_1_2_27"/>
        </listOfModifiers>
      </reaction>
      <reaction id="MFN1140">
        <listOfReactants>
          <speciesReference id="sid_C05450"/>
          <speciesReference id="sid_C05460"/>
        </listOfReactants>
        <listOfModifiers>
          <modifierSpeciesReference id="sid_4_2_1_107"/>
        </listOfModifiers>
      </reaction>
      <reaction id="AMACR2r">
        <listOfReactants>
          <speciesReference id="sid_C04644"/>
          <speciesReference id="sid_C00007"/>
        </listOfReactants>
        <listOfProducts>
          <speciesReference id="sid_C05447"/>
          <speciesReference id="sid_C00001"/>
        </listOfProducts>
        <listOfModifiers>
          <modifierSpeciesReference id="sid_5_1_99_4"/>
        </listOfModifiers>
      </reaction>
      <reaction id="AMACRr">
        <listOfReactants>
          <speciesReference id="sid_C04760"/>
        </listOfReactants>
        <listOfProducts>
          <speciesReference id="sid_cholcoas"/>
        </listOfProducts>
        <listOfModifiers>
          <modifierSpeciesReference id="sid_5_1_99_4"/>
        </listOfModifiers>
      </reaction>
      <reaction id="RE1796">
        <listOfReactants>
          <speciesReference id="sid_C03594"/>
          <speciesReference id="sid_C00003"/>
        </listOfReactants>
        <listOfProducts>
          <speciesReference id="sid_C00004"/>
          <speciesReference id="sid_C00080"/>
          <speciesReference id="sid_C05455"/>
        </listOfProducts>
        <listOfModifiers>
          <modifierSpeciesReference id="sid_5_3_3_1_1_1_1_145"/>
        </listOfModifiers>
      </reaction>
      <reaction id="RE2814">
        <listOfReactants>
          <speciesReference id="sid_C00003"/>
          <speciesReference id="sid_C06340"/>
        </listOfReactants>
        <listOfProducts>
          <speciesReference id="sid_C00004"/>
          <speciesReference id="sid_C00080"/>
          <speciesReference id="sid_C05455"/>
        </listOfProducts>
        <listOfModifiers>
          <modifierSpeciesReference/>
        </listOfModifiers>
      </reaction>
      <reaction id="SCP2x">
        <listOfReactants>
          <speciesReference id="sid_C00010"/>
          <speciesReference id="sid_C05446"/>
        </listOfReactants>
        <listOfProducts>
          <speciesReference id="sid_C05461"/>
          <speciesReference id="sid_C00100"/>
        </listOfProducts>
        <listOfModifiers>
          <modifierSpeciesReference/>
        </listOfModifiers>
      </reaction>
      <reaction id="P45039A1r">
        <listOfReactants>
          <speciesReference id="sid_C00080"/>
          <speciesReference id="sid_C00005"/>
          <speciesReference id="sid_C00007"/>
        </listOfReactants>
        <listOfProducts>
          <speciesReference id="sid_C00001"/>
          <speciesReference id="sid_C00006"/>
        </listOfProducts>
        <listOfModifiers>
          <modifierSpeciesReference/>
        </listOfModifiers>
      </reaction>
      <reaction id="HSD17B42x">
        <listOfReactants>
          <speciesReference id="sid_C00080"/>
          <speciesReference id="sid_C00005"/>
          <speciesReference id="sid_C00007"/>
          <speciesReference id="sid_C05448"/>
        </listOfReactants>
        <listOfProducts>
          <speciesReference id="sid_C05446"/>
          <speciesReference id="sid_C00001"/>
          <speciesReference id="sid_C00006"/>
        </listOfProducts>
        <listOfModifiers>
          <modifierSpeciesReference/>
        </listOfModifiers>
      </reaction>
      <reaction id="P4507B12r">
        <listOfReactants>
          <speciesReference id="sid_C00080"/>
          <speciesReference id="sid_C00005"/>
          <speciesReference id="sid_C00007"/>
          <speciesReference id="sid_C06340"/>
        </listOfReactants>
        <listOfProducts>
          <speciesReference id="sid_C00001"/>
          <speciesReference id="sid_C00006"/>
          <speciesReference id="sid_C06341"/>
        </listOfProducts>
        <listOfModifiers>
          <modifierSpeciesReference/>
        </listOfModifiers>
      </reaction>
      <reaction id="AKR1D">
        <listOfReactants>
          <speciesReference id="sid_C00080"/>
          <speciesReference id="sid_C00005"/>
          <speciesReference id="sid_C05455"/>
        </listOfReactants>
        <listOfProducts>
          <speciesReference id="sid_C00006"/>
          <speciesReference id="sid_C05451"/>
        </listOfProducts>
        <listOfModifiers>
          <modifierSpeciesReference/>
        </listOfModifiers>
      </reaction>
      <reaction id="AKR1D2">
        <listOfReactants>
          <speciesReference id="sid_C00080"/>
          <speciesReference id="sid_C00005"/>
          <speciesReference id="sid_C05457"/>
        </listOfReactants>
        <listOfProducts>
          <speciesReference id="sid_C00006"/>
          <speciesReference id="sid_C05453"/>
        </listOfProducts>
        <listOfModifiers>
          <modifierSpeciesReference/>
        </listOfModifiers>
      </reaction>
      <reaction id="CH25H">
        <listOfReactants>
          <speciesReference id="sid_C00187"/>
          <speciesReference id="sid_C00080"/>
          <speciesReference id="sid_C00005"/>
          <speciesReference id="sid_C00007"/>
        </listOfReactants>
        <listOfProducts>
          <speciesReference id="sid_C00001"/>
          <speciesReference id="sid_C00006"/>
        </listOfProducts>
        <listOfModifiers>
          <modifierSpeciesReference/>
        </listOfModifiers>
      </reaction>
      <reaction id="P45027A1m">
        <listOfReactants>
          <speciesReference id="sid_C00187"/>
          <speciesReference id="sid_C00080"/>
          <speciesReference id="sid_C00005"/>
          <speciesReference id="sid_C00007"/>
        </listOfReactants>
        <listOfProducts>
          <speciesReference id="sid_C00001"/>
          <speciesReference id="sid_C00006"/>
          <speciesReference id="sid_C06340"/>
        </listOfProducts>
        <listOfModifiers>
          <modifierSpeciesReference/>
        </listOfModifiers>
      </reaction>
      <reaction id="HSD17B4x">
        <listOfReactants>
          <speciesReference id="sid_C05460"/>
          <speciesReference id="sid_C00080"/>
          <speciesReference id="sid_C00005"/>
          <speciesReference id="sid_C00007"/>
        </listOfReactants>
        <listOfProducts>
          <speciesReference id="sid_C05467"/>
          <speciesReference id="sid_C00001"/>
          <speciesReference id="sid_C00006"/>
        </listOfProducts>
        <listOfModifiers>
          <modifierSpeciesReference/>
        </listOfModifiers>
      </reaction>
      <reaction id="SCPx">
        <listOfReactants>
          <speciesReference id="sid_C05467"/>
          <speciesReference id="sid_C00010"/>
        </listOfReactants>
        <listOfProducts>
          <speciesReference id="sid_C01794"/>
          <speciesReference id="sid_C00100"/>
        </listOfProducts>
        <listOfModifiers>
          <modifierSpeciesReference/>
        </listOfModifiers>
      </reaction>
      <reaction id="RE3252">
        <listOfReactants>
          <speciesReference id="sid_CE4874"/>
        </listOfReactants>
        <listOfProducts>
          <speciesReference id="sid_C00001"/>
          <speciesReference id="sid_CE4872"/>
        </listOfProducts>
        <listOfModifiers>
          <modifierSpeciesReference/>
        </listOfModifiers>
      </reaction>
    </listOfReactions>
  </model>
</sbml>
