# Supplementary material for: Constructing a fish metabolic network model
Source: Genome Biol. 2010 Nov 29;11(11):R115. doi: 10.1186/gb-2010-11-11-r115 (PMC3156954; doi:10.1186/gb-2010-11-11-r115)
Supplement: Additional file 5 — SBML distribution of MetaFishNet pathways. [file gb-2010-11-11-r115-S5.zip › sbml/mfn1v9path187.xml]

<?xml version="1.0" encoding="UTF-8"?>
<sbml xmlns="http://www.sbml.org/sbml/level2/version4" level="2" version="4">
  <model name="R Group Synthesis">
    <annotation>a pathway from MetaFishNet project</annotation>
    <listOfSpeciesTypes>
      <speciesType id="enzyme"/>
      <speciesType id="compound"/>
    </listOfSpeciesTypes>
    <listOfSpecies>
      <species id="sid_C03035" name="C03035" speciesType="compound"/>
      <species id="sid_C00016" name="C00016" speciesType="compound"/>
      <species id="sid_C00080" name="C00080" speciesType="compound"/>
      <species id="sid_C00006" name="C00006" speciesType="compound"/>
      <species id="sid_C00005" name="C00005" speciesType="compound"/>
      <species id="sid_C00154" name="C00154" speciesType="compound"/>
      <species id="sid_C00412" name="C00412" speciesType="compound"/>
      <species id="sid_C01352" name="C01352" speciesType="compound"/>
      <species id="sid_C05272" name="C05272" speciesType="compound"/>
      <species id="sid_C02593" name="C02593" speciesType="compound"/>
    </listOfSpecies>
    <listOfReactions>
      <reaction id="ARTFR11">
        <listOfReactants>
          <speciesReference id="sid_C00154"/>
        </listOfReactants>
        <listOfModifiers>
          <modifierSpeciesReference/>
        </listOfModifiers>
      </reaction>
      <reaction id="ARTFR31">
        <listOfReactants>
          <speciesReference id="sid_C00412"/>
        </listOfReactants>
        <listOfModifiers>
          <modifierSpeciesReference/>
        </listOfModifiers>
      </reaction>
      <reaction id="ARTFR12">
        <listOfReactants>
          <speciesReference id="sid_C01352"/>
        </listOfReactants>
        <listOfProducts>
          <speciesReference id="sid_C00016"/>
        </listOfProducts>
        <listOfModifiers>
          <modifierSpeciesReference/>
        </listOfModifiers>
      </reaction>
      <reaction id="ARTFR202">
        <listOfReactants>
          <speciesReference id="sid_C01352"/>
          <speciesReference id="sid_C00080"/>
          <speciesReference id="sid_C00005"/>
        </listOfReactants>
        <listOfProducts>
          <speciesReference id="sid_C00016"/>
          <speciesReference id="sid_C00006"/>
        </listOfProducts>
        <listOfModifiers>
          <modifierSpeciesReference/>
        </listOfModifiers>
      </reaction>
      <reaction id="ARTFR203">
        <listOfReactants>
          <speciesReference id="sid_C01352"/>
          <speciesReference id="sid_C00080"/>
          <speciesReference id="sid_C03035"/>
          <speciesReference id="sid_C00005"/>
        </listOfReactants>
        <listOfProducts>
          <speciesReference id="sid_C00016"/>
          <speciesReference id="sid_C00006"/>
        </listOfProducts>
        <listOfModifiers>
          <modifierSpeciesReference/>
        </listOfModifiers>
      </reaction>
      <reaction id="ARTFR61">
        <listOfReactants>
          <speciesReference id="sid_C01352"/>
          <speciesReference id="sid_C05272"/>
        </listOfReactants>
        <listOfProducts>
          <speciesReference id="sid_C00016"/>
        </listOfProducts>
        <listOfModifiers>
          <modifierSpeciesReference/>
        </listOfModifiers>
      </reaction>
      <reaction id="ARTFR13">
        <listOfReactants>
          <speciesReference id="sid_C02593"/>
        </listOfReactants>
        <listOfModifiers>
          <modifierSpeciesReference/>
        </listOfModifiers>
      </reaction>
      <reaction id="ARTPLM1m">
        <listOfProducts>
          <speciesReference id="sid_C00154"/>
        </listOfProducts>
        <listOfModifiers>
          <modifierSpeciesReference/>
        </listOfModifiers>
      </reaction>
    </listOfReactions>
  </model>
</sbml>
