# Supplementary material for: Constructing a fish metabolic network model
Source: Genome Biol. 2010 Nov 29;11(11):R115. doi: 10.1186/gb-2010-11-11-r115 (PMC3156954; doi:10.1186/gb-2010-11-11-r115)
Supplement: Additional file 5 — SBML distribution of MetaFishNet pathways. [file gb-2010-11-11-r115-S5.zip › sbml/mfn1v9path126.xml]

<?xml version="1.0" encoding="UTF-8"?>
<sbml xmlns="http://www.sbml.org/sbml/level2/version4" level="2" version="4">
  <model name="De novo fatty acid biosynthesis">
    <annotation>a pathway from MetaFishNet project</annotation>
    <listOfSpeciesTypes>
      <speciesType id="enzyme"/>
      <speciesType id="compound"/>
    </listOfSpeciesTypes>
    <listOfSpecies>
      <species id="sid_4_2_1_58_2_3_1_86_4_2_1_59_4_2_1_61_2_3_1_85" name="4.2.1.58;2.3.1.86;4.2.1.59;4.2.1.61;2.3.1.85" speciesType="enzyme"/>
      <species id="sid_2_3_1_41" name="2.3.1.41" speciesType="enzyme"/>
      <species id="sid_2_3_1_41_2_3_1_86_2_3_1_85" name="2.3.1.41;2.3.1.86;2.3.1.85" speciesType="enzyme"/>
      <species id="sid_1_1_1__" name="1.1.1.-" speciesType="enzyme"/>
      <species id="sid_2_3_1_86_4_2_1_61_2_3_1_85" name="2.3.1.86;4.2.1.61;2.3.1.85" speciesType="enzyme"/>
      <species id="sid_2_3_1_129" name="2.3.1.129" speciesType="enzyme"/>
      <species id="sid_6_3_4_15_6_3_4_9_6_3_4_10_6_3_4_11" name="6.3.4.15;6.3.4.9;6.3.4.10;6.3.4.11" speciesType="enzyme"/>
      <species id="sid_6_4_1_2" name="6.4.1.2" speciesType="enzyme"/>
      <species id="sid_3_1_2_14" name="3.1.2.14" speciesType="enzyme"/>
      <species id="sid_3_1_2_2" name="3.1.2.2" speciesType="enzyme"/>
      <species id="sid_2_3_1__" name="2.3.1.-" speciesType="enzyme"/>
      <species id="sid_2_3_1_86_2_3_1_39_2_3_1_85" name="2.3.1.86;2.3.1.39;2.3.1.85" speciesType="enzyme"/>
      <species id="sid_4_2_1_58_4_2_1_60_2_3_1_86_4_2_1_61_2_3_1_85" name="4.2.1.58;4.2.1.60;2.3.1.86;4.2.1.61;2.3.1.85" speciesType="enzyme"/>
      <species id="sid_2_3_1_85_2_3_1_86_2_3_1_38_2_3_1_41" name="2.3.1.85;2.3.1.86;2.3.1.38;2.3.1.41" speciesType="enzyme"/>
      <species id="sid_1_1_1_100_2_3_1_86_2_3_1_85" name="1.1.1.100;2.3.1.86;2.3.1.85" speciesType="enzyme"/>
      <species id="sid_1_14_19_1" name="1.14.19.1" speciesType="enzyme"/>
      <species id="sid_3_1_2_14_2_3_1_85" name="3.1.2.14;2.3.1.85" speciesType="enzyme"/>
      <species id="sid_2_7_8_7" name="2.7.8.7" speciesType="enzyme"/>
      <species id="sid_C00024" name="C00024" speciesType="compound"/>
      <species id="sid_C00020" name="C00020" speciesType="compound"/>
      <species id="sid_C03939" name="C03939" speciesType="compound"/>
      <species id="sid_C03035" name="C03035" speciesType="compound"/>
      <species id="sid_C04633" name="C04633" speciesType="compound"/>
      <species id="sid_C03688" name="C03688" speciesType="compound"/>
      <species id="sid_C00010" name="C00010" speciesType="compound"/>
      <species id="sid_C00011" name="C00011" speciesType="compound"/>
      <species id="sid_C00013" name="C00013" speciesType="compound"/>
      <species id="sid_C04419" name="C04419" speciesType="compound"/>
      <species id="sid_C00154" name="C00154" speciesType="compound"/>
      <species id="sid_lnlccoa" name="lnlccoa" speciesType="compound"/>
      <species id="sid_CE5159" name="CE5159" speciesType="compound"/>
      <species id="sid_C05223" name="C05223" speciesType="compound"/>
      <species id="sid_C00229" name="C00229" speciesType="compound"/>
      <species id="sid_C04620" name="C04620" speciesType="compound"/>
      <species id="sid_C01530" name="C01530" speciesType="compound"/>
      <species id="sid_CE5157" name="CE5157" speciesType="compound"/>
      <species id="sid_C05759" name="C05759" speciesType="compound"/>
      <species id="sid_C00712" name="C00712" speciesType="compound"/>
      <species id="sid_C00009" name="C00009" speciesType="compound"/>
      <species id="sid_C00008" name="C00008" speciesType="compound"/>
      <species id="sid_C00007" name="C00007" speciesType="compound"/>
      <species id="sid_C00006" name="C00006" speciesType="compound"/>
      <species id="sid_C00005" name="C00005" speciesType="compound"/>
      <species id="sid_C00004" name="C00004" speciesType="compound"/>
      <species id="sid_C00003" name="C00003" speciesType="compound"/>
      <species id="sid_C00002" name="C00002" speciesType="compound"/>
      <species id="sid_C00001" name="C00001" speciesType="compound"/>
      <species id="sid_C06249" name="C06249" speciesType="compound"/>
      <species id="sid_CE5160" name="CE5160" speciesType="compound"/>
      <species id="sid_CE5161" name="CE5161" speciesType="compound"/>
      <species id="sid_C00412" name="C00412" speciesType="compound"/>
      <species id="sid_lneldccoa" name="lneldccoa" speciesType="compound"/>
      <species id="sid_CE2248" name="CE2248" speciesType="compound"/>
      <species id="sid_CE2249" name="CE2249" speciesType="compound"/>
      <species id="sid_CE5144" name="CE5144" speciesType="compound"/>
      <species id="sid_CE2246" name="CE2246" speciesType="compound"/>
      <species id="sid_CE2247" name="CE2247" speciesType="compound"/>
      <species id="sid_C06424" name="C06424" speciesType="compound"/>
      <species id="sid_C00083" name="C00083" speciesType="compound"/>
      <species id="sid_C05763" name="C05763" speciesType="compound"/>
      <species id="sid_C00080" name="C00080" speciesType="compound"/>
      <species id="sid_C00249" name="C00249" speciesType="compound"/>
      <species id="sid_C02041" name="C02041" speciesType="compound"/>
      <species id="sid_C08281" name="C08281" speciesType="compound"/>
      <species id="sid_CE2547" name="CE2547" speciesType="compound"/>
      <species id="sid_C04738" name="C04738" speciesType="compound"/>
      <species id="sid_CE2251" name="CE2251" speciesType="compound"/>
      <species id="sid_CE2250" name="CE2250" speciesType="compound"/>
      <species id="sid_CE2253" name="CE2253" speciesType="compound"/>
      <species id="sid_CE2252" name="CE2252" speciesType="compound"/>
      <species id="sid_CE2254" name="CE2254" speciesType="compound"/>
      <species id="sid_CE2257" name="CE2257" speciesType="compound"/>
      <species id="sid_CE0852" name="CE0852" speciesType="compound"/>
      <species id="sid_C05764" name="C05764" speciesType="compound"/>
      <species id="sid_C05761" name="C05761" speciesType="compound"/>
      <species id="sid_C05760" name="C05760" speciesType="compound"/>
      <species id="sid_C05921" name="C05921" speciesType="compound"/>
      <species id="sid_C05762" name="C05762" speciesType="compound"/>
      <species id="sid_CE5148" name="CE5148" speciesType="compound"/>
      <species id="sid_CE0102" name="CE0102" speciesType="compound"/>
      <species id="sid_od2coa" name="od2coa" speciesType="compound"/>
      <species id="sid_hdcoa" name="hdcoa" speciesType="compound"/>
      <species id="sid_C02679" name="C02679" speciesType="compound"/>
      <species id="sid_C06250" name="C06250" speciesType="compound"/>
      <species id="sid_C05750" name="C05750" speciesType="compound"/>
      <species id="sid_C05751" name="C05751" speciesType="compound"/>
      <species id="sid_C05752" name="C05752" speciesType="compound"/>
      <species id="sid_C05753" name="C05753" speciesType="compound"/>
      <species id="sid_C05754" name="C05754" speciesType="compound"/>
      <species id="sid_C05755" name="C05755" speciesType="compound"/>
      <species id="sid_C05756" name="C05756" speciesType="compound"/>
      <species id="sid_C05757" name="C05757" speciesType="compound"/>
      <species id="sid_C05758" name="C05758" speciesType="compound"/>
      <species id="sid_CE5156" name="CE5156" speciesType="compound"/>
      <species id="sid_CE5155" name="CE5155" speciesType="compound"/>
      <species id="sid_CE5153" name="CE5153" speciesType="compound"/>
      <species id="sid_CE5152" name="CE5152" speciesType="compound"/>
      <species id="sid_CE5151" name="CE5151" speciesType="compound"/>
      <species id="sid_G10610" name="G10610" speciesType="compound"/>
      <species id="sid_C00288" name="C00288" speciesType="compound"/>
      <species id="sid_C00510" name="C00510" speciesType="compound"/>
      <species id="sid_C05749" name="C05749" speciesType="compound"/>
      <species id="sid_C05747" name="C05747" speciesType="compound"/>
      <species id="sid_C05746" name="C05746" speciesType="compound"/>
      <species id="sid_C05745" name="C05745" speciesType="compound"/>
      <species id="sid_C05744" name="C05744" speciesType="compound"/>
      <species id="sid_C04618" name="C04618" speciesType="compound"/>
      <species id="sid_C04619" name="C04619" speciesType="compound"/>
      <species id="sid_C00054" name="C00054" speciesType="compound"/>
      <species id="sid_C01209" name="C01209" speciesType="compound"/>
      <species id="sid_CE2512" name="CE2512" speciesType="compound"/>
      <species id="sid_CE2513" name="CE2513" speciesType="compound"/>
      <species id="sid_CE2510" name="CE2510" speciesType="compound"/>
      <species id="sid_C04688" name="C04688" speciesType="compound"/>
      <species id="sid_odecoa" name="odecoa" speciesType="compound"/>
      <species id="sid_C00043" name="C00043" speciesType="compound"/>
    </listOfSpecies>
    <listOfReactions>
      <reaction id="RE0570">
        <listOfReactants>
          <speciesReference id="sid_C00005"/>
          <speciesReference id="sid_C00080"/>
          <speciesReference id="sid_CE2250"/>
        </listOfReactants>
        <listOfProducts>
          <speciesReference id="sid_C00006"/>
          <speciesReference id="sid_CE2246"/>
        </listOfProducts>
        <listOfModifiers>
          <modifierSpeciesReference id="sid_1_1_1__"/>
        </listOfModifiers>
      </reaction>
      <reaction id="RE0566">
        <listOfReactants>
          <speciesReference id="sid_C00005"/>
          <speciesReference id="sid_C00080"/>
          <speciesReference id="sid_CE2251"/>
        </listOfReactants>
        <listOfProducts>
          <speciesReference id="sid_C00006"/>
          <speciesReference id="sid_CE2247"/>
        </listOfProducts>
        <listOfModifiers>
          <modifierSpeciesReference id="sid_1_1_1__"/>
        </listOfModifiers>
      </reaction>
      <reaction id="RE0581">
        <listOfReactants>
          <speciesReference id="sid_C00005"/>
          <speciesReference id="sid_C00080"/>
          <speciesReference id="sid_CE2252"/>
        </listOfReactants>
        <listOfProducts>
          <speciesReference id="sid_C00006"/>
          <speciesReference id="sid_CE2248"/>
        </listOfProducts>
        <listOfModifiers>
          <modifierSpeciesReference id="sid_1_1_1__"/>
        </listOfModifiers>
      </reaction>
      <reaction id="RE0574">
        <listOfReactants>
          <speciesReference id="sid_C00005"/>
          <speciesReference id="sid_C00080"/>
          <speciesReference id="sid_CE2253"/>
        </listOfReactants>
        <listOfProducts>
          <speciesReference id="sid_C00006"/>
          <speciesReference id="sid_CE2249"/>
        </listOfProducts>
        <listOfModifiers>
          <modifierSpeciesReference id="sid_1_1_1__"/>
        </listOfModifiers>
      </reaction>
      <reaction id="RE3227">
        <listOfReactants>
          <speciesReference id="sid_C00005"/>
          <speciesReference id="sid_C00080"/>
          <speciesReference id="sid_CE5144"/>
        </listOfReactants>
        <listOfProducts>
          <speciesReference id="sid_C00006"/>
          <speciesReference id="sid_CE5148"/>
        </listOfProducts>
        <listOfModifiers>
          <modifierSpeciesReference id="sid_1_1_1__"/>
        </listOfModifiers>
      </reaction>
      <reaction id="RE3230">
        <listOfReactants>
          <speciesReference id="sid_C00005"/>
          <speciesReference id="sid_C00080"/>
          <speciesReference id="sid_CE5152"/>
        </listOfReactants>
        <listOfProducts>
          <speciesReference id="sid_C00006"/>
          <speciesReference id="sid_CE5153"/>
        </listOfProducts>
        <listOfModifiers>
          <modifierSpeciesReference id="sid_1_1_1__"/>
        </listOfModifiers>
      </reaction>
      <reaction id="RE3234">
        <listOfReactants>
          <speciesReference id="sid_C00005"/>
          <speciesReference id="sid_C00080"/>
          <speciesReference id="sid_CE5156"/>
        </listOfReactants>
        <listOfProducts>
          <speciesReference id="sid_C00006"/>
          <speciesReference id="sid_CE5157"/>
        </listOfProducts>
        <listOfModifiers>
          <modifierSpeciesReference id="sid_1_1_1__"/>
        </listOfModifiers>
      </reaction>
      <reaction id="RE3242">
        <listOfReactants>
          <speciesReference id="sid_C00005"/>
          <speciesReference id="sid_C00080"/>
          <speciesReference id="sid_CE5160"/>
        </listOfReactants>
        <listOfProducts>
          <speciesReference id="sid_C00006"/>
          <speciesReference id="sid_CE5161"/>
        </listOfProducts>
        <listOfModifiers>
          <modifierSpeciesReference id="sid_1_1_1__"/>
        </listOfModifiers>
      </reaction>
      <reaction id="R04533">
        <listOfReactants>
          <speciesReference id="sid_C04618"/>
          <speciesReference id="sid_C00006"/>
        </listOfReactants>
        <listOfProducts>
          <speciesReference id="sid_C05744"/>
          <speciesReference id="sid_C00005"/>
        </listOfProducts>
        <listOfModifiers>
          <modifierSpeciesReference id="sid_1_1_1_100_2_3_1_86_2_3_1_85"/>
        </listOfModifiers>
      </reaction>
      <reaction id="R04534">
        <listOfReactants>
          <speciesReference id="sid_C04619"/>
          <speciesReference id="sid_C00006"/>
        </listOfReactants>
        <listOfProducts>
          <speciesReference id="sid_C05753"/>
          <speciesReference id="sid_C00005"/>
        </listOfProducts>
        <listOfModifiers>
          <modifierSpeciesReference id="sid_1_1_1_100_2_3_1_86_2_3_1_85"/>
        </listOfModifiers>
      </reaction>
      <reaction id="R04536">
        <listOfReactants>
          <speciesReference id="sid_C04620"/>
          <speciesReference id="sid_C00006"/>
        </listOfReactants>
        <listOfProducts>
          <speciesReference id="sid_C05750"/>
          <speciesReference id="sid_C00005"/>
        </listOfProducts>
        <listOfModifiers>
          <modifierSpeciesReference id="sid_1_1_1_100_2_3_1_86_2_3_1_85"/>
        </listOfModifiers>
      </reaction>
      <reaction id="R04543">
        <listOfReactants>
          <speciesReference id="sid_C04633"/>
          <speciesReference id="sid_C00006"/>
        </listOfReactants>
        <listOfProducts>
          <speciesReference id="sid_C05762"/>
          <speciesReference id="sid_C00005"/>
        </listOfProducts>
        <listOfModifiers>
          <modifierSpeciesReference id="sid_1_1_1_100_2_3_1_86_2_3_1_85"/>
        </listOfModifiers>
      </reaction>
      <reaction id="R04566">
        <listOfReactants>
          <speciesReference id="sid_C04688"/>
          <speciesReference id="sid_C00006"/>
        </listOfReactants>
        <listOfProducts>
          <speciesReference id="sid_C05759"/>
          <speciesReference id="sid_C00005"/>
        </listOfProducts>
        <listOfModifiers>
          <modifierSpeciesReference id="sid_1_1_1_100_2_3_1_86_2_3_1_85"/>
        </listOfModifiers>
      </reaction>
      <reaction id="R04953">
        <listOfReactants>
          <speciesReference id="sid_C05747"/>
          <speciesReference id="sid_C00006"/>
        </listOfReactants>
        <listOfProducts>
          <speciesReference id="sid_C05746"/>
          <speciesReference id="sid_C00005"/>
        </listOfProducts>
        <listOfModifiers>
          <modifierSpeciesReference id="sid_1_1_1_100_2_3_1_86_2_3_1_85"/>
        </listOfModifiers>
      </reaction>
      <reaction id="R04964">
        <listOfReactants>
          <speciesReference id="sid_C05757"/>
          <speciesReference id="sid_C00006"/>
        </listOfReactants>
        <listOfProducts>
          <speciesReference id="sid_C05756"/>
          <speciesReference id="sid_C00005"/>
        </listOfProducts>
        <listOfModifiers>
          <modifierSpeciesReference id="sid_1_1_1_100_2_3_1_86_2_3_1_85"/>
        </listOfModifiers>
      </reaction>
      <reaction id="RE3240">
        <listOfReactants>
          <speciesReference id="sid_C00005"/>
          <speciesReference id="sid_C00007"/>
          <speciesReference id="sid_C00080"/>
          <speciesReference id="sid_C00412"/>
        </listOfReactants>
        <listOfProducts>
          <speciesReference id="sid_C00001"/>
          <speciesReference id="sid_C00006"/>
          <speciesReference id="sid_C00510"/>
        </listOfProducts>
        <listOfModifiers>
          <modifierSpeciesReference id="sid_1_14_19_1"/>
        </listOfModifiers>
      </reaction>
      <reaction id="DESAT16_2">
        <listOfReactants>
          <speciesReference id="sid_C00080"/>
          <speciesReference id="sid_C00004"/>
          <speciesReference id="sid_C00007"/>
          <speciesReference id="sid_C00154"/>
        </listOfReactants>
        <listOfProducts>
          <speciesReference id="sid_C00001"/>
          <speciesReference id="sid_hdcoa"/>
          <speciesReference id="sid_C00003"/>
        </listOfProducts>
        <listOfModifiers>
          <modifierSpeciesReference id="sid_1_14_19_1"/>
        </listOfModifiers>
      </reaction>
      <reaction id="DESAT18_3">
        <listOfReactants>
          <speciesReference id="sid_C00080"/>
          <speciesReference id="sid_C00004"/>
          <speciesReference id="sid_C00007"/>
          <speciesReference id="sid_C00412"/>
        </listOfReactants>
        <listOfProducts>
          <speciesReference id="sid_C00001"/>
          <speciesReference id="sid_C00003"/>
          <speciesReference id="sid_odecoa"/>
        </listOfProducts>
        <listOfModifiers>
          <modifierSpeciesReference id="sid_1_14_19_1"/>
        </listOfModifiers>
      </reaction>
      <reaction id="DESAT18_8">
        <listOfReactants>
          <speciesReference id="sid_C00080"/>
          <speciesReference id="sid_C00004"/>
          <speciesReference id="sid_C00007"/>
          <speciesReference id="sid_od2coa"/>
        </listOfReactants>
        <listOfProducts>
          <speciesReference id="sid_C00001"/>
          <speciesReference id="sid_lneldccoa"/>
          <speciesReference id="sid_C00003"/>
        </listOfProducts>
        <listOfModifiers>
          <modifierSpeciesReference id="sid_1_14_19_1"/>
        </listOfModifiers>
      </reaction>
      <reaction id="DESAT18_9">
        <listOfReactants>
          <speciesReference id="sid_C00080"/>
          <speciesReference id="sid_lnlccoa"/>
          <speciesReference id="sid_C00004"/>
          <speciesReference id="sid_C00007"/>
        </listOfReactants>
        <listOfProducts>
          <speciesReference id="sid_C00001"/>
          <speciesReference id="sid_C03035"/>
          <speciesReference id="sid_C00003"/>
        </listOfProducts>
        <listOfModifiers>
          <modifierSpeciesReference id="sid_1_14_19_1"/>
        </listOfModifiers>
      </reaction>
      <reaction id="RE3246">
        <listOfReactants>
          <speciesReference id="sid_C00154"/>
          <speciesReference id="sid_C00005"/>
          <speciesReference id="sid_C00007"/>
          <speciesReference id="sid_C00080"/>
        </listOfReactants>
        <listOfProducts>
          <speciesReference id="sid_C00001"/>
          <speciesReference id="sid_C00006"/>
          <speciesReference id="sid_CE0852"/>
        </listOfProducts>
        <listOfModifiers>
          <modifierSpeciesReference id="sid_1_14_19_1"/>
        </listOfModifiers>
      </reaction>
      <reaction id="RE0565">
        <listOfReactants>
          <speciesReference id="sid_C00083"/>
          <speciesReference id="sid_C00080"/>
          <speciesReference id="sid_C00412"/>
        </listOfReactants>
        <listOfProducts>
          <speciesReference id="sid_C00011"/>
          <speciesReference id="sid_C00010"/>
          <speciesReference id="sid_CE2251"/>
        </listOfProducts>
        <listOfModifiers>
          <modifierSpeciesReference id="sid_2_3_1__"/>
        </listOfModifiers>
      </reaction>
      <reaction id="RE0569">
        <listOfReactants>
          <speciesReference id="sid_C00083"/>
          <speciesReference id="sid_C00080"/>
          <speciesReference id="sid_C02041"/>
        </listOfReactants>
        <listOfProducts>
          <speciesReference id="sid_C00011"/>
          <speciesReference id="sid_C00010"/>
          <speciesReference id="sid_CE2250"/>
        </listOfProducts>
        <listOfModifiers>
          <modifierSpeciesReference id="sid_2_3_1__"/>
        </listOfModifiers>
      </reaction>
      <reaction id="RE0573">
        <listOfReactants>
          <speciesReference id="sid_C00083"/>
          <speciesReference id="sid_C00080"/>
          <speciesReference id="sid_CE2254"/>
        </listOfReactants>
        <listOfProducts>
          <speciesReference id="sid_C00011"/>
          <speciesReference id="sid_C00010"/>
          <speciesReference id="sid_CE2253"/>
        </listOfProducts>
        <listOfModifiers>
          <modifierSpeciesReference id="sid_2_3_1__"/>
        </listOfModifiers>
      </reaction>
      <reaction id="RE3225">
        <listOfReactants>
          <speciesReference id="sid_C00083"/>
          <speciesReference id="sid_C00080"/>
          <speciesReference id="sid_CE5151"/>
        </listOfReactants>
        <listOfProducts>
          <speciesReference id="sid_C00011"/>
          <speciesReference id="sid_C00010"/>
          <speciesReference id="sid_CE5152"/>
        </listOfProducts>
        <listOfModifiers>
          <modifierSpeciesReference id="sid_2_3_1__"/>
        </listOfModifiers>
      </reaction>
      <reaction id="RE3226">
        <listOfReactants>
          <speciesReference id="sid_C00083"/>
          <speciesReference id="sid_C00080"/>
          <speciesReference id="sid_CE5155"/>
        </listOfReactants>
        <listOfProducts>
          <speciesReference id="sid_C00011"/>
          <speciesReference id="sid_C00010"/>
          <speciesReference id="sid_CE5156"/>
        </listOfProducts>
        <listOfModifiers>
          <modifierSpeciesReference id="sid_2_3_1__"/>
        </listOfModifiers>
      </reaction>
      <reaction id="RE3224">
        <listOfReactants>
          <speciesReference id="sid_C00083"/>
          <speciesReference id="sid_C00510"/>
          <speciesReference id="sid_C00080"/>
        </listOfReactants>
        <listOfProducts>
          <speciesReference id="sid_C00011"/>
          <speciesReference id="sid_C00010"/>
          <speciesReference id="sid_CE5144"/>
        </listOfProducts>
        <listOfModifiers>
          <modifierSpeciesReference id="sid_2_3_1__"/>
        </listOfModifiers>
      </reaction>
      <reaction id="RE3241">
        <listOfReactants>
          <speciesReference id="sid_C00083"/>
          <speciesReference id="sid_CE0852"/>
          <speciesReference id="sid_C00080"/>
        </listOfReactants>
        <listOfProducts>
          <speciesReference id="sid_C00011"/>
          <speciesReference id="sid_C00010"/>
          <speciesReference id="sid_CE5160"/>
        </listOfProducts>
        <listOfModifiers>
          <modifierSpeciesReference id="sid_2_3_1__"/>
        </listOfModifiers>
      </reaction>
      <reaction id="RE0580">
        <listOfReactants>
          <speciesReference id="sid_C00154"/>
          <speciesReference id="sid_C00083"/>
          <speciesReference id="sid_C00080"/>
        </listOfReactants>
        <listOfProducts>
          <speciesReference id="sid_C00011"/>
          <speciesReference id="sid_C00010"/>
          <speciesReference id="sid_CE2252"/>
        </listOfProducts>
        <listOfModifiers>
          <modifierSpeciesReference id="sid_2_3_1__"/>
        </listOfModifiers>
      </reaction>
      <reaction id="MFN944">
        <listOfReactants>
          <speciesReference id="sid_C00043"/>
          <speciesReference id="sid_C00229"/>
          <speciesReference id="sid_C04688"/>
          <speciesReference id="sid_C04738"/>
          <speciesReference id="sid_G10610"/>
        </listOfReactants>
        <listOfModifiers>
          <modifierSpeciesReference id="sid_2_3_1_129"/>
        </listOfModifiers>
      </reaction>
      <reaction id="KAS8">
        <listOfReactants>
          <speciesReference id="sid_C00024"/>
          <speciesReference id="sid_C00080"/>
          <speciesReference id="sid_C00083"/>
          <speciesReference id="sid_C00005"/>
        </listOfReactants>
        <listOfProducts>
          <speciesReference id="sid_C00011"/>
          <speciesReference id="sid_C00010"/>
          <speciesReference id="sid_C00001"/>
          <speciesReference id="sid_C00249"/>
          <speciesReference id="sid_C00006"/>
        </listOfProducts>
        <listOfModifiers>
          <modifierSpeciesReference id="sid_2_3_1_41"/>
        </listOfModifiers>
      </reaction>
      <reaction id="R04355">
        <listOfReactants>
          <speciesReference id="sid_C03939"/>
          <speciesReference id="sid_C01209"/>
        </listOfReactants>
        <listOfProducts>
          <speciesReference id="sid_C05744"/>
          <speciesReference id="sid_C00011"/>
          <speciesReference id="sid_C00229"/>
        </listOfProducts>
        <listOfModifiers>
          <modifierSpeciesReference id="sid_2_3_1_41_2_3_1_86_2_3_1_85"/>
        </listOfModifiers>
      </reaction>
      <reaction id="R04726">
        <listOfReactants>
          <speciesReference id="sid_C05223"/>
          <speciesReference id="sid_C01209"/>
        </listOfReactants>
        <listOfProducts>
          <speciesReference id="sid_C05759"/>
          <speciesReference id="sid_C00011"/>
          <speciesReference id="sid_C00229"/>
        </listOfProducts>
        <listOfModifiers>
          <modifierSpeciesReference id="sid_2_3_1_41_2_3_1_86_2_3_1_85"/>
        </listOfModifiers>
      </reaction>
      <reaction id="R04952">
        <listOfReactants>
          <speciesReference id="sid_C05745"/>
          <speciesReference id="sid_C01209"/>
        </listOfReactants>
        <listOfProducts>
          <speciesReference id="sid_C05746"/>
          <speciesReference id="sid_C00011"/>
          <speciesReference id="sid_C00229"/>
        </listOfProducts>
        <listOfModifiers>
          <modifierSpeciesReference id="sid_2_3_1_41_2_3_1_86_2_3_1_85"/>
        </listOfModifiers>
      </reaction>
      <reaction id="R04957">
        <listOfReactants>
          <speciesReference id="sid_C05749"/>
          <speciesReference id="sid_C01209"/>
        </listOfReactants>
        <listOfProducts>
          <speciesReference id="sid_C05750"/>
          <speciesReference id="sid_C00011"/>
          <speciesReference id="sid_C00229"/>
        </listOfProducts>
        <listOfModifiers>
          <modifierSpeciesReference id="sid_2_3_1_41_2_3_1_86_2_3_1_85"/>
        </listOfModifiers>
      </reaction>
      <reaction id="R04960">
        <listOfReactants>
          <speciesReference id="sid_C05752"/>
          <speciesReference id="sid_C01209"/>
        </listOfReactants>
        <listOfProducts>
          <speciesReference id="sid_C05753"/>
          <speciesReference id="sid_C00011"/>
          <speciesReference id="sid_C00229"/>
        </listOfProducts>
        <listOfModifiers>
          <modifierSpeciesReference id="sid_2_3_1_41_2_3_1_86_2_3_1_85"/>
        </listOfModifiers>
      </reaction>
      <reaction id="R04963">
        <listOfReactants>
          <speciesReference id="sid_C05755"/>
          <speciesReference id="sid_C01209"/>
        </listOfReactants>
        <listOfProducts>
          <speciesReference id="sid_C05756"/>
          <speciesReference id="sid_C00011"/>
          <speciesReference id="sid_C00229"/>
        </listOfProducts>
        <listOfModifiers>
          <modifierSpeciesReference id="sid_2_3_1_41_2_3_1_86_2_3_1_85"/>
        </listOfModifiers>
      </reaction>
      <reaction id="R04968">
        <listOfReactants>
          <speciesReference id="sid_C05761"/>
          <speciesReference id="sid_C01209"/>
        </listOfReactants>
        <listOfProducts>
          <speciesReference id="sid_C05762"/>
          <speciesReference id="sid_C00011"/>
          <speciesReference id="sid_C00229"/>
        </listOfProducts>
        <listOfModifiers>
          <modifierSpeciesReference id="sid_2_3_1_41_2_3_1_86_2_3_1_85"/>
        </listOfModifiers>
      </reaction>
      <reaction id="R01624">
        <listOfReactants>
          <speciesReference id="sid_C00024"/>
          <speciesReference id="sid_C00229"/>
        </listOfReactants>
        <listOfProducts>
          <speciesReference id="sid_C00010"/>
          <speciesReference id="sid_C03939"/>
        </listOfProducts>
        <listOfModifiers>
          <modifierSpeciesReference id="sid_2_3_1_85_2_3_1_86_2_3_1_38_2_3_1_41"/>
        </listOfModifiers>
      </reaction>
      <reaction id="R01626">
        <listOfReactants>
          <speciesReference id="sid_C00083"/>
          <speciesReference id="sid_C00229"/>
        </listOfReactants>
        <listOfProducts>
          <speciesReference id="sid_C00010"/>
          <speciesReference id="sid_C01209"/>
        </listOfProducts>
        <listOfModifiers>
          <modifierSpeciesReference id="sid_2_3_1_86_2_3_1_39_2_3_1_85"/>
        </listOfModifiers>
      </reaction>
      <reaction id="R04544">
        <listOfReactants>
          <speciesReference id="sid_C04633"/>
        </listOfReactants>
        <listOfProducts>
          <speciesReference id="sid_C05763"/>
          <speciesReference id="sid_C00001"/>
        </listOfProducts>
        <listOfModifiers>
          <modifierSpeciesReference id="sid_2_3_1_86_4_2_1_61_2_3_1_85"/>
        </listOfModifiers>
      </reaction>
      <reaction id="R04568">
        <listOfReactants>
          <speciesReference id="sid_C04688"/>
        </listOfReactants>
        <listOfProducts>
          <speciesReference id="sid_C05760"/>
          <speciesReference id="sid_C00001"/>
        </listOfProducts>
        <listOfModifiers>
          <modifierSpeciesReference id="sid_2_3_1_86_4_2_1_61_2_3_1_85"/>
        </listOfModifiers>
      </reaction>
      <reaction id="MFN1004">
        <listOfReactants>
          <speciesReference id="sid_C00010"/>
          <speciesReference id="sid_C00054"/>
          <speciesReference id="sid_C00229"/>
          <speciesReference id="sid_C03688"/>
        </listOfReactants>
        <listOfModifiers>
          <modifierSpeciesReference id="sid_2_7_8_7"/>
        </listOfModifiers>
      </reaction>
      <reaction id="RE1576">
        <listOfReactants>
          <speciesReference id="sid_C00001"/>
          <speciesReference id="sid_C05761"/>
        </listOfReactants>
        <listOfProducts>
          <speciesReference id="sid_C00229"/>
          <speciesReference id="sid_C06424"/>
          <speciesReference id="sid_C06424"/>
          <speciesReference id="sid_C00080"/>
        </listOfProducts>
        <listOfModifiers>
          <modifierSpeciesReference id="sid_3_1_2_14"/>
        </listOfModifiers>
      </reaction>
      <reaction id="RE1575">
        <listOfReactants>
          <speciesReference id="sid_C05223"/>
          <speciesReference id="sid_C00001"/>
        </listOfReactants>
        <listOfProducts>
          <speciesReference id="sid_C00229"/>
          <speciesReference id="sid_C02679"/>
          <speciesReference id="sid_C00080"/>
        </listOfProducts>
        <listOfModifiers>
          <modifierSpeciesReference id="sid_3_1_2_14"/>
        </listOfModifiers>
      </reaction>
      <reaction id="R01706">
        <listOfReactants>
          <speciesReference id="sid_C05764"/>
          <speciesReference id="sid_C00001"/>
        </listOfReactants>
        <listOfProducts>
          <speciesReference id="sid_C00229"/>
          <speciesReference id="sid_C00249"/>
        </listOfProducts>
        <listOfModifiers>
          <modifierSpeciesReference id="sid_3_1_2_14_2_3_1_85"/>
        </listOfModifiers>
      </reaction>
      <reaction id="RE0344">
        <listOfReactants>
          <speciesReference id="sid_C00001"/>
          <speciesReference id="sid_C00412"/>
        </listOfReactants>
        <listOfProducts>
          <speciesReference id="sid_C00010"/>
          <speciesReference id="sid_C00080"/>
          <speciesReference id="sid_C01530"/>
        </listOfProducts>
        <listOfModifiers>
          <modifierSpeciesReference id="sid_3_1_2_2"/>
        </listOfModifiers>
      </reaction>
      <reaction id="RE0577">
        <listOfReactants>
          <speciesReference id="sid_C00001"/>
          <speciesReference id="sid_C02041"/>
        </listOfReactants>
        <listOfProducts>
          <speciesReference id="sid_CE0102"/>
          <speciesReference id="sid_C00010"/>
          <speciesReference id="sid_C00080"/>
        </listOfProducts>
        <listOfModifiers>
          <modifierSpeciesReference id="sid_3_1_2_2"/>
        </listOfModifiers>
      </reaction>
      <reaction id="RE0578">
        <listOfReactants>
          <speciesReference id="sid_C00001"/>
          <speciesReference id="sid_CE2254"/>
        </listOfReactants>
        <listOfProducts>
          <speciesReference id="sid_C00010"/>
          <speciesReference id="sid_C00080"/>
          <speciesReference id="sid_C08281"/>
        </listOfProducts>
        <listOfModifiers>
          <modifierSpeciesReference id="sid_3_1_2_2"/>
        </listOfModifiers>
      </reaction>
      <reaction id="RE0579">
        <listOfReactants>
          <speciesReference id="sid_C00001"/>
          <speciesReference id="sid_CE2257"/>
        </listOfReactants>
        <listOfProducts>
          <speciesReference id="sid_C00010"/>
          <speciesReference id="sid_C00080"/>
          <speciesReference id="sid_CE2547"/>
        </listOfProducts>
        <listOfModifiers>
          <modifierSpeciesReference id="sid_3_1_2_2"/>
        </listOfModifiers>
      </reaction>
      <reaction id="R04537">
        <listOfReactants>
          <speciesReference id="sid_C04620"/>
        </listOfReactants>
        <listOfProducts>
          <speciesReference id="sid_C05751"/>
          <speciesReference id="sid_C00001"/>
        </listOfProducts>
        <listOfModifiers>
          <modifierSpeciesReference id="sid_4_2_1_58_2_3_1_86_4_2_1_59_4_2_1_61_2_3_1_85"/>
        </listOfModifiers>
      </reaction>
      <reaction id="R04535">
        <listOfReactants>
          <speciesReference id="sid_C04619"/>
        </listOfReactants>
        <listOfProducts>
          <speciesReference id="sid_C05754"/>
          <speciesReference id="sid_C00001"/>
        </listOfProducts>
        <listOfModifiers>
          <modifierSpeciesReference id="sid_4_2_1_58_4_2_1_60_2_3_1_86_4_2_1_61_2_3_1_85"/>
        </listOfModifiers>
      </reaction>
      <reaction id="R04965">
        <listOfReactants>
          <speciesReference id="sid_C05757"/>
        </listOfReactants>
        <listOfProducts>
          <speciesReference id="sid_C05758"/>
          <speciesReference id="sid_C00001"/>
        </listOfProducts>
        <listOfModifiers>
          <modifierSpeciesReference id="sid_4_2_1_58_4_2_1_60_2_3_1_86_4_2_1_61_2_3_1_85"/>
        </listOfModifiers>
      </reaction>
      <reaction id="R05145">
        <listOfReactants>
          <speciesReference id="sid_C05921"/>
          <speciesReference id="sid_C06249"/>
        </listOfReactants>
        <listOfProducts>
          <speciesReference id="sid_C00020"/>
          <speciesReference id="sid_C06250"/>
        </listOfProducts>
        <listOfModifiers>
          <modifierSpeciesReference id="sid_6_3_4_15_6_3_4_9_6_3_4_10_6_3_4_11"/>
        </listOfModifiers>
      </reaction>
      <reaction id="R00742">
        <listOfReactants>
          <speciesReference id="sid_C00002"/>
          <speciesReference id="sid_C00024"/>
          <speciesReference id="sid_C00288"/>
        </listOfReactants>
        <listOfProducts>
          <speciesReference id="sid_C00008"/>
          <speciesReference id="sid_C00009"/>
          <speciesReference id="sid_C00083"/>
        </listOfProducts>
        <listOfModifiers>
          <modifierSpeciesReference id="sid_6_4_1_2"/>
        </listOfModifiers>
      </reaction>
      <reaction id="R04386">
        <listOfReactants>
          <speciesReference id="sid_C00024"/>
          <speciesReference id="sid_C04419"/>
        </listOfReactants>
        <listOfProducts>
          <speciesReference id="sid_C00083"/>
          <speciesReference id="sid_C06250"/>
        </listOfProducts>
        <listOfModifiers>
          <modifierSpeciesReference id="sid_6_4_1_2"/>
        </listOfModifiers>
      </reaction>
      <reaction id="RE3245">
        <listOfReactants>
          <speciesReference id="sid_C00001"/>
          <speciesReference id="sid_C00510"/>
        </listOfReactants>
        <listOfProducts>
          <speciesReference id="sid_C00010"/>
          <speciesReference id="sid_C00712"/>
          <speciesReference id="sid_C00080"/>
        </listOfProducts>
        <listOfModifiers>
          <modifierSpeciesReference/>
        </listOfModifiers>
      </reaction>
      <reaction id="RE3238">
        <listOfReactants>
          <speciesReference id="sid_C00001"/>
          <speciesReference id="sid_CE5151"/>
        </listOfReactants>
        <listOfProducts>
          <speciesReference id="sid_C00010"/>
          <speciesReference id="sid_C00080"/>
          <speciesReference id="sid_CE2510"/>
        </listOfProducts>
        <listOfModifiers>
          <modifierSpeciesReference/>
        </listOfModifiers>
      </reaction>
      <reaction id="RE3239">
        <listOfReactants>
          <speciesReference id="sid_C00001"/>
          <speciesReference id="sid_CE5155"/>
        </listOfReactants>
        <listOfProducts>
          <speciesReference id="sid_C00010"/>
          <speciesReference id="sid_C00080"/>
          <speciesReference id="sid_CE2512"/>
        </listOfProducts>
        <listOfModifiers>
          <modifierSpeciesReference/>
        </listOfModifiers>
      </reaction>
      <reaction id="RE3237">
        <listOfReactants>
          <speciesReference id="sid_C00001"/>
          <speciesReference id="sid_CE5159"/>
        </listOfReactants>
        <listOfProducts>
          <speciesReference id="sid_C00010"/>
          <speciesReference id="sid_C00080"/>
          <speciesReference id="sid_CE2513"/>
        </listOfProducts>
        <listOfModifiers>
          <modifierSpeciesReference/>
        </listOfModifiers>
      </reaction>
      <reaction id="RN0034">
        <listOfReactants>
          <speciesReference id="sid_C00249"/>
          <speciesReference id="sid_C00002"/>
          <speciesReference id="sid_C00010"/>
        </listOfReactants>
        <listOfProducts>
          <speciesReference id="sid_C00154"/>
          <speciesReference id="sid_C00020"/>
          <speciesReference id="sid_C00013"/>
        </listOfProducts>
        <listOfModifiers>
          <modifierSpeciesReference/>
        </listOfModifiers>
      </reaction>
    </listOfReactions>
  </model>
</sbml>
