# Supplementary material for: Constructing a fish metabolic network model
Source: Genome Biol. 2010 Nov 29;11(11):R115. doi: 10.1186/gb-2010-11-11-r115 (PMC3156954; doi:10.1186/gb-2010-11-11-r115)
Supplement: Additional file 5 — SBML distribution of MetaFishNet pathways. [file gb-2010-11-11-r115-S5.zip › sbml/mfn1v9path101.xml]

<?xml version="1.0" encoding="UTF-8"?>
<sbml xmlns="http://www.sbml.org/sbml/level2/version4" level="2" version="4">
  <model name="1- and 2-Methylnaphthalene degradation">
    <annotation>a pathway from MetaFishNet project</annotation>
    <listOfSpeciesTypes>
      <speciesType id="enzyme"/>
      <speciesType id="compound"/>
    </listOfSpeciesTypes>
    <listOfSpecies>
      <species id="sid_1_3_99__" name="1.3.99.-" speciesType="enzyme"/>
      <species id="sid_2_3_1__" name="2.3.1.-" speciesType="enzyme"/>
      <species id="sid_1_1_1_1" name="1.1.1.1" speciesType="enzyme"/>
      <species id="sid_2_8_3__" name="2.8.3.-" speciesType="enzyme"/>
      <species id="sid_C14099" name="C14099" speciesType="compound"/>
      <species id="sid_C14120" name="C14120" speciesType="compound"/>
      <species id="sid_C14089" name="C14089" speciesType="compound"/>
      <species id="sid_C14119" name="C14119" speciesType="compound"/>
      <species id="sid_C14090" name="C14090" speciesType="compound"/>
      <species id="sid_C14116" name="C14116" speciesType="compound"/>
      <species id="sid_C14117" name="C14117" speciesType="compound"/>
      <species id="sid_C02909" name="C02909" speciesType="compound"/>
      <species id="sid_C00091" name="C00091" speciesType="compound"/>
      <species id="sid_C14101" name="C14101" speciesType="compound"/>
    </listOfSpecies>
    <listOfReactions>
      <reaction id="R06927">
        <listOfReactants>
          <speciesReference id="sid_C02909"/>
        </listOfReactants>
        <listOfProducts>
          <speciesReference id="sid_C14099"/>
        </listOfProducts>
        <listOfModifiers>
          <modifierSpeciesReference id="sid_1_1_1_1"/>
        </listOfModifiers>
      </reaction>
      <reaction id="R06917">
        <listOfReactants>
          <speciesReference id="sid_C14089"/>
        </listOfReactants>
        <listOfProducts>
          <speciesReference id="sid_C14090"/>
        </listOfProducts>
        <listOfModifiers>
          <modifierSpeciesReference id="sid_1_1_1_1"/>
        </listOfModifiers>
      </reaction>
      <reaction id="R06905">
        <listOfReactants>
          <speciesReference id="sid_C14116"/>
        </listOfReactants>
        <listOfProducts>
          <speciesReference id="sid_C14117"/>
        </listOfProducts>
        <listOfModifiers>
          <modifierSpeciesReference id="sid_1_3_99__"/>
        </listOfModifiers>
      </reaction>
      <reaction id="R06908">
        <listOfReactants>
          <speciesReference id="sid_C14119"/>
        </listOfReactants>
        <listOfProducts>
          <speciesReference id="sid_C00091"/>
          <speciesReference id="sid_C14120"/>
        </listOfProducts>
        <listOfModifiers>
          <modifierSpeciesReference id="sid_2_3_1__"/>
        </listOfModifiers>
      </reaction>
      <reaction id="R07881">
        <listOfReactants>
          <speciesReference id="sid_C14120"/>
        </listOfReactants>
        <listOfProducts>
          <speciesReference id="sid_C14101"/>
        </listOfProducts>
        <listOfModifiers>
          <modifierSpeciesReference id="sid_2_8_3__"/>
        </listOfModifiers>
      </reaction>
    </listOfReactions>
  </model>
</sbml>
