# Supplementary material for: Constructing a fish metabolic network model
Source: Genome Biol. 2010 Nov 29;11(11):R115. doi: 10.1186/gb-2010-11-11-r115 (PMC3156954; doi:10.1186/gb-2010-11-11-r115)
Supplement: Additional file 5 — SBML distribution of MetaFishNet pathways. [file gb-2010-11-11-r115-S5.zip › sbml/mfn1v9path133.xml]

<?xml version="1.0" encoding="UTF-8"?>
<sbml xmlns="http://www.sbml.org/sbml/level2/version4" level="2" version="4">
  <model name="Fatty acid oxidation">
    <annotation>a pathway from MetaFishNet project</annotation>
    <listOfSpeciesTypes>
      <speciesType id="enzyme"/>
      <speciesType id="compound"/>
    </listOfSpeciesTypes>
    <listOfSpecies>
      <species id="sid_1_3_99_3" name="1.3.99.3" speciesType="enzyme"/>
      <species id="sid_1_5_5_1" name="1.5.5.1" speciesType="enzyme"/>
      <species id="sid_C00024" name="C00024" speciesType="compound"/>
      <species id="sid_C00027" name="C00027" speciesType="compound"/>
      <species id="sid_strdnccoa" name="strdnccoa" speciesType="compound"/>
      <species id="sid_C00100" name="C00100" speciesType="compound"/>
      <species id="sid_C01944" name="C01944" speciesType="compound"/>
      <species id="sid_C00007" name="C00007" speciesType="compound"/>
      <species id="sid_q10h2" name="q10h2" speciesType="compound"/>
      <species id="sid_C00004" name="C00004" speciesType="compound"/>
      <species id="sid_C00003" name="C00003" speciesType="compound"/>
      <species id="sid_C00001" name="C00001" speciesType="compound"/>
      <species id="sid_dmhptcoa" name="dmhptcoa" speciesType="compound"/>
      <species id="sid_etfrd" name="etfrd" speciesType="compound"/>
      <species id="sid_C03035" name="C03035" speciesType="compound"/>
      <species id="sid_etfox" name="etfox" speciesType="compound"/>
      <species id="sid_dmnoncoa" name="dmnoncoa" speciesType="compound"/>
      <species id="sid_arachdcoa" name="arachdcoa" speciesType="compound"/>
      <species id="sid_dcsptn1coa" name="dcsptn1coa" speciesType="compound"/>
      <species id="sid_ptdcacoa" name="ptdcacoa" speciesType="compound"/>
      <species id="sid_C00412" name="C00412" speciesType="compound"/>
      <species id="sid_od2coa" name="od2coa" speciesType="compound"/>
      <species id="sid_hdcoa" name="hdcoa" speciesType="compound"/>
      <species id="sid_C02593" name="C02593" speciesType="compound"/>
      <species id="sid_dlnlcgcoa" name="dlnlcgcoa" speciesType="compound"/>
      <species id="sid_vacccoa" name="vacccoa" speciesType="compound"/>
      <species id="sid_C00010" name="C00010" speciesType="compound"/>
      <species id="sid_C00016" name="C00016" speciesType="compound"/>
      <species id="sid_adrncoa" name="adrncoa" speciesType="compound"/>
      <species id="sid_C00154" name="C00154" speciesType="compound"/>
      <species id="sid_lneldccoa" name="lneldccoa" speciesType="compound"/>
      <species id="sid_lnlccoa" name="lnlccoa" speciesType="compound"/>
      <species id="sid_c226coa" name="c226coa" speciesType="compound"/>
      <species id="sid_lnlncacoa" name="lnlncacoa" speciesType="compound"/>
      <species id="sid_C00399" name="C00399" speciesType="compound"/>
      <species id="sid_C00080" name="C00080" speciesType="compound"/>
      <species id="sid_odecoa" name="odecoa" speciesType="compound"/>
      <species id="sid_hpdcacoa" name="hpdcacoa" speciesType="compound"/>
      <species id="sid_C01352" name="C01352" speciesType="compound"/>
      <species id="sid_eicostetcoa" name="eicostetcoa" speciesType="compound"/>
      <species id="sid_tmndnccoa" name="tmndnccoa" speciesType="compound"/>
      <species id="sid_arachcoa" name="arachcoa" speciesType="compound"/>
    </listOfSpecies>
    <listOfReactions>
      <reaction id="FAOXC2242046m">
        <listOfReactants>
          <speciesReference id="sid_adrncoa"/>
          <speciesReference id="sid_C00010"/>
          <speciesReference id="sid_C00016"/>
          <speciesReference id="sid_C00001"/>
          <speciesReference id="sid_C00003"/>
        </listOfReactants>
        <listOfProducts>
          <speciesReference id="sid_C00024"/>
          <speciesReference id="sid_arachdcoa"/>
          <speciesReference id="sid_C01352"/>
          <speciesReference id="sid_C00080"/>
          <speciesReference id="sid_C00004"/>
        </listOfProducts>
        <listOfModifiers>
          <modifierSpeciesReference id="sid_1_3_99_3"/>
        </listOfModifiers>
      </reaction>
      <reaction id="FAOXC200180m">
        <listOfReactants>
          <speciesReference id="sid_arachcoa"/>
          <speciesReference id="sid_C00010"/>
          <speciesReference id="sid_C00016"/>
          <speciesReference id="sid_C00001"/>
          <speciesReference id="sid_C00003"/>
        </listOfReactants>
        <listOfProducts>
          <speciesReference id="sid_C00024"/>
          <speciesReference id="sid_C01352"/>
          <speciesReference id="sid_C00080"/>
          <speciesReference id="sid_C00004"/>
          <speciesReference id="sid_C00412"/>
        </listOfProducts>
        <listOfModifiers>
          <modifierSpeciesReference id="sid_1_3_99_3"/>
        </listOfModifiers>
      </reaction>
      <reaction id="FAOXC204">
        <listOfReactants>
          <speciesReference id="sid_arachdcoa"/>
          <speciesReference id="sid_C00010"/>
          <speciesReference id="sid_C00016"/>
          <speciesReference id="sid_C00001"/>
          <speciesReference id="sid_C00003"/>
        </listOfReactants>
        <listOfProducts>
          <speciesReference id="sid_C00024"/>
          <speciesReference id="sid_C01352"/>
          <speciesReference id="sid_C00080"/>
          <speciesReference id="sid_C00004"/>
        </listOfProducts>
        <listOfModifiers>
          <modifierSpeciesReference id="sid_1_3_99_3"/>
        </listOfModifiers>
      </reaction>
      <reaction id="FAOXC160">
        <listOfReactants>
          <speciesReference id="sid_C00010"/>
          <speciesReference id="sid_C00016"/>
          <speciesReference id="sid_C00001"/>
          <speciesReference id="sid_C00003"/>
          <speciesReference id="sid_C00154"/>
        </listOfReactants>
        <listOfProducts>
          <speciesReference id="sid_C00024"/>
          <speciesReference id="sid_C01352"/>
          <speciesReference id="sid_C00080"/>
          <speciesReference id="sid_C00004"/>
        </listOfProducts>
        <listOfModifiers>
          <modifierSpeciesReference id="sid_1_3_99_3"/>
        </listOfModifiers>
      </reaction>
      <reaction id="FAOXC16080m">
        <listOfReactants>
          <speciesReference id="sid_C00010"/>
          <speciesReference id="sid_C00016"/>
          <speciesReference id="sid_C00001"/>
          <speciesReference id="sid_C00003"/>
          <speciesReference id="sid_C00154"/>
        </listOfReactants>
        <listOfProducts>
          <speciesReference id="sid_C00024"/>
          <speciesReference id="sid_C01352"/>
          <speciesReference id="sid_C00080"/>
          <speciesReference id="sid_C00004"/>
          <speciesReference id="sid_C01944"/>
        </listOfProducts>
        <listOfModifiers>
          <modifierSpeciesReference id="sid_1_3_99_3"/>
        </listOfModifiers>
      </reaction>
      <reaction id="FAOXC180">
        <listOfReactants>
          <speciesReference id="sid_C00010"/>
          <speciesReference id="sid_C00016"/>
          <speciesReference id="sid_C00001"/>
          <speciesReference id="sid_C00003"/>
          <speciesReference id="sid_C00412"/>
        </listOfReactants>
        <listOfProducts>
          <speciesReference id="sid_C00024"/>
          <speciesReference id="sid_C01352"/>
          <speciesReference id="sid_C00080"/>
          <speciesReference id="sid_C00004"/>
          <speciesReference id="sid_C00154"/>
        </listOfProducts>
        <listOfModifiers>
          <modifierSpeciesReference id="sid_1_3_99_3"/>
        </listOfModifiers>
      </reaction>
      <reaction id="FAOXC80">
        <listOfReactants>
          <speciesReference id="sid_C00010"/>
          <speciesReference id="sid_C00016"/>
          <speciesReference id="sid_C00001"/>
          <speciesReference id="sid_C00003"/>
          <speciesReference id="sid_C01944"/>
        </listOfReactants>
        <listOfProducts>
          <speciesReference id="sid_C00024"/>
          <speciesReference id="sid_C01352"/>
          <speciesReference id="sid_C00080"/>
          <speciesReference id="sid_C00004"/>
        </listOfProducts>
        <listOfModifiers>
          <modifierSpeciesReference id="sid_1_3_99_3"/>
        </listOfModifiers>
      </reaction>
      <reaction id="FAOXC140">
        <listOfReactants>
          <speciesReference id="sid_C00010"/>
          <speciesReference id="sid_C00016"/>
          <speciesReference id="sid_C00001"/>
          <speciesReference id="sid_C00003"/>
          <speciesReference id="sid_C02593"/>
        </listOfReactants>
        <listOfProducts>
          <speciesReference id="sid_C00024"/>
          <speciesReference id="sid_C01352"/>
          <speciesReference id="sid_C00080"/>
          <speciesReference id="sid_C00004"/>
        </listOfProducts>
        <listOfModifiers>
          <modifierSpeciesReference id="sid_1_3_99_3"/>
        </listOfModifiers>
      </reaction>
      <reaction id="FAOXC1811601m">
        <listOfReactants>
          <speciesReference id="sid_C00010"/>
          <speciesReference id="sid_C00016"/>
          <speciesReference id="sid_C00001"/>
          <speciesReference id="sid_C00003"/>
          <speciesReference id="sid_od2coa"/>
        </listOfReactants>
        <listOfProducts>
          <speciesReference id="sid_C00024"/>
          <speciesReference id="sid_C01352"/>
          <speciesReference id="sid_C00080"/>
          <speciesReference id="sid_C00004"/>
          <speciesReference id="sid_C01944"/>
        </listOfProducts>
        <listOfModifiers>
          <modifierSpeciesReference id="sid_1_3_99_3"/>
        </listOfModifiers>
      </reaction>
      <reaction id="FAOXC1811603m">
        <listOfReactants>
          <speciesReference id="sid_C00010"/>
          <speciesReference id="sid_C00016"/>
          <speciesReference id="sid_C00001"/>
          <speciesReference id="sid_C00003"/>
          <speciesReference id="sid_odecoa"/>
        </listOfReactants>
        <listOfProducts>
          <speciesReference id="sid_C00024"/>
          <speciesReference id="sid_C01352"/>
          <speciesReference id="sid_C00080"/>
          <speciesReference id="sid_C00004"/>
          <speciesReference id="sid_C01944"/>
        </listOfProducts>
        <listOfModifiers>
          <modifierSpeciesReference id="sid_1_3_99_3"/>
        </listOfModifiers>
      </reaction>
      <reaction id="FAOXC150m">
        <listOfReactants>
          <speciesReference id="sid_C00010"/>
          <speciesReference id="sid_C00016"/>
          <speciesReference id="sid_C00001"/>
          <speciesReference id="sid_C00003"/>
          <speciesReference id="sid_ptdcacoa"/>
        </listOfReactants>
        <listOfProducts>
          <speciesReference id="sid_C00024"/>
          <speciesReference id="sid_C01352"/>
          <speciesReference id="sid_C00080"/>
          <speciesReference id="sid_C00004"/>
          <speciesReference id="sid_C00100"/>
        </listOfProducts>
        <listOfModifiers>
          <modifierSpeciesReference id="sid_1_3_99_3"/>
        </listOfModifiers>
      </reaction>
      <reaction id="FAOXC18480m">
        <listOfReactants>
          <speciesReference id="sid_C00010"/>
          <speciesReference id="sid_C00016"/>
          <speciesReference id="sid_C00001"/>
          <speciesReference id="sid_C00003"/>
          <speciesReference id="sid_strdnccoa"/>
        </listOfReactants>
        <listOfProducts>
          <speciesReference id="sid_C00024"/>
          <speciesReference id="sid_C01352"/>
          <speciesReference id="sid_C00080"/>
          <speciesReference id="sid_C00004"/>
          <speciesReference id="sid_C01944"/>
        </listOfProducts>
        <listOfModifiers>
          <modifierSpeciesReference id="sid_1_3_99_3"/>
        </listOfModifiers>
      </reaction>
      <reaction id="FAOXC1811602m">
        <listOfReactants>
          <speciesReference id="sid_C00010"/>
          <speciesReference id="sid_C00016"/>
          <speciesReference id="sid_C00001"/>
          <speciesReference id="sid_C00003"/>
          <speciesReference id="sid_vacccoa"/>
        </listOfReactants>
        <listOfProducts>
          <speciesReference id="sid_C00024"/>
          <speciesReference id="sid_C01352"/>
          <speciesReference id="sid_C00080"/>
          <speciesReference id="sid_C00004"/>
          <speciesReference id="sid_C01944"/>
        </listOfProducts>
        <listOfModifiers>
          <modifierSpeciesReference id="sid_1_3_99_3"/>
        </listOfModifiers>
      </reaction>
      <reaction id="FAOXC16180m">
        <listOfReactants>
          <speciesReference id="sid_C00010"/>
          <speciesReference id="sid_C00016"/>
          <speciesReference id="sid_C00001"/>
          <speciesReference id="sid_hdcoa"/>
          <speciesReference id="sid_C00003"/>
        </listOfReactants>
        <listOfProducts>
          <speciesReference id="sid_C00024"/>
          <speciesReference id="sid_C01352"/>
          <speciesReference id="sid_C00080"/>
          <speciesReference id="sid_C00004"/>
          <speciesReference id="sid_C01944"/>
        </listOfProducts>
        <listOfModifiers>
          <modifierSpeciesReference id="sid_1_3_99_3"/>
        </listOfModifiers>
      </reaction>
      <reaction id="FAOXC170m">
        <listOfReactants>
          <speciesReference id="sid_C00010"/>
          <speciesReference id="sid_C00016"/>
          <speciesReference id="sid_C00001"/>
          <speciesReference id="sid_hpdcacoa"/>
          <speciesReference id="sid_C00003"/>
        </listOfReactants>
        <listOfProducts>
          <speciesReference id="sid_C00024"/>
          <speciesReference id="sid_C01352"/>
          <speciesReference id="sid_C00080"/>
          <speciesReference id="sid_C00004"/>
          <speciesReference id="sid_C00100"/>
        </listOfProducts>
        <listOfModifiers>
          <modifierSpeciesReference id="sid_1_3_99_3"/>
        </listOfModifiers>
      </reaction>
      <reaction id="FAOXC18280m">
        <listOfReactants>
          <speciesReference id="sid_C00010"/>
          <speciesReference id="sid_C00016"/>
          <speciesReference id="sid_C00001"/>
          <speciesReference id="sid_lneldccoa"/>
          <speciesReference id="sid_C00003"/>
        </listOfReactants>
        <listOfProducts>
          <speciesReference id="sid_C00024"/>
          <speciesReference id="sid_C01352"/>
          <speciesReference id="sid_C00080"/>
          <speciesReference id="sid_C00004"/>
          <speciesReference id="sid_C01944"/>
        </listOfProducts>
        <listOfModifiers>
          <modifierSpeciesReference id="sid_1_3_99_3"/>
        </listOfModifiers>
      </reaction>
      <reaction id="FAOXC182806m">
        <listOfReactants>
          <speciesReference id="sid_C00010"/>
          <speciesReference id="sid_C00016"/>
          <speciesReference id="sid_C00001"/>
          <speciesReference id="sid_lnlccoa"/>
          <speciesReference id="sid_C00003"/>
        </listOfReactants>
        <listOfProducts>
          <speciesReference id="sid_C00024"/>
          <speciesReference id="sid_C01352"/>
          <speciesReference id="sid_C00080"/>
          <speciesReference id="sid_C00004"/>
          <speciesReference id="sid_C01944"/>
        </listOfProducts>
        <listOfModifiers>
          <modifierSpeciesReference id="sid_1_3_99_3"/>
        </listOfModifiers>
      </reaction>
      <reaction id="FAOXC183803m">
        <listOfReactants>
          <speciesReference id="sid_C00010"/>
          <speciesReference id="sid_C00016"/>
          <speciesReference id="sid_C00001"/>
          <speciesReference id="sid_lnlncacoa"/>
          <speciesReference id="sid_C00003"/>
        </listOfReactants>
        <listOfProducts>
          <speciesReference id="sid_C00024"/>
          <speciesReference id="sid_C01352"/>
          <speciesReference id="sid_C00080"/>
          <speciesReference id="sid_C00004"/>
          <speciesReference id="sid_C01944"/>
        </listOfProducts>
        <listOfModifiers>
          <modifierSpeciesReference id="sid_1_3_99_3"/>
        </listOfModifiers>
      </reaction>
      <reaction id="FAOXC2252053m">
        <listOfReactants>
          <speciesReference id="sid_C00010"/>
          <speciesReference id="sid_dcsptn1coa"/>
          <speciesReference id="sid_C00001"/>
          <speciesReference id="sid_C00003"/>
          <speciesReference id="sid_C00007"/>
        </listOfReactants>
        <listOfProducts>
          <speciesReference id="sid_C00024"/>
          <speciesReference id="sid_C00080"/>
          <speciesReference id="sid_C00027"/>
          <speciesReference id="sid_C00004"/>
          <speciesReference id="sid_tmndnccoa"/>
        </listOfProducts>
        <listOfModifiers>
          <modifierSpeciesReference id="sid_1_3_99_3"/>
        </listOfModifiers>
      </reaction>
      <reaction id="FAOXC2031836m">
        <listOfReactants>
          <speciesReference id="sid_C00010"/>
          <speciesReference id="sid_dlnlcgcoa"/>
          <speciesReference id="sid_C00016"/>
          <speciesReference id="sid_C00001"/>
          <speciesReference id="sid_C00003"/>
        </listOfReactants>
        <listOfProducts>
          <speciesReference id="sid_C00024"/>
          <speciesReference id="sid_C01352"/>
          <speciesReference id="sid_C00080"/>
          <speciesReference id="sid_C03035"/>
          <speciesReference id="sid_C00004"/>
        </listOfProducts>
        <listOfModifiers>
          <modifierSpeciesReference id="sid_1_3_99_3"/>
        </listOfModifiers>
      </reaction>
      <reaction id="FAOXC11">
        <listOfReactants>
          <speciesReference id="sid_C00010"/>
          <speciesReference id="sid_dmnoncoa"/>
          <speciesReference id="sid_C00001"/>
          <speciesReference id="sid_C00003"/>
        </listOfReactants>
        <listOfProducts>
          <speciesReference id="sid_C00024"/>
          <speciesReference id="sid_dmhptcoa"/>
          <speciesReference id="sid_C00080"/>
          <speciesReference id="sid_C00004"/>
        </listOfProducts>
        <listOfModifiers>
          <modifierSpeciesReference id="sid_1_3_99_3"/>
        </listOfModifiers>
      </reaction>
      <reaction id="FAOXC204184m">
        <listOfReactants>
          <speciesReference id="sid_C00010"/>
          <speciesReference id="sid_eicostetcoa"/>
          <speciesReference id="sid_C00016"/>
          <speciesReference id="sid_C00001"/>
          <speciesReference id="sid_C00003"/>
        </listOfReactants>
        <listOfProducts>
          <speciesReference id="sid_C00024"/>
          <speciesReference id="sid_C01352"/>
          <speciesReference id="sid_C00080"/>
          <speciesReference id="sid_C00004"/>
          <speciesReference id="sid_strdnccoa"/>
        </listOfProducts>
        <listOfModifiers>
          <modifierSpeciesReference id="sid_1_3_99_3"/>
        </listOfModifiers>
      </reaction>
      <reaction id="FAOXC226205m">
        <listOfReactants>
          <speciesReference id="sid_c226coa"/>
          <speciesReference id="sid_C00010"/>
          <speciesReference id="sid_C00001"/>
          <speciesReference id="sid_C00003"/>
        </listOfReactants>
        <listOfProducts>
          <speciesReference id="sid_C00024"/>
          <speciesReference id="sid_C00080"/>
          <speciesReference id="sid_C00004"/>
          <speciesReference id="sid_tmndnccoa"/>
        </listOfProducts>
        <listOfModifiers>
          <modifierSpeciesReference id="sid_1_3_99_3"/>
        </listOfModifiers>
      </reaction>
      <reaction id="FAOXC226">
        <listOfReactants>
          <speciesReference id="sid_c226coa"/>
          <speciesReference id="sid_C00010"/>
          <speciesReference id="sid_C00016"/>
          <speciesReference id="sid_C00001"/>
          <speciesReference id="sid_C00003"/>
        </listOfReactants>
        <listOfProducts>
          <speciesReference id="sid_C00024"/>
          <speciesReference id="sid_C01352"/>
          <speciesReference id="sid_C00080"/>
          <speciesReference id="sid_C00004"/>
        </listOfProducts>
        <listOfModifiers>
          <modifierSpeciesReference id="sid_1_3_99_3"/>
        </listOfModifiers>
      </reaction>
      <reaction id="ETFQO">
        <listOfReactants>
          <speciesReference id="sid_etfrd"/>
          <speciesReference id="sid_C00399"/>
        </listOfReactants>
        <listOfProducts>
          <speciesReference id="sid_etfox"/>
          <speciesReference id="sid_q10h2"/>
        </listOfProducts>
        <listOfModifiers>
          <modifierSpeciesReference id="sid_1_5_5_1"/>
        </listOfModifiers>
      </reaction>
      <reaction id="ETF">
        <listOfReactants>
          <speciesReference id="sid_C01352"/>
        </listOfReactants>
        <listOfProducts>
          <speciesReference id="sid_C00016"/>
        </listOfProducts>
        <listOfModifiers>
          <modifierSpeciesReference/>
        </listOfModifiers>
      </reaction>
    </listOfReactions>
  </model>
</sbml>
