# Supplementary material for: Constructing a fish metabolic network model
Source: Genome Biol. 2010 Nov 29;11(11):R115. doi: 10.1186/gb-2010-11-11-r115 (PMC3156954; doi:10.1186/gb-2010-11-11-r115)
Supplement: Additional file 5 — SBML distribution of MetaFishNet pathways. [file gb-2010-11-11-r115-S5.zip › sbml/mfn1v9path155.xml]

<?xml version="1.0" encoding="UTF-8"?>
<sbml xmlns="http://www.sbml.org/sbml/level2/version4" level="2" version="4">
  <model name="Hyaluronan Metabolism">
    <annotation>a pathway from MetaFishNet project</annotation>
    <listOfSpeciesTypes>
      <speciesType id="enzyme"/>
      <speciesType id="compound"/>
    </listOfSpeciesTypes>
    <listOfSpecies>
      <species id="sid_3_2_1_31" name="3.2.1.31" speciesType="enzyme"/>
      <species id="sid_2_4_1_212" name="2.4.1.212" speciesType="enzyme"/>
      <species id="sid_3_2_1_52" name="3.2.1.52" speciesType="enzyme"/>
      <species id="sid_ha_pre1" name="ha_pre1" speciesType="compound"/>
      <species id="sid_C00015" name="C00015" speciesType="compound"/>
      <species id="sid_C00080" name="C00080" speciesType="compound"/>
      <species id="sid_C00518" name="C00518" speciesType="compound"/>
      <species id="sid_C00140" name="C00140" speciesType="compound"/>
      <species id="sid_C00001" name="C00001" speciesType="compound"/>
      <species id="sid_C00043" name="C00043" speciesType="compound"/>
      <species id="sid_C00167" name="C00167" speciesType="compound"/>
      <species id="sid_ha_deg1" name="ha_deg1" speciesType="compound"/>
      <species id="sid_C00191" name="C00191" speciesType="compound"/>
    </listOfSpecies>
    <listOfReactions>
      <reaction id="HAS1">
        <listOfReactants>
          <speciesReference id="sid_C00043"/>
          <speciesReference id="sid_C00167"/>
        </listOfReactants>
        <listOfProducts>
          <speciesReference id="sid_C00080"/>
          <speciesReference id="sid_ha_pre1"/>
          <speciesReference id="sid_C00015"/>
        </listOfProducts>
        <listOfModifiers>
          <modifierSpeciesReference id="sid_2_4_1_212"/>
        </listOfModifiers>
      </reaction>
      <reaction id="HAS2">
        <listOfReactants>
          <speciesReference id="sid_ha_pre1"/>
          <speciesReference id="sid_C00043"/>
          <speciesReference id="sid_C00167"/>
        </listOfReactants>
        <listOfProducts>
          <speciesReference id="sid_C00080"/>
          <speciesReference id="sid_C00518"/>
          <speciesReference id="sid_C00015"/>
        </listOfProducts>
        <listOfModifiers>
          <modifierSpeciesReference id="sid_2_4_1_212"/>
        </listOfModifiers>
      </reaction>
      <reaction id="GLCAASE8ly">
        <listOfReactants>
          <speciesReference id="sid_C00001"/>
          <speciesReference id="sid_C00518"/>
        </listOfReactants>
        <listOfProducts>
          <speciesReference id="sid_C00191"/>
          <speciesReference id="sid_ha_deg1"/>
        </listOfProducts>
        <listOfModifiers>
          <modifierSpeciesReference id="sid_3_2_1_31"/>
        </listOfModifiers>
      </reaction>
      <reaction id="GLCAASE9ly">
        <listOfReactants>
          <speciesReference id="sid_C00001"/>
          <speciesReference id="sid_ha_pre1"/>
        </listOfReactants>
        <listOfProducts>
          <speciesReference id="sid_C00140"/>
          <speciesReference id="sid_C00191"/>
        </listOfProducts>
        <listOfModifiers>
          <modifierSpeciesReference id="sid_3_2_1_31"/>
        </listOfModifiers>
      </reaction>
      <reaction id="NACHEX27ly">
        <listOfReactants>
          <speciesReference id="sid_C00001"/>
          <speciesReference id="sid_ha_deg1"/>
        </listOfReactants>
        <listOfProducts>
          <speciesReference id="sid_C00140"/>
          <speciesReference id="sid_ha_pre1"/>
        </listOfProducts>
        <listOfModifiers>
          <modifierSpeciesReference id="sid_3_2_1_52"/>
        </listOfModifiers>
      </reaction>
    </listOfReactions>
  </model>
</sbml>
