# Supplementary material for: Constructing a fish metabolic network model
Source: Genome Biol. 2010 Nov 29;11(11):R115. doi: 10.1186/gb-2010-11-11-r115 (PMC3156954; doi:10.1186/gb-2010-11-11-r115)
Supplement: Additional file 5 — SBML distribution of MetaFishNet pathways. [file gb-2010-11-11-r115-S5.zip › sbml/mfn1v9path164.xml]

<?xml version="1.0" encoding="UTF-8"?>
<sbml xmlns="http://www.sbml.org/sbml/level2/version4" level="2" version="4">
  <model name="Mono-unsaturated fatty acid beta-oxidation">
    <annotation>a pathway from MetaFishNet project</annotation>
    <listOfSpeciesTypes>
      <speciesType id="enzyme"/>
      <speciesType id="compound"/>
    </listOfSpeciesTypes>
    <listOfSpecies>
      <species id="sid_6_2_1_3" name="6.2.1.3" speciesType="enzyme"/>
      <species id="sid_4_2_1_17" name="4.2.1.17" speciesType="enzyme"/>
      <species id="sid_1_1_1_35" name="1.1.1.35" speciesType="enzyme"/>
      <species id="sid_1_3_99_3" name="1.3.99.3" speciesType="enzyme"/>
      <species id="sid_C00020" name="C00020" speciesType="compound"/>
      <species id="sid_C00004" name="C00004" speciesType="compound"/>
      <species id="sid_C00003" name="C00003" speciesType="compound"/>
      <species id="sid_C00002" name="C00002" speciesType="compound"/>
      <species id="sid_C00001" name="C00001" speciesType="compound"/>
      <species id="sid_CE0850" name="CE0850" speciesType="compound"/>
      <species id="sid_CE0853" name="CE0853" speciesType="compound"/>
      <species id="sid_CE0852" name="CE0852" speciesType="compound"/>
      <species id="sid_CE2592" name="CE2592" speciesType="compound"/>
      <species id="sid_CE2591" name="CE2591" speciesType="compound"/>
      <species id="sid_CE2596" name="CE2596" speciesType="compound"/>
      <species id="sid_CE2597" name="CE2597" speciesType="compound"/>
      <species id="sid_CE2594" name="CE2594" speciesType="compound"/>
      <species id="sid_CE0784" name="CE0784" speciesType="compound"/>
      <species id="sid_CE0782" name="CE0782" speciesType="compound"/>
      <species id="sid_C00010" name="C00010" speciesType="compound"/>
      <species id="sid_CE0692" name="CE0692" speciesType="compound"/>
      <species id="sid_C00013" name="C00013" speciesType="compound"/>
      <species id="sid_C00016" name="C00016" speciesType="compound"/>
      <species id="sid_CE0695" name="CE0695" speciesType="compound"/>
      <species id="sid_C00080" name="C00080" speciesType="compound"/>
      <species id="sid_C01352" name="C01352" speciesType="compound"/>
      <species id="sid_CE1102" name="CE1102" speciesType="compound"/>
    </listOfSpecies>
    <listOfReactions>
      <reaction id="RE2909">
        <listOfReactants>
          <speciesReference id="sid_C00003"/>
          <speciesReference id="sid_CE1102"/>
        </listOfReactants>
        <listOfProducts>
          <speciesReference id="sid_CE0782"/>
          <speciesReference id="sid_C00004"/>
          <speciesReference id="sid_C00080"/>
        </listOfProducts>
        <listOfModifiers>
          <modifierSpeciesReference id="sid_1_1_1_35"/>
        </listOfModifiers>
      </reaction>
      <reaction id="RE2908">
        <listOfReactants>
          <speciesReference id="sid_C00003"/>
          <speciesReference id="sid_CE2592"/>
        </listOfReactants>
        <listOfProducts>
          <speciesReference id="sid_C00004"/>
          <speciesReference id="sid_CE0853"/>
          <speciesReference id="sid_C00080"/>
        </listOfProducts>
        <listOfModifiers>
          <modifierSpeciesReference id="sid_1_1_1_35"/>
        </listOfModifiers>
      </reaction>
      <reaction id="RE2910">
        <listOfReactants>
          <speciesReference id="sid_C00003"/>
          <speciesReference id="sid_CE2597"/>
        </listOfReactants>
        <listOfProducts>
          <speciesReference id="sid_CE0692"/>
          <speciesReference id="sid_C00004"/>
          <speciesReference id="sid_C00080"/>
        </listOfProducts>
        <listOfModifiers>
          <modifierSpeciesReference id="sid_1_1_1_35"/>
        </listOfModifiers>
      </reaction>
      <reaction id="RE2914">
        <listOfReactants>
          <speciesReference id="sid_C00016"/>
          <speciesReference id="sid_CE0784"/>
        </listOfReactants>
        <listOfProducts>
          <speciesReference id="sid_C01352"/>
          <speciesReference id="sid_CE2594"/>
        </listOfProducts>
        <listOfModifiers>
          <modifierSpeciesReference id="sid_1_3_99_3"/>
        </listOfModifiers>
      </reaction>
      <reaction id="RE2913">
        <listOfReactants>
          <speciesReference id="sid_C00016"/>
          <speciesReference id="sid_CE0852"/>
        </listOfReactants>
        <listOfProducts>
          <speciesReference id="sid_C01352"/>
          <speciesReference id="sid_CE2591"/>
        </listOfProducts>
        <listOfModifiers>
          <modifierSpeciesReference id="sid_1_3_99_3"/>
        </listOfModifiers>
      </reaction>
      <reaction id="RE2915">
        <listOfReactants>
          <speciesReference id="sid_C01352"/>
          <speciesReference id="sid_CE2596"/>
        </listOfReactants>
        <listOfProducts>
          <speciesReference id="sid_C00016"/>
          <speciesReference id="sid_CE0695"/>
        </listOfProducts>
        <listOfModifiers>
          <modifierSpeciesReference id="sid_1_3_99_3"/>
        </listOfModifiers>
      </reaction>
      <reaction id="RE2919">
        <listOfReactants>
          <speciesReference id="sid_C00001"/>
          <speciesReference id="sid_CE2591"/>
        </listOfReactants>
        <listOfProducts>
          <speciesReference id="sid_CE2592"/>
        </listOfProducts>
        <listOfModifiers>
          <modifierSpeciesReference id="sid_4_2_1_17"/>
        </listOfModifiers>
      </reaction>
      <reaction id="RE2920">
        <listOfReactants>
          <speciesReference id="sid_C00001"/>
          <speciesReference id="sid_CE2594"/>
        </listOfReactants>
        <listOfProducts>
          <speciesReference id="sid_CE1102"/>
        </listOfProducts>
        <listOfModifiers>
          <modifierSpeciesReference id="sid_4_2_1_17"/>
        </listOfModifiers>
      </reaction>
      <reaction id="RE2921">
        <listOfReactants>
          <speciesReference id="sid_C00001"/>
          <speciesReference id="sid_CE2596"/>
        </listOfReactants>
        <listOfProducts>
          <speciesReference id="sid_CE2597"/>
        </listOfProducts>
        <listOfModifiers>
          <modifierSpeciesReference id="sid_4_2_1_17"/>
        </listOfModifiers>
      </reaction>
      <reaction id="RE2912">
        <listOfReactants>
          <speciesReference id="sid_C00002"/>
          <speciesReference id="sid_C00010"/>
          <speciesReference id="sid_CE0850"/>
        </listOfReactants>
        <listOfProducts>
          <speciesReference id="sid_C00020"/>
          <speciesReference id="sid_CE0852"/>
          <speciesReference id="sid_C00013"/>
        </listOfProducts>
        <listOfModifiers>
          <modifierSpeciesReference id="sid_6_2_1_3"/>
        </listOfModifiers>
      </reaction>
    </listOfReactions>
  </model>
</sbml>
