# Supplementary material for: Constructing a fish metabolic network model
Source: Genome Biol. 2010 Nov 29;11(11):R115. doi: 10.1186/gb-2010-11-11-r115 (PMC3156954; doi:10.1186/gb-2010-11-11-r115)
Supplement: Additional file 5 — SBML distribution of MetaFishNet pathways. [file gb-2010-11-11-r115-S5.zip › sbml/mfn1v9path132.xml]

<?xml version="1.0" encoding="UTF-8"?>
<sbml xmlns="http://www.sbml.org/sbml/level2/version4" level="2" version="4">
  <model name="Fatty acid activation">
    <annotation>a pathway from MetaFishNet project</annotation>
    <listOfSpeciesTypes>
      <speciesType id="enzyme"/>
      <speciesType id="compound"/>
    </listOfSpeciesTypes>
    <listOfSpecies>
      <species id="sid_1_3_99_3" name="1.3.99.3" speciesType="enzyme"/>
      <species id="sid_6_2_1_3" name="6.2.1.3" speciesType="enzyme"/>
      <species id="sid_C00024" name="C00024" speciesType="compound"/>
      <species id="sid_tetpent6" name="tetpent6" speciesType="compound"/>
      <species id="sid_odecoa" name="odecoa" speciesType="compound"/>
      <species id="sid_strdnccoa" name="strdnccoa" speciesType="compound"/>
      <species id="sid_C00020" name="C00020" speciesType="compound"/>
      <species id="sid_C01944" name="C01944" speciesType="compound"/>
      <species id="sid_C06425" name="C06425" speciesType="compound"/>
      <species id="sid_nrvnc" name="nrvnc" speciesType="compound"/>
      <species id="sid_C00004" name="C00004" speciesType="compound"/>
      <species id="sid_C00003" name="C00003" speciesType="compound"/>
      <species id="sid_C00002" name="C00002" speciesType="compound"/>
      <species id="sid_C00001" name="C00001" speciesType="compound"/>
      <species id="sid_eicostet" name="eicostet" speciesType="compound"/>
      <species id="sid_tethex3coa" name="tethex3coa" speciesType="compound"/>
      <species id="sid_vacc" name="vacc" speciesType="compound"/>
      <species id="sid_clpnd" name="clpnd" speciesType="compound"/>
      <species id="sid_C05272" name="C05272" speciesType="compound"/>
      <species id="sid_hexccoa" name="hexccoa" speciesType="compound"/>
      <species id="sid_hpdca" name="hpdca" speciesType="compound"/>
      <species id="sid_C03035" name="C03035" speciesType="compound"/>
      <species id="sid_hdcea" name="hdcea" speciesType="compound"/>
      <species id="sid_arachdcoa" name="arachdcoa" speciesType="compound"/>
      <species id="sid_dcsptn1" name="dcsptn1" speciesType="compound"/>
      <species id="sid_arachd" name="arachd" speciesType="compound"/>
      <species id="sid_tettet6coa" name="tettet6coa" speciesType="compound"/>
      <species id="sid_hexc" name="hexc" speciesType="compound"/>
      <species id="sid_prist" name="prist" speciesType="compound"/>
      <species id="sid_lgnc" name="lgnc" speciesType="compound"/>
      <species id="sid_C00412" name="C00412" speciesType="compound"/>
      <species id="sid_tetpent3coa" name="tetpent3coa" speciesType="compound"/>
      <species id="sid_clpndcoa" name="clpndcoa" speciesType="compound"/>
      <species id="sid_od2coa" name="od2coa" speciesType="compound"/>
      <species id="sid_tetpent6coa" name="tetpent6coa" speciesType="compound"/>
      <species id="sid_nrvnccoa" name="nrvnccoa" speciesType="compound"/>
      <species id="sid_phytcoa" name="phytcoa" speciesType="compound"/>
      <species id="sid_C01712" name="C01712" speciesType="compound"/>
      <species id="sid_tettet6" name="tettet6" speciesType="compound"/>
      <species id="sid_C02593" name="C02593" speciesType="compound"/>
      <species id="sid_ocdcea" name="ocdcea" speciesType="compound"/>
      <species id="sid_dlnlcgcoa" name="dlnlcgcoa" speciesType="compound"/>
      <species id="sid_tetpent3" name="tetpent3" speciesType="compound"/>
      <species id="sid_C00010" name="C00010" speciesType="compound"/>
      <species id="sid_tmndnc" name="tmndnc" speciesType="compound"/>
      <species id="sid_C00013" name="C00013" speciesType="compound"/>
      <species id="sid_C00016" name="C00016" speciesType="compound"/>
      <species id="sid_adrncoa" name="adrncoa" speciesType="compound"/>
      <species id="sid_C00154" name="C00154" speciesType="compound"/>
      <species id="sid_lneldccoa" name="lneldccoa" speciesType="compound"/>
      <species id="sid_strdnc" name="strdnc" speciesType="compound"/>
      <species id="sid_pristcoa" name="pristcoa" speciesType="compound"/>
      <species id="sid_lnlccoa" name="lnlccoa" speciesType="compound"/>
      <species id="sid_c226coa" name="c226coa" speciesType="compound"/>
      <species id="sid_lnlncacoa" name="lnlncacoa" speciesType="compound"/>
      <species id="sid_lneldc" name="lneldc" speciesType="compound"/>
      <species id="sid_hdcoa" name="hdcoa" speciesType="compound"/>
      <species id="sid_adrn" name="adrn" speciesType="compound"/>
      <species id="sid_C06427" name="C06427" speciesType="compound"/>
      <species id="sid_C06426" name="C06426" speciesType="compound"/>
      <species id="sid_lgnccoa" name="lgnccoa" speciesType="compound"/>
      <species id="sid_C06424" name="C06424" speciesType="compound"/>
      <species id="sid_dcsptn1coa" name="dcsptn1coa" speciesType="compound"/>
      <species id="sid_C00080" name="C00080" speciesType="compound"/>
      <species id="sid_C00249" name="C00249" speciesType="compound"/>
      <species id="sid_C01595" name="C01595" speciesType="compound"/>
      <species id="sid_hpdcacoa" name="hpdcacoa" speciesType="compound"/>
      <species id="sid_C01530" name="C01530" speciesType="compound"/>
      <species id="sid_C01352" name="C01352" speciesType="compound"/>
      <species id="sid_eicostetcoa" name="eicostetcoa" speciesType="compound"/>
      <species id="sid_tethex3" name="tethex3" speciesType="compound"/>
      <species id="sid_crvnc" name="crvnc" speciesType="compound"/>
      <species id="sid_C01607" name="C01607" speciesType="compound"/>
      <species id="sid_C03242" name="C03242" speciesType="compound"/>
      <species id="sid_vacccoa" name="vacccoa" speciesType="compound"/>
      <species id="sid_tmndnccoa" name="tmndnccoa" speciesType="compound"/>
      <species id="sid_ptdcacoa" name="ptdcacoa" speciesType="compound"/>
      <species id="sid_arachcoa" name="arachcoa" speciesType="compound"/>
      <species id="sid_ptdca" name="ptdca" speciesType="compound"/>
    </listOfSpecies>
    <listOfReactions>
      <reaction id="FAOXC161802m">
        <listOfReactants>
          <speciesReference id="sid_C00010"/>
          <speciesReference id="sid_C00016"/>
          <speciesReference id="sid_C00001"/>
          <speciesReference id="sid_C05272"/>
          <speciesReference id="sid_C00003"/>
        </listOfReactants>
        <listOfProducts>
          <speciesReference id="sid_C00024"/>
          <speciesReference id="sid_C01352"/>
          <speciesReference id="sid_C00080"/>
          <speciesReference id="sid_C00004"/>
          <speciesReference id="sid_C01944"/>
        </listOfProducts>
        <listOfModifiers>
          <modifierSpeciesReference id="sid_1_3_99_3"/>
        </listOfModifiers>
      </reaction>
      <reaction id="FACOAL224">
        <listOfReactants>
          <speciesReference id="sid_adrn"/>
          <speciesReference id="sid_C00002"/>
          <speciesReference id="sid_C00010"/>
        </listOfReactants>
        <listOfProducts>
          <speciesReference id="sid_adrncoa"/>
          <speciesReference id="sid_C00020"/>
          <speciesReference id="sid_C00013"/>
        </listOfProducts>
        <listOfModifiers>
          <modifierSpeciesReference id="sid_6_2_1_3"/>
        </listOfModifiers>
      </reaction>
      <reaction id="FACOAL204">
        <listOfReactants>
          <speciesReference id="sid_arachd"/>
          <speciesReference id="sid_C00002"/>
          <speciesReference id="sid_C00010"/>
        </listOfReactants>
        <listOfProducts>
          <speciesReference id="sid_C00020"/>
          <speciesReference id="sid_arachdcoa"/>
          <speciesReference id="sid_C00013"/>
        </listOfProducts>
        <listOfModifiers>
          <modifierSpeciesReference id="sid_6_2_1_3"/>
        </listOfModifiers>
      </reaction>
      <reaction id="FACOAL204i">
        <listOfReactants>
          <speciesReference id="sid_arachd"/>
          <speciesReference id="sid_C00002"/>
          <speciesReference id="sid_C00010"/>
        </listOfReactants>
        <listOfProducts>
          <speciesReference id="sid_C00020"/>
          <speciesReference id="sid_arachdcoa"/>
          <speciesReference id="sid_C00013"/>
        </listOfProducts>
        <listOfModifiers>
          <modifierSpeciesReference id="sid_6_2_1_3"/>
        </listOfModifiers>
      </reaction>
      <reaction id="FACOAL160i">
        <listOfReactants>
          <speciesReference id="sid_C00002"/>
          <speciesReference id="sid_C00010"/>
          <speciesReference id="sid_C00249"/>
        </listOfReactants>
        <listOfProducts>
          <speciesReference id="sid_C00020"/>
          <speciesReference id="sid_C00154"/>
          <speciesReference id="sid_C00013"/>
        </listOfProducts>
        <listOfModifiers>
          <modifierSpeciesReference id="sid_6_2_1_3"/>
        </listOfModifiers>
      </reaction>
      <reaction id="FACOAL180i">
        <listOfReactants>
          <speciesReference id="sid_C00002"/>
          <speciesReference id="sid_C00010"/>
          <speciesReference id="sid_C01530"/>
        </listOfReactants>
        <listOfProducts>
          <speciesReference id="sid_C00020"/>
          <speciesReference id="sid_C00013"/>
          <speciesReference id="sid_C00412"/>
        </listOfProducts>
        <listOfModifiers>
          <modifierSpeciesReference id="sid_6_2_1_3"/>
        </listOfModifiers>
      </reaction>
      <reaction id="FACOAL1821">
        <listOfReactants>
          <speciesReference id="sid_C00002"/>
          <speciesReference id="sid_C00010"/>
          <speciesReference id="sid_C01595"/>
        </listOfReactants>
        <listOfProducts>
          <speciesReference id="sid_C00020"/>
          <speciesReference id="sid_lnlccoa"/>
          <speciesReference id="sid_C00013"/>
        </listOfProducts>
        <listOfModifiers>
          <modifierSpeciesReference id="sid_6_2_1_3"/>
        </listOfModifiers>
      </reaction>
      <reaction id="FACOAL206">
        <listOfReactants>
          <speciesReference id="sid_C00002"/>
          <speciesReference id="sid_C00010"/>
          <speciesReference id="sid_C01607"/>
        </listOfReactants>
        <listOfProducts>
          <speciesReference id="sid_C00020"/>
          <speciesReference id="sid_phytcoa"/>
          <speciesReference id="sid_C00013"/>
        </listOfProducts>
        <listOfModifiers>
          <modifierSpeciesReference id="sid_6_2_1_3"/>
        </listOfModifiers>
      </reaction>
      <reaction id="FACOAL1813">
        <listOfReactants>
          <speciesReference id="sid_C00002"/>
          <speciesReference id="sid_C00010"/>
          <speciesReference id="sid_C01712"/>
        </listOfReactants>
        <listOfProducts>
          <speciesReference id="sid_C00020"/>
          <speciesReference id="sid_od2coa"/>
          <speciesReference id="sid_C00013"/>
        </listOfProducts>
        <listOfModifiers>
          <modifierSpeciesReference id="sid_6_2_1_3"/>
        </listOfModifiers>
      </reaction>
      <reaction id="FACOAL203">
        <listOfReactants>
          <speciesReference id="sid_C00002"/>
          <speciesReference id="sid_C00010"/>
          <speciesReference id="sid_C03242"/>
        </listOfReactants>
        <listOfProducts>
          <speciesReference id="sid_C00020"/>
          <speciesReference id="sid_dlnlcgcoa"/>
          <speciesReference id="sid_C00013"/>
        </listOfProducts>
        <listOfModifiers>
          <modifierSpeciesReference id="sid_6_2_1_3"/>
        </listOfModifiers>
      </reaction>
      <reaction id="FACOAL140i">
        <listOfReactants>
          <speciesReference id="sid_C00002"/>
          <speciesReference id="sid_C00010"/>
          <speciesReference id="sid_C06424"/>
        </listOfReactants>
        <listOfProducts>
          <speciesReference id="sid_C00020"/>
          <speciesReference id="sid_C00013"/>
          <speciesReference id="sid_C02593"/>
        </listOfProducts>
        <listOfModifiers>
          <modifierSpeciesReference id="sid_6_2_1_3"/>
        </listOfModifiers>
      </reaction>
      <reaction id="FACOAL1831">
        <listOfReactants>
          <speciesReference id="sid_C00002"/>
          <speciesReference id="sid_C00010"/>
          <speciesReference id="sid_C06426"/>
        </listOfReactants>
        <listOfProducts>
          <speciesReference id="sid_C00020"/>
          <speciesReference id="sid_C03035"/>
          <speciesReference id="sid_C00013"/>
        </listOfProducts>
        <listOfModifiers>
          <modifierSpeciesReference id="sid_6_2_1_3"/>
        </listOfModifiers>
      </reaction>
      <reaction id="FACOAL1832">
        <listOfReactants>
          <speciesReference id="sid_C00002"/>
          <speciesReference id="sid_C00010"/>
          <speciesReference id="sid_C06427"/>
        </listOfReactants>
        <listOfProducts>
          <speciesReference id="sid_C00020"/>
          <speciesReference id="sid_lnlncacoa"/>
          <speciesReference id="sid_C00013"/>
        </listOfProducts>
        <listOfModifiers>
          <modifierSpeciesReference id="sid_6_2_1_3"/>
        </listOfModifiers>
      </reaction>
      <reaction id="FACOAL226">
        <listOfReactants>
          <speciesReference id="sid_C00002"/>
          <speciesReference id="sid_C00010"/>
          <speciesReference id="sid_crvnc"/>
        </listOfReactants>
        <listOfProducts>
          <speciesReference id="sid_C00020"/>
          <speciesReference id="sid_c226coa"/>
          <speciesReference id="sid_C00013"/>
        </listOfProducts>
        <listOfModifiers>
          <modifierSpeciesReference id="sid_6_2_1_3"/>
        </listOfModifiers>
      </reaction>
      <reaction id="FACOAL226i">
        <listOfReactants>
          <speciesReference id="sid_C00002"/>
          <speciesReference id="sid_C00010"/>
          <speciesReference id="sid_crvnc"/>
        </listOfReactants>
        <listOfProducts>
          <speciesReference id="sid_C00020"/>
          <speciesReference id="sid_c226coa"/>
          <speciesReference id="sid_C00013"/>
        </listOfProducts>
        <listOfModifiers>
          <modifierSpeciesReference id="sid_6_2_1_3"/>
        </listOfModifiers>
      </reaction>
      <reaction id="FACOAL2251">
        <listOfReactants>
          <speciesReference id="sid_C00002"/>
          <speciesReference id="sid_C00010"/>
          <speciesReference id="sid_dcsptn1"/>
        </listOfReactants>
        <listOfProducts>
          <speciesReference id="sid_C00020"/>
          <speciesReference id="sid_dcsptn1coa"/>
          <speciesReference id="sid_C00013"/>
        </listOfProducts>
        <listOfModifiers>
          <modifierSpeciesReference id="sid_6_2_1_3"/>
        </listOfModifiers>
      </reaction>
      <reaction id="FACOAL2042">
        <listOfReactants>
          <speciesReference id="sid_C00002"/>
          <speciesReference id="sid_C00010"/>
          <speciesReference id="sid_eicostet"/>
        </listOfReactants>
        <listOfProducts>
          <speciesReference id="sid_C00020"/>
          <speciesReference id="sid_eicostetcoa"/>
          <speciesReference id="sid_C00013"/>
        </listOfProducts>
        <listOfModifiers>
          <modifierSpeciesReference id="sid_6_2_1_3"/>
        </listOfModifiers>
      </reaction>
      <reaction id="FACOAL161">
        <listOfReactants>
          <speciesReference id="sid_C00002"/>
          <speciesReference id="sid_C00010"/>
          <speciesReference id="sid_hdcea"/>
        </listOfReactants>
        <listOfProducts>
          <speciesReference id="sid_C00020"/>
          <speciesReference id="sid_hdcoa"/>
          <speciesReference id="sid_C00013"/>
        </listOfProducts>
        <listOfModifiers>
          <modifierSpeciesReference id="sid_6_2_1_3"/>
        </listOfModifiers>
      </reaction>
      <reaction id="FACOAL260">
        <listOfReactants>
          <speciesReference id="sid_C00002"/>
          <speciesReference id="sid_C00010"/>
          <speciesReference id="sid_hexc"/>
        </listOfReactants>
        <listOfProducts>
          <speciesReference id="sid_C00020"/>
          <speciesReference id="sid_hexccoa"/>
          <speciesReference id="sid_C00013"/>
        </listOfProducts>
        <listOfModifiers>
          <modifierSpeciesReference id="sid_6_2_1_3"/>
        </listOfModifiers>
      </reaction>
      <reaction id="FACOAL170">
        <listOfReactants>
          <speciesReference id="sid_C00002"/>
          <speciesReference id="sid_C00010"/>
          <speciesReference id="sid_hpdca"/>
        </listOfReactants>
        <listOfProducts>
          <speciesReference id="sid_C00020"/>
          <speciesReference id="sid_hpdcacoa"/>
          <speciesReference id="sid_C00013"/>
        </listOfProducts>
        <listOfModifiers>
          <modifierSpeciesReference id="sid_6_2_1_3"/>
        </listOfModifiers>
      </reaction>
      <reaction id="FACOAL240">
        <listOfReactants>
          <speciesReference id="sid_C00002"/>
          <speciesReference id="sid_C00010"/>
          <speciesReference id="sid_lgnc"/>
        </listOfReactants>
        <listOfProducts>
          <speciesReference id="sid_C00020"/>
          <speciesReference id="sid_lgnccoa"/>
          <speciesReference id="sid_C00013"/>
        </listOfProducts>
        <listOfModifiers>
          <modifierSpeciesReference id="sid_6_2_1_3"/>
        </listOfModifiers>
      </reaction>
      <reaction id="FACOAL1822">
        <listOfReactants>
          <speciesReference id="sid_C00002"/>
          <speciesReference id="sid_C00010"/>
          <speciesReference id="sid_lneldc"/>
        </listOfReactants>
        <listOfProducts>
          <speciesReference id="sid_C00020"/>
          <speciesReference id="sid_lneldccoa"/>
          <speciesReference id="sid_C00013"/>
        </listOfProducts>
        <listOfModifiers>
          <modifierSpeciesReference id="sid_6_2_1_3"/>
        </listOfModifiers>
      </reaction>
      <reaction id="FACOAL241">
        <listOfReactants>
          <speciesReference id="sid_C00002"/>
          <speciesReference id="sid_C00010"/>
          <speciesReference id="sid_nrvnc"/>
        </listOfReactants>
        <listOfProducts>
          <speciesReference id="sid_C00020"/>
          <speciesReference id="sid_nrvnccoa"/>
          <speciesReference id="sid_C00013"/>
        </listOfProducts>
        <listOfModifiers>
          <modifierSpeciesReference id="sid_6_2_1_3"/>
        </listOfModifiers>
      </reaction>
      <reaction id="FACOAL181i">
        <listOfReactants>
          <speciesReference id="sid_C00002"/>
          <speciesReference id="sid_C00010"/>
          <speciesReference id="sid_ocdcea"/>
        </listOfReactants>
        <listOfProducts>
          <speciesReference id="sid_C00020"/>
          <speciesReference id="sid_odecoa"/>
          <speciesReference id="sid_C00013"/>
        </listOfProducts>
        <listOfModifiers>
          <modifierSpeciesReference id="sid_6_2_1_3"/>
        </listOfModifiers>
      </reaction>
      <reaction id="FACOAL191">
        <listOfReactants>
          <speciesReference id="sid_C00002"/>
          <speciesReference id="sid_C00010"/>
          <speciesReference id="sid_prist"/>
        </listOfReactants>
        <listOfProducts>
          <speciesReference id="sid_C00020"/>
          <speciesReference id="sid_C00013"/>
          <speciesReference id="sid_pristcoa"/>
        </listOfProducts>
        <listOfModifiers>
          <modifierSpeciesReference id="sid_6_2_1_3"/>
        </listOfModifiers>
      </reaction>
      <reaction id="FACOAL150">
        <listOfReactants>
          <speciesReference id="sid_C00002"/>
          <speciesReference id="sid_C00010"/>
          <speciesReference id="sid_ptdca"/>
        </listOfReactants>
        <listOfProducts>
          <speciesReference id="sid_C00020"/>
          <speciesReference id="sid_C00013"/>
          <speciesReference id="sid_ptdcacoa"/>
        </listOfProducts>
        <listOfModifiers>
          <modifierSpeciesReference id="sid_6_2_1_3"/>
        </listOfModifiers>
      </reaction>
      <reaction id="FACOAL184">
        <listOfReactants>
          <speciesReference id="sid_C00002"/>
          <speciesReference id="sid_C00010"/>
          <speciesReference id="sid_strdnc"/>
        </listOfReactants>
        <listOfProducts>
          <speciesReference id="sid_C00020"/>
          <speciesReference id="sid_C00013"/>
          <speciesReference id="sid_strdnccoa"/>
        </listOfProducts>
        <listOfModifiers>
          <modifierSpeciesReference id="sid_6_2_1_3"/>
        </listOfModifiers>
      </reaction>
      <reaction id="FACOAL246_1">
        <listOfReactants>
          <speciesReference id="sid_C00002"/>
          <speciesReference id="sid_C00010"/>
          <speciesReference id="sid_tethex3"/>
        </listOfReactants>
        <listOfProducts>
          <speciesReference id="sid_C00020"/>
          <speciesReference id="sid_C00013"/>
          <speciesReference id="sid_tethex3coa"/>
        </listOfProducts>
        <listOfModifiers>
          <modifierSpeciesReference id="sid_6_2_1_3"/>
        </listOfModifiers>
      </reaction>
      <reaction id="FACOAL245_2">
        <listOfReactants>
          <speciesReference id="sid_C00002"/>
          <speciesReference id="sid_C00010"/>
          <speciesReference id="sid_tetpent3"/>
        </listOfReactants>
        <listOfProducts>
          <speciesReference id="sid_C00020"/>
          <speciesReference id="sid_C00013"/>
          <speciesReference id="sid_tetpent3coa"/>
        </listOfProducts>
        <listOfModifiers>
          <modifierSpeciesReference id="sid_6_2_1_3"/>
        </listOfModifiers>
      </reaction>
      <reaction id="FACOAL245_1">
        <listOfReactants>
          <speciesReference id="sid_C00002"/>
          <speciesReference id="sid_C00010"/>
          <speciesReference id="sid_tetpent6"/>
        </listOfReactants>
        <listOfProducts>
          <speciesReference id="sid_C00020"/>
          <speciesReference id="sid_C00013"/>
          <speciesReference id="sid_tetpent6coa"/>
        </listOfProducts>
        <listOfModifiers>
          <modifierSpeciesReference id="sid_6_2_1_3"/>
        </listOfModifiers>
      </reaction>
      <reaction id="FACOAL244_1">
        <listOfReactants>
          <speciesReference id="sid_C00002"/>
          <speciesReference id="sid_C00010"/>
          <speciesReference id="sid_tettet6"/>
        </listOfReactants>
        <listOfProducts>
          <speciesReference id="sid_C00020"/>
          <speciesReference id="sid_C00013"/>
          <speciesReference id="sid_tettet6coa"/>
        </listOfProducts>
        <listOfModifiers>
          <modifierSpeciesReference id="sid_6_2_1_3"/>
        </listOfModifiers>
      </reaction>
      <reaction id="FACOAL205">
        <listOfReactants>
          <speciesReference id="sid_C00002"/>
          <speciesReference id="sid_C00010"/>
          <speciesReference id="sid_tmndnc"/>
        </listOfReactants>
        <listOfProducts>
          <speciesReference id="sid_C00020"/>
          <speciesReference id="sid_C00013"/>
          <speciesReference id="sid_tmndnccoa"/>
        </listOfProducts>
        <listOfModifiers>
          <modifierSpeciesReference id="sid_6_2_1_3"/>
        </listOfModifiers>
      </reaction>
      <reaction id="FACOAL1812">
        <listOfReactants>
          <speciesReference id="sid_C00002"/>
          <speciesReference id="sid_C00010"/>
          <speciesReference id="sid_vacc"/>
        </listOfReactants>
        <listOfProducts>
          <speciesReference id="sid_C00020"/>
          <speciesReference id="sid_C00013"/>
          <speciesReference id="sid_vacccoa"/>
        </listOfProducts>
        <listOfModifiers>
          <modifierSpeciesReference id="sid_6_2_1_3"/>
        </listOfModifiers>
      </reaction>
      <reaction id="FACOAL2252">
        <listOfReactants>
          <speciesReference id="sid_C00002"/>
          <speciesReference id="sid_clpnd"/>
          <speciesReference id="sid_C00010"/>
        </listOfReactants>
        <listOfProducts>
          <speciesReference id="sid_C00020"/>
          <speciesReference id="sid_clpndcoa"/>
          <speciesReference id="sid_C00013"/>
        </listOfProducts>
        <listOfModifiers>
          <modifierSpeciesReference id="sid_6_2_1_3"/>
        </listOfModifiers>
      </reaction>
      <reaction id="FACOAL200">
        <listOfReactants>
          <speciesReference id="sid_C06425"/>
          <speciesReference id="sid_C00002"/>
          <speciesReference id="sid_C00010"/>
        </listOfReactants>
        <listOfProducts>
          <speciesReference id="sid_C00020"/>
          <speciesReference id="sid_arachcoa"/>
          <speciesReference id="sid_C00013"/>
        </listOfProducts>
        <listOfModifiers>
          <modifierSpeciesReference id="sid_6_2_1_3"/>
        </listOfModifiers>
      </reaction>
    </listOfReactions>
  </model>
</sbml>
