# Supplementary material for: Constructing a fish metabolic network model
Source: Genome Biol. 2010 Nov 29;11(11):R115. doi: 10.1186/gb-2010-11-11-r115 (PMC3156954; doi:10.1186/gb-2010-11-11-r115)
Supplement: Additional file 5 — SBML distribution of MetaFishNet pathways. [file gb-2010-11-11-r115-S5.zip › sbml/mfn1v9path157.xml]

<?xml version="1.0" encoding="UTF-8"?>
<sbml xmlns="http://www.sbml.org/sbml/level2/version4" level="2" version="4">
  <model name="Keratan sulfate degradation">
    <annotation>a pathway from MetaFishNet project</annotation>
    <listOfSpeciesTypes>
      <speciesType id="enzyme"/>
      <speciesType id="compound"/>
    </listOfSpeciesTypes>
    <listOfSpecies>
      <species id="sid_3_2_1_23" name="3.2.1.23" speciesType="enzyme"/>
      <species id="sid_3_1_6_14" name="3.1.6.14" speciesType="enzyme"/>
      <species id="sid_3_2_1_18" name="3.2.1.18" speciesType="enzyme"/>
      <species id="sid_3_5_1_26" name="3.5.1.26" speciesType="enzyme"/>
      <species id="sid_3_2_1_51" name="3.2.1.51" speciesType="enzyme"/>
      <species id="sid_3_2_1_52" name="3.2.1.52" speciesType="enzyme"/>
      <species id="sid_3_2_1_49" name="3.2.1.49" speciesType="enzyme"/>
      <species id="sid_f1a" name="f1a" speciesType="compound"/>
      <species id="sid_C00124" name="C00124" speciesType="compound"/>
      <species id="sid_ksi_deg23" name="ksi_deg23" speciesType="compound"/>
      <species id="sid_ksi_deg14" name="ksi_deg14" speciesType="compound"/>
      <species id="sid_ksii_core4" name="ksii_core4" speciesType="compound"/>
      <species id="sid_C00140" name="C00140" speciesType="compound"/>
      <species id="sid_C00001" name="C00001" speciesType="compound"/>
      <species id="sid_ksi_deg2" name="ksi_deg2" speciesType="compound"/>
      <species id="sid_ksi_deg3" name="ksi_deg3" speciesType="compound"/>
      <species id="sid_ksi_deg1" name="ksi_deg1" speciesType="compound"/>
      <species id="sid_ksi_deg6" name="ksi_deg6" speciesType="compound"/>
      <species id="sid_ksi_deg7" name="ksi_deg7" speciesType="compound"/>
      <species id="sid_ksi_deg4" name="ksi_deg4" speciesType="compound"/>
      <species id="sid_ksi_deg5" name="ksi_deg5" speciesType="compound"/>
      <species id="sid_ksi_deg8" name="ksi_deg8" speciesType="compound"/>
      <species id="sid_ksi_deg9" name="ksi_deg9" speciesType="compound"/>
      <species id="sid_ksi_deg18" name="ksi_deg18" speciesType="compound"/>
      <species id="sid_ksi_deg19" name="ksi_deg19" speciesType="compound"/>
      <species id="sid_ksi" name="ksi" speciesType="compound"/>
      <species id="sid_ksii_core2_deg9" name="ksii_core2_deg9" speciesType="compound"/>
      <species id="sid_ksi_deg10" name="ksi_deg10" speciesType="compound"/>
      <species id="sid_ksi_deg11" name="ksi_deg11" speciesType="compound"/>
      <species id="sid_ksi_deg12" name="ksi_deg12" speciesType="compound"/>
      <species id="sid_ksi_deg13" name="ksi_deg13" speciesType="compound"/>
      <species id="sid_C00270" name="C00270" speciesType="compound"/>
      <species id="sid_ksi_deg15" name="ksi_deg15" speciesType="compound"/>
      <species id="sid_ksi_deg16" name="ksi_deg16" speciesType="compound"/>
      <species id="sid_ksi_deg17" name="ksi_deg17" speciesType="compound"/>
      <species id="sid_ksi_deg32" name="ksi_deg32" speciesType="compound"/>
      <species id="sid_ksi_deg33" name="ksi_deg33" speciesType="compound"/>
      <species id="sid_ksi_deg30" name="ksi_deg30" speciesType="compound"/>
      <species id="sid_ksi_deg31" name="ksi_deg31" speciesType="compound"/>
      <species id="sid_ksi_deg36" name="ksi_deg36" speciesType="compound"/>
      <species id="sid_ksi_deg37" name="ksi_deg37" speciesType="compound"/>
      <species id="sid_ksi_deg34" name="ksi_deg34" speciesType="compound"/>
      <species id="sid_ksi_deg35" name="ksi_deg35" speciesType="compound"/>
      <species id="sid_ksii_core4_deg2" name="ksii_core4_deg2" speciesType="compound"/>
      <species id="sid_ksi_deg38" name="ksi_deg38" speciesType="compound"/>
      <species id="sid_ksi_deg39" name="ksi_deg39" speciesType="compound"/>
      <species id="sid_core6" name="core6" speciesType="compound"/>
      <species id="sid_C00059" name="C00059" speciesType="compound"/>
      <species id="sid_ksii_core4_deg3" name="ksii_core4_deg3" speciesType="compound"/>
      <species id="sid_ksii_core2_deg8" name="ksii_core2_deg8" speciesType="compound"/>
      <species id="sid_m2mn" name="m2mn" speciesType="compound"/>
      <species id="sid_C00015" name="C00015" speciesType="compound"/>
      <species id="sid_ksi_deg26" name="ksi_deg26" speciesType="compound"/>
      <species id="sid_Tn_antigen" name="Tn_antigen" speciesType="compound"/>
      <species id="sid_ksii_core2_deg1" name="ksii_core2_deg1" speciesType="compound"/>
      <species id="sid_C01019" name="C01019" speciesType="compound"/>
      <species id="sid_ksi_deg41" name="ksi_deg41" speciesType="compound"/>
      <species id="sid_ksi_deg40" name="ksi_deg40" speciesType="compound"/>
      <species id="sid_C00080" name="C00080" speciesType="compound"/>
      <species id="sid_C00203" name="C00203" speciesType="compound"/>
      <species id="sid_ksii_core2_deg5" name="ksii_core2_deg5" speciesType="compound"/>
      <species id="sid_ksi_deg21" name="ksi_deg21" speciesType="compound"/>
      <species id="sid_ksi_deg20" name="ksi_deg20" speciesType="compound"/>
      <species id="sid_ksii_core4_deg4" name="ksii_core4_deg4" speciesType="compound"/>
      <species id="sid_ksi_deg22" name="ksi_deg22" speciesType="compound"/>
      <species id="sid_ksi_deg25" name="ksi_deg25" speciesType="compound"/>
      <species id="sid_ksi_deg24" name="ksi_deg24" speciesType="compound"/>
      <species id="sid_ksi_deg27" name="ksi_deg27" speciesType="compound"/>
      <species id="sid_ksii_core4_deg1" name="ksii_core4_deg1" speciesType="compound"/>
      <species id="sid_ksi_deg29" name="ksi_deg29" speciesType="compound"/>
      <species id="sid_ksi_deg28" name="ksi_deg28" speciesType="compound"/>
      <species id="sid_ksii_core2_deg2" name="ksii_core2_deg2" speciesType="compound"/>
      <species id="sid_ksii_core2_deg3" name="ksii_core2_deg3" speciesType="compound"/>
      <species id="sid_ksii_core2_deg4" name="ksii_core2_deg4" speciesType="compound"/>
      <species id="sid_ksii_core2" name="ksii_core2" speciesType="compound"/>
      <species id="sid_ksii_core2_deg6" name="ksii_core2_deg6" speciesType="compound"/>
      <species id="sid_ksii_core2_deg7" name="ksii_core2_deg7" speciesType="compound"/>
    </listOfSpecies>
    <listOfReactions>
      <reaction id="S6TASE13ly">
        <listOfReactants>
          <speciesReference id="sid_C00001"/>
          <speciesReference id="sid_ksi_deg12"/>
        </listOfReactants>
        <listOfProducts>
          <speciesReference id="sid_C00080"/>
          <speciesReference id="sid_ksi_deg13"/>
          <speciesReference id="sid_C00059"/>
        </listOfProducts>
        <listOfModifiers>
          <modifierSpeciesReference id="sid_3_1_6_14"/>
        </listOfModifiers>
      </reaction>
      <reaction id="S6TASE14ly">
        <listOfReactants>
          <speciesReference id="sid_C00001"/>
          <speciesReference id="sid_ksi_deg15"/>
        </listOfReactants>
        <listOfProducts>
          <speciesReference id="sid_C00080"/>
          <speciesReference id="sid_ksi_deg16"/>
          <speciesReference id="sid_C00059"/>
        </listOfProducts>
        <listOfModifiers>
          <modifierSpeciesReference id="sid_3_1_6_14"/>
        </listOfModifiers>
      </reaction>
      <reaction id="S6TASE15ly">
        <listOfReactants>
          <speciesReference id="sid_C00001"/>
          <speciesReference id="sid_ksi_deg18"/>
        </listOfReactants>
        <listOfProducts>
          <speciesReference id="sid_C00080"/>
          <speciesReference id="sid_ksi_deg19"/>
          <speciesReference id="sid_C00059"/>
        </listOfProducts>
        <listOfModifiers>
          <modifierSpeciesReference id="sid_3_1_6_14"/>
        </listOfModifiers>
      </reaction>
      <reaction id="S6TASE16ly">
        <listOfReactants>
          <speciesReference id="sid_C00001"/>
          <speciesReference id="sid_ksi_deg21"/>
        </listOfReactants>
        <listOfProducts>
          <speciesReference id="sid_C00080"/>
          <speciesReference id="sid_ksi_deg22"/>
          <speciesReference id="sid_C00059"/>
        </listOfProducts>
        <listOfModifiers>
          <modifierSpeciesReference id="sid_3_1_6_14"/>
        </listOfModifiers>
      </reaction>
      <reaction id="S6TASE17ly">
        <listOfReactants>
          <speciesReference id="sid_C00001"/>
          <speciesReference id="sid_ksi_deg24"/>
        </listOfReactants>
        <listOfProducts>
          <speciesReference id="sid_C00080"/>
          <speciesReference id="sid_ksi_deg25"/>
          <speciesReference id="sid_C00059"/>
        </listOfProducts>
        <listOfModifiers>
          <modifierSpeciesReference id="sid_3_1_6_14"/>
        </listOfModifiers>
      </reaction>
      <reaction id="S6TASE18ly">
        <listOfReactants>
          <speciesReference id="sid_C00001"/>
          <speciesReference id="sid_ksi_deg27"/>
        </listOfReactants>
        <listOfProducts>
          <speciesReference id="sid_C00080"/>
          <speciesReference id="sid_ksi_deg28"/>
          <speciesReference id="sid_C00059"/>
        </listOfProducts>
        <listOfModifiers>
          <modifierSpeciesReference id="sid_3_1_6_14"/>
        </listOfModifiers>
      </reaction>
      <reaction id="S6TASE19ly">
        <listOfReactants>
          <speciesReference id="sid_C00001"/>
          <speciesReference id="sid_ksi_deg30"/>
        </listOfReactants>
        <listOfProducts>
          <speciesReference id="sid_C00080"/>
          <speciesReference id="sid_ksi_deg31"/>
          <speciesReference id="sid_C00059"/>
        </listOfProducts>
        <listOfModifiers>
          <modifierSpeciesReference id="sid_3_1_6_14"/>
        </listOfModifiers>
      </reaction>
      <reaction id="S6TASE20ly">
        <listOfReactants>
          <speciesReference id="sid_C00001"/>
          <speciesReference id="sid_ksi_deg33"/>
        </listOfReactants>
        <listOfProducts>
          <speciesReference id="sid_C00080"/>
          <speciesReference id="sid_ksi_deg34"/>
          <speciesReference id="sid_C00059"/>
        </listOfProducts>
        <listOfModifiers>
          <modifierSpeciesReference id="sid_3_1_6_14"/>
        </listOfModifiers>
      </reaction>
      <reaction id="S6TASE21ly">
        <listOfReactants>
          <speciesReference id="sid_C00001"/>
          <speciesReference id="sid_ksi_deg36"/>
        </listOfReactants>
        <listOfProducts>
          <speciesReference id="sid_C00080"/>
          <speciesReference id="sid_ksi_deg37"/>
          <speciesReference id="sid_C00059"/>
        </listOfProducts>
        <listOfModifiers>
          <modifierSpeciesReference id="sid_3_1_6_14"/>
        </listOfModifiers>
      </reaction>
      <reaction id="S6TASE11ly">
        <listOfReactants>
          <speciesReference id="sid_C00001"/>
          <speciesReference id="sid_ksi_deg6"/>
        </listOfReactants>
        <listOfProducts>
          <speciesReference id="sid_C00080"/>
          <speciesReference id="sid_ksi_deg7"/>
          <speciesReference id="sid_C00059"/>
        </listOfProducts>
        <listOfModifiers>
          <modifierSpeciesReference id="sid_3_1_6_14"/>
        </listOfModifiers>
      </reaction>
      <reaction id="S6TASE12ly">
        <listOfReactants>
          <speciesReference id="sid_C00001"/>
          <speciesReference id="sid_ksi_deg9"/>
        </listOfReactants>
        <listOfProducts>
          <speciesReference id="sid_C00080"/>
          <speciesReference id="sid_ksi_deg10"/>
          <speciesReference id="sid_C00059"/>
        </listOfProducts>
        <listOfModifiers>
          <modifierSpeciesReference id="sid_3_1_6_14"/>
        </listOfModifiers>
      </reaction>
      <reaction id="S6TASE23ly">
        <listOfReactants>
          <speciesReference id="sid_C00001"/>
          <speciesReference id="sid_ksii_core2_deg3"/>
        </listOfReactants>
        <listOfProducts>
          <speciesReference id="sid_C00080"/>
          <speciesReference id="sid_ksii_core2_deg4"/>
          <speciesReference id="sid_C00059"/>
        </listOfProducts>
        <listOfModifiers>
          <modifierSpeciesReference id="sid_3_1_6_14"/>
        </listOfModifiers>
      </reaction>
      <reaction id="S6TASE24ly">
        <listOfReactants>
          <speciesReference id="sid_C00001"/>
          <speciesReference id="sid_ksii_core2_deg6"/>
        </listOfReactants>
        <listOfProducts>
          <speciesReference id="sid_C00080"/>
          <speciesReference id="sid_ksii_core2_deg7"/>
          <speciesReference id="sid_C00059"/>
        </listOfProducts>
        <listOfModifiers>
          <modifierSpeciesReference id="sid_3_1_6_14"/>
        </listOfModifiers>
      </reaction>
      <reaction id="S6TASE26ly">
        <listOfReactants>
          <speciesReference id="sid_C00001"/>
          <speciesReference id="sid_ksii_core4_deg3"/>
        </listOfReactants>
        <listOfProducts>
          <speciesReference id="sid_C00080"/>
          <speciesReference id="sid_ksii_core4_deg4"/>
          <speciesReference id="sid_C00059"/>
        </listOfProducts>
        <listOfModifiers>
          <modifierSpeciesReference id="sid_3_1_6_14"/>
        </listOfModifiers>
      </reaction>
      <reaction id="SIAASE2ly">
        <listOfReactants>
          <speciesReference id="sid_C00001"/>
          <speciesReference id="sid_ksi_deg3"/>
        </listOfReactants>
        <listOfProducts>
          <speciesReference id="sid_C00270"/>
          <speciesReference id="sid_ksi_deg4"/>
        </listOfProducts>
        <listOfModifiers>
          <modifierSpeciesReference id="sid_3_2_1_18"/>
        </listOfModifiers>
      </reaction>
      <reaction id="SIAASE3ly">
        <listOfReactants>
          <speciesReference id="sid_C00001"/>
          <speciesReference id="sid_ksii_core2"/>
        </listOfReactants>
        <listOfProducts>
          <speciesReference id="sid_C00270"/>
          <speciesReference id="sid_ksii_core2_deg1"/>
        </listOfProducts>
        <listOfModifiers>
          <modifierSpeciesReference id="sid_3_2_1_18"/>
        </listOfModifiers>
      </reaction>
      <reaction id="SIAASE4ly">
        <listOfReactants>
          <speciesReference id="sid_C00001"/>
          <speciesReference id="sid_ksii_core4"/>
        </listOfReactants>
        <listOfProducts>
          <speciesReference id="sid_C00270"/>
          <speciesReference id="sid_ksii_core4_deg1"/>
        </listOfProducts>
        <listOfModifiers>
          <modifierSpeciesReference id="sid_3_2_1_18"/>
        </listOfModifiers>
      </reaction>
      <reaction id="GALASE5ly">
        <listOfReactants>
          <speciesReference id="sid_C00001"/>
          <speciesReference id="sid_ksi_deg11"/>
        </listOfReactants>
        <listOfProducts>
          <speciesReference id="sid_C00124"/>
          <speciesReference id="sid_ksi_deg12"/>
        </listOfProducts>
        <listOfModifiers>
          <modifierSpeciesReference id="sid_3_2_1_23"/>
        </listOfModifiers>
      </reaction>
      <reaction id="GALASE6ly">
        <listOfReactants>
          <speciesReference id="sid_C00001"/>
          <speciesReference id="sid_ksi_deg14"/>
        </listOfReactants>
        <listOfProducts>
          <speciesReference id="sid_C00124"/>
          <speciesReference id="sid_ksi_deg15"/>
        </listOfProducts>
        <listOfModifiers>
          <modifierSpeciesReference id="sid_3_2_1_23"/>
        </listOfModifiers>
      </reaction>
      <reaction id="GALASE7ly">
        <listOfReactants>
          <speciesReference id="sid_C00001"/>
          <speciesReference id="sid_ksi_deg17"/>
        </listOfReactants>
        <listOfProducts>
          <speciesReference id="sid_C00124"/>
          <speciesReference id="sid_ksi_deg18"/>
        </listOfProducts>
        <listOfModifiers>
          <modifierSpeciesReference id="sid_3_2_1_23"/>
        </listOfModifiers>
      </reaction>
      <reaction id="GALASE8ly">
        <listOfReactants>
          <speciesReference id="sid_C00001"/>
          <speciesReference id="sid_ksi_deg20"/>
        </listOfReactants>
        <listOfProducts>
          <speciesReference id="sid_C00124"/>
          <speciesReference id="sid_ksi_deg21"/>
        </listOfProducts>
        <listOfModifiers>
          <modifierSpeciesReference id="sid_3_2_1_23"/>
        </listOfModifiers>
      </reaction>
      <reaction id="GALASE9ly">
        <listOfReactants>
          <speciesReference id="sid_C00001"/>
          <speciesReference id="sid_ksi_deg23"/>
        </listOfReactants>
        <listOfProducts>
          <speciesReference id="sid_C00124"/>
          <speciesReference id="sid_ksi_deg24"/>
        </listOfProducts>
        <listOfModifiers>
          <modifierSpeciesReference id="sid_3_2_1_23"/>
        </listOfModifiers>
      </reaction>
      <reaction id="GALASE10ly">
        <listOfReactants>
          <speciesReference id="sid_C00001"/>
          <speciesReference id="sid_ksi_deg26"/>
        </listOfReactants>
        <listOfProducts>
          <speciesReference id="sid_C00124"/>
          <speciesReference id="sid_ksi_deg27"/>
        </listOfProducts>
        <listOfModifiers>
          <modifierSpeciesReference id="sid_3_2_1_23"/>
        </listOfModifiers>
      </reaction>
      <reaction id="GALASE11ly">
        <listOfReactants>
          <speciesReference id="sid_C00001"/>
          <speciesReference id="sid_ksi_deg29"/>
        </listOfReactants>
        <listOfProducts>
          <speciesReference id="sid_C00124"/>
          <speciesReference id="sid_ksi_deg30"/>
        </listOfProducts>
        <listOfModifiers>
          <modifierSpeciesReference id="sid_3_2_1_23"/>
        </listOfModifiers>
      </reaction>
      <reaction id="GALASE12ly">
        <listOfReactants>
          <speciesReference id="sid_C00001"/>
          <speciesReference id="sid_ksi_deg32"/>
        </listOfReactants>
        <listOfProducts>
          <speciesReference id="sid_C00124"/>
          <speciesReference id="sid_ksi_deg33"/>
        </listOfProducts>
        <listOfModifiers>
          <modifierSpeciesReference id="sid_3_2_1_23"/>
        </listOfModifiers>
      </reaction>
      <reaction id="GALASE13ly">
        <listOfReactants>
          <speciesReference id="sid_C00001"/>
          <speciesReference id="sid_ksi_deg35"/>
        </listOfReactants>
        <listOfProducts>
          <speciesReference id="sid_C00124"/>
          <speciesReference id="sid_ksi_deg36"/>
        </listOfProducts>
        <listOfModifiers>
          <modifierSpeciesReference id="sid_3_2_1_23"/>
        </listOfModifiers>
      </reaction>
      <reaction id="GALASE14ly">
        <listOfReactants>
          <speciesReference id="sid_C00001"/>
          <speciesReference id="sid_ksi_deg38"/>
        </listOfReactants>
        <listOfProducts>
          <speciesReference id="sid_C00124"/>
          <speciesReference id="sid_ksi_deg39"/>
        </listOfProducts>
        <listOfModifiers>
          <modifierSpeciesReference id="sid_3_2_1_23"/>
        </listOfModifiers>
      </reaction>
      <reaction id="GALASE15ly">
        <listOfReactants>
          <speciesReference id="sid_C00001"/>
          <speciesReference id="sid_ksi_deg40"/>
        </listOfReactants>
        <listOfProducts>
          <speciesReference id="sid_C00124"/>
          <speciesReference id="sid_ksi_deg41"/>
        </listOfProducts>
        <listOfModifiers>
          <modifierSpeciesReference id="sid_3_2_1_23"/>
        </listOfModifiers>
      </reaction>
      <reaction id="GALASE3ly">
        <listOfReactants>
          <speciesReference id="sid_C00001"/>
          <speciesReference id="sid_ksi_deg5"/>
        </listOfReactants>
        <listOfProducts>
          <speciesReference id="sid_C00124"/>
          <speciesReference id="sid_ksi_deg6"/>
        </listOfProducts>
        <listOfModifiers>
          <modifierSpeciesReference id="sid_3_2_1_23"/>
        </listOfModifiers>
      </reaction>
      <reaction id="GALASE4ly">
        <listOfReactants>
          <speciesReference id="sid_C00001"/>
          <speciesReference id="sid_ksi_deg8"/>
        </listOfReactants>
        <listOfProducts>
          <speciesReference id="sid_C00124"/>
          <speciesReference id="sid_ksi_deg9"/>
        </listOfProducts>
        <listOfModifiers>
          <modifierSpeciesReference id="sid_3_2_1_23"/>
        </listOfModifiers>
      </reaction>
      <reaction id="GALASE16ly">
        <listOfReactants>
          <speciesReference id="sid_C00001"/>
          <speciesReference id="sid_ksii_core2_deg2"/>
        </listOfReactants>
        <listOfProducts>
          <speciesReference id="sid_C00124"/>
          <speciesReference id="sid_ksii_core2_deg3"/>
        </listOfProducts>
        <listOfModifiers>
          <modifierSpeciesReference id="sid_3_2_1_23"/>
        </listOfModifiers>
      </reaction>
      <reaction id="GALASE17ly">
        <listOfReactants>
          <speciesReference id="sid_C00001"/>
          <speciesReference id="sid_ksii_core2_deg5"/>
        </listOfReactants>
        <listOfProducts>
          <speciesReference id="sid_C00124"/>
          <speciesReference id="sid_ksii_core2_deg6"/>
        </listOfProducts>
        <listOfModifiers>
          <modifierSpeciesReference id="sid_3_2_1_23"/>
        </listOfModifiers>
      </reaction>
      <reaction id="GALASE18ly">
        <listOfReactants>
          <speciesReference id="sid_C00001"/>
          <speciesReference id="sid_ksii_core2_deg8"/>
        </listOfReactants>
        <listOfProducts>
          <speciesReference id="sid_C00124"/>
          <speciesReference id="sid_ksii_core2_deg9"/>
        </listOfProducts>
        <listOfModifiers>
          <modifierSpeciesReference id="sid_3_2_1_23"/>
        </listOfModifiers>
      </reaction>
      <reaction id="GALASE20ly">
        <listOfReactants>
          <speciesReference id="sid_C00001"/>
          <speciesReference id="sid_ksii_core4_deg2"/>
        </listOfReactants>
        <listOfProducts>
          <speciesReference id="sid_C00124"/>
          <speciesReference id="sid_ksii_core4_deg3"/>
        </listOfProducts>
        <listOfModifiers>
          <modifierSpeciesReference id="sid_3_2_1_23"/>
        </listOfModifiers>
      </reaction>
      <reaction id="GALASE19ly">
        <listOfReactants>
          <speciesReference id="sid_f1a"/>
          <speciesReference id="sid_C00001"/>
        </listOfReactants>
        <listOfProducts>
          <speciesReference id="sid_core6"/>
          <speciesReference id="sid_C00124"/>
        </listOfProducts>
        <listOfModifiers>
          <modifierSpeciesReference id="sid_3_2_1_23"/>
        </listOfModifiers>
      </reaction>
      <reaction id="NAGA2ly">
        <listOfReactants>
          <speciesReference id="sid_Tn_antigen"/>
          <speciesReference id="sid_C00080"/>
          <speciesReference id="sid_C00015"/>
        </listOfReactants>
        <listOfProducts>
          <speciesReference id="sid_C00203"/>
        </listOfProducts>
        <listOfModifiers>
          <modifierSpeciesReference id="sid_3_2_1_49"/>
        </listOfModifiers>
      </reaction>
      <reaction id="FUCASE2e">
        <listOfReactants>
          <speciesReference id="sid_C00001"/>
          <speciesReference id="sid_ksi"/>
        </listOfReactants>
        <listOfProducts>
          <speciesReference id="sid_C01019"/>
          <speciesReference id="sid_ksi_deg1"/>
        </listOfProducts>
        <listOfModifiers>
          <modifierSpeciesReference id="sid_3_2_1_51"/>
        </listOfModifiers>
      </reaction>
      <reaction id="NACHEX11ly">
        <listOfReactants>
          <speciesReference id="sid_C00001"/>
          <speciesReference id="sid_ksi_deg10"/>
        </listOfReactants>
        <listOfProducts>
          <speciesReference id="sid_C00140"/>
          <speciesReference id="sid_ksi_deg11"/>
        </listOfProducts>
        <listOfModifiers>
          <modifierSpeciesReference id="sid_3_2_1_52"/>
        </listOfModifiers>
      </reaction>
      <reaction id="NACHEX12ly">
        <listOfReactants>
          <speciesReference id="sid_C00001"/>
          <speciesReference id="sid_ksi_deg13"/>
        </listOfReactants>
        <listOfProducts>
          <speciesReference id="sid_C00140"/>
          <speciesReference id="sid_ksi_deg14"/>
        </listOfProducts>
        <listOfModifiers>
          <modifierSpeciesReference id="sid_3_2_1_52"/>
        </listOfModifiers>
      </reaction>
      <reaction id="NACHEX13ly">
        <listOfReactants>
          <speciesReference id="sid_C00001"/>
          <speciesReference id="sid_ksi_deg16"/>
        </listOfReactants>
        <listOfProducts>
          <speciesReference id="sid_C00140"/>
          <speciesReference id="sid_ksi_deg17"/>
        </listOfProducts>
        <listOfModifiers>
          <modifierSpeciesReference id="sid_3_2_1_52"/>
        </listOfModifiers>
      </reaction>
      <reaction id="NACHEX14ly">
        <listOfReactants>
          <speciesReference id="sid_C00001"/>
          <speciesReference id="sid_ksi_deg19"/>
        </listOfReactants>
        <listOfProducts>
          <speciesReference id="sid_C00140"/>
          <speciesReference id="sid_ksi_deg20"/>
        </listOfProducts>
        <listOfModifiers>
          <modifierSpeciesReference id="sid_3_2_1_52"/>
        </listOfModifiers>
      </reaction>
      <reaction id="NACHEX15ly">
        <listOfReactants>
          <speciesReference id="sid_C00001"/>
          <speciesReference id="sid_ksi_deg22"/>
        </listOfReactants>
        <listOfProducts>
          <speciesReference id="sid_C00140"/>
          <speciesReference id="sid_ksi_deg23"/>
        </listOfProducts>
        <listOfModifiers>
          <modifierSpeciesReference id="sid_3_2_1_52"/>
        </listOfModifiers>
      </reaction>
      <reaction id="NACHEX16ly">
        <listOfReactants>
          <speciesReference id="sid_C00001"/>
          <speciesReference id="sid_ksi_deg25"/>
        </listOfReactants>
        <listOfProducts>
          <speciesReference id="sid_C00140"/>
          <speciesReference id="sid_ksi_deg26"/>
        </listOfProducts>
        <listOfModifiers>
          <modifierSpeciesReference id="sid_3_2_1_52"/>
        </listOfModifiers>
      </reaction>
      <reaction id="NACHEX17ly">
        <listOfReactants>
          <speciesReference id="sid_C00001"/>
          <speciesReference id="sid_ksi_deg28"/>
        </listOfReactants>
        <listOfProducts>
          <speciesReference id="sid_C00140"/>
          <speciesReference id="sid_ksi_deg29"/>
        </listOfProducts>
        <listOfModifiers>
          <modifierSpeciesReference id="sid_3_2_1_52"/>
        </listOfModifiers>
      </reaction>
      <reaction id="NACHEX18ly">
        <listOfReactants>
          <speciesReference id="sid_C00001"/>
          <speciesReference id="sid_ksi_deg31"/>
        </listOfReactants>
        <listOfProducts>
          <speciesReference id="sid_C00140"/>
          <speciesReference id="sid_ksi_deg32"/>
        </listOfProducts>
        <listOfModifiers>
          <modifierSpeciesReference id="sid_3_2_1_52"/>
        </listOfModifiers>
      </reaction>
      <reaction id="NACHEX19ly">
        <listOfReactants>
          <speciesReference id="sid_C00001"/>
          <speciesReference id="sid_ksi_deg34"/>
        </listOfReactants>
        <listOfProducts>
          <speciesReference id="sid_C00140"/>
          <speciesReference id="sid_ksi_deg35"/>
        </listOfProducts>
        <listOfModifiers>
          <modifierSpeciesReference id="sid_3_2_1_52"/>
        </listOfModifiers>
      </reaction>
      <reaction id="NACHEX20ly">
        <listOfReactants>
          <speciesReference id="sid_C00001"/>
          <speciesReference id="sid_ksi_deg37"/>
        </listOfReactants>
        <listOfProducts>
          <speciesReference id="sid_C00140"/>
          <speciesReference id="sid_ksi_deg38"/>
        </listOfProducts>
        <listOfModifiers>
          <modifierSpeciesReference id="sid_3_2_1_52"/>
        </listOfModifiers>
      </reaction>
      <reaction id="NACHEX21ly">
        <listOfReactants>
          <speciesReference id="sid_C00001"/>
          <speciesReference id="sid_ksi_deg39"/>
        </listOfReactants>
        <listOfProducts>
          <speciesReference id="sid_C00140"/>
          <speciesReference id="sid_ksi_deg40"/>
        </listOfProducts>
        <listOfModifiers>
          <modifierSpeciesReference id="sid_3_2_1_52"/>
        </listOfModifiers>
      </reaction>
      <reaction id="NACHEX22ly">
        <listOfReactants>
          <speciesReference id="sid_C00001"/>
          <speciesReference id="sid_ksi_deg41"/>
        </listOfReactants>
        <listOfProducts>
          <speciesReference id="sid_C00140"/>
          <speciesReference id="sid_m2mn"/>
        </listOfProducts>
        <listOfModifiers>
          <modifierSpeciesReference id="sid_3_2_1_52"/>
        </listOfModifiers>
      </reaction>
      <reaction id="NACHEX10ly">
        <listOfReactants>
          <speciesReference id="sid_C00001"/>
          <speciesReference id="sid_ksi_deg7"/>
        </listOfReactants>
        <listOfProducts>
          <speciesReference id="sid_C00140"/>
          <speciesReference id="sid_ksi_deg8"/>
        </listOfProducts>
        <listOfModifiers>
          <modifierSpeciesReference id="sid_3_2_1_52"/>
        </listOfModifiers>
      </reaction>
      <reaction id="NACHEX23ly">
        <listOfReactants>
          <speciesReference id="sid_C00001"/>
          <speciesReference id="sid_ksii_core2_deg4"/>
        </listOfReactants>
        <listOfProducts>
          <speciesReference id="sid_C00140"/>
          <speciesReference id="sid_ksii_core2_deg5"/>
        </listOfProducts>
        <listOfModifiers>
          <modifierSpeciesReference id="sid_3_2_1_52"/>
        </listOfModifiers>
      </reaction>
      <reaction id="NACHEX24ly">
        <listOfReactants>
          <speciesReference id="sid_C00001"/>
          <speciesReference id="sid_ksii_core2_deg7"/>
        </listOfReactants>
        <listOfProducts>
          <speciesReference id="sid_C00140"/>
          <speciesReference id="sid_ksii_core2_deg8"/>
        </listOfProducts>
        <listOfModifiers>
          <modifierSpeciesReference id="sid_3_2_1_52"/>
        </listOfModifiers>
      </reaction>
      <reaction id="NACHEX25ly">
        <listOfReactants>
          <speciesReference id="sid_C00001"/>
          <speciesReference id="sid_ksii_core2_deg9"/>
        </listOfReactants>
        <listOfProducts>
          <speciesReference id="sid_C00140"/>
          <speciesReference id="sid_f1a"/>
        </listOfProducts>
        <listOfModifiers>
          <modifierSpeciesReference id="sid_3_2_1_52"/>
        </listOfModifiers>
      </reaction>
      <reaction id="NACHEX26ly">
        <listOfReactants>
          <speciesReference id="sid_C00001"/>
          <speciesReference id="sid_ksii_core4_deg4"/>
        </listOfReactants>
        <listOfProducts>
          <speciesReference id="sid_C00140"/>
          <speciesReference id="sid_ksii_core2_deg5"/>
        </listOfProducts>
        <listOfModifiers>
          <modifierSpeciesReference id="sid_3_2_1_52"/>
        </listOfModifiers>
      </reaction>
      <reaction id="GASNASE3ly">
        <listOfReactants>
          <speciesReference id="sid_C00001"/>
          <speciesReference id="sid_ksi_deg1"/>
        </listOfReactants>
        <listOfProducts>
          <speciesReference id="sid_ksi_deg2"/>
        </listOfProducts>
        <listOfModifiers>
          <modifierSpeciesReference id="sid_3_5_1_26"/>
        </listOfModifiers>
      </reaction>
      <reaction id="NAGLCAly">
        <listOfReactants>
          <speciesReference id="sid_C00001"/>
        </listOfReactants>
        <listOfProducts>
          <speciesReference id="sid_C00140"/>
        </listOfProducts>
        <listOfModifiers>
          <modifierSpeciesReference/>
        </listOfModifiers>
      </reaction>
      <reaction id="NACHEXA10ly">
        <listOfReactants>
          <speciesReference id="sid_C00001"/>
        </listOfReactants>
        <listOfProducts>
          <speciesReference id="sid_C00140"/>
          <speciesReference id="sid_C00080"/>
          <speciesReference id="sid_C00059"/>
        </listOfProducts>
        <listOfModifiers>
          <modifierSpeciesReference/>
        </listOfModifiers>
      </reaction>
    </listOfReactions>
  </model>
</sbml>
