# Supplementary material for: Constructing a fish metabolic network model
Source: Genome Biol. 2010 Nov 29;11(11):R115. doi: 10.1186/gb-2010-11-11-r115 (PMC3156954; doi:10.1186/gb-2010-11-11-r115)
Supplement: Additional file 5 — SBML distribution of MetaFishNet pathways. [file gb-2010-11-11-r115-S5.zip › sbml/mfn1v9path108.xml]

<?xml version="1.0" encoding="UTF-8"?>
<sbml xmlns="http://www.sbml.org/sbml/level2/version4" level="2" version="4">
  <model name="Arachidonic acid metabolism">
    <annotation>a pathway from MetaFishNet project</annotation>
    <listOfSpeciesTypes>
      <speciesType id="enzyme"/>
      <speciesType id="compound"/>
    </listOfSpeciesTypes>
    <listOfSpecies>
      <species id="sid_3_3_2_9_3_3_2_10" name="3.3.2.9;3.3.2.10" speciesType="enzyme"/>
      <species id="sid_3_1_1_4" name="3.1.1.4" speciesType="enzyme"/>
      <species id="sid_2_5_1_18" name="2.5.1.18" speciesType="enzyme"/>
      <species id="sid_1_14_99_1" name="1.14.99.1" speciesType="enzyme"/>
      <species id="sid_1_14_14_1" name="1.14.14.1" speciesType="enzyme"/>
      <species id="sid_1_1_1__" name="1.1.1.-" speciesType="enzyme"/>
      <species id="sid_1_1_1_184" name="1.1.1.184" speciesType="enzyme"/>
      <species id="sid_1_3_3_6_2_3_1_162_3_1_154_1_1_1_35_4_2_1_17_3_1_2_2_6_2_1___5_1_99_4" name="1.3.3.6;2.3.1.162.3.1.154;1.1.1.35;4.2.1.17;3.1.2.2;6.2.1.-;5.1.99.4" speciesType="enzyme"/>
      <species id="sid__1_11_1_9" name=";1.11.1.9" speciesType="enzyme"/>
      <species id="sid_1_13_11_31_1_13_11_34" name="1.13.11.31;1.13.11.34" speciesType="enzyme"/>
      <species id="sid_3_1____" name="3.1.-.-" speciesType="enzyme"/>
      <species id="sid_1_1_1_197" name="1.1.1.197" speciesType="enzyme"/>
      <species id="sid_3_3_2_6" name="3.3.2.6" speciesType="enzyme"/>
      <species id="sid_5_3_99_4" name="5.3.99.4" speciesType="enzyme"/>
      <species id="sid_1_11_1_9" name="1.11.1.9" speciesType="enzyme"/>
      <species id="sid_1_13_11_31" name="1.13.11.31" speciesType="enzyme"/>
      <species id="sid_1_14_15_3" name="1.14.15.3" speciesType="enzyme"/>
      <species id="sid_5_3_99_5" name="5.3.99.5" speciesType="enzyme"/>
      <species id="sid_1_13_11_34" name="1.13.11.34" speciesType="enzyme"/>
      <species id="sid_2_3_2_2" name="2.3.2.2" speciesType="enzyme"/>
      <species id="sid_1_1_1_141" name="1.1.1.141" speciesType="enzyme"/>
      <species id="sid_C00025" name="C00025" speciesType="compound"/>
      <species id="sid_C00024" name="C00024" speciesType="compound"/>
      <species id="sid_C00027" name="C00027" speciesType="compound"/>
      <species id="sid_12harachd" name="12harachd" speciesType="compound"/>
      <species id="sid_C00020" name="C00020" speciesType="compound"/>
      <species id="sid_CE7228" name="CE7228" speciesType="compound"/>
      <species id="sid_C00028" name="C00028" speciesType="compound"/>
      <species id="sid_C14772" name="C14772" speciesType="compound"/>
      <species id="sid_C05356" name="C05356" speciesType="compound"/>
      <species id="sid_C06315" name="C06315" speciesType="compound"/>
      <species id="sid_C06314" name="C06314" speciesType="compound"/>
      <species id="sid_C04741" name="C04741" speciesType="compound"/>
      <species id="sid_C04742" name="C04742" speciesType="compound"/>
      <species id="sid_C14782" name="C14782" speciesType="compound"/>
      <species id="sid_C05966" name="C05966" speciesType="compound"/>
      <species id="sid_C05965" name="C05965" speciesType="compound"/>
      <species id="sid_C06254" name="C06254" speciesType="compound"/>
      <species id="sid_C00010" name="C00010" speciesType="compound"/>
      <species id="sid_C00013" name="C00013" speciesType="compound"/>
      <species id="sid_C00016" name="C00016" speciesType="compound"/>
      <species id="sid_C00157" name="C00157" speciesType="compound"/>
      <species id="sid_CE6246" name="CE6246" speciesType="compound"/>
      <species id="sid_C00427" name="C00427" speciesType="compound"/>
      <species id="sid_C14749" name="C14749" speciesType="compound"/>
      <species id="sid_C14748" name="C14748" speciesType="compound"/>
      <species id="sid_leuktrF4" name="leuktrF4" speciesType="compound"/>
      <species id="sid_CE7231" name="CE7231" speciesType="compound"/>
      <species id="sid_C00007" name="C00007" speciesType="compound"/>
      <species id="sid_C00006" name="C00006" speciesType="compound"/>
      <species id="sid_C00005" name="C00005" speciesType="compound"/>
      <species id="sid_C00004" name="C00004" speciesType="compound"/>
      <species id="sid_C00003" name="C00003" speciesType="compound"/>
      <species id="sid_CE7244" name="CE7244" speciesType="compound"/>
      <species id="sid_C00001" name="C00001" speciesType="compound"/>
      <species id="sid_CE7096" name="CE7096" speciesType="compound"/>
      <species id="sid_CE7097" name="CE7097" speciesType="compound"/>
      <species id="sid_C13856" name="C13856" speciesType="compound"/>
      <species id="sid_CE6250" name="CE6250" speciesType="compound"/>
      <species id="sid_C14778" name="C14778" speciesType="compound"/>
      <species id="sid_C14779" name="C14779" speciesType="compound"/>
      <species id="sid_arachd" name="arachd" speciesType="compound"/>
      <species id="sid_C14774" name="C14774" speciesType="compound"/>
      <species id="sid_C14775" name="C14775" speciesType="compound"/>
      <species id="sid_C14770" name="C14770" speciesType="compound"/>
      <species id="sid_C14771" name="C14771" speciesType="compound"/>
      <species id="sid_C04654" name="C04654" speciesType="compound"/>
      <species id="sid_C14773" name="C14773" speciesType="compound"/>
      <species id="sid_CE1450" name="CE1450" speciesType="compound"/>
      <species id="sid_C14769" name="C14769" speciesType="compound"/>
      <species id="sid_C14768" name="C14768" speciesType="compound"/>
      <species id="sid_C04843" name="C04843" speciesType="compound"/>
      <species id="sid_C01312" name="C01312" speciesType="compound"/>
      <species id="sid_C00080" name="C00080" speciesType="compound"/>
      <species id="sid_CE5178" name="CE5178" speciesType="compound"/>
      <species id="sid_C04849" name="C04849" speciesType="compound"/>
      <species id="sid_CE2730" name="CE2730" speciesType="compound"/>
      <species id="sid_C02198" name="C02198" speciesType="compound"/>
      <species id="sid_C14813" name="C14813" speciesType="compound"/>
      <species id="sid_C14781" name="C14781" speciesType="compound"/>
      <species id="sid_CE5705" name="CE5705" speciesType="compound"/>
      <species id="sid_C00584" name="C00584" speciesType="compound"/>
      <species id="sid_C14814" name="C14814" speciesType="compound"/>
      <species id="sid_CE5661" name="CE5661" speciesType="compound"/>
      <species id="sid_CE5663" name="CE5663" speciesType="compound"/>
      <species id="sid_CE5662" name="CE5662" speciesType="compound"/>
      <species id="sid_leuktrC4" name="leuktrC4" speciesType="compound"/>
      <species id="sid_C00909" name="C00909" speciesType="compound"/>
      <species id="sid_CE2568" name="CE2568" speciesType="compound"/>
      <species id="sid_CE2725" name="CE2725" speciesType="compound"/>
      <species id="sid_CE2727" name="CE2727" speciesType="compound"/>
      <species id="sid_CE2726" name="CE2726" speciesType="compound"/>
      <species id="sid_CE2084" name="CE2084" speciesType="compound"/>
      <species id="sid_CE2728" name="CE2728" speciesType="compound"/>
      <species id="sid_CE0347" name="CE0347" speciesType="compound"/>
      <species id="sid_C02165" name="C02165" speciesType="compound"/>
      <species id="sid_CE7243" name="CE7243" speciesType="compound"/>
      <species id="sid_C00116" name="C00116" speciesType="compound"/>
      <species id="sid_C00002" name="C00002" speciesType="compound"/>
      <species id="sid_CE2729" name="CE2729" speciesType="compound"/>
      <species id="sid_C04820" name="C04820" speciesType="compound"/>
      <species id="sid_C05951" name="C05951" speciesType="compound"/>
      <species id="sid_CE7172" name="CE7172" speciesType="compound"/>
      <species id="sid_CE2569" name="CE2569" speciesType="compound"/>
      <species id="sid_C00127" name="C00127" speciesType="compound"/>
      <species id="sid_CE2567" name="CE2567" speciesType="compound"/>
      <species id="sid_CE2566" name="CE2566" speciesType="compound"/>
      <species id="sid_CE2565" name="CE2565" speciesType="compound"/>
      <species id="sid_leuktrE4" name="leuktrE4" speciesType="compound"/>
      <species id="sid_C00051" name="C00051" speciesType="compound"/>
      <species id="sid_C00219" name="C00219" speciesType="compound"/>
      <species id="sid_C00037" name="C00037" speciesType="compound"/>
      <species id="sid_CE7234" name="CE7234" speciesType="compound"/>
      <species id="sid_C00030" name="C00030" speciesType="compound"/>
      <species id="sid_C00639" name="C00639" speciesType="compound"/>
      <species id="sid_C04805" name="C04805" speciesType="compound"/>
      <species id="sid_C01352" name="C01352" speciesType="compound"/>
      <species id="sid_CE2449" name="CE2449" speciesType="compound"/>
    </listOfSpecies>
    <listOfReactions>
      <reaction id="RE1954">
        <listOfReactants>
          <speciesReference id="sid_C00005"/>
          <speciesReference id="sid_C00080"/>
          <speciesReference id="sid_CE5661"/>
        </listOfReactants>
        <listOfProducts>
          <speciesReference id="sid_C00006"/>
          <speciesReference id="sid_CE5662"/>
        </listOfProducts>
        <listOfModifiers>
          <modifierSpeciesReference id="sid_1_1_1__"/>
        </listOfModifiers>
      </reaction>
      <reaction id="RE1953">
        <listOfReactants>
          <speciesReference id="sid_C00003"/>
          <speciesReference id="sid_C06314"/>
        </listOfReactants>
        <listOfProducts>
          <speciesReference id="sid_C00004"/>
          <speciesReference id="sid_C00080"/>
          <speciesReference id="sid_CE5661"/>
        </listOfProducts>
        <listOfModifiers>
          <modifierSpeciesReference id="sid_1_1_1_141"/>
        </listOfModifiers>
      </reaction>
      <reaction id="RE1955">
        <listOfReactants>
          <speciesReference id="sid_C00005"/>
          <speciesReference id="sid_C00080"/>
          <speciesReference id="sid_CE5662"/>
        </listOfReactants>
        <listOfProducts>
          <speciesReference id="sid_C00006"/>
          <speciesReference id="sid_CE5663"/>
        </listOfProducts>
        <listOfModifiers>
          <modifierSpeciesReference id="sid_1_1_1_141"/>
        </listOfModifiers>
      </reaction>
      <reaction id="RE3470">
        <listOfReactants>
          <speciesReference id="sid_C00006"/>
          <speciesReference id="sid_CE6246"/>
        </listOfReactants>
        <listOfProducts>
          <speciesReference id="sid_C00005"/>
          <speciesReference id="sid_C00080"/>
          <speciesReference id="sid_CE7097"/>
        </listOfProducts>
        <listOfModifiers>
          <modifierSpeciesReference id="sid_1_1_1_184"/>
        </listOfModifiers>
      </reaction>
      <reaction id="RE3476">
        <listOfReactants>
          <speciesReference id="sid_C04805"/>
          <speciesReference id="sid_C00006"/>
        </listOfReactants>
        <listOfProducts>
          <speciesReference id="sid_C00005"/>
          <speciesReference id="sid_C00080"/>
          <speciesReference id="sid_CE2084"/>
        </listOfProducts>
        <listOfModifiers>
          <modifierSpeciesReference id="sid_1_1_1_184"/>
        </listOfModifiers>
      </reaction>
      <reaction id="RE3520">
        <listOfReactants>
          <speciesReference id="sid_C05965"/>
        </listOfReactants>
        <listOfProducts>
          <speciesReference id="sid_C04849"/>
        </listOfProducts>
        <listOfModifiers>
          <modifierSpeciesReference id="sid__1_11_1_9"/>
        </listOfModifiers>
      </reaction>
      <reaction id="R07034">
        <listOfReactants>
          <speciesReference id="sid_C00051"/>
          <speciesReference id="sid_C05356"/>
        </listOfReactants>
        <listOfProducts>
          <speciesReference id="sid_C00127"/>
          <speciesReference id="sid_C04805"/>
          <speciesReference id="sid_C00001"/>
        </listOfProducts>
        <listOfModifiers>
          <modifierSpeciesReference id="sid_1_11_1_9"/>
        </listOfModifiers>
      </reaction>
      <reaction id="R07035">
        <listOfReactants>
          <speciesReference id="sid_C00051"/>
          <speciesReference id="sid_C05966"/>
        </listOfReactants>
        <listOfProducts>
          <speciesReference id="sid_C00127"/>
          <speciesReference id="sid_C04742"/>
          <speciesReference id="sid_C00001"/>
        </listOfProducts>
        <listOfModifiers>
          <modifierSpeciesReference id="sid_1_11_1_9"/>
        </listOfModifiers>
      </reaction>
      <reaction id="R04552">
        <listOfReactants>
          <speciesReference id="sid_C04741"/>
          <speciesReference id="sid_C00006"/>
        </listOfReactants>
        <listOfProducts>
          <speciesReference id="sid_C04654"/>
          <speciesReference id="sid_C00005"/>
        </listOfProducts>
        <listOfModifiers>
          <modifierSpeciesReference id="sid_1_1_1_197"/>
        </listOfModifiers>
      </reaction>
      <reaction id="ALOX12">
        <listOfReactants>
          <speciesReference id="sid_arachd"/>
          <speciesReference id="sid_C00007"/>
        </listOfReactants>
        <listOfProducts>
          <speciesReference id="sid_C04820"/>
        </listOfProducts>
        <listOfModifiers>
          <modifierSpeciesReference id="sid_1_13_11_31"/>
        </listOfModifiers>
      </reaction>
      <reaction id="RE3526">
        <listOfReactants>
          <speciesReference id="sid_C00007"/>
          <speciesReference id="sid_C00080"/>
          <speciesReference id="sid_CE2084"/>
        </listOfReactants>
        <listOfProducts>
          <speciesReference id="sid_C00001"/>
          <speciesReference id="sid_CE7097"/>
        </listOfProducts>
        <listOfModifiers>
          <modifierSpeciesReference id="sid_1_13_11_31"/>
        </listOfModifiers>
      </reaction>
      <reaction id="R01596">
        <listOfReactants>
          <speciesReference id="sid_C00219"/>
          <speciesReference id="sid_C00007"/>
        </listOfReactants>
        <listOfProducts>
          <speciesReference id="sid_C05965"/>
        </listOfProducts>
        <listOfModifiers>
          <modifierSpeciesReference id="sid_1_13_11_31"/>
        </listOfModifiers>
      </reaction>
      <reaction id="RE3525">
        <listOfReactants>
          <speciesReference id="sid_C04805"/>
          <speciesReference id="sid_C00007"/>
          <speciesReference id="sid_C00080"/>
        </listOfReactants>
        <listOfProducts>
          <speciesReference id="sid_C00001"/>
          <speciesReference id="sid_CE6246"/>
        </listOfProducts>
        <listOfModifiers>
          <modifierSpeciesReference id="sid_1_13_11_31"/>
        </listOfModifiers>
      </reaction>
      <reaction id="RE2257">
        <listOfReactants>
          <speciesReference id="sid_C05965"/>
          <speciesReference id="sid_C00051"/>
        </listOfReactants>
        <listOfProducts>
          <speciesReference id="sid_CE0347"/>
          <speciesReference id="sid_C00001"/>
          <speciesReference id="sid_C00127"/>
        </listOfProducts>
        <listOfModifiers>
          <modifierSpeciesReference id="sid_1_13_11_31"/>
        </listOfModifiers>
      </reaction>
      <reaction id="RE3036">
        <listOfReactants>
          <speciesReference id="sid_C05966"/>
        </listOfReactants>
        <listOfProducts>
          <speciesReference id="sid_CE7172"/>
        </listOfProducts>
        <listOfModifiers>
          <modifierSpeciesReference id="sid_1_13_11_31"/>
        </listOfModifiers>
      </reaction>
      <reaction id="RE3640">
        <listOfReactants>
          <speciesReference id="sid_CE0347"/>
          <speciesReference id="sid_C00007"/>
          <speciesReference id="sid_C00080"/>
        </listOfReactants>
        <listOfProducts>
          <speciesReference id="sid_C00001"/>
          <speciesReference id="sid_CE2449"/>
        </listOfProducts>
        <listOfModifiers>
          <modifierSpeciesReference id="sid_1_13_11_31"/>
        </listOfModifiers>
      </reaction>
      <reaction id="RE3041">
        <listOfReactants>
          <speciesReference id="sid_C00909"/>
          <speciesReference id="sid_C00005"/>
          <speciesReference id="sid_C00007"/>
          <speciesReference id="sid_C00080"/>
        </listOfReactants>
        <listOfProducts>
          <speciesReference id="sid_C00001"/>
          <speciesReference id="sid_C00006"/>
          <speciesReference id="sid_CE2567"/>
        </listOfProducts>
        <listOfModifiers>
          <modifierSpeciesReference id="sid_1_13_11_31_1_13_11_34"/>
        </listOfModifiers>
      </reaction>
      <reaction id="ALOX5">
        <listOfReactants>
          <speciesReference id="sid_arachd"/>
          <speciesReference id="sid_C00007"/>
        </listOfReactants>
        <listOfProducts>
          <speciesReference id="sid_C05356"/>
        </listOfProducts>
        <listOfModifiers>
          <modifierSpeciesReference id="sid_1_13_11_34"/>
        </listOfModifiers>
      </reaction>
      <reaction id="RE3044">
        <listOfReactants>
          <speciesReference id="sid_C00007"/>
          <speciesReference id="sid_C00080"/>
          <speciesReference id="sid_CE7172"/>
        </listOfReactants>
        <listOfProducts>
          <speciesReference id="sid_C00001"/>
          <speciesReference id="sid_C06315"/>
        </listOfProducts>
        <listOfModifiers>
          <modifierSpeciesReference id="sid_1_13_11_34"/>
        </listOfModifiers>
      </reaction>
      <reaction id="RE3033">
        <listOfReactants>
          <speciesReference id="sid_C00007"/>
          <speciesReference id="sid_C05966"/>
        </listOfReactants>
        <listOfProducts>
          <speciesReference id="sid_C00027"/>
          <speciesReference id="sid_CE2567"/>
        </listOfProducts>
        <listOfModifiers>
          <modifierSpeciesReference id="sid_1_13_11_34"/>
        </listOfModifiers>
      </reaction>
      <reaction id="RE2048">
        <listOfReactants>
          <speciesReference id="sid_C00007"/>
          <speciesReference id="sid_CE2565"/>
        </listOfReactants>
        <listOfProducts>
          <speciesReference id="sid_C00001"/>
          <speciesReference id="sid_CE2566"/>
        </listOfProducts>
        <listOfModifiers>
          <modifierSpeciesReference id="sid_1_13_11_34"/>
        </listOfModifiers>
      </reaction>
      <reaction id="RE3475">
        <listOfReactants>
          <speciesReference id="sid_C04805"/>
          <speciesReference id="sid_C00007"/>
          <speciesReference id="sid_C00080"/>
        </listOfReactants>
        <listOfProducts>
          <speciesReference id="sid_C00001"/>
          <speciesReference id="sid_CE7096"/>
        </listOfProducts>
        <listOfModifiers>
          <modifierSpeciesReference id="sid_1_13_11_34"/>
        </listOfModifiers>
      </reaction>
      <reaction id="RE3513">
        <listOfReactants>
          <speciesReference id="sid_CE0347"/>
          <speciesReference id="sid_C00007"/>
          <speciesReference id="sid_C00080"/>
        </listOfReactants>
        <listOfProducts>
          <speciesReference id="sid_C00001"/>
          <speciesReference id="sid_CE6246"/>
        </listOfProducts>
        <listOfModifiers>
          <modifierSpeciesReference id="sid_1_13_11_34"/>
        </listOfModifiers>
      </reaction>
      <reaction id="P4504B1r">
        <listOfReactants>
          <speciesReference id="sid_arachd"/>
          <speciesReference id="sid_C00080"/>
          <speciesReference id="sid_C00005"/>
          <speciesReference id="sid_C00007"/>
        </listOfReactants>
        <listOfProducts>
          <speciesReference id="sid_12harachd"/>
          <speciesReference id="sid_C00001"/>
          <speciesReference id="sid_C00006"/>
        </listOfProducts>
        <listOfModifiers>
          <modifierSpeciesReference id="sid_1_14_14_1"/>
        </listOfModifiers>
      </reaction>
      <reaction id="RE3648">
        <listOfReactants>
          <speciesReference id="sid_C00219"/>
          <speciesReference id="sid_C00005"/>
          <speciesReference id="sid_C00007"/>
          <speciesReference id="sid_C00080"/>
        </listOfReactants>
        <listOfProducts>
          <speciesReference id="sid_C00001"/>
          <speciesReference id="sid_C00006"/>
          <speciesReference id="sid_C14779"/>
        </listOfProducts>
        <listOfModifiers>
          <modifierSpeciesReference id="sid_1_14_14_1"/>
        </listOfModifiers>
      </reaction>
      <reaction id="RE3647">
        <listOfReactants>
          <speciesReference id="sid_C00219"/>
          <speciesReference id="sid_C00005"/>
          <speciesReference id="sid_C00007"/>
          <speciesReference id="sid_C00080"/>
        </listOfReactants>
        <listOfProducts>
          <speciesReference id="sid_C00001"/>
          <speciesReference id="sid_C00006"/>
          <speciesReference id="sid_CE1450"/>
        </listOfProducts>
        <listOfModifiers>
          <modifierSpeciesReference id="sid_1_14_14_1"/>
        </listOfModifiers>
      </reaction>
      <reaction id="RE3646">
        <listOfReactants>
          <speciesReference id="sid_C00219"/>
          <speciesReference id="sid_C00005"/>
          <speciesReference id="sid_C00007"/>
          <speciesReference id="sid_C00080"/>
        </listOfReactants>
        <listOfProducts>
          <speciesReference id="sid_C00001"/>
          <speciesReference id="sid_C00006"/>
          <speciesReference id="sid_CE5705"/>
        </listOfProducts>
        <listOfModifiers>
          <modifierSpeciesReference id="sid_1_14_14_1"/>
        </listOfModifiers>
      </reaction>
      <reaction id="RE3649">
        <listOfReactants>
          <speciesReference id="sid_C00219"/>
          <speciesReference id="sid_C00005"/>
          <speciesReference id="sid_C00007"/>
          <speciesReference id="sid_C00080"/>
        </listOfReactants>
        <listOfProducts>
          <speciesReference id="sid_C00001"/>
          <speciesReference id="sid_C00006"/>
          <speciesReference id="sid_CE7228"/>
        </listOfProducts>
        <listOfModifiers>
          <modifierSpeciesReference id="sid_1_14_14_1"/>
        </listOfModifiers>
      </reaction>
      <reaction id="RE3650">
        <listOfReactants>
          <speciesReference id="sid_C00219"/>
          <speciesReference id="sid_C00005"/>
          <speciesReference id="sid_C00007"/>
          <speciesReference id="sid_C00080"/>
        </listOfReactants>
        <listOfProducts>
          <speciesReference id="sid_C00001"/>
          <speciesReference id="sid_C00006"/>
          <speciesReference id="sid_CE7231"/>
        </listOfProducts>
        <listOfModifiers>
          <modifierSpeciesReference id="sid_1_14_14_1"/>
        </listOfModifiers>
      </reaction>
      <reaction id="RE3651">
        <listOfReactants>
          <speciesReference id="sid_C00219"/>
          <speciesReference id="sid_C00005"/>
          <speciesReference id="sid_C00007"/>
          <speciesReference id="sid_C00080"/>
        </listOfReactants>
        <listOfProducts>
          <speciesReference id="sid_C00001"/>
          <speciesReference id="sid_C00006"/>
          <speciesReference id="sid_CE7234"/>
        </listOfProducts>
        <listOfModifiers>
          <modifierSpeciesReference id="sid_1_14_14_1"/>
        </listOfModifiers>
      </reaction>
      <reaction id="RE3653">
        <listOfReactants>
          <speciesReference id="sid_C00219"/>
          <speciesReference id="sid_C00005"/>
          <speciesReference id="sid_C00007"/>
          <speciesReference id="sid_C00080"/>
        </listOfReactants>
        <listOfProducts>
          <speciesReference id="sid_C00001"/>
          <speciesReference id="sid_C00006"/>
          <speciesReference id="sid_CE7243"/>
        </listOfProducts>
        <listOfModifiers>
          <modifierSpeciesReference id="sid_1_14_14_1"/>
        </listOfModifiers>
      </reaction>
      <reaction id="RE3654">
        <listOfReactants>
          <speciesReference id="sid_C00219"/>
          <speciesReference id="sid_C00005"/>
          <speciesReference id="sid_C00007"/>
          <speciesReference id="sid_C00080"/>
        </listOfReactants>
        <listOfProducts>
          <speciesReference id="sid_C00001"/>
          <speciesReference id="sid_C00006"/>
          <speciesReference id="sid_CE7244"/>
        </listOfProducts>
        <listOfModifiers>
          <modifierSpeciesReference id="sid_1_14_14_1"/>
        </listOfModifiers>
      </reaction>
      <reaction id="R07046">
        <listOfReactants>
          <speciesReference id="sid_C00219"/>
          <speciesReference id="sid_C00007"/>
          <speciesReference id="sid_C00005"/>
          <speciesReference id="sid_C00080"/>
        </listOfReactants>
        <listOfProducts>
          <speciesReference id="sid_C14749"/>
          <speciesReference id="sid_C00006"/>
          <speciesReference id="sid_C00001"/>
        </listOfProducts>
        <listOfModifiers>
          <modifierSpeciesReference id="sid_1_14_14_1"/>
        </listOfModifiers>
      </reaction>
      <reaction id="R07052">
        <listOfReactants>
          <speciesReference id="sid_C00219"/>
          <speciesReference id="sid_C00007"/>
          <speciesReference id="sid_C00005"/>
          <speciesReference id="sid_C00080"/>
        </listOfReactants>
        <listOfProducts>
          <speciesReference id="sid_C14768"/>
          <speciesReference id="sid_C00006"/>
          <speciesReference id="sid_C00001"/>
        </listOfProducts>
        <listOfModifiers>
          <modifierSpeciesReference id="sid_1_14_14_1"/>
        </listOfModifiers>
      </reaction>
      <reaction id="R07051">
        <listOfReactants>
          <speciesReference id="sid_C00219"/>
          <speciesReference id="sid_C00007"/>
          <speciesReference id="sid_C00005"/>
          <speciesReference id="sid_C00080"/>
        </listOfReactants>
        <listOfProducts>
          <speciesReference id="sid_C14769"/>
          <speciesReference id="sid_C00006"/>
          <speciesReference id="sid_C00001"/>
        </listOfProducts>
        <listOfModifiers>
          <modifierSpeciesReference id="sid_1_14_14_1"/>
        </listOfModifiers>
      </reaction>
      <reaction id="R07050">
        <listOfReactants>
          <speciesReference id="sid_C00219"/>
          <speciesReference id="sid_C00007"/>
          <speciesReference id="sid_C00005"/>
          <speciesReference id="sid_C00080"/>
        </listOfReactants>
        <listOfProducts>
          <speciesReference id="sid_C14770"/>
          <speciesReference id="sid_C00006"/>
          <speciesReference id="sid_C00001"/>
        </listOfProducts>
        <listOfModifiers>
          <modifierSpeciesReference id="sid_1_14_14_1"/>
        </listOfModifiers>
      </reaction>
      <reaction id="R07048">
        <listOfReactants>
          <speciesReference id="sid_C00219"/>
          <speciesReference id="sid_C00007"/>
          <speciesReference id="sid_C00005"/>
          <speciesReference id="sid_C00080"/>
        </listOfReactants>
        <listOfProducts>
          <speciesReference id="sid_C14771"/>
          <speciesReference id="sid_C00006"/>
          <speciesReference id="sid_C00001"/>
        </listOfProducts>
        <listOfModifiers>
          <modifierSpeciesReference id="sid_1_14_14_1"/>
        </listOfModifiers>
      </reaction>
      <reaction id="R07054">
        <listOfReactants>
          <speciesReference id="sid_C00219"/>
          <speciesReference id="sid_C00007"/>
          <speciesReference id="sid_C00005"/>
          <speciesReference id="sid_C00080"/>
        </listOfReactants>
        <listOfProducts>
          <speciesReference id="sid_C14778"/>
          <speciesReference id="sid_C00006"/>
          <speciesReference id="sid_C00001"/>
        </listOfProducts>
        <listOfModifiers>
          <modifierSpeciesReference id="sid_1_14_14_1"/>
        </listOfModifiers>
      </reaction>
      <reaction id="RE3286">
        <listOfReactants>
          <speciesReference id="sid_C00219"/>
          <speciesReference id="sid_C01352"/>
          <speciesReference id="sid_C00007"/>
        </listOfReactants>
        <listOfProducts>
          <speciesReference id="sid_C00016"/>
          <speciesReference id="sid_C00001"/>
          <speciesReference id="sid_C14768"/>
        </listOfProducts>
        <listOfModifiers>
          <modifierSpeciesReference id="sid_1_14_14_1"/>
        </listOfModifiers>
      </reaction>
      <reaction id="RE3288">
        <listOfReactants>
          <speciesReference id="sid_C00219"/>
          <speciesReference id="sid_C01352"/>
          <speciesReference id="sid_C00007"/>
        </listOfReactants>
        <listOfProducts>
          <speciesReference id="sid_C00016"/>
          <speciesReference id="sid_C00001"/>
          <speciesReference id="sid_C14769"/>
        </listOfProducts>
        <listOfModifiers>
          <modifierSpeciesReference id="sid_1_14_14_1"/>
        </listOfModifiers>
      </reaction>
      <reaction id="RE3287">
        <listOfReactants>
          <speciesReference id="sid_C00219"/>
          <speciesReference id="sid_C01352"/>
          <speciesReference id="sid_C00007"/>
        </listOfReactants>
        <listOfProducts>
          <speciesReference id="sid_C00016"/>
          <speciesReference id="sid_C00001"/>
          <speciesReference id="sid_C14770"/>
        </listOfProducts>
        <listOfModifiers>
          <modifierSpeciesReference id="sid_1_14_14_1"/>
        </listOfModifiers>
      </reaction>
      <reaction id="RE3289">
        <listOfReactants>
          <speciesReference id="sid_C00219"/>
          <speciesReference id="sid_C01352"/>
          <speciesReference id="sid_C00007"/>
        </listOfReactants>
        <listOfProducts>
          <speciesReference id="sid_C00016"/>
          <speciesReference id="sid_C00001"/>
          <speciesReference id="sid_C14771"/>
        </listOfProducts>
        <listOfModifiers>
          <modifierSpeciesReference id="sid_1_14_14_1"/>
        </listOfModifiers>
      </reaction>
      <reaction id="R07042">
        <listOfReactants>
          <speciesReference id="sid_C05966"/>
        </listOfReactants>
        <listOfProducts>
          <speciesReference id="sid_C14781"/>
        </listOfProducts>
        <listOfModifiers>
          <modifierSpeciesReference id="sid_1_14_14_1"/>
        </listOfModifiers>
      </reaction>
      <reaction id="R07043">
        <listOfReactants>
          <speciesReference id="sid_C05966"/>
        </listOfReactants>
        <listOfProducts>
          <speciesReference id="sid_C14813"/>
        </listOfProducts>
        <listOfModifiers>
          <modifierSpeciesReference id="sid_1_14_14_1"/>
        </listOfModifiers>
      </reaction>
      <reaction id="R07044">
        <listOfReactants>
          <speciesReference id="sid_C14781"/>
          <speciesReference id="sid_C00001"/>
        </listOfReactants>
        <listOfProducts>
          <speciesReference id="sid_C14782"/>
        </listOfProducts>
        <listOfModifiers>
          <modifierSpeciesReference id="sid_1_14_14_1"/>
        </listOfModifiers>
      </reaction>
      <reaction id="R07045">
        <listOfReactants>
          <speciesReference id="sid_C14813"/>
          <speciesReference id="sid_C00001"/>
        </listOfReactants>
        <listOfProducts>
          <speciesReference id="sid_C14814"/>
        </listOfProducts>
        <listOfModifiers>
          <modifierSpeciesReference id="sid_1_14_14_1"/>
        </listOfModifiers>
      </reaction>
      <reaction id="R07041">
        <listOfReactants>
          <speciesReference id="sid_C00219"/>
          <speciesReference id="sid_C00007"/>
          <speciesReference id="sid_C00005"/>
          <speciesReference id="sid_C00080"/>
        </listOfReactants>
        <listOfProducts>
          <speciesReference id="sid_C14748"/>
          <speciesReference id="sid_C00006"/>
          <speciesReference id="sid_C00001"/>
        </listOfProducts>
        <listOfModifiers>
          <modifierSpeciesReference id="sid_1_14_15_3"/>
        </listOfModifiers>
      </reaction>
      <reaction id="PGSr">
        <listOfReactants>
          <speciesReference id="sid_arachd"/>
          <speciesReference id="sid_C00080"/>
          <speciesReference id="sid_C00005"/>
          <speciesReference id="sid_C00007"/>
        </listOfReactants>
        <listOfProducts>
          <speciesReference id="sid_C00001"/>
          <speciesReference id="sid_C00006"/>
          <speciesReference id="sid_C00427"/>
        </listOfProducts>
        <listOfModifiers>
          <modifierSpeciesReference id="sid_1_14_99_1"/>
        </listOfModifiers>
      </reaction>
      <reaction id="RE3042">
        <listOfReactants>
          <speciesReference id="sid_C00219"/>
          <speciesReference id="sid_C00007"/>
          <speciesReference id="sid_C00030"/>
        </listOfReactants>
        <listOfProducts>
          <speciesReference id="sid_C00028"/>
          <speciesReference id="sid_C00001"/>
          <speciesReference id="sid_CE2565"/>
        </listOfProducts>
        <listOfModifiers>
          <modifierSpeciesReference id="sid_1_14_99_1"/>
        </listOfModifiers>
      </reaction>
      <reaction id="RE3427">
        <listOfReactants>
          <speciesReference id="sid_C00002"/>
          <speciesReference id="sid_C00010"/>
          <speciesReference id="sid_C00001"/>
          <speciesReference id="sid_C00003"/>
          <speciesReference id="sid_C00004"/>
          <speciesReference id="sid_C00007"/>
          <speciesReference id="sid_C00080"/>
          <speciesReference id="sid_C14771"/>
        </listOfReactants>
        <listOfProducts>
          <speciesReference id="sid_C00024"/>
          <speciesReference id="sid_C00020"/>
          <speciesReference id="sid_C00010"/>
          <speciesReference id="sid_C00027"/>
          <speciesReference id="sid_C00003"/>
          <speciesReference id="sid_C00004"/>
          <speciesReference id="sid_C00013"/>
          <speciesReference id="sid_C00080"/>
          <speciesReference id="sid_CE2730"/>
        </listOfProducts>
        <listOfModifiers>
          <modifierSpeciesReference id="sid_1_3_3_6_2_3_1_162_3_1_154_1_1_1_35_4_2_1_17_3_1_2_2_6_2_1___5_1_99_4"/>
        </listOfModifiers>
      </reaction>
      <reaction id="RE3426">
        <listOfReactants>
          <speciesReference id="sid_C00002"/>
          <speciesReference id="sid_C00010"/>
          <speciesReference id="sid_C00001"/>
          <speciesReference id="sid_C00003"/>
          <speciesReference id="sid_C00004"/>
          <speciesReference id="sid_C00007"/>
          <speciesReference id="sid_C00080"/>
          <speciesReference id="sid_CE2726"/>
        </listOfReactants>
        <listOfProducts>
          <speciesReference id="sid_C00024"/>
          <speciesReference id="sid_C00020"/>
          <speciesReference id="sid_C00010"/>
          <speciesReference id="sid_C00027"/>
          <speciesReference id="sid_C00003"/>
          <speciesReference id="sid_C00004"/>
          <speciesReference id="sid_C00013"/>
          <speciesReference id="sid_C00080"/>
          <speciesReference id="sid_CE2727"/>
        </listOfProducts>
        <listOfModifiers>
          <modifierSpeciesReference id="sid_1_3_3_6_2_3_1_162_3_1_154_1_1_1_35_4_2_1_17_3_1_2_2_6_2_1___5_1_99_4"/>
        </listOfModifiers>
      </reaction>
      <reaction id="RE3429">
        <listOfReactants>
          <speciesReference id="sid_C00002"/>
          <speciesReference id="sid_C00010"/>
          <speciesReference id="sid_C00001"/>
          <speciesReference id="sid_C00003"/>
          <speciesReference id="sid_C00004"/>
          <speciesReference id="sid_C00007"/>
          <speciesReference id="sid_C00080"/>
          <speciesReference id="sid_CE2728"/>
        </listOfReactants>
        <listOfProducts>
          <speciesReference id="sid_C00024"/>
          <speciesReference id="sid_C00020"/>
          <speciesReference id="sid_C00010"/>
          <speciesReference id="sid_C00027"/>
          <speciesReference id="sid_C00003"/>
          <speciesReference id="sid_C00004"/>
          <speciesReference id="sid_C00013"/>
          <speciesReference id="sid_C00080"/>
          <speciesReference id="sid_CE2729"/>
        </listOfProducts>
        <listOfModifiers>
          <modifierSpeciesReference id="sid_1_3_3_6_2_3_1_162_3_1_154_1_1_1_35_4_2_1_17_3_1_2_2_6_2_1___5_1_99_4"/>
        </listOfModifiers>
      </reaction>
      <reaction id="RE3424">
        <listOfReactants>
          <speciesReference id="sid_C00002"/>
          <speciesReference id="sid_C00010"/>
          <speciesReference id="sid_C00001"/>
          <speciesReference id="sid_C00003"/>
          <speciesReference id="sid_C00007"/>
          <speciesReference id="sid_C14770"/>
        </listOfReactants>
        <listOfProducts>
          <speciesReference id="sid_C00024"/>
          <speciesReference id="sid_C00020"/>
          <speciesReference id="sid_C00010"/>
          <speciesReference id="sid_C00027"/>
          <speciesReference id="sid_C00004"/>
          <speciesReference id="sid_C00013"/>
          <speciesReference id="sid_CE2725"/>
        </listOfProducts>
        <listOfModifiers>
          <modifierSpeciesReference id="sid_1_3_3_6_2_3_1_162_3_1_154_1_1_1_35_4_2_1_17_3_1_2_2_6_2_1___5_1_99_4"/>
        </listOfModifiers>
      </reaction>
      <reaction id="RE3425">
        <listOfReactants>
          <speciesReference id="sid_C00002"/>
          <speciesReference id="sid_C00010"/>
          <speciesReference id="sid_C00001"/>
          <speciesReference id="sid_C00003"/>
          <speciesReference id="sid_C00007"/>
          <speciesReference id="sid_CE2725"/>
        </listOfReactants>
        <listOfProducts>
          <speciesReference id="sid_C00024"/>
          <speciesReference id="sid_C00020"/>
          <speciesReference id="sid_C00010"/>
          <speciesReference id="sid_C00027"/>
          <speciesReference id="sid_C00004"/>
          <speciesReference id="sid_C00013"/>
          <speciesReference id="sid_C00080"/>
          <speciesReference id="sid_CE2726"/>
        </listOfProducts>
        <listOfModifiers>
          <modifierSpeciesReference id="sid_1_3_3_6_2_3_1_162_3_1_154_1_1_1_35_4_2_1_17_3_1_2_2_6_2_1___5_1_99_4"/>
        </listOfModifiers>
      </reaction>
      <reaction id="RE3428">
        <listOfReactants>
          <speciesReference id="sid_C00002"/>
          <speciesReference id="sid_C00010"/>
          <speciesReference id="sid_C00001"/>
          <speciesReference id="sid_C00003"/>
          <speciesReference id="sid_C00007"/>
          <speciesReference id="sid_CE2730"/>
        </listOfReactants>
        <listOfProducts>
          <speciesReference id="sid_C00024"/>
          <speciesReference id="sid_C00020"/>
          <speciesReference id="sid_C00010"/>
          <speciesReference id="sid_C00027"/>
          <speciesReference id="sid_C00004"/>
          <speciesReference id="sid_C00013"/>
          <speciesReference id="sid_C00080"/>
          <speciesReference id="sid_CE2728"/>
        </listOfProducts>
        <listOfModifiers>
          <modifierSpeciesReference id="sid_1_3_3_6_2_3_1_162_3_1_154_1_1_1_35_4_2_1_17_3_1_2_2_6_2_1___5_1_99_4"/>
        </listOfModifiers>
      </reaction>
      <reaction id="LTD4DP">
        <listOfReactants>
          <speciesReference id="sid_C00001"/>
          <speciesReference id="sid_C05951"/>
        </listOfReactants>
        <listOfProducts>
          <speciesReference id="sid_C00037"/>
          <speciesReference id="sid_leuktrE4"/>
        </listOfProducts>
        <listOfModifiers>
          <modifierSpeciesReference id="sid_2_3_2_2"/>
        </listOfModifiers>
      </reaction>
      <reaction id="GGT5r">
        <listOfReactants>
          <speciesReference id="sid_C00001"/>
          <speciesReference id="sid_leuktrC4"/>
        </listOfReactants>
        <listOfProducts>
          <speciesReference id="sid_C00025"/>
          <speciesReference id="sid_C05951"/>
        </listOfProducts>
        <listOfModifiers>
          <modifierSpeciesReference id="sid_2_3_2_2"/>
        </listOfModifiers>
      </reaction>
      <reaction id="LTC4CP">
        <listOfReactants>
          <speciesReference id="sid_C00001"/>
          <speciesReference id="sid_leuktrC4"/>
        </listOfReactants>
        <listOfProducts>
          <speciesReference id="sid_C00037"/>
          <speciesReference id="sid_leuktrF4"/>
        </listOfProducts>
        <listOfModifiers>
          <modifierSpeciesReference id="sid_2_3_2_2"/>
        </listOfModifiers>
      </reaction>
      <reaction id="GGT6">
        <listOfReactants>
          <speciesReference id="sid_C00025"/>
          <speciesReference id="sid_leuktrE4"/>
        </listOfReactants>
        <listOfProducts>
          <speciesReference id="sid_C00001"/>
          <speciesReference id="sid_leuktrF4"/>
        </listOfProducts>
        <listOfModifiers>
          <modifierSpeciesReference id="sid_2_3_2_2"/>
        </listOfModifiers>
      </reaction>
      <reaction id="RE3521">
        <listOfReactants>
          <speciesReference id="sid_C00051"/>
          <speciesReference id="sid_C04849"/>
        </listOfReactants>
        <listOfProducts>
          <speciesReference id="sid_CE6250"/>
        </listOfProducts>
        <listOfModifiers>
          <modifierSpeciesReference id="sid_2_5_1_18"/>
        </listOfModifiers>
      </reaction>
      <reaction id="RE2563">
        <listOfReactants>
          <speciesReference id="sid_C00001"/>
          <speciesReference id="sid_C13856"/>
        </listOfReactants>
        <listOfProducts>
          <speciesReference id="sid_C00219"/>
          <speciesReference id="sid_C00116"/>
          <speciesReference id="sid_C00080"/>
        </listOfProducts>
        <listOfModifiers>
          <modifierSpeciesReference id="sid_3_1____"/>
        </listOfModifiers>
      </reaction>
      <reaction id="R01317">
        <listOfReactants>
          <speciesReference id="sid_C00157"/>
          <speciesReference id="sid_C00001"/>
        </listOfReactants>
        <listOfProducts>
          <speciesReference id="sid_C06254"/>
          <speciesReference id="sid_C00219"/>
        </listOfProducts>
        <listOfModifiers>
          <modifierSpeciesReference id="sid_3_1_1_4"/>
        </listOfModifiers>
      </reaction>
      <reaction id="LTA4H">
        <listOfReactants>
          <speciesReference id="sid_C00001"/>
          <speciesReference id="sid_C00909"/>
        </listOfReactants>
        <listOfProducts>
          <speciesReference id="sid_C02165"/>
        </listOfProducts>
        <listOfModifiers>
          <modifierSpeciesReference id="sid_3_3_2_6"/>
        </listOfModifiers>
      </reaction>
      <reaction id="RE3519">
        <listOfReactants>
          <speciesReference id="sid_C00001"/>
          <speciesReference id="sid_C04849"/>
        </listOfReactants>
        <listOfProducts>
          <speciesReference id="sid_C04843"/>
        </listOfProducts>
        <listOfModifiers>
          <modifierSpeciesReference id="sid_3_3_2_9_3_3_2_10"/>
        </listOfModifiers>
      </reaction>
      <reaction id="RE1952">
        <listOfReactants>
          <speciesReference id="sid_C00001"/>
          <speciesReference id="sid_CE2566"/>
        </listOfReactants>
        <listOfProducts>
          <speciesReference id="sid_CE2568"/>
        </listOfProducts>
        <listOfModifiers>
          <modifierSpeciesReference id="sid_3_3_2_9_3_3_2_10"/>
        </listOfModifiers>
      </reaction>
      <reaction id="RE1956">
        <listOfReactants>
          <speciesReference id="sid_C00001"/>
          <speciesReference id="sid_CE2566"/>
        </listOfReactants>
        <listOfProducts>
          <speciesReference id="sid_CE2569"/>
        </listOfProducts>
        <listOfModifiers>
          <modifierSpeciesReference id="sid_3_3_2_9_3_3_2_10"/>
        </listOfModifiers>
      </reaction>
      <reaction id="RE3040">
        <listOfReactants>
          <speciesReference id="sid_C00001"/>
          <speciesReference id="sid_CE2567"/>
        </listOfReactants>
        <listOfProducts>
          <speciesReference id="sid_C06314"/>
        </listOfProducts>
        <listOfModifiers>
          <modifierSpeciesReference id="sid_3_3_2_9_3_3_2_10"/>
        </listOfModifiers>
      </reaction>
      <reaction id="RE3038">
        <listOfReactants>
          <speciesReference id="sid_C00001"/>
          <speciesReference id="sid_CE2567"/>
        </listOfReactants>
        <listOfProducts>
          <speciesReference id="sid_C06315"/>
        </listOfProducts>
        <listOfModifiers>
          <modifierSpeciesReference id="sid_3_3_2_9_3_3_2_10"/>
        </listOfModifiers>
      </reaction>
      <reaction id="R07111">
        <listOfReactants>
          <speciesReference id="sid_C14768"/>
          <speciesReference id="sid_C00001"/>
        </listOfReactants>
        <listOfProducts>
          <speciesReference id="sid_C14772"/>
        </listOfProducts>
        <listOfModifiers>
          <modifierSpeciesReference id="sid_3_3_2_9_3_3_2_10"/>
        </listOfModifiers>
      </reaction>
      <reaction id="R07110">
        <listOfReactants>
          <speciesReference id="sid_C14769"/>
          <speciesReference id="sid_C00001"/>
        </listOfReactants>
        <listOfProducts>
          <speciesReference id="sid_C14773"/>
        </listOfProducts>
        <listOfModifiers>
          <modifierSpeciesReference id="sid_3_3_2_9_3_3_2_10"/>
        </listOfModifiers>
      </reaction>
      <reaction id="R07109">
        <listOfReactants>
          <speciesReference id="sid_C14770"/>
          <speciesReference id="sid_C00001"/>
        </listOfReactants>
        <listOfProducts>
          <speciesReference id="sid_C14774"/>
        </listOfProducts>
        <listOfModifiers>
          <modifierSpeciesReference id="sid_3_3_2_9_3_3_2_10"/>
        </listOfModifiers>
      </reaction>
      <reaction id="R07108">
        <listOfReactants>
          <speciesReference id="sid_C14771"/>
          <speciesReference id="sid_C00001"/>
        </listOfReactants>
        <listOfProducts>
          <speciesReference id="sid_C14775"/>
        </listOfProducts>
        <listOfModifiers>
          <modifierSpeciesReference id="sid_3_3_2_9_3_3_2_10"/>
        </listOfModifiers>
      </reaction>
      <reaction id="PGISr">
        <listOfReactants>
          <speciesReference id="sid_C00427"/>
        </listOfReactants>
        <listOfProducts>
          <speciesReference id="sid_C01312"/>
        </listOfProducts>
        <listOfModifiers>
          <modifierSpeciesReference id="sid_5_3_99_4"/>
        </listOfModifiers>
      </reaction>
      <reaction id="TXASr">
        <listOfReactants>
          <speciesReference id="sid_C00427"/>
        </listOfReactants>
        <listOfProducts>
          <speciesReference id="sid_C02198"/>
        </listOfProducts>
        <listOfModifiers>
          <modifierSpeciesReference id="sid_5_3_99_5"/>
        </listOfModifiers>
      </reaction>
      <reaction id="LTC4Sr">
        <listOfReactants>
          <speciesReference id="sid_C00051"/>
          <speciesReference id="sid_C00909"/>
        </listOfReactants>
        <listOfModifiers>
          <modifierSpeciesReference/>
        </listOfModifiers>
      </reaction>
      <reaction id="CBR2">
        <listOfReactants>
          <speciesReference id="sid_C00080"/>
          <speciesReference id="sid_C00005"/>
          <speciesReference id="sid_C00584"/>
        </listOfReactants>
        <listOfProducts>
          <speciesReference id="sid_C00006"/>
          <speciesReference id="sid_C00639"/>
        </listOfProducts>
        <listOfModifiers>
          <modifierSpeciesReference/>
        </listOfModifiers>
      </reaction>
      <reaction id="CBR1">
        <listOfReactants>
          <speciesReference id="sid_C00080"/>
          <speciesReference id="sid_C00005"/>
          <speciesReference id="sid_C04654"/>
        </listOfReactants>
        <listOfProducts>
          <speciesReference id="sid_C00006"/>
          <speciesReference id="sid_C04741"/>
        </listOfProducts>
        <listOfModifiers>
          <modifierSpeciesReference/>
        </listOfModifiers>
      </reaction>
      <reaction id="P4504F122r">
        <listOfReactants>
          <speciesReference id="sid_C00080"/>
          <speciesReference id="sid_C02165"/>
          <speciesReference id="sid_C00005"/>
          <speciesReference id="sid_C00007"/>
        </listOfReactants>
        <listOfProducts>
          <speciesReference id="sid_C00001"/>
          <speciesReference id="sid_C00006"/>
        </listOfProducts>
        <listOfModifiers>
          <modifierSpeciesReference/>
        </listOfModifiers>
      </reaction>
      <reaction id="ALOX52">
        <listOfReactants>
          <speciesReference id="sid_C05356"/>
        </listOfReactants>
        <listOfProducts>
          <speciesReference id="sid_C00001"/>
          <speciesReference id="sid_C00909"/>
        </listOfProducts>
        <listOfModifiers>
          <modifierSpeciesReference/>
        </listOfModifiers>
      </reaction>
      <reaction id="RE3469">
        <listOfReactants>
          <speciesReference id="sid_CE7097"/>
        </listOfReactants>
        <listOfProducts>
          <speciesReference id="sid_CE5178"/>
        </listOfProducts>
        <listOfModifiers>
          <modifierSpeciesReference/>
        </listOfModifiers>
      </reaction>
    </listOfReactions>
  </model>
</sbml>
