# Supplementary material for: Constructing a fish metabolic network model
Source: Genome Biol. 2010 Nov 29;11(11):R115. doi: 10.1186/gb-2010-11-11-r115 (PMC3156954; doi:10.1186/gb-2010-11-11-r115)
Supplement: Additional file 5 — SBML distribution of MetaFishNet pathways. [file gb-2010-11-11-r115-S5.zip › sbml/mfn1v9path145.xml]

<?xml version="1.0" encoding="UTF-8"?>
<sbml xmlns="http://www.sbml.org/sbml/level2/version4" level="2" version="4">
  <model name="Glycosphingolipid biosynthesis - globoseries">
    <annotation>a pathway from MetaFishNet project</annotation>
    <listOfSpeciesTypes>
      <speciesType id="enzyme"/>
      <speciesType id="compound"/>
    </listOfSpeciesTypes>
    <listOfSpecies>
      <species id="sid_3_2_1_22" name="3.2.1.22" speciesType="enzyme"/>
      <species id="sid_3_2_1_49" name="3.2.1.49" speciesType="enzyme"/>
      <species id="sid_2_4_1__" name="2.4.1.-" speciesType="enzyme"/>
      <species id="sid_2_4_99_4" name="2.4.99.4" speciesType="enzyme"/>
      <species id="sid_2_4_1_88" name="2.4.1.88" speciesType="enzyme"/>
      <species id="sid_3_2_1_52" name="3.2.1.52" speciesType="enzyme"/>
      <species id="sid_2_4_1_79" name="2.4.1.79" speciesType="enzyme"/>
      <species id="sid_C04737" name="C04737" speciesType="compound"/>
      <species id="sid_CE5620" name="CE5620" speciesType="compound"/>
      <species id="sid_CE5618" name="CE5618" speciesType="compound"/>
      <species id="sid_C00015" name="C00015" speciesType="compound"/>
      <species id="sid_C00080" name="C00080" speciesType="compound"/>
      <species id="sid_CE5614" name="CE5614" speciesType="compound"/>
      <species id="sid_C04925" name="C04925" speciesType="compound"/>
      <species id="sid_C00055" name="C00055" speciesType="compound"/>
      <species id="sid_G00094" name="G00094" speciesType="compound"/>
      <species id="sid_C00984" name="C00984" speciesType="compound"/>
      <species id="sid_C00001" name="C00001" speciesType="compound"/>
      <species id="sid_C00043" name="C00043" speciesType="compound"/>
      <species id="sid_C01290" name="C01290" speciesType="compound"/>
      <species id="sid_C00128" name="C00128" speciesType="compound"/>
      <species id="sid_C01132" name="C01132" speciesType="compound"/>
      <species id="sid_C00052" name="C00052" speciesType="compound"/>
      <species id="sid_G00095" name="G00095" speciesType="compound"/>
      <species id="sid_C00203" name="C00203" speciesType="compound"/>
      <species id="sid_C03272" name="C03272" speciesType="compound"/>
    </listOfSpecies>
    <listOfReactions>
      <reaction id="R05902">
        <listOfReactants>
          <speciesReference id="sid_C00043"/>
        </listOfReactants>
        <listOfProducts>
          <speciesReference id="sid_C00015"/>
        </listOfProducts>
        <listOfModifiers>
          <modifierSpeciesReference id="sid_2_4_1__"/>
        </listOfModifiers>
      </reaction>
      <reaction id="R05903">
        <listOfReactants>
          <speciesReference id="sid_C00052"/>
        </listOfReactants>
        <listOfProducts>
          <speciesReference id="sid_C00015"/>
        </listOfProducts>
        <listOfModifiers>
          <modifierSpeciesReference id="sid_2_4_1__"/>
        </listOfModifiers>
      </reaction>
      <reaction id="RE2730">
        <listOfReactants>
          <speciesReference id="sid_C00052"/>
          <speciesReference id="sid_C01290"/>
        </listOfReactants>
        <listOfProducts>
          <speciesReference id="sid_C00080"/>
          <speciesReference id="sid_C00015"/>
          <speciesReference id="sid_CE5614"/>
        </listOfProducts>
        <listOfModifiers>
          <modifierSpeciesReference id="sid_2_4_1__"/>
        </listOfModifiers>
      </reaction>
      <reaction id="RE2731">
        <listOfReactants>
          <speciesReference id="sid_C00203"/>
          <speciesReference id="sid_CE5614"/>
        </listOfReactants>
        <listOfProducts>
          <speciesReference id="sid_C00080"/>
          <speciesReference id="sid_C00015"/>
          <speciesReference id="sid_CE5618"/>
        </listOfProducts>
        <listOfModifiers>
          <modifierSpeciesReference id="sid_2_4_1__"/>
        </listOfModifiers>
      </reaction>
      <reaction id="RE2732">
        <listOfReactants>
          <speciesReference id="sid_C00203"/>
          <speciesReference id="sid_CE5618"/>
        </listOfReactants>
        <listOfProducts>
          <speciesReference id="sid_C00080"/>
          <speciesReference id="sid_C00015"/>
          <speciesReference id="sid_CE5620"/>
        </listOfProducts>
        <listOfModifiers>
          <modifierSpeciesReference id="sid_2_4_1__"/>
        </listOfModifiers>
      </reaction>
      <reaction id="R05631">
        <listOfReactants>
          <speciesReference id="sid_C00203"/>
          <speciesReference id="sid_C04737"/>
        </listOfReactants>
        <listOfProducts>
          <speciesReference id="sid_C00015"/>
          <speciesReference id="sid_C03272"/>
        </listOfProducts>
        <listOfModifiers>
          <modifierSpeciesReference id="sid_2_4_1_79"/>
        </listOfModifiers>
      </reaction>
      <reaction id="R04182">
        <listOfReactants>
          <speciesReference id="sid_C00203"/>
          <speciesReference id="sid_C03272"/>
        </listOfReactants>
        <listOfProducts>
          <speciesReference id="sid_C00015"/>
          <speciesReference id="sid_C04925"/>
        </listOfProducts>
        <listOfModifiers>
          <modifierSpeciesReference id="sid_2_4_1_88"/>
        </listOfModifiers>
      </reaction>
      <reaction id="R05965">
        <listOfReactants>
          <speciesReference id="sid_G00094"/>
        </listOfReactants>
        <listOfProducts>
          <speciesReference id="sid_G00095"/>
        </listOfProducts>
        <listOfModifiers>
          <modifierSpeciesReference id="sid_2_4_1_88"/>
        </listOfModifiers>
      </reaction>
      <reaction id="R05967">
        <listOfReactants>
          <speciesReference id="sid_C00128"/>
        </listOfReactants>
        <listOfProducts>
          <speciesReference id="sid_C00055"/>
        </listOfProducts>
        <listOfModifiers>
          <modifierSpeciesReference id="sid_2_4_99_4"/>
        </listOfModifiers>
      </reaction>
      <reaction id="R05961">
        <listOfReactants>
          <speciesReference id="sid_C00001"/>
          <speciesReference id="sid_C04737"/>
        </listOfReactants>
        <listOfProducts>
          <speciesReference id="sid_C00984"/>
          <speciesReference id="sid_C01290"/>
        </listOfProducts>
        <listOfModifiers>
          <modifierSpeciesReference id="sid_3_2_1_22"/>
        </listOfModifiers>
      </reaction>
      <reaction id="MFN957">
        <listOfReactants>
          <speciesReference id="sid_C01132"/>
          <speciesReference id="sid_C03272"/>
          <speciesReference id="sid_C04925"/>
          <speciesReference id="sid_G00094"/>
          <speciesReference id="sid_G00095"/>
        </listOfReactants>
        <listOfModifiers>
          <modifierSpeciesReference id="sid_3_2_1_49"/>
        </listOfModifiers>
      </reaction>
      <reaction id="R04183">
        <listOfReactants>
          <speciesReference id="sid_C03272"/>
          <speciesReference id="sid_C01132"/>
        </listOfReactants>
        <listOfProducts>
          <speciesReference id="sid_C04925"/>
          <speciesReference id="sid_C00001"/>
        </listOfProducts>
        <listOfModifiers>
          <modifierSpeciesReference id="sid_3_2_1_49"/>
        </listOfModifiers>
      </reaction>
      <reaction id="R04184">
        <listOfReactants>
          <speciesReference id="sid_C04737"/>
          <speciesReference id="sid_C01132"/>
        </listOfReactants>
        <listOfProducts>
          <speciesReference id="sid_C03272"/>
          <speciesReference id="sid_C00001"/>
        </listOfProducts>
        <listOfModifiers>
          <modifierSpeciesReference id="sid_3_2_1_52"/>
        </listOfModifiers>
      </reaction>
      <reaction id="R05964">
        <listOfReactants>
          <speciesReference id="sid_C00052"/>
          <speciesReference id="sid_C03272"/>
        </listOfReactants>
        <listOfProducts>
          <speciesReference id="sid_C00015"/>
        </listOfProducts>
        <listOfModifiers>
          <modifierSpeciesReference/>
        </listOfModifiers>
      </reaction>
    </listOfReactions>
  </model>
</sbml>
