# Supplementary material for: Constructing a fish metabolic network model
Source: Genome Biol. 2010 Nov 29;11(11):R115. doi: 10.1186/gb-2010-11-11-r115 (PMC3156954; doi:10.1186/gb-2010-11-11-r115)
Supplement: Additional file 5 — SBML distribution of MetaFishNet pathways. [file gb-2010-11-11-r115-S5.zip › sbml/mfn1v9path191.xml]

<?xml version="1.0" encoding="UTF-8"?>
<sbml xmlns="http://www.sbml.org/sbml/level2/version4" level="2" version="4">
  <model name="Sialic acid metabolism">
    <annotation>a pathway from MetaFishNet project</annotation>
    <listOfSpeciesTypes>
      <speciesType id="enzyme"/>
      <speciesType id="compound"/>
    </listOfSpeciesTypes>
    <listOfSpecies>
      <species id="sid_2_5_1_57" name="2.5.1.57" speciesType="enzyme"/>
      <species id="sid_3_1_3_29" name="3.1.3.29" speciesType="enzyme"/>
      <species id="sid_3_2_1_23" name="3.2.1.23" speciesType="enzyme"/>
      <species id="sid_2_7_1_60" name="2.7.1.60" speciesType="enzyme"/>
      <species id="sid_3_2_1_18" name="3.2.1.18" speciesType="enzyme"/>
      <species id="sid_2_7_8_2" name="2.7.8.2" speciesType="enzyme"/>
      <species id="sid_3_1_3_25" name="3.1.3.25" speciesType="enzyme"/>
      <species id="sid_2_4_99_6" name="2.4.99.6" speciesType="enzyme"/>
      <species id="sid_2_4_99_7" name="2.4.99.7" speciesType="enzyme"/>
      <species id="sid_2_4_99_4" name="2.4.99.4" speciesType="enzyme"/>
      <species id="sid_2_7_8_3" name="2.7.8.3" speciesType="enzyme"/>
      <species id="sid_3_2_1_52" name="3.2.1.52" speciesType="enzyme"/>
      <species id="sid_2_7_8_8" name="2.7.8.8" speciesType="enzyme"/>
      <species id="sid_3_1_4_45" name="3.1.4.45" speciesType="enzyme"/>
      <species id="sid_5_1_3_8" name="5.1.3.8" speciesType="enzyme"/>
      <species id="sid_2_7_8_11" name="2.7.8.11" speciesType="enzyme"/>
      <species id="sid_2_4_99_8" name="2.4.99.8" speciesType="enzyme"/>
      <species id="sid_2_4_99_9" name="2.4.99.9" speciesType="enzyme"/>
      <species id="sid_C06241" name="C06241" speciesType="compound"/>
      <species id="sid_C00140" name="C00140" speciesType="compound"/>
      <species id="sid_C05401" name="C05401" speciesType="compound"/>
      <species id="sid_C05403" name="C05403" speciesType="compound"/>
      <species id="sid_C02737" name="C02737" speciesType="compound"/>
      <species id="sid_C00625" name="C00625" speciesType="compound"/>
      <species id="sid_C15585" name="C15585" speciesType="compound"/>
      <species id="sid_C01582" name="C01582" speciesType="compound"/>
      <species id="sid_C06128" name="C06128" speciesType="compound"/>
      <species id="sid_C05796" name="C05796" speciesType="compound"/>
      <species id="sid_G10621" name="G10621" speciesType="compound"/>
      <species id="sid_C04791" name="C04791" speciesType="compound"/>
      <species id="sid_C04755" name="C04755" speciesType="compound"/>
      <species id="sid_C04750" name="C04750" speciesType="compound"/>
      <species id="sid_C01132" name="C01132" speciesType="compound"/>
      <species id="sid_C04901" name="C04901" speciesType="compound"/>
      <species id="sid_C04907" name="C04907" speciesType="compound"/>
      <species id="sid_C00221" name="C00221" speciesType="compound"/>
      <species id="sid_G10238" name="G10238" speciesType="compound"/>
      <species id="sid_C06135" name="C06135" speciesType="compound"/>
      <species id="sid_C06134" name="C06134" speciesType="compound"/>
      <species id="sid_C00307" name="C00307" speciesType="compound"/>
      <species id="sid_C06133" name="C06133" speciesType="compound"/>
      <species id="sid_C06139" name="C06139" speciesType="compound"/>
      <species id="sid_C06138" name="C06138" speciesType="compound"/>
      <species id="sid_G10534" name="G10534" speciesType="compound"/>
      <species id="sid_C00009" name="C00009" speciesType="compound"/>
      <species id="sid_G10531" name="G10531" speciesType="compound"/>
      <species id="sid_C00001" name="C00001" speciesType="compound"/>
      <species id="sid_G06780" name="G06780" speciesType="compound"/>
      <species id="sid_C04010" name="C04010" speciesType="compound"/>
      <species id="sid_C04257" name="C04257" speciesType="compound"/>
      <species id="sid_C04911" name="C04911" speciesType="compound"/>
      <species id="sid_C04910" name="C04910" speciesType="compound"/>
      <species id="sid_G00108" name="G00108" speciesType="compound"/>
      <species id="sid_G00109" name="G00109" speciesType="compound"/>
      <species id="sid_G00062" name="G00062" speciesType="compound"/>
      <species id="sid_G13032" name="G13032" speciesType="compound"/>
      <species id="sid_G13033" name="G13033" speciesType="compound"/>
      <species id="sid_C00645" name="C00645" speciesType="compound"/>
      <species id="sid_G00094" name="G00094" speciesType="compound"/>
      <species id="sid_C06136" name="C06136" speciesType="compound"/>
      <species id="sid_G11121" name="G11121" speciesType="compound"/>
      <species id="sid_C00550" name="C00550" speciesType="compound"/>
      <species id="sid_C00074" name="C00074" speciesType="compound"/>
      <species id="sid_C04730" name="C04730" speciesType="compound"/>
      <species id="sid_C04006" name="C04006" speciesType="compound"/>
      <species id="sid_C04737" name="C04737" speciesType="compound"/>
      <species id="sid_C02686" name="C02686" speciesType="compound"/>
      <species id="sid_C00243" name="C00243" speciesType="compound"/>
      <species id="sid_C01674" name="C01674" speciesType="compound"/>
      <species id="sid_G00111" name="G00111" speciesType="compound"/>
      <species id="sid_C05676" name="C05676" speciesType="compound"/>
      <species id="sid_G00113" name="G00113" speciesType="compound"/>
      <species id="sid_G00112" name="G00112" speciesType="compound"/>
      <species id="sid_G00115" name="G00115" speciesType="compound"/>
      <species id="sid_G00114" name="G00114" speciesType="compound"/>
      <species id="sid_G00117" name="G00117" speciesType="compound"/>
      <species id="sid_G00116" name="G00116" speciesType="compound"/>
      <species id="sid_C00165" name="C00165" speciesType="compound"/>
      <species id="sid_G10517" name="G10517" speciesType="compound"/>
      <species id="sid_C00065" name="C00065" speciesType="compound"/>
      <species id="sid_G00124" name="G00124" speciesType="compound"/>
      <species id="sid_G00125" name="G00125" speciesType="compound"/>
      <species id="sid_G00123" name="G00123" speciesType="compound"/>
      <species id="sid_G00047" name="G00047" speciesType="compound"/>
      <species id="sid_C00270" name="C00270" speciesType="compound"/>
      <species id="sid_C04936" name="C04936" speciesType="compound"/>
      <species id="sid_C05394" name="C05394" speciesType="compound"/>
      <species id="sid_C05396" name="C05396" speciesType="compound"/>
      <species id="sid_C03272" name="C03272" speciesType="compound"/>
      <species id="sid_C00116" name="C00116" speciesType="compound"/>
      <species id="sid_C04927" name="C04927" speciesType="compound"/>
      <species id="sid_C00591" name="C00591" speciesType="compound"/>
      <species id="sid_G10504" name="G10504" speciesType="compound"/>
      <species id="sid_G08421" name="G08421" speciesType="compound"/>
      <species id="sid_C00269" name="C00269" speciesType="compound"/>
      <species id="sid_C00267" name="C00267" speciesType="compound"/>
      <species id="sid_G00037" name="G00037" speciesType="compound"/>
      <species id="sid_C01177" name="C01177" speciesType="compound"/>
      <species id="sid_G00110" name="G00110" speciesType="compound"/>
      <species id="sid_C04926" name="C04926" speciesType="compound"/>
      <species id="sid_C03000" name="C03000" speciesType="compound"/>
      <species id="sid_C05674" name="C05674" speciesType="compound"/>
      <species id="sid_C00124" name="C00124" speciesType="compound"/>
      <species id="sid_C00128" name="C00128" speciesType="compound"/>
      <species id="sid_C00686" name="C00686" speciesType="compound"/>
      <species id="sid_C06140" name="C06140" speciesType="compound"/>
      <species id="sid_C06141" name="C06141" speciesType="compound"/>
      <species id="sid_G00024" name="G00024" speciesType="compound"/>
      <species id="sid_G00026" name="G00026" speciesType="compound"/>
      <species id="sid_C00055" name="C00055" speciesType="compound"/>
      <species id="sid_C00195" name="C00195" speciesType="compound"/>
      <species id="sid_C03546" name="C03546" speciesType="compound"/>
      <species id="sid_C01200" name="C01200" speciesType="compound"/>
      <species id="sid_G00317" name="G00317" speciesType="compound"/>
      <species id="sid_G00098" name="G00098" speciesType="compound"/>
      <species id="sid_G00064" name="G00064" speciesType="compound"/>
      <species id="sid_C00137" name="C00137" speciesType="compound"/>
      <species id="sid_G00097" name="G00097" speciesType="compound"/>
      <species id="sid_G10336" name="G10336" speciesType="compound"/>
      <species id="sid_G00092" name="G00092" speciesType="compound"/>
      <species id="sid_G00093" name="G00093" speciesType="compound"/>
      <species id="sid_C01290" name="C01290" speciesType="compound"/>
      <species id="sid_C06373" name="C06373" speciesType="compound"/>
      <species id="sid_C04683" name="C04683" speciesType="compound"/>
      <species id="sid_C04776" name="C04776" speciesType="compound"/>
      <species id="sid_C04887" name="C04887" speciesType="compound"/>
      <species id="sid_C04885" name="C04885" speciesType="compound"/>
      <species id="sid_C04884" name="C04884" speciesType="compound"/>
      <species id="sid_C01190" name="C01190" speciesType="compound"/>
      <species id="sid_C01194" name="C01194" speciesType="compound"/>
    </listOfSpecies>
    <listOfReactions>
      <reaction id="MFN923">
        <listOfReactants>
          <speciesReference id="sid_C00055"/>
          <speciesReference id="sid_C00128"/>
          <speciesReference id="sid_C04750"/>
          <speciesReference id="sid_C04776"/>
          <speciesReference id="sid_C04901"/>
          <speciesReference id="sid_C04911"/>
          <speciesReference id="sid_C04927"/>
          <speciesReference id="sid_C06136"/>
          <speciesReference id="sid_C06140"/>
          <speciesReference id="sid_C06141"/>
          <speciesReference id="sid_G00024"/>
          <speciesReference id="sid_G00026"/>
          <speciesReference id="sid_G00097"/>
          <speciesReference id="sid_G00098"/>
          <speciesReference id="sid_G00110"/>
          <speciesReference id="sid_G00111"/>
          <speciesReference id="sid_G00115"/>
          <speciesReference id="sid_G00116"/>
          <speciesReference id="sid_G00124"/>
          <speciesReference id="sid_G00125"/>
          <speciesReference id="sid_C00128"/>
          <speciesReference id="sid_G10621"/>
        </listOfReactants>
        <listOfModifiers>
          <modifierSpeciesReference id="sid_2_4_99_4"/>
        </listOfModifiers>
      </reaction>
      <reaction id="MFN922">
        <listOfReactants>
          <speciesReference id="sid_C00055"/>
          <speciesReference id="sid_C00128"/>
          <speciesReference id="sid_C04791"/>
          <speciesReference id="sid_C04907"/>
          <speciesReference id="sid_C04910"/>
          <speciesReference id="sid_G00037"/>
          <speciesReference id="sid_G00047"/>
          <speciesReference id="sid_C00128"/>
          <speciesReference id="sid_G10621"/>
        </listOfReactants>
        <listOfModifiers>
          <modifierSpeciesReference id="sid_2_4_99_6"/>
        </listOfModifiers>
      </reaction>
      <reaction id="R04635">
        <listOfReactants>
          <speciesReference id="sid_C00128"/>
          <speciesReference id="sid_C04885"/>
        </listOfReactants>
        <listOfProducts>
          <speciesReference id="sid_C00055"/>
          <speciesReference id="sid_C04926"/>
        </listOfProducts>
        <listOfModifiers>
          <modifierSpeciesReference id="sid_2_4_99_7"/>
        </listOfModifiers>
      </reaction>
      <reaction id="MFN926">
        <listOfReactants>
          <speciesReference id="sid_C00055"/>
          <speciesReference id="sid_C00128"/>
          <speciesReference id="sid_C04683"/>
          <speciesReference id="sid_C04730"/>
          <speciesReference id="sid_C04884"/>
          <speciesReference id="sid_C04887"/>
          <speciesReference id="sid_C04911"/>
          <speciesReference id="sid_C04927"/>
          <speciesReference id="sid_C04936"/>
          <speciesReference id="sid_C06133"/>
          <speciesReference id="sid_C06134"/>
          <speciesReference id="sid_C06138"/>
          <speciesReference id="sid_C06139"/>
          <speciesReference id="sid_C06140"/>
          <speciesReference id="sid_C06141"/>
          <speciesReference id="sid_G00062"/>
          <speciesReference id="sid_G00064"/>
          <speciesReference id="sid_G00108"/>
          <speciesReference id="sid_G00109"/>
          <speciesReference id="sid_G00110"/>
          <speciesReference id="sid_G00111"/>
          <speciesReference id="sid_G00112"/>
          <speciesReference id="sid_G00113"/>
          <speciesReference id="sid_G00114"/>
          <speciesReference id="sid_G00115"/>
          <speciesReference id="sid_G00116"/>
          <speciesReference id="sid_G00117"/>
          <speciesReference id="sid_C00128"/>
          <speciesReference id="sid_G10621"/>
        </listOfReactants>
        <listOfModifiers>
          <modifierSpeciesReference id="sid_2_4_99_8"/>
        </listOfModifiers>
      </reaction>
      <reaction id="MFN927">
        <listOfReactants>
          <speciesReference id="sid_C00055"/>
          <speciesReference id="sid_C00128"/>
          <speciesReference id="sid_C01290"/>
          <speciesReference id="sid_C04730"/>
          <speciesReference id="sid_C04884"/>
          <speciesReference id="sid_C04911"/>
          <speciesReference id="sid_C06135"/>
          <speciesReference id="sid_C06136"/>
          <speciesReference id="sid_G00092"/>
          <speciesReference id="sid_G00108"/>
          <speciesReference id="sid_G00109"/>
          <speciesReference id="sid_G00110"/>
          <speciesReference id="sid_G00123"/>
          <speciesReference id="sid_G00124"/>
          <speciesReference id="sid_C00128"/>
          <speciesReference id="sid_G10621"/>
        </listOfReactants>
        <listOfModifiers>
          <modifierSpeciesReference id="sid_2_4_99_9"/>
        </listOfModifiers>
      </reaction>
      <reaction id="R02769">
        <listOfReactants>
          <speciesReference id="sid_C01200"/>
          <speciesReference id="sid_C00009"/>
        </listOfReactants>
        <listOfProducts>
          <speciesReference id="sid_C00686"/>
          <speciesReference id="sid_C00074"/>
          <speciesReference id="sid_C00001"/>
        </listOfProducts>
        <listOfModifiers>
          <modifierSpeciesReference id="sid_2_5_1_57"/>
        </listOfModifiers>
      </reaction>
      <reaction id="MFN906">
        <listOfReactants>
          <speciesReference id="sid_C00625"/>
          <speciesReference id="sid_C00645"/>
          <speciesReference id="sid_C00686"/>
          <speciesReference id="sid_C04257"/>
        </listOfReactants>
        <listOfModifiers>
          <modifierSpeciesReference id="sid_2_7_1_60"/>
        </listOfModifiers>
      </reaction>
      <reaction id="MFN1068">
        <listOfReactants>
          <speciesReference id="sid_C00055"/>
          <speciesReference id="sid_C00137"/>
          <speciesReference id="sid_C00269"/>
          <speciesReference id="sid_C01194"/>
          <speciesReference id="sid_G10621"/>
        </listOfReactants>
        <listOfModifiers>
          <modifierSpeciesReference id="sid_2_7_8_11"/>
        </listOfModifiers>
      </reaction>
      <reaction id="R04922">
        <listOfReactants>
          <speciesReference id="sid_C05674"/>
          <speciesReference id="sid_C00165"/>
        </listOfReactants>
        <listOfProducts>
          <speciesReference id="sid_C00055"/>
          <speciesReference id="sid_C05676"/>
        </listOfProducts>
        <listOfModifiers>
          <modifierSpeciesReference id="sid_2_7_8_2"/>
        </listOfModifiers>
      </reaction>
      <reaction id="MFN1084">
        <listOfReactants>
          <speciesReference id="sid_C00055"/>
          <speciesReference id="sid_C00195"/>
          <speciesReference id="sid_C00307"/>
          <speciesReference id="sid_C00550"/>
          <speciesReference id="sid_G10621"/>
        </listOfReactants>
        <listOfModifiers>
          <modifierSpeciesReference id="sid_2_7_8_3"/>
        </listOfModifiers>
      </reaction>
      <reaction id="MFN919">
        <listOfReactants>
          <speciesReference id="sid_C00055"/>
          <speciesReference id="sid_C00065"/>
          <speciesReference id="sid_C00269"/>
          <speciesReference id="sid_C02737"/>
          <speciesReference id="sid_G10621"/>
        </listOfReactants>
        <listOfModifiers>
          <modifierSpeciesReference id="sid_2_7_8_8"/>
        </listOfModifiers>
      </reaction>
      <reaction id="MFN1119">
        <listOfReactants>
          <speciesReference id="sid_C00137"/>
          <speciesReference id="sid_C01177"/>
          <speciesReference id="sid_C03546"/>
          <speciesReference id="sid_C04006"/>
          <speciesReference id="sid_C15585"/>
        </listOfReactants>
        <listOfModifiers>
          <modifierSpeciesReference id="sid_3_1_3_25"/>
        </listOfModifiers>
      </reaction>
      <reaction id="MFN1096">
        <listOfReactants>
          <speciesReference id="sid_C00270"/>
          <speciesReference id="sid_C00591"/>
          <speciesReference id="sid_C01200"/>
          <speciesReference id="sid_C06241"/>
        </listOfReactants>
        <listOfModifiers>
          <modifierSpeciesReference id="sid_3_1_3_29"/>
        </listOfModifiers>
      </reaction>
      <reaction id="R04373">
        <listOfReactants>
          <speciesReference id="sid_C04755"/>
          <speciesReference id="sid_C00001"/>
        </listOfReactants>
        <listOfProducts>
          <speciesReference id="sid_C00140"/>
          <speciesReference id="sid_C04010"/>
        </listOfProducts>
        <listOfModifiers>
          <modifierSpeciesReference id="sid_3_1_4_45"/>
        </listOfModifiers>
      </reaction>
      <reaction id="MFN1056">
        <listOfReactants>
          <speciesReference id="sid_C00270"/>
          <speciesReference id="sid_C01290"/>
          <speciesReference id="sid_C02686"/>
          <speciesReference id="sid_C04730"/>
          <speciesReference id="sid_C04884"/>
          <speciesReference id="sid_C04911"/>
          <speciesReference id="sid_C04927"/>
          <speciesReference id="sid_C06128"/>
          <speciesReference id="sid_C06135"/>
          <speciesReference id="sid_C06139"/>
          <speciesReference id="sid_C06140"/>
          <speciesReference id="sid_C06141"/>
          <speciesReference id="sid_G00092"/>
          <speciesReference id="sid_G00108"/>
          <speciesReference id="sid_G00109"/>
          <speciesReference id="sid_G00110"/>
          <speciesReference id="sid_G00111"/>
          <speciesReference id="sid_G00115"/>
          <speciesReference id="sid_G00116"/>
          <speciesReference id="sid_G00117"/>
          <speciesReference id="sid_G00123"/>
          <speciesReference id="sid_G00317"/>
          <speciesReference id="sid_G11121"/>
        </listOfReactants>
        <listOfModifiers>
          <modifierSpeciesReference id="sid_3_2_1_18"/>
        </listOfModifiers>
      </reaction>
      <reaction id="MFN928">
        <listOfReactants>
          <speciesReference id="sid_C00116"/>
          <speciesReference id="sid_C00124"/>
          <speciesReference id="sid_C00221"/>
          <speciesReference id="sid_C00243"/>
          <speciesReference id="sid_C00267"/>
          <speciesReference id="sid_C01190"/>
          <speciesReference id="sid_C01290"/>
          <speciesReference id="sid_C01582"/>
          <speciesReference id="sid_C04884"/>
          <speciesReference id="sid_C04911"/>
          <speciesReference id="sid_C05394"/>
          <speciesReference id="sid_C05396"/>
          <speciesReference id="sid_C05401"/>
          <speciesReference id="sid_C05403"/>
          <speciesReference id="sid_C05796"/>
          <speciesReference id="sid_C06135"/>
          <speciesReference id="sid_C06136"/>
          <speciesReference id="sid_C06373"/>
          <speciesReference id="sid_G00092"/>
          <speciesReference id="sid_G00109"/>
          <speciesReference id="sid_G00110"/>
          <speciesReference id="sid_G00123"/>
          <speciesReference id="sid_G00124"/>
          <speciesReference id="sid_G06780"/>
          <speciesReference id="sid_G10238"/>
          <speciesReference id="sid_G10504"/>
          <speciesReference id="sid_G10517"/>
          <speciesReference id="sid_G10531"/>
          <speciesReference id="sid_G10534"/>
          <speciesReference id="sid_G13032"/>
        </listOfReactants>
        <listOfModifiers>
          <modifierSpeciesReference id="sid_3_2_1_23"/>
        </listOfModifiers>
      </reaction>
      <reaction id="MFN982">
        <listOfReactants>
          <speciesReference id="sid_C00140"/>
          <speciesReference id="sid_C01132"/>
          <speciesReference id="sid_C01290"/>
          <speciesReference id="sid_C01674"/>
          <speciesReference id="sid_C03272"/>
          <speciesReference id="sid_C04730"/>
          <speciesReference id="sid_C04737"/>
          <speciesReference id="sid_C04884"/>
          <speciesReference id="sid_C06135"/>
          <speciesReference id="sid_G00092"/>
          <speciesReference id="sid_G00093"/>
          <speciesReference id="sid_G00094"/>
          <speciesReference id="sid_G00108"/>
          <speciesReference id="sid_G00109"/>
          <speciesReference id="sid_G00123"/>
          <speciesReference id="sid_G06780"/>
          <speciesReference id="sid_G08421"/>
          <speciesReference id="sid_G10336"/>
          <speciesReference id="sid_G13033"/>
        </listOfReactants>
        <listOfModifiers>
          <modifierSpeciesReference id="sid_3_2_1_52"/>
        </listOfModifiers>
      </reaction>
      <reaction id="MFN1145">
        <listOfReactants>
          <speciesReference id="sid_C00140"/>
          <speciesReference id="sid_C00625"/>
          <speciesReference id="sid_C00645"/>
          <speciesReference id="sid_C03000"/>
        </listOfReactants>
        <listOfModifiers>
          <modifierSpeciesReference id="sid_5_1_3_8"/>
        </listOfModifiers>
      </reaction>
    </listOfReactions>
  </model>
</sbml>
