# Supplementary material for: Constructing a fish metabolic network model
Source: Genome Biol. 2010 Nov 29;11(11):R115. doi: 10.1186/gb-2010-11-11-r115 (PMC3156954; doi:10.1186/gb-2010-11-11-r115)
Supplement: Additional file 5 — SBML distribution of MetaFishNet pathways. [file gb-2010-11-11-r115-S5.zip › sbml/mfn1v9path213.xml]

<?xml version="1.0" encoding="UTF-8"?>
<sbml xmlns="http://www.sbml.org/sbml/level2/version4" level="2" version="4">
  <model name="Vitamin H (biotin) metabolism">
    <annotation>a pathway from MetaFishNet project</annotation>
    <listOfSpeciesTypes>
      <speciesType id="enzyme"/>
      <speciesType id="compound"/>
    </listOfSpeciesTypes>
    <listOfSpecies>
      <species id="sid_6_3_4_15_6_3_4_11_6_3_4_9_6_3_4_10_6_2_1_11" name="6.3.4.15;6.3.4.11;6.3.4.9;6.3.4.10;6.2.1.11" speciesType="enzyme"/>
      <species id="sid_3_5_1_12" name="3.5.1.12" speciesType="enzyme"/>
      <species id="sid_C00120" name="C00120" speciesType="compound"/>
      <species id="sid_C00013" name="C00013" speciesType="compound"/>
      <species id="sid_C00020" name="C00020" speciesType="compound"/>
      <species id="sid_C05921" name="C05921" speciesType="compound"/>
      <species id="sid_C00080" name="C00080" speciesType="compound"/>
      <species id="sid_C00002" name="C00002" speciesType="compound"/>
      <species id="sid_C00001" name="C00001" speciesType="compound"/>
      <species id="sid_C00047" name="C00047" speciesType="compound"/>
      <species id="sid_C05552" name="C05552" speciesType="compound"/>
    </listOfSpecies>
    <listOfReactions>
      <reaction id="R01077">
        <listOfReactants>
          <speciesReference id="sid_C05552"/>
          <speciesReference id="sid_C00001"/>
        </listOfReactants>
        <listOfProducts>
          <speciesReference id="sid_C00120"/>
          <speciesReference id="sid_C00047"/>
        </listOfProducts>
        <listOfModifiers>
          <modifierSpeciesReference id="sid_3_5_1_12"/>
        </listOfModifiers>
      </reaction>
      <reaction id="R01074">
        <listOfReactants>
          <speciesReference id="sid_C00002"/>
          <speciesReference id="sid_C00120"/>
        </listOfReactants>
        <listOfProducts>
          <speciesReference id="sid_C00013"/>
          <speciesReference id="sid_C05921"/>
        </listOfProducts>
        <listOfModifiers>
          <modifierSpeciesReference id="sid_6_3_4_15_6_3_4_11_6_3_4_9_6_3_4_10_6_2_1_11"/>
        </listOfModifiers>
      </reaction>
      <reaction id="APOCFm">
        <listOfReactants>
          <speciesReference id="sid_C00047"/>
        </listOfReactants>
        <listOfProducts>
          <speciesReference id="sid_C00080"/>
          <speciesReference id="sid_C00001"/>
        </listOfProducts>
        <listOfModifiers>
          <modifierSpeciesReference/>
        </listOfModifiers>
      </reaction>
      <reaction id="BTNPLm">
        <listOfReactants>
          <speciesReference id="sid_C05921"/>
        </listOfReactants>
        <listOfProducts>
          <speciesReference id="sid_C00020"/>
          <speciesReference id="sid_C00080"/>
        </listOfProducts>
        <listOfModifiers>
          <modifierSpeciesReference/>
        </listOfModifiers>
      </reaction>
    </listOfReactions>
  </model>
</sbml>
