# Supplementary material for: Constructing a fish metabolic network model
Source: Genome Biol. 2010 Nov 29;11(11):R115. doi: 10.1186/gb-2010-11-11-r115 (PMC3156954; doi:10.1186/gb-2010-11-11-r115)
Supplement: Additional file 5 — SBML distribution of MetaFishNet pathways. [file gb-2010-11-11-r115-S5.zip › sbml/mfn1v9path207.xml]

<?xml version="1.0" encoding="UTF-8"?>
<sbml xmlns="http://www.sbml.org/sbml/level2/version4" level="2" version="4">
  <model name="Vitamin B5 - CoA biosynthesis from pantothenate">
    <annotation>a pathway from MetaFishNet project</annotation>
    <listOfSpeciesTypes>
      <speciesType id="enzyme"/>
      <speciesType id="compound"/>
    </listOfSpeciesTypes>
    <listOfSpecies>
      <species id="sid_2_7_1_33" name="2.7.1.33" speciesType="enzyme"/>
      <species id="sid_2_7_1_33_2_7_1_34" name="2.7.1.33;2.7.1.34" speciesType="enzyme"/>
      <species id="sid_3_6_1_9" name="3.6.1.9" speciesType="enzyme"/>
      <species id="sid_2_7_7_3" name="2.7.7.3" speciesType="enzyme"/>
      <species id="sid_3_5_1__" name="3.5.1.-" speciesType="enzyme"/>
      <species id="sid_C00013" name="C00013" speciesType="compound"/>
      <species id="sid_C00020" name="C00020" speciesType="compound"/>
      <species id="sid_C00008" name="C00008" speciesType="compound"/>
      <species id="sid_C04352" name="C04352" speciesType="compound"/>
      <species id="sid_C00002" name="C00002" speciesType="compound"/>
      <species id="sid_C00001" name="C00001" speciesType="compound"/>
      <species id="sid_C04079" name="C04079" speciesType="compound"/>
      <species id="sid_C03492" name="C03492" speciesType="compound"/>
      <species id="sid_C01678" name="C01678" speciesType="compound"/>
      <species id="sid_C00864" name="C00864" speciesType="compound"/>
      <species id="sid_C01134" name="C01134" speciesType="compound"/>
      <species id="sid_C00831" name="C00831" speciesType="compound"/>
      <species id="sid_C00882" name="C00882" speciesType="compound"/>
    </listOfSpecies>
    <listOfReactions>
      <reaction id="R03018">
        <listOfReactants>
          <speciesReference id="sid_C00002"/>
          <speciesReference id="sid_C00864"/>
        </listOfReactants>
        <listOfProducts>
          <speciesReference id="sid_C00008"/>
          <speciesReference id="sid_C03492"/>
        </listOfProducts>
        <listOfModifiers>
          <modifierSpeciesReference id="sid_2_7_1_33"/>
        </listOfModifiers>
      </reaction>
      <reaction id="R04391">
        <listOfReactants>
          <speciesReference id="sid_C00002"/>
          <speciesReference id="sid_C04079"/>
        </listOfReactants>
        <listOfProducts>
          <speciesReference id="sid_C00008"/>
          <speciesReference id="sid_C04352"/>
        </listOfProducts>
        <listOfModifiers>
          <modifierSpeciesReference id="sid_2_7_1_33"/>
        </listOfModifiers>
      </reaction>
      <reaction id="R02971">
        <listOfReactants>
          <speciesReference id="sid_C00002"/>
          <speciesReference id="sid_C00831"/>
        </listOfReactants>
        <listOfProducts>
          <speciesReference id="sid_C00008"/>
          <speciesReference id="sid_C01134"/>
        </listOfProducts>
        <listOfModifiers>
          <modifierSpeciesReference id="sid_2_7_1_33_2_7_1_34"/>
        </listOfModifiers>
      </reaction>
      <reaction id="R03035">
        <listOfReactants>
          <speciesReference id="sid_C00002"/>
          <speciesReference id="sid_C01134"/>
        </listOfReactants>
        <listOfProducts>
          <speciesReference id="sid_C00013"/>
          <speciesReference id="sid_C00882"/>
        </listOfProducts>
        <listOfModifiers>
          <modifierSpeciesReference id="sid_2_7_7_3"/>
        </listOfModifiers>
      </reaction>
      <reaction id="RE2776">
        <listOfReactants>
          <speciesReference id="sid_C00001"/>
          <speciesReference id="sid_C00831"/>
        </listOfReactants>
        <listOfProducts>
          <speciesReference id="sid_C01678"/>
          <speciesReference id="sid_C00864"/>
        </listOfProducts>
        <listOfModifiers>
          <modifierSpeciesReference id="sid_3_5_1__"/>
        </listOfModifiers>
      </reaction>
      <reaction id="R03036">
        <listOfReactants>
          <speciesReference id="sid_C00882"/>
          <speciesReference id="sid_C00001"/>
        </listOfReactants>
        <listOfProducts>
          <speciesReference id="sid_C01134"/>
          <speciesReference id="sid_C00020"/>
        </listOfProducts>
        <listOfModifiers>
          <modifierSpeciesReference id="sid_3_6_1_9"/>
        </listOfModifiers>
      </reaction>
    </listOfReactions>
  </model>
</sbml>
