# Supplementary material for: Constructing a fish metabolic network model
Source: Genome Biol. 2010 Nov 29;11(11):R115. doi: 10.1186/gb-2010-11-11-r115 (PMC3156954; doi:10.1186/gb-2010-11-11-r115)
Supplement: Additional file 5 — SBML distribution of MetaFishNet pathways. [file gb-2010-11-11-r115-S5.zip › sbml/mfn1v9path205.xml]

<?xml version="1.0" encoding="UTF-8"?>
<sbml xmlns="http://www.sbml.org/sbml/level2/version4" level="2" version="4">
  <model name="Vitamin B2 (riboflavin) metabolism">
    <annotation>a pathway from MetaFishNet project</annotation>
    <listOfSpeciesTypes>
      <speciesType id="enzyme"/>
      <speciesType id="compound"/>
    </listOfSpeciesTypes>
    <listOfSpecies>
      <species id="sid_2_7_7_2" name="2.7.7.2" speciesType="enzyme"/>
      <species id="sid_3_6_1_9_3_6_1_18" name="3.6.1.9;3.6.1.18" speciesType="enzyme"/>
      <species id="sid_3_1_3_73" name="3.1.3.73" speciesType="enzyme"/>
      <species id="sid_2_7_1_26" name="2.7.1.26" speciesType="enzyme"/>
      <species id="sid_3_1_3__" name="3.1.3.-" speciesType="enzyme"/>
      <species id="sid_C05775" name="C05775" speciesType="compound"/>
      <species id="sid_C00013" name="C00013" speciesType="compound"/>
      <species id="sid_C04778" name="C04778" speciesType="compound"/>
      <species id="sid_C00016" name="C00016" speciesType="compound"/>
      <species id="sid_C00008" name="C00008" speciesType="compound"/>
      <species id="sid_C00061" name="C00061" speciesType="compound"/>
      <species id="sid_C00255" name="C00255" speciesType="compound"/>
      <species id="sid_C00002" name="C00002" speciesType="compound"/>
      <species id="sid_C00001" name="C00001" speciesType="compound"/>
      <species id="sid_C04732" name="C04732" speciesType="compound"/>
      <species id="sid_C04454" name="C04454" speciesType="compound"/>
      <species id="sid_C00020" name="C00020" speciesType="compound"/>
    </listOfSpecies>
    <listOfReactions>
      <reaction id="R00549">
        <listOfReactants>
          <speciesReference id="sid_C00002"/>
          <speciesReference id="sid_C00255"/>
        </listOfReactants>
        <listOfProducts>
          <speciesReference id="sid_C00008"/>
          <speciesReference id="sid_C00061"/>
        </listOfProducts>
        <listOfModifiers>
          <modifierSpeciesReference id="sid_2_7_1_26"/>
        </listOfModifiers>
      </reaction>
      <reaction id="R00161">
        <listOfReactants>
          <speciesReference id="sid_C00002"/>
          <speciesReference id="sid_C00061"/>
        </listOfReactants>
        <listOfProducts>
          <speciesReference id="sid_C00013"/>
          <speciesReference id="sid_C00016"/>
        </listOfProducts>
        <listOfModifiers>
          <modifierSpeciesReference id="sid_2_7_7_2"/>
        </listOfModifiers>
      </reaction>
      <reaction id="R07280">
        <listOfReactants>
          <speciesReference id="sid_C04454"/>
        </listOfReactants>
        <listOfProducts>
          <speciesReference id="sid_C04732"/>
        </listOfProducts>
        <listOfModifiers>
          <modifierSpeciesReference id="sid_3_1_3__"/>
        </listOfModifiers>
      </reaction>
      <reaction id="R04594">
        <listOfReactants>
          <speciesReference id="sid_C04778"/>
        </listOfReactants>
        <listOfProducts>
          <speciesReference id="sid_C05775"/>
        </listOfProducts>
        <listOfModifiers>
          <modifierSpeciesReference id="sid_3_1_3_73"/>
        </listOfModifiers>
      </reaction>
      <reaction id="R00160">
        <listOfReactants>
          <speciesReference id="sid_C00016"/>
          <speciesReference id="sid_C00001"/>
        </listOfReactants>
        <listOfProducts>
          <speciesReference id="sid_C00020"/>
          <speciesReference id="sid_C00061"/>
        </listOfProducts>
        <listOfModifiers>
          <modifierSpeciesReference id="sid_3_6_1_9_3_6_1_18"/>
        </listOfModifiers>
      </reaction>
    </listOfReactions>
  </model>
</sbml>
