# Supplementary material for: Constructing a fish metabolic network model
Source: Genome Biol. 2010 Nov 29;11(11):R115. doi: 10.1186/gb-2010-11-11-r115 (PMC3156954; doi:10.1186/gb-2010-11-11-r115)
Supplement: Additional file 5 — SBML distribution of MetaFishNet pathways. [file gb-2010-11-11-r115-S5.zip › sbml/mfn1v9path147.xml]

<?xml version="1.0" encoding="UTF-8"?>
<sbml xmlns="http://www.sbml.org/sbml/level2/version4" level="2" version="4">
  <model name="Glycosphingolipid biosynthesis - neolactoseries">
    <annotation>a pathway from MetaFishNet project</annotation>
    <listOfSpeciesTypes>
      <speciesType id="enzyme"/>
      <speciesType id="compound"/>
    </listOfSpeciesTypes>
    <listOfSpecies>
      <species id="sid_2_4_1_37" name="2.4.1.37" speciesType="enzyme"/>
      <species id="sid_2_4_99_8" name="2.4.99.8" speciesType="enzyme"/>
      <species id="sid_2_4_99__" name="2.4.99.-" speciesType="enzyme"/>
      <species id="sid_2_4_1__" name="2.4.1.-" speciesType="enzyme"/>
      <species id="sid_2_4_1_149" name="2.4.1.149" speciesType="enzyme"/>
      <species id="sid_2_4_1_150" name="2.4.1.150" speciesType="enzyme"/>
      <species id="sid_2_4_1_87" name="2.4.1.87" speciesType="enzyme"/>
      <species id="sid_2_4_1_163_2_4_1_149" name="2.4.1.163;2.4.1.149" speciesType="enzyme"/>
      <species id="sid_2_4_1_40" name="2.4.1.40" speciesType="enzyme"/>
      <species id="sid_G00050" name="G00050" speciesType="compound"/>
      <species id="sid_G00066" name="G00066" speciesType="compound"/>
      <species id="sid_C04845" name="C04845" speciesType="compound"/>
      <species id="sid_C04938" name="C04938" speciesType="compound"/>
      <species id="sid_C00015" name="C00015" speciesType="compound"/>
      <species id="sid_C00128" name="C00128" speciesType="compound"/>
      <species id="sid_C04936" name="C04936" speciesType="compound"/>
      <species id="sid_C04922" name="C04922" speciesType="compound"/>
      <species id="sid_C00325" name="C00325" speciesType="compound"/>
      <species id="sid_C00043" name="C00043" speciesType="compound"/>
      <species id="sid_C00055" name="C00055" speciesType="compound"/>
      <species id="sid_C00035" name="C00035" speciesType="compound"/>
      <species id="sid_C00052" name="C00052" speciesType="compound"/>
      <species id="sid_C06132" name="C06132" speciesType="compound"/>
      <species id="sid_C00203" name="C00203" speciesType="compound"/>
    </listOfSpecies>
    <listOfReactions>
      <reaction id="R06021">
        <listOfReactants>
          <speciesReference id="sid_C00052"/>
        </listOfReactants>
        <listOfProducts>
          <speciesReference id="sid_C00015"/>
        </listOfProducts>
        <listOfModifiers>
          <modifierSpeciesReference id="sid_2_4_1__"/>
        </listOfModifiers>
      </reaction>
      <reaction id="R06097">
        <listOfReactants>
          <speciesReference id="sid_C00052"/>
        </listOfReactants>
        <listOfProducts>
          <speciesReference id="sid_C00015"/>
        </listOfProducts>
        <listOfModifiers>
          <modifierSpeciesReference id="sid_2_4_1__"/>
        </listOfModifiers>
      </reaction>
      <reaction id="R06192">
        <listOfReactants>
          <speciesReference id="sid_C00052"/>
        </listOfReactants>
        <listOfProducts>
          <speciesReference id="sid_C00015"/>
        </listOfProducts>
        <listOfModifiers>
          <modifierSpeciesReference id="sid_2_4_1__"/>
        </listOfModifiers>
      </reaction>
      <reaction id="R05977">
        <listOfReactants>
          <speciesReference id="sid_C00052"/>
          <speciesReference id="sid_C04845"/>
        </listOfReactants>
        <listOfProducts>
          <speciesReference id="sid_C00015"/>
          <speciesReference id="sid_C04922"/>
        </listOfProducts>
        <listOfModifiers>
          <modifierSpeciesReference id="sid_2_4_1__"/>
        </listOfModifiers>
      </reaction>
      <reaction id="R06033">
        <listOfReactants>
          <speciesReference id="sid_C00052"/>
          <speciesReference id="sid_C04938"/>
        </listOfReactants>
        <listOfProducts>
          <speciesReference id="sid_C00015"/>
        </listOfProducts>
        <listOfModifiers>
          <modifierSpeciesReference id="sid_2_4_1__"/>
        </listOfModifiers>
      </reaction>
      <reaction id="R06198">
        <listOfReactants>
          <speciesReference id="sid_C00052"/>
          <speciesReference id="sid_C06132"/>
        </listOfReactants>
        <listOfProducts>
          <speciesReference id="sid_C00015"/>
        </listOfProducts>
        <listOfModifiers>
          <modifierSpeciesReference id="sid_2_4_1__"/>
        </listOfModifiers>
      </reaction>
      <reaction id="R06027">
        <listOfReactants>
          <speciesReference id="sid_C00325"/>
        </listOfReactants>
        <listOfProducts>
          <speciesReference id="sid_C00035"/>
        </listOfProducts>
        <listOfModifiers>
          <modifierSpeciesReference id="sid_2_4_1__"/>
        </listOfModifiers>
      </reaction>
      <reaction id="R06221">
        <listOfReactants>
          <speciesReference id="sid_C00325"/>
        </listOfReactants>
        <listOfProducts>
          <speciesReference id="sid_C00035"/>
        </listOfProducts>
        <listOfModifiers>
          <modifierSpeciesReference id="sid_2_4_1__"/>
        </listOfModifiers>
      </reaction>
      <reaction id="R06222">
        <listOfReactants>
          <speciesReference id="sid_C00325"/>
        </listOfReactants>
        <listOfProducts>
          <speciesReference id="sid_C00035"/>
        </listOfProducts>
        <listOfModifiers>
          <modifierSpeciesReference id="sid_2_4_1__"/>
        </listOfModifiers>
      </reaction>
      <reaction id="R06224">
        <listOfReactants>
          <speciesReference id="sid_C00325"/>
        </listOfReactants>
        <listOfProducts>
          <speciesReference id="sid_C00035"/>
        </listOfProducts>
        <listOfModifiers>
          <modifierSpeciesReference id="sid_2_4_1__"/>
        </listOfModifiers>
      </reaction>
      <reaction id="R06227">
        <listOfReactants>
          <speciesReference id="sid_C00325"/>
        </listOfReactants>
        <listOfProducts>
          <speciesReference id="sid_C00035"/>
        </listOfProducts>
        <listOfModifiers>
          <modifierSpeciesReference id="sid_2_4_1__"/>
        </listOfModifiers>
      </reaction>
      <reaction id="R06230">
        <listOfReactants>
          <speciesReference id="sid_C00325"/>
        </listOfReactants>
        <listOfProducts>
          <speciesReference id="sid_C00035"/>
        </listOfProducts>
        <listOfModifiers>
          <modifierSpeciesReference id="sid_2_4_1__"/>
        </listOfModifiers>
      </reaction>
      <reaction id="R05974">
        <listOfReactants>
          <speciesReference id="sid_C00043"/>
        </listOfReactants>
        <listOfProducts>
          <speciesReference id="sid_C00015"/>
        </listOfProducts>
        <listOfModifiers>
          <modifierSpeciesReference id="sid_2_4_1_149"/>
        </listOfModifiers>
      </reaction>
      <reaction id="R06189">
        <listOfReactants>
          <speciesReference id="sid_C00043"/>
        </listOfReactants>
        <listOfProducts>
          <speciesReference id="sid_C00015"/>
        </listOfProducts>
        <listOfModifiers>
          <modifierSpeciesReference id="sid_2_4_1_150"/>
        </listOfModifiers>
      </reaction>
      <reaction id="R04659">
        <listOfReactants>
          <speciesReference id="sid_C00043"/>
          <speciesReference id="sid_C04922"/>
        </listOfReactants>
        <listOfProducts>
          <speciesReference id="sid_C00015"/>
          <speciesReference id="sid_C04938"/>
        </listOfProducts>
        <listOfModifiers>
          <modifierSpeciesReference id="sid_2_4_1_163_2_4_1_149"/>
        </listOfModifiers>
      </reaction>
      <reaction id="R05975">
        <listOfReactants>
          <speciesReference id="sid_G00050"/>
        </listOfReactants>
        <listOfProducts>
          <speciesReference id="sid_G00066"/>
        </listOfProducts>
        <listOfModifiers>
          <modifierSpeciesReference id="sid_2_4_1_163_2_4_1_149"/>
        </listOfModifiers>
      </reaction>
      <reaction id="R06029">
        <listOfReactants>
          <speciesReference id="sid_C00052"/>
        </listOfReactants>
        <listOfProducts>
          <speciesReference id="sid_C00015"/>
        </listOfProducts>
        <listOfModifiers>
          <modifierSpeciesReference id="sid_2_4_1_37"/>
        </listOfModifiers>
      </reaction>
      <reaction id="R06190">
        <listOfReactants>
          <speciesReference id="sid_C00052"/>
        </listOfReactants>
        <listOfProducts>
          <speciesReference id="sid_C00015"/>
        </listOfProducts>
        <listOfModifiers>
          <modifierSpeciesReference id="sid_2_4_1_37"/>
        </listOfModifiers>
      </reaction>
      <reaction id="R06191">
        <listOfReactants>
          <speciesReference id="sid_C00203"/>
        </listOfReactants>
        <listOfProducts>
          <speciesReference id="sid_C00015"/>
        </listOfProducts>
        <listOfModifiers>
          <modifierSpeciesReference id="sid_2_4_1_40"/>
        </listOfModifiers>
      </reaction>
      <reaction id="R06193">
        <listOfReactants>
          <speciesReference id="sid_C00203"/>
        </listOfReactants>
        <listOfProducts>
          <speciesReference id="sid_C00015"/>
        </listOfProducts>
        <listOfModifiers>
          <modifierSpeciesReference id="sid_2_4_1_40"/>
        </listOfModifiers>
      </reaction>
      <reaction id="R06197">
        <listOfReactants>
          <speciesReference id="sid_C00203"/>
        </listOfReactants>
        <listOfProducts>
          <speciesReference id="sid_C00015"/>
        </listOfProducts>
        <listOfModifiers>
          <modifierSpeciesReference id="sid_2_4_1_40"/>
        </listOfModifiers>
      </reaction>
      <reaction id="R06187">
        <listOfReactants>
          <speciesReference id="sid_C00203"/>
        </listOfReactants>
        <listOfProducts>
          <speciesReference id="sid_C00015"/>
          <speciesReference id="sid_C06132"/>
        </listOfProducts>
        <listOfModifiers>
          <modifierSpeciesReference id="sid_2_4_1_40"/>
        </listOfModifiers>
      </reaction>
      <reaction id="R05978">
        <listOfReactants>
          <speciesReference id="sid_C00052"/>
          <speciesReference id="sid_C04922"/>
        </listOfReactants>
        <listOfProducts>
          <speciesReference id="sid_C00015"/>
        </listOfProducts>
        <listOfModifiers>
          <modifierSpeciesReference id="sid_2_4_1_87"/>
        </listOfModifiers>
      </reaction>
      <reaction id="R06216">
        <listOfReactants>
          <speciesReference id="sid_C00128"/>
        </listOfReactants>
        <listOfProducts>
          <speciesReference id="sid_C00055"/>
        </listOfProducts>
        <listOfModifiers>
          <modifierSpeciesReference id="sid_2_4_99__"/>
        </listOfModifiers>
      </reaction>
      <reaction id="R06232">
        <listOfReactants>
          <speciesReference id="sid_C00128"/>
        </listOfReactants>
        <listOfProducts>
          <speciesReference id="sid_C00055"/>
        </listOfProducts>
        <listOfModifiers>
          <modifierSpeciesReference id="sid_2_4_99__"/>
        </listOfModifiers>
      </reaction>
      <reaction id="R06215">
        <listOfReactants>
          <speciesReference id="sid_C00128"/>
          <speciesReference id="sid_C04922"/>
        </listOfReactants>
        <listOfProducts>
          <speciesReference id="sid_C00055"/>
        </listOfProducts>
        <listOfModifiers>
          <modifierSpeciesReference id="sid_2_4_99__"/>
        </listOfModifiers>
      </reaction>
      <reaction id="R06032">
        <listOfReactants>
          <speciesReference id="sid_C00128"/>
          <speciesReference id="sid_C04936"/>
        </listOfReactants>
        <listOfProducts>
          <speciesReference id="sid_C00055"/>
        </listOfProducts>
        <listOfModifiers>
          <modifierSpeciesReference id="sid_2_4_99_8"/>
        </listOfModifiers>
      </reaction>
    </listOfReactions>
  </model>
</sbml>
