# Supplementary material for: Constructing a fish metabolic network model
Source: Genome Biol. 2010 Nov 29;11(11):R115. doi: 10.1186/gb-2010-11-11-r115 (PMC3156954; doi:10.1186/gb-2010-11-11-r115)
Supplement: Additional file 5 — SBML distribution of MetaFishNet pathways. [file gb-2010-11-11-r115-S5.zip › sbml/mfn1v9path124.xml]

<?xml version="1.0" encoding="UTF-8"?>
<sbml xmlns="http://www.sbml.org/sbml/level2/version4" level="2" version="4">
  <model name="CoA Catabolism">
    <annotation>a pathway from MetaFishNet project</annotation>
    <listOfSpeciesTypes>
      <speciesType id="enzyme"/>
      <speciesType id="compound"/>
    </listOfSpeciesTypes>
    <listOfSpecies>
      <species id="sid_C00010" name="C00010" speciesType="compound"/>
      <species id="sid_C01678" name="C01678" speciesType="compound"/>
      <species id="sid_C00020" name="C00020" speciesType="compound"/>
      <species id="sid_C00009" name="C00009" speciesType="compound"/>
      <species id="sid_C00080" name="C00080" speciesType="compound"/>
      <species id="sid_C00001" name="C00001" speciesType="compound"/>
      <species id="sid_C00831" name="C00831" speciesType="compound"/>
      <species id="sid_C00864" name="C00864" speciesType="compound"/>
      <species id="sid_C01134" name="C01134" speciesType="compound"/>
      <species id="sid_C00882" name="C00882" speciesType="compound"/>
    </listOfSpecies>
    <listOfReactions>
      <reaction id="PNTEH">
        <listOfReactants>
          <speciesReference id="sid_C00001"/>
          <speciesReference id="sid_C00831"/>
        </listOfReactants>
        <listOfProducts>
          <speciesReference id="sid_C01678"/>
          <speciesReference id="sid_C00864"/>
        </listOfProducts>
        <listOfModifiers>
          <modifierSpeciesReference/>
        </listOfModifiers>
      </reaction>
      <reaction id="PAN4PP">
        <listOfReactants>
          <speciesReference id="sid_C00001"/>
          <speciesReference id="sid_C01134"/>
        </listOfReactants>
        <listOfProducts>
          <speciesReference id="sid_C00009"/>
          <speciesReference id="sid_C00831"/>
        </listOfProducts>
        <listOfModifiers>
          <modifierSpeciesReference/>
        </listOfModifiers>
      </reaction>
      <reaction id="LAPCOAl">
        <listOfReactants>
          <speciesReference id="sid_C00010"/>
          <speciesReference id="sid_C00001"/>
        </listOfReactants>
        <listOfProducts>
          <speciesReference id="sid_C00882"/>
          <speciesReference id="sid_C00009"/>
        </listOfProducts>
        <listOfModifiers>
          <modifierSpeciesReference/>
        </listOfModifiers>
      </reaction>
      <reaction id="DPCOAPP">
        <listOfReactants>
          <speciesReference id="sid_C00882"/>
          <speciesReference id="sid_C00001"/>
        </listOfReactants>
        <listOfProducts>
          <speciesReference id="sid_C00020"/>
          <speciesReference id="sid_C00080"/>
          <speciesReference id="sid_C01134"/>
        </listOfProducts>
        <listOfModifiers>
          <modifierSpeciesReference/>
        </listOfModifiers>
      </reaction>
    </listOfReactions>
  </model>
</sbml>
