# Supplementary material for: Constructing a fish metabolic network model
Source: Genome Biol. 2010 Nov 29;11(11):R115. doi: 10.1186/gb-2010-11-11-r115 (PMC3156954; doi:10.1186/gb-2010-11-11-r115)
Supplement: Additional file 5 — SBML distribution of MetaFishNet pathways. [file gb-2010-11-11-r115-S5.zip › sbml/mfn1v9path129.xml]

<?xml version="1.0" encoding="UTF-8"?>
<sbml xmlns="http://www.sbml.org/sbml/level2/version4" level="2" version="4">
  <model name="Dynorphin metabolism">
    <annotation>a pathway from MetaFishNet project</annotation>
    <listOfSpeciesTypes>
      <speciesType id="enzyme"/>
      <speciesType id="compound"/>
    </listOfSpeciesTypes>
    <listOfSpecies>
      <species id="sid_3_4_24_15" name="3.4.24.15" speciesType="enzyme"/>
      <species id="sid_3_4_24_16" name="3.4.24.16" speciesType="enzyme"/>
      <species id="sid_CE2751" name="CE2751" speciesType="compound"/>
      <species id="sid_CE2859" name="CE2859" speciesType="compound"/>
      <species id="sid_CE4754" name="CE4754" speciesType="compound"/>
      <species id="sid_C00001" name="C00001" speciesType="compound"/>
      <species id="sid_CE2858" name="CE2858" speciesType="compound"/>
      <species id="sid_CE2891" name="CE2891" speciesType="compound"/>
      <species id="sid_CE2890" name="CE2890" speciesType="compound"/>
      <species id="sid_CE4753" name="CE4753" speciesType="compound"/>
      <species id="sid_CE4716" name="CE4716" speciesType="compound"/>
    </listOfSpecies>
    <listOfReactions>
      <reaction id="RE1063">
        <listOfReactants>
          <speciesReference id="sid_C00001"/>
          <speciesReference id="sid_CE2858"/>
        </listOfReactants>
        <listOfProducts>
          <speciesReference id="sid_CE2751"/>
          <speciesReference id="sid_CE2890"/>
        </listOfProducts>
        <listOfModifiers>
          <modifierSpeciesReference id="sid_3_4_24_15"/>
        </listOfModifiers>
      </reaction>
      <reaction id="RE1064">
        <listOfReactants>
          <speciesReference id="sid_C00001"/>
          <speciesReference id="sid_CE2891"/>
        </listOfReactants>
        <listOfProducts>
          <speciesReference id="sid_CE2751"/>
          <speciesReference id="sid_CE4753"/>
          <speciesReference id="sid_CE4754"/>
        </listOfProducts>
        <listOfModifiers>
          <modifierSpeciesReference id="sid_3_4_24_15"/>
        </listOfModifiers>
      </reaction>
      <reaction id="RE0904">
        <listOfReactants>
          <speciesReference id="sid_C00001"/>
          <speciesReference id="sid_CE2859"/>
        </listOfReactants>
        <listOfProducts>
          <speciesReference id="sid_CE2858"/>
          <speciesReference id="sid_CE4716"/>
        </listOfProducts>
        <listOfModifiers>
          <modifierSpeciesReference id="sid_3_4_24_16"/>
        </listOfModifiers>
      </reaction>
    </listOfReactions>
  </model>
</sbml>
