# Supplementary material for: Constructing a fish metabolic network model
Source: Genome Biol. 2010 Nov 29;11(11):R115. doi: 10.1186/gb-2010-11-11-r115 (PMC3156954; doi:10.1186/gb-2010-11-11-r115)
Supplement: Additional file 5 — SBML distribution of MetaFishNet pathways. [file gb-2010-11-11-r115-S5.zip › sbml/mfn1v9path123.xml]

<?xml version="1.0" encoding="UTF-8"?>
<sbml xmlns="http://www.sbml.org/sbml/level2/version4" level="2" version="4">
  <model name="Chondroitin sulfate degradation">
    <annotation>a pathway from MetaFishNet project</annotation>
    <listOfSpeciesTypes>
      <speciesType id="enzyme"/>
      <speciesType id="compound"/>
    </listOfSpeciesTypes>
    <listOfSpecies>
      <species id="sid_3_2_1_76" name="3.2.1.76" speciesType="enzyme"/>
      <species id="sid_3_2_1_31" name="3.2.1.31" speciesType="enzyme"/>
      <species id="sid_3_2_1_52" name="3.2.1.52" speciesType="enzyme"/>
      <species id="sid_cs_b_deg1" name="cs_b_deg1" speciesType="compound"/>
      <species id="sid_cs_b_deg3" name="cs_b_deg3" speciesType="compound"/>
      <species id="sid_cs_b_deg2" name="cs_b_deg2" speciesType="compound"/>
      <species id="sid_C00124" name="C00124" speciesType="compound"/>
      <species id="sid_C00001" name="C00001" speciesType="compound"/>
      <species id="sid_cs_d_deg3" name="cs_d_deg3" speciesType="compound"/>
      <species id="sid_cs_d_deg2" name="cs_d_deg2" speciesType="compound"/>
      <species id="sid_cs_d_deg1" name="cs_d_deg1" speciesType="compound"/>
      <species id="sid_cs_d_deg6" name="cs_d_deg6" speciesType="compound"/>
      <species id="sid_cs_d_deg5" name="cs_d_deg5" speciesType="compound"/>
      <species id="sid_cs_d_deg4" name="cs_d_deg4" speciesType="compound"/>
      <species id="sid_C06472" name="C06472" speciesType="compound"/>
      <species id="sid_C00191" name="C00191" speciesType="compound"/>
      <species id="sid_C00059" name="C00059" speciesType="compound"/>
      <species id="sid_cs_e_deg2" name="cs_e_deg2" speciesType="compound"/>
      <species id="sid_cs_e_deg3" name="cs_e_deg3" speciesType="compound"/>
      <species id="sid_cs_e_deg4" name="cs_e_deg4" speciesType="compound"/>
      <species id="sid_cs_e_deg6" name="cs_e_deg6" speciesType="compound"/>
      <species id="sid_cs_e_deg7" name="cs_e_deg7" speciesType="compound"/>
      <species id="sid_cs_c_deg4" name="cs_c_deg4" speciesType="compound"/>
      <species id="sid_cs_c_deg5" name="cs_c_deg5" speciesType="compound"/>
      <species id="sid_cs_c_deg2" name="cs_c_deg2" speciesType="compound"/>
      <species id="sid_cs_c_deg3" name="cs_c_deg3" speciesType="compound"/>
      <species id="sid_cs_c_deg1" name="cs_c_deg1" speciesType="compound"/>
      <species id="sid_cs_a_deg4" name="cs_a_deg4" speciesType="compound"/>
      <species id="sid_cs_a_deg5" name="cs_a_deg5" speciesType="compound"/>
      <species id="sid_cs_a_deg1" name="cs_a_deg1" speciesType="compound"/>
      <species id="sid_cs_a_deg2" name="cs_a_deg2" speciesType="compound"/>
      <species id="sid_cs_a_deg3" name="cs_a_deg3" speciesType="compound"/>
      <species id="sid_C01132" name="C01132" speciesType="compound"/>
      <species id="sid_C00080" name="C00080" speciesType="compound"/>
      <species id="sid_C00181" name="C00181" speciesType="compound"/>
    </listOfSpecies>
    <listOfReactions>
      <reaction id="GLCAASE4ly">
        <listOfReactants>
          <speciesReference id="sid_cs_a_deg2"/>
          <speciesReference id="sid_C00001"/>
        </listOfReactants>
        <listOfProducts>
          <speciesReference id="sid_cs_a_deg3"/>
          <speciesReference id="sid_C00191"/>
        </listOfProducts>
        <listOfModifiers>
          <modifierSpeciesReference id="sid_3_2_1_31"/>
        </listOfModifiers>
      </reaction>
      <reaction id="GLCAASE5ly">
        <listOfReactants>
          <speciesReference id="sid_cs_c_deg2"/>
          <speciesReference id="sid_C00001"/>
        </listOfReactants>
        <listOfProducts>
          <speciesReference id="sid_cs_c_deg3"/>
          <speciesReference id="sid_C00191"/>
        </listOfProducts>
        <listOfModifiers>
          <modifierSpeciesReference id="sid_3_2_1_31"/>
        </listOfModifiers>
      </reaction>
      <reaction id="GLCAASE6ly">
        <listOfReactants>
          <speciesReference id="sid_cs_d_deg3"/>
          <speciesReference id="sid_C00001"/>
        </listOfReactants>
        <listOfProducts>
          <speciesReference id="sid_cs_d_deg4"/>
          <speciesReference id="sid_C00191"/>
        </listOfProducts>
        <listOfModifiers>
          <modifierSpeciesReference id="sid_3_2_1_31"/>
        </listOfModifiers>
      </reaction>
      <reaction id="GLCAASE7ly">
        <listOfReactants>
          <speciesReference id="sid_cs_e_deg3"/>
          <speciesReference id="sid_C00001"/>
        </listOfReactants>
        <listOfProducts>
          <speciesReference id="sid_cs_e_deg4"/>
          <speciesReference id="sid_C00191"/>
        </listOfProducts>
        <listOfModifiers>
          <modifierSpeciesReference id="sid_3_2_1_31"/>
        </listOfModifiers>
      </reaction>
      <reaction id="NACHEX1ly">
        <listOfReactants>
          <speciesReference id="sid_cs_a_deg1"/>
          <speciesReference id="sid_C00001"/>
        </listOfReactants>
        <listOfProducts>
          <speciesReference id="sid_C01132"/>
          <speciesReference id="sid_cs_a_deg2"/>
        </listOfProducts>
        <listOfModifiers>
          <modifierSpeciesReference id="sid_3_2_1_52"/>
        </listOfModifiers>
      </reaction>
      <reaction id="NACHEX2ly">
        <listOfReactants>
          <speciesReference id="sid_cs_a_deg4"/>
          <speciesReference id="sid_C00001"/>
        </listOfReactants>
        <listOfProducts>
          <speciesReference id="sid_C01132"/>
          <speciesReference id="sid_cs_a_deg5"/>
        </listOfProducts>
        <listOfModifiers>
          <modifierSpeciesReference id="sid_3_2_1_52"/>
        </listOfModifiers>
      </reaction>
      <reaction id="NACHEX3ly">
        <listOfReactants>
          <speciesReference id="sid_cs_b_deg1"/>
          <speciesReference id="sid_C00001"/>
        </listOfReactants>
        <listOfProducts>
          <speciesReference id="sid_C01132"/>
          <speciesReference id="sid_cs_b_deg2"/>
        </listOfProducts>
        <listOfModifiers>
          <modifierSpeciesReference id="sid_3_2_1_52"/>
        </listOfModifiers>
      </reaction>
      <reaction id="NACHEX4ly">
        <listOfReactants>
          <speciesReference id="sid_cs_c_deg1"/>
          <speciesReference id="sid_C00001"/>
        </listOfReactants>
        <listOfProducts>
          <speciesReference id="sid_C01132"/>
          <speciesReference id="sid_cs_c_deg2"/>
        </listOfProducts>
        <listOfModifiers>
          <modifierSpeciesReference id="sid_3_2_1_52"/>
        </listOfModifiers>
      </reaction>
      <reaction id="NACHEX5ly">
        <listOfReactants>
          <speciesReference id="sid_cs_c_deg4"/>
          <speciesReference id="sid_C00001"/>
        </listOfReactants>
        <listOfProducts>
          <speciesReference id="sid_C01132"/>
          <speciesReference id="sid_cs_c_deg5"/>
        </listOfProducts>
        <listOfModifiers>
          <modifierSpeciesReference id="sid_3_2_1_52"/>
        </listOfModifiers>
      </reaction>
      <reaction id="NACHEX6ly">
        <listOfReactants>
          <speciesReference id="sid_cs_d_deg1"/>
          <speciesReference id="sid_C00001"/>
        </listOfReactants>
        <listOfProducts>
          <speciesReference id="sid_C01132"/>
          <speciesReference id="sid_cs_d_deg2"/>
        </listOfProducts>
        <listOfModifiers>
          <modifierSpeciesReference id="sid_3_2_1_52"/>
        </listOfModifiers>
      </reaction>
      <reaction id="NACHEX7ly">
        <listOfReactants>
          <speciesReference id="sid_cs_d_deg5"/>
          <speciesReference id="sid_C00001"/>
        </listOfReactants>
        <listOfProducts>
          <speciesReference id="sid_C01132"/>
          <speciesReference id="sid_cs_d_deg6"/>
        </listOfProducts>
        <listOfModifiers>
          <modifierSpeciesReference id="sid_3_2_1_52"/>
        </listOfModifiers>
      </reaction>
      <reaction id="NACHEX8ly">
        <listOfReactants>
          <speciesReference id="sid_cs_e_deg2"/>
          <speciesReference id="sid_C00001"/>
        </listOfReactants>
        <listOfProducts>
          <speciesReference id="sid_C01132"/>
          <speciesReference id="sid_cs_e_deg3"/>
        </listOfProducts>
        <listOfModifiers>
          <modifierSpeciesReference id="sid_3_2_1_52"/>
        </listOfModifiers>
      </reaction>
      <reaction id="NACHEX9ly">
        <listOfReactants>
          <speciesReference id="sid_cs_e_deg6"/>
          <speciesReference id="sid_C00001"/>
        </listOfReactants>
        <listOfProducts>
          <speciesReference id="sid_C01132"/>
          <speciesReference id="sid_cs_e_deg7"/>
        </listOfProducts>
        <listOfModifiers>
          <modifierSpeciesReference id="sid_3_2_1_52"/>
        </listOfModifiers>
      </reaction>
      <reaction id="IDOAASE4ly">
        <listOfReactants>
          <speciesReference id="sid_cs_b_deg3"/>
          <speciesReference id="sid_C00001"/>
        </listOfReactants>
        <listOfProducts>
          <speciesReference id="sid_cs_a_deg3"/>
          <speciesReference id="sid_C06472"/>
        </listOfProducts>
        <listOfModifiers>
          <modifierSpeciesReference id="sid_3_2_1_76"/>
        </listOfModifiers>
      </reaction>
      <reaction id="LINKDEG2ly">
        <listOfReactants>
          <speciesReference id="sid_C00001"/>
        </listOfReactants>
        <listOfProducts>
          <speciesReference id="sid_C00124"/>
          <speciesReference id="sid_C00191"/>
          <speciesReference id="sid_C00080"/>
          <speciesReference id="sid_C00059"/>
          <speciesReference id="sid_C00181"/>
        </listOfProducts>
        <listOfModifiers>
          <modifierSpeciesReference/>
        </listOfModifiers>
      </reaction>
      <reaction id="NACHEXA1ly">
        <listOfReactants>
          <speciesReference id="sid_C00001"/>
        </listOfReactants>
        <listOfProducts>
          <speciesReference id="sid_C01132"/>
          <speciesReference id="sid_C00080"/>
          <speciesReference id="sid_C00059"/>
        </listOfProducts>
        <listOfModifiers>
          <modifierSpeciesReference/>
        </listOfModifiers>
      </reaction>
    </listOfReactions>
  </model>
</sbml>
