# Supplementary material for: Constructing a fish metabolic network model
Source: Genome Biol. 2010 Nov 29;11(11):R115. doi: 10.1186/gb-2010-11-11-r115 (PMC3156954; doi:10.1186/gb-2010-11-11-r115)
Supplement: Additional file 5 — SBML distribution of MetaFishNet pathways. [file gb-2010-11-11-r115-S5.zip › sbml/mfn1v9path175.xml]

<?xml version="1.0" encoding="UTF-8"?>
<sbml xmlns="http://www.sbml.org/sbml/level2/version4" level="2" version="4">
  <model name="Phosphatidylinositol phosphate metabolism">
    <annotation>a pathway from MetaFishNet project</annotation>
    <listOfSpeciesTypes>
      <speciesType id="enzyme"/>
      <speciesType id="compound"/>
    </listOfSpeciesTypes>
    <listOfSpecies>
      <species id="sid_3_1_3_67" name="3.1.3.67" speciesType="enzyme"/>
      <species id="sid_3_1_3_25" name="3.1.3.25" speciesType="enzyme"/>
      <species id="sid_4_6_1_13" name="4.6.1.13" speciesType="enzyme"/>
      <species id="sid_3_1_4_11" name="3.1.4.11" speciesType="enzyme"/>
      <species id="sid_3_5_1_89" name="3.5.1.89" speciesType="enzyme"/>
      <species id="sid_3_1_3___2_3_1_41_3_1_3_66" name="3.1.3.-;2.3.1.41;3.1.3.66" speciesType="enzyme"/>
      <species id="sid_2_4_1_198" name="2.4.1.198" speciesType="enzyme"/>
      <species id="sid_2_4_1__" name="2.4.1.-" speciesType="enzyme"/>
      <species id="sid_3_1_3_67_3_1_3__" name="3.1.3.67;3.1.3.-" speciesType="enzyme"/>
      <species id="sid_3_1_3_56" name="3.1.3.56" speciesType="enzyme"/>
      <species id="sid_3_1_3_57" name="3.1.3.57" speciesType="enzyme"/>
      <species id="sid_2_7_1_153" name="2.7.1.153" speciesType="enzyme"/>
      <species id="sid_2_7_1_137" name="2.7.1.137" speciesType="enzyme"/>
      <species id="sid_3_1_3__" name="3.1.3.-" speciesType="enzyme"/>
      <species id="sid_3_1_4_4" name="3.1.4.4" speciesType="enzyme"/>
      <species id="sid_3_1_4_3" name="3.1.4.3" speciesType="enzyme"/>
      <species id="sid_2_7_1___2_7_1_68" name="2.7.1.-;2.7.1.68" speciesType="enzyme"/>
      <species id="sid_3_2_1_22" name="3.2.1.22" speciesType="enzyme"/>
      <species id="sid_2_7_1_67" name="2.7.1.67" speciesType="enzyme"/>
      <species id="sid_2_7_1___2_7_1_158" name="2.7.1.-;2.7.1.158" speciesType="enzyme"/>
      <species id="sid_2_7_1_68" name="2.7.1.68" speciesType="enzyme"/>
      <species id="sid_5_5_1_4" name="5.5.1.4" speciesType="enzyme"/>
      <species id="sid_2_3_1__" name="2.3.1.-" speciesType="enzyme"/>
      <species id="sid_2_7_1_149" name="2.7.1.149" speciesType="enzyme"/>
      <species id="sid_2_7_8_11" name="2.7.8.11" speciesType="enzyme"/>
      <species id="sid_CE5647" name="CE5647" speciesType="compound"/>
      <species id="sid_CE5646" name="CE5646" speciesType="compound"/>
      <species id="sid_pail45p_hs" name="pail45p_hs" speciesType="compound"/>
      <species id="sid_C00124" name="C00124" speciesType="compound"/>
      <species id="sid_C01245" name="C01245" speciesType="compound"/>
      <species id="sid_C00346" name="C00346" speciesType="compound"/>
      <species id="sid_C00008" name="C00008" speciesType="compound"/>
      <species id="sid_C00002" name="C00002" speciesType="compound"/>
      <species id="sid_C00001" name="C00001" speciesType="compound"/>
      <species id="sid_CE5648" name="CE5648" speciesType="compound"/>
      <species id="sid_C00033" name="C00033" speciesType="compound"/>
      <species id="sid_CE5101" name="CE5101" speciesType="compound"/>
      <species id="sid_C01284" name="C01284" speciesType="compound"/>
      <species id="sid_C01288" name="C01288" speciesType="compound"/>
      <species id="sid_C04549" name="C04549" speciesType="compound"/>
      <species id="sid_pail_hs" name="pail_hs" speciesType="compound"/>
      <species id="sid_C00110" name="C00110" speciesType="compound"/>
      <species id="sid_C04299" name="C04299" speciesType="compound"/>
      <species id="sid_C01220" name="C01220" speciesType="compound"/>
      <species id="sid_G00143" name="G00143" speciesType="compound"/>
      <species id="sid_C04637" name="C04637" speciesType="compound"/>
      <species id="sid_C00009" name="C00009" speciesType="compound"/>
      <species id="sid_C00416" name="C00416" speciesType="compound"/>
      <species id="sid_C00055" name="C00055" speciesType="compound"/>
      <species id="sid_G10610" name="G10610" speciesType="compound"/>
      <species id="sid_C00641" name="C00641" speciesType="compound"/>
      <species id="sid_C01243" name="C01243" speciesType="compound"/>
      <species id="sid_C03546" name="C03546" speciesType="compound"/>
      <species id="sid_C00092" name="C00092" speciesType="compound"/>
      <species id="sid_C04062" name="C04062" speciesType="compound"/>
      <species id="sid_C01204" name="C01204" speciesType="compound"/>
      <species id="sid_C00010" name="C00010" speciesType="compound"/>
      <species id="sid_C05981" name="C05981" speciesType="compound"/>
      <species id="sid_C00015" name="C00015" speciesType="compound"/>
      <species id="sid_C03862" name="C03862" speciesType="compound"/>
      <species id="sid_C00137" name="C00137" speciesType="compound"/>
      <species id="sid_CE5964" name="CE5964" speciesType="compound"/>
      <species id="sid_CE5965" name="CE5965" speciesType="compound"/>
      <species id="sid_C00154" name="C00154" speciesType="compound"/>
      <species id="sid_CE5645" name="CE5645" speciesType="compound"/>
      <species id="sid_C00350" name="C00350" speciesType="compound"/>
      <species id="sid_CE5649" name="CE5649" speciesType="compound"/>
      <species id="sid_CE5650" name="CE5650" speciesType="compound"/>
      <species id="sid_C11557" name="C11557" speciesType="compound"/>
      <species id="sid_CE5529" name="CE5529" speciesType="compound"/>
      <species id="sid_C00269" name="C00269" speciesType="compound"/>
      <species id="sid_C01235" name="C01235" speciesType="compound"/>
      <species id="sid_C04063" name="C04063" speciesType="compound"/>
      <species id="sid_C00080" name="C00080" speciesType="compound"/>
      <species id="sid_C00249" name="C00249" speciesType="compound"/>
      <species id="sid_dag_hs" name="dag_hs" speciesType="compound"/>
      <species id="sid_CE5132" name="CE5132" speciesType="compound"/>
      <species id="sid_C01177" name="C01177" speciesType="compound"/>
      <species id="sid_C00043" name="C00043" speciesType="compound"/>
      <species id="sid_C00165" name="C00165" speciesType="compound"/>
      <species id="sid_C04248" name="C04248" speciesType="compound"/>
      <species id="sid_C00040" name="C00040" speciesType="compound"/>
      <species id="sid_C01277" name="C01277" speciesType="compound"/>
      <species id="sid_C01272" name="C01272" speciesType="compound"/>
      <species id="sid_C01194" name="C01194" speciesType="compound"/>
      <species id="sid_C04006" name="C04006" speciesType="compound"/>
    </listOfSpecies>
    <listOfReactions>
      <reaction id="RE3029">
        <listOfReactants>
          <speciesReference id="sid_C00040"/>
          <speciesReference id="sid_CE5529"/>
        </listOfReactants>
        <listOfProducts>
          <speciesReference id="sid_C00010"/>
          <speciesReference id="sid_CE5646"/>
        </listOfProducts>
        <listOfModifiers>
          <modifierSpeciesReference id="sid_2_3_1__"/>
        </listOfModifiers>
      </reaction>
      <reaction id="RE3032">
        <listOfReactants>
          <speciesReference id="sid_C00346"/>
          <speciesReference id="sid_C00080"/>
          <speciesReference id="sid_CE5647"/>
        </listOfReactants>
        <listOfProducts>
          <speciesReference id="sid_C00001"/>
          <speciesReference id="sid_CE5648"/>
        </listOfProducts>
        <listOfModifiers>
          <modifierSpeciesReference id="sid_2_4_1__"/>
        </listOfModifiers>
      </reaction>
      <reaction id="RE3049">
        <listOfReactants>
          <speciesReference id="sid_C00346"/>
          <speciesReference id="sid_C00080"/>
          <speciesReference id="sid_CE5964"/>
        </listOfReactants>
        <listOfProducts>
          <speciesReference id="sid_C00001"/>
          <speciesReference id="sid_CE5965"/>
        </listOfProducts>
        <listOfModifiers>
          <modifierSpeciesReference id="sid_2_4_1__"/>
        </listOfModifiers>
      </reaction>
      <reaction id="RE3048">
        <listOfReactants>
          <speciesReference id="sid_C00350"/>
          <speciesReference id="sid_CE5650"/>
        </listOfReactants>
        <listOfProducts>
          <speciesReference id="sid_C00641"/>
          <speciesReference id="sid_CE5964"/>
        </listOfProducts>
        <listOfModifiers>
          <modifierSpeciesReference id="sid_2_4_1__"/>
        </listOfModifiers>
      </reaction>
      <reaction id="RE3027">
        <listOfReactants>
          <speciesReference id="sid_C03862"/>
          <speciesReference id="sid_CE5648"/>
        </listOfReactants>
        <listOfProducts>
          <speciesReference id="sid_C00110"/>
          <speciesReference id="sid_C00080"/>
          <speciesReference id="sid_CE5649"/>
        </listOfProducts>
        <listOfModifiers>
          <modifierSpeciesReference id="sid_2_4_1__"/>
        </listOfModifiers>
      </reaction>
      <reaction id="RE3026">
        <listOfReactants>
          <speciesReference id="sid_C03862"/>
          <speciesReference id="sid_CE5649"/>
        </listOfReactants>
        <listOfProducts>
          <speciesReference id="sid_C00110"/>
          <speciesReference id="sid_CE5650"/>
        </listOfProducts>
        <listOfModifiers>
          <modifierSpeciesReference id="sid_2_4_1__"/>
        </listOfModifiers>
      </reaction>
      <reaction id="R02654">
        <listOfReactants>
          <speciesReference id="sid_C00043"/>
          <speciesReference id="sid_C01194"/>
        </listOfReactants>
        <listOfProducts>
          <speciesReference id="sid_C00015"/>
          <speciesReference id="sid_C01288"/>
        </listOfProducts>
        <listOfModifiers>
          <modifierSpeciesReference id="sid_2_4_1_198"/>
        </listOfModifiers>
      </reaction>
      <reaction id="R05916">
        <listOfReactants>
          <speciesReference id="sid_C01194"/>
          <speciesReference id="sid_G10610"/>
        </listOfReactants>
        <listOfProducts>
          <speciesReference id="sid_G00143"/>
        </listOfProducts>
        <listOfModifiers>
          <modifierSpeciesReference id="sid_2_4_1_198"/>
        </listOfModifiers>
      </reaction>
      <reaction id="PIACGT">
        <listOfReactants>
          <speciesReference id="sid_pail_hs"/>
          <speciesReference id="sid_C00043"/>
        </listOfReactants>
        <listOfProducts>
          <speciesReference id="sid_C01288"/>
          <speciesReference id="sid_C00080"/>
          <speciesReference id="sid_C00015"/>
        </listOfProducts>
        <listOfModifiers>
          <modifierSpeciesReference id="sid_2_4_1_198"/>
        </listOfModifiers>
      </reaction>
      <reaction id="R03362">
        <listOfReactants>
          <speciesReference id="sid_C00002"/>
          <speciesReference id="sid_C01194"/>
        </listOfReactants>
        <listOfProducts>
          <speciesReference id="sid_C00008"/>
          <speciesReference id="sid_C04549"/>
        </listOfProducts>
        <listOfModifiers>
          <modifierSpeciesReference id="sid_2_7_1_137"/>
        </listOfModifiers>
      </reaction>
      <reaction id="RE2973">
        <listOfReactants>
          <speciesReference id="sid_C00002"/>
          <speciesReference id="sid_CE5101"/>
        </listOfReactants>
        <listOfProducts>
          <speciesReference id="sid_C00008"/>
          <speciesReference id="sid_C00080"/>
          <speciesReference id="sid_CE5132"/>
        </listOfProducts>
        <listOfModifiers>
          <modifierSpeciesReference id="sid_2_7_1_137"/>
        </listOfModifiers>
      </reaction>
      <reaction id="MFN913">
        <listOfReactants>
          <speciesReference id="sid_C04637"/>
          <speciesReference id="sid_C11557"/>
        </listOfReactants>
        <listOfModifiers>
          <modifierSpeciesReference id="sid_2_7_1_149"/>
        </listOfModifiers>
      </reaction>
      <reaction id="R04545">
        <listOfReactants>
          <speciesReference id="sid_C00002"/>
          <speciesReference id="sid_C04637"/>
        </listOfReactants>
        <listOfProducts>
          <speciesReference id="sid_C00008"/>
          <speciesReference id="sid_C05981"/>
        </listOfProducts>
        <listOfModifiers>
          <modifierSpeciesReference id="sid_2_7_1_153"/>
        </listOfModifiers>
      </reaction>
      <reaction id="R05202">
        <listOfReactants>
          <speciesReference id="sid_C01284"/>
        </listOfReactants>
        <listOfProducts>
          <speciesReference id="sid_C01204"/>
        </listOfProducts>
        <listOfModifiers>
          <modifierSpeciesReference id="sid_2_7_1___2_7_1_158"/>
        </listOfModifiers>
      </reaction>
      <reaction id="RE1278">
        <listOfReactants>
          <speciesReference id="sid_C00002"/>
          <speciesReference id="sid_C04549"/>
        </listOfReactants>
        <listOfProducts>
          <speciesReference id="sid_C00008"/>
          <speciesReference id="sid_C00080"/>
          <speciesReference id="sid_C04063"/>
        </listOfProducts>
        <listOfModifiers>
          <modifierSpeciesReference id="sid_2_7_1___2_7_1_68"/>
        </listOfModifiers>
      </reaction>
      <reaction id="R03361">
        <listOfReactants>
          <speciesReference id="sid_C00002"/>
          <speciesReference id="sid_C01194"/>
        </listOfReactants>
        <listOfProducts>
          <speciesReference id="sid_C00008"/>
          <speciesReference id="sid_C01277"/>
        </listOfProducts>
        <listOfModifiers>
          <modifierSpeciesReference id="sid_2_7_1_67"/>
        </listOfModifiers>
      </reaction>
      <reaction id="RE2972">
        <listOfReactants>
          <speciesReference id="sid_C00002"/>
          <speciesReference id="sid_CE5101"/>
        </listOfReactants>
        <listOfProducts>
          <speciesReference id="sid_C00008"/>
          <speciesReference id="sid_C04637"/>
          <speciesReference id="sid_C00080"/>
        </listOfProducts>
        <listOfModifiers>
          <modifierSpeciesReference id="sid_2_7_1_67"/>
        </listOfModifiers>
      </reaction>
      <reaction id="RE1441">
        <listOfReactants>
          <speciesReference id="sid_C00002"/>
          <speciesReference id="sid_C01194"/>
        </listOfReactants>
        <listOfProducts>
          <speciesReference id="sid_C00008"/>
          <speciesReference id="sid_C00080"/>
          <speciesReference id="sid_CE5101"/>
        </listOfProducts>
        <listOfModifiers>
          <modifierSpeciesReference id="sid_2_7_1_68"/>
        </listOfModifiers>
      </reaction>
      <reaction id="R03469">
        <listOfReactants>
          <speciesReference id="sid_C00002"/>
          <speciesReference id="sid_C01277"/>
        </listOfReactants>
        <listOfProducts>
          <speciesReference id="sid_C00008"/>
          <speciesReference id="sid_C04637"/>
        </listOfProducts>
        <listOfModifiers>
          <modifierSpeciesReference id="sid_2_7_1_68"/>
        </listOfModifiers>
      </reaction>
      <reaction id="RE1957">
        <listOfReactants>
          <speciesReference id="sid_C00002"/>
          <speciesReference id="sid_C04063"/>
        </listOfReactants>
        <listOfProducts>
          <speciesReference id="sid_C00008"/>
          <speciesReference id="sid_C00080"/>
          <speciesReference id="sid_C05981"/>
        </listOfProducts>
        <listOfModifiers>
          <modifierSpeciesReference id="sid_2_7_1_68"/>
        </listOfModifiers>
      </reaction>
      <reaction id="RE2974">
        <listOfReactants>
          <speciesReference id="sid_C00002"/>
          <speciesReference id="sid_C04549"/>
        </listOfReactants>
        <listOfProducts>
          <speciesReference id="sid_C00008"/>
          <speciesReference id="sid_C00080"/>
          <speciesReference id="sid_CE5132"/>
        </listOfProducts>
        <listOfModifiers>
          <modifierSpeciesReference id="sid_2_7_1_68"/>
        </listOfModifiers>
      </reaction>
      <reaction id="R01802">
        <listOfReactants>
          <speciesReference id="sid_C00269"/>
          <speciesReference id="sid_C00137"/>
        </listOfReactants>
        <listOfProducts>
          <speciesReference id="sid_C00055"/>
          <speciesReference id="sid_C01194"/>
        </listOfProducts>
        <listOfModifiers>
          <modifierSpeciesReference id="sid_2_7_8_11"/>
        </listOfModifiers>
      </reaction>
      <reaction id="RE3270">
        <listOfReactants>
          <speciesReference id="sid_C00001"/>
          <speciesReference id="sid_C04549"/>
        </listOfReactants>
        <listOfProducts>
          <speciesReference id="sid_C01194"/>
          <speciesReference id="sid_C00009"/>
        </listOfProducts>
        <listOfModifiers>
          <modifierSpeciesReference id="sid_3_1_3__"/>
        </listOfModifiers>
      </reaction>
      <reaction id="RE1447">
        <listOfReactants>
          <speciesReference id="sid_C00001"/>
          <speciesReference id="sid_C04637"/>
        </listOfReactants>
        <listOfProducts>
          <speciesReference id="sid_C00009"/>
          <speciesReference id="sid_CE5101"/>
        </listOfProducts>
        <listOfModifiers>
          <modifierSpeciesReference id="sid_3_1_3___2_3_1_41_3_1_3_66"/>
        </listOfModifiers>
      </reaction>
      <reaction id="R01185">
        <listOfReactants>
          <speciesReference id="sid_C01177"/>
          <speciesReference id="sid_C00001"/>
        </listOfReactants>
        <listOfProducts>
          <speciesReference id="sid_C00137"/>
          <speciesReference id="sid_C00009"/>
        </listOfProducts>
        <listOfModifiers>
          <modifierSpeciesReference id="sid_3_1_3_25"/>
        </listOfModifiers>
      </reaction>
      <reaction id="R01186">
        <listOfReactants>
          <speciesReference id="sid_C03546"/>
          <speciesReference id="sid_C00001"/>
        </listOfReactants>
        <listOfProducts>
          <speciesReference id="sid_C00137"/>
          <speciesReference id="sid_C00009"/>
        </listOfProducts>
        <listOfModifiers>
          <modifierSpeciesReference id="sid_3_1_3_25"/>
        </listOfModifiers>
      </reaction>
      <reaction id="R01187">
        <listOfReactants>
          <speciesReference id="sid_C04006"/>
          <speciesReference id="sid_C00001"/>
        </listOfReactants>
        <listOfProducts>
          <speciesReference id="sid_C00137"/>
          <speciesReference id="sid_C00009"/>
        </listOfProducts>
        <listOfModifiers>
          <modifierSpeciesReference id="sid_3_1_3_25"/>
        </listOfModifiers>
      </reaction>
      <reaction id="R03394">
        <listOfReactants>
          <speciesReference id="sid_C01245"/>
          <speciesReference id="sid_C00001"/>
        </listOfReactants>
        <listOfProducts>
          <speciesReference id="sid_C01220"/>
          <speciesReference id="sid_C00009"/>
        </listOfProducts>
        <listOfModifiers>
          <modifierSpeciesReference id="sid_3_1_3_56"/>
        </listOfModifiers>
      </reaction>
      <reaction id="R03430">
        <listOfReactants>
          <speciesReference id="sid_C01272"/>
          <speciesReference id="sid_C00001"/>
        </listOfReactants>
        <listOfProducts>
          <speciesReference id="sid_C01243"/>
          <speciesReference id="sid_C00009"/>
        </listOfProducts>
        <listOfModifiers>
          <modifierSpeciesReference id="sid_3_1_3_56"/>
        </listOfModifiers>
      </reaction>
      <reaction id="R03393">
        <listOfReactants>
          <speciesReference id="sid_C01220"/>
          <speciesReference id="sid_C00001"/>
        </listOfReactants>
        <listOfProducts>
          <speciesReference id="sid_C03546"/>
          <speciesReference id="sid_C00009"/>
        </listOfProducts>
        <listOfModifiers>
          <modifierSpeciesReference id="sid_3_1_3_57"/>
        </listOfModifiers>
      </reaction>
      <reaction id="R03427">
        <listOfReactants>
          <speciesReference id="sid_C01243"/>
          <speciesReference id="sid_C00001"/>
        </listOfReactants>
        <listOfProducts>
          <speciesReference id="sid_C04063"/>
          <speciesReference id="sid_C00009"/>
        </listOfProducts>
        <listOfModifiers>
          <modifierSpeciesReference id="sid_3_1_3_57"/>
        </listOfModifiers>
      </reaction>
      <reaction id="RE3268">
        <listOfReactants>
          <speciesReference id="sid_C00001"/>
          <speciesReference id="sid_C05981"/>
        </listOfReactants>
        <listOfProducts>
          <speciesReference id="sid_C00009"/>
          <speciesReference id="sid_C04063"/>
        </listOfProducts>
        <listOfModifiers>
          <modifierSpeciesReference id="sid_3_1_3_67"/>
        </listOfModifiers>
      </reaction>
      <reaction id="PI345P3P">
        <listOfReactants>
          <speciesReference id="sid_C00001"/>
          <speciesReference id="sid_C05981"/>
        </listOfReactants>
        <listOfProducts>
          <speciesReference id="sid_pail45p_hs"/>
          <speciesReference id="sid_C00009"/>
        </listOfProducts>
        <listOfModifiers>
          <modifierSpeciesReference id="sid_3_1_3_67"/>
        </listOfModifiers>
      </reaction>
      <reaction id="R04513">
        <listOfReactants>
          <speciesReference id="sid_C05981"/>
          <speciesReference id="sid_C00001"/>
        </listOfReactants>
        <listOfProducts>
          <speciesReference id="sid_C04637"/>
          <speciesReference id="sid_C00009"/>
        </listOfProducts>
        <listOfModifiers>
          <modifierSpeciesReference id="sid_3_1_3_67"/>
        </listOfModifiers>
      </reaction>
      <reaction id="RE1448">
        <listOfReactants>
          <speciesReference id="sid_C00001"/>
          <speciesReference id="sid_CE5101"/>
        </listOfReactants>
        <listOfProducts>
          <speciesReference id="sid_C01194"/>
          <speciesReference id="sid_C00009"/>
        </listOfProducts>
        <listOfModifiers>
          <modifierSpeciesReference id="sid_3_1_3_67_3_1_3__"/>
        </listOfModifiers>
      </reaction>
      <reaction id="PI45PLCn">
        <listOfReactants>
          <speciesReference id="sid_C00001"/>
          <speciesReference id="sid_pail45p_hs"/>
        </listOfReactants>
        <listOfProducts>
          <speciesReference id="sid_dag_hs"/>
          <speciesReference id="sid_C00080"/>
          <speciesReference id="sid_C01245"/>
        </listOfProducts>
        <listOfModifiers>
          <modifierSpeciesReference id="sid_3_1_4_11"/>
        </listOfModifiers>
      </reaction>
      <reaction id="R03435">
        <listOfReactants>
          <speciesReference id="sid_C04637"/>
          <speciesReference id="sid_C00001"/>
        </listOfReactants>
        <listOfProducts>
          <speciesReference id="sid_C01245"/>
          <speciesReference id="sid_C00641"/>
        </listOfProducts>
        <listOfModifiers>
          <modifierSpeciesReference id="sid_3_1_4_11"/>
        </listOfModifiers>
      </reaction>
      <reaction id="PIPLC">
        <listOfReactants>
          <speciesReference id="sid_C00001"/>
          <speciesReference id="sid_pail_hs"/>
        </listOfReactants>
        <listOfProducts>
          <speciesReference id="sid_dag_hs"/>
          <speciesReference id="sid_C00080"/>
          <speciesReference id="sid_C01177"/>
        </listOfProducts>
        <listOfModifiers>
          <modifierSpeciesReference id="sid_3_1_4_3"/>
        </listOfModifiers>
      </reaction>
      <reaction id="RE3273">
        <listOfReactants>
          <speciesReference id="sid_C00001"/>
          <speciesReference id="sid_C01194"/>
        </listOfReactants>
        <listOfProducts>
          <speciesReference id="sid_C00137"/>
          <speciesReference id="sid_C00416"/>
          <speciesReference id="sid_C00080"/>
        </listOfProducts>
        <listOfModifiers>
          <modifierSpeciesReference id="sid_3_1_4_4"/>
        </listOfModifiers>
      </reaction>
      <reaction id="R01194">
        <listOfReactants>
          <speciesReference id="sid_C01235"/>
          <speciesReference id="sid_C00001"/>
        </listOfReactants>
        <listOfProducts>
          <speciesReference id="sid_C00137"/>
          <speciesReference id="sid_C00124"/>
        </listOfProducts>
        <listOfModifiers>
          <modifierSpeciesReference id="sid_3_2_1_22"/>
        </listOfModifiers>
      </reaction>
      <reaction id="RE3030">
        <listOfReactants>
          <speciesReference id="sid_C00001"/>
          <speciesReference id="sid_CE5645"/>
        </listOfReactants>
        <listOfProducts>
          <speciesReference id="sid_C00033"/>
          <speciesReference id="sid_C00080"/>
          <speciesReference id="sid_CE5529"/>
        </listOfProducts>
        <listOfModifiers>
          <modifierSpeciesReference id="sid_3_5_1_89"/>
        </listOfModifiers>
      </reaction>
      <reaction id="R03482">
        <listOfReactants>
          <speciesReference id="sid_C01288"/>
          <speciesReference id="sid_C00001"/>
        </listOfReactants>
        <listOfProducts>
          <speciesReference id="sid_C04248"/>
          <speciesReference id="sid_C00033"/>
        </listOfProducts>
        <listOfModifiers>
          <modifierSpeciesReference id="sid_3_5_1_89"/>
        </listOfModifiers>
      </reaction>
      <reaction id="MFN1017">
        <listOfReactants>
          <speciesReference id="sid_C00165"/>
          <speciesReference id="sid_C00641"/>
          <speciesReference id="sid_C01177"/>
          <speciesReference id="sid_C01194"/>
          <speciesReference id="sid_C04299"/>
        </listOfReactants>
        <listOfModifiers>
          <modifierSpeciesReference id="sid_4_6_1_13"/>
        </listOfModifiers>
      </reaction>
      <reaction id="MI1PS">
        <listOfReactants>
          <speciesReference id="sid_C00092"/>
        </listOfReactants>
        <listOfProducts>
          <speciesReference id="sid_C01177"/>
        </listOfProducts>
        <listOfModifiers>
          <modifierSpeciesReference id="sid_5_5_1_4"/>
        </listOfModifiers>
      </reaction>
      <reaction id="R00840">
        <listOfReactants>
          <speciesReference id="sid_C01177"/>
        </listOfReactants>
        <listOfProducts>
          <speciesReference id="sid_C00092"/>
        </listOfProducts>
        <listOfModifiers>
          <modifierSpeciesReference id="sid_5_5_1_4"/>
        </listOfModifiers>
      </reaction>
      <reaction id="GPIDA2er">
        <listOfReactants>
          <speciesReference id="sid_C00001"/>
        </listOfReactants>
        <listOfProducts>
          <speciesReference id="sid_C00080"/>
          <speciesReference id="sid_C00249"/>
        </listOfProducts>
        <listOfModifiers>
          <modifierSpeciesReference/>
        </listOfModifiers>
      </reaction>
      <reaction id="PI4PLC">
        <listOfReactants>
          <speciesReference id="sid_C00001"/>
        </listOfReactants>
        <listOfProducts>
          <speciesReference id="sid_C00080"/>
          <speciesReference id="sid_C01220"/>
        </listOfProducts>
        <listOfModifiers>
          <modifierSpeciesReference/>
        </listOfModifiers>
      </reaction>
      <reaction id="PMI1346PH">
        <listOfReactants>
          <speciesReference id="sid_C00001"/>
        </listOfReactants>
        <listOfProducts>
          <speciesReference id="sid_C00080"/>
          <speciesReference id="sid_C01284"/>
          <speciesReference id="sid_C00009"/>
        </listOfProducts>
        <listOfModifiers>
          <modifierSpeciesReference/>
        </listOfModifiers>
      </reaction>
      <reaction id="PI34P4Pn">
        <listOfReactants>
          <speciesReference id="sid_C00001"/>
        </listOfReactants>
        <listOfProducts>
          <speciesReference id="sid_C04549"/>
          <speciesReference id="sid_C00009"/>
        </listOfProducts>
        <listOfModifiers>
          <modifierSpeciesReference/>
        </listOfModifiers>
      </reaction>
      <reaction id="MI14P4P">
        <listOfReactants>
          <speciesReference id="sid_C00001"/>
          <speciesReference id="sid_C01220"/>
        </listOfReactants>
        <listOfProducts>
          <speciesReference id="sid_C01177"/>
          <speciesReference id="sid_C00009"/>
        </listOfProducts>
        <listOfModifiers>
          <modifierSpeciesReference/>
        </listOfModifiers>
      </reaction>
      <reaction id="MI134P4P">
        <listOfReactants>
          <speciesReference id="sid_C00001"/>
          <speciesReference id="sid_C01243"/>
        </listOfReactants>
        <listOfProducts>
          <speciesReference id="sid_C04062"/>
          <speciesReference id="sid_C00009"/>
        </listOfProducts>
        <listOfModifiers>
          <modifierSpeciesReference/>
        </listOfModifiers>
      </reaction>
      <reaction id="PI3PP">
        <listOfReactants>
          <speciesReference id="sid_C00001"/>
          <speciesReference id="sid_C04549"/>
        </listOfReactants>
        <listOfProducts>
          <speciesReference id="sid_C00009"/>
        </listOfProducts>
        <listOfModifiers>
          <modifierSpeciesReference/>
        </listOfModifiers>
      </reaction>
      <reaction id="PI5P3K">
        <listOfReactants>
          <speciesReference id="sid_C00002"/>
        </listOfReactants>
        <listOfProducts>
          <speciesReference id="sid_C00008"/>
          <speciesReference id="sid_C00080"/>
        </listOfProducts>
        <listOfModifiers>
          <modifierSpeciesReference/>
        </listOfModifiers>
      </reaction>
      <reaction id="PI34P5Kn">
        <listOfReactants>
          <speciesReference id="sid_C00002"/>
        </listOfReactants>
        <listOfProducts>
          <speciesReference id="sid_C00008"/>
          <speciesReference id="sid_C00080"/>
          <speciesReference id="sid_C05981"/>
        </listOfProducts>
        <listOfModifiers>
          <modifierSpeciesReference/>
        </listOfModifiers>
      </reaction>
      <reaction id="MI1345PKn">
        <listOfReactants>
          <speciesReference id="sid_C00002"/>
          <speciesReference id="sid_C01272"/>
        </listOfReactants>
        <listOfProducts>
          <speciesReference id="sid_C00008"/>
          <speciesReference id="sid_C00080"/>
          <speciesReference id="sid_C01284"/>
        </listOfProducts>
        <listOfModifiers>
          <modifierSpeciesReference/>
        </listOfModifiers>
      </reaction>
      <reaction id="MI13456PK">
        <listOfReactants>
          <speciesReference id="sid_C00002"/>
          <speciesReference id="sid_C01284"/>
        </listOfReactants>
        <listOfProducts>
          <speciesReference id="sid_C00008"/>
          <speciesReference id="sid_C00080"/>
          <speciesReference id="sid_C01204"/>
        </listOfProducts>
        <listOfModifiers>
          <modifierSpeciesReference/>
        </listOfModifiers>
      </reaction>
      <reaction id="GPIAT">
        <listOfReactants>
          <speciesReference id="sid_C04248"/>
          <speciesReference id="sid_C00154"/>
        </listOfReactants>
        <listOfProducts>
          <speciesReference id="sid_C00010"/>
        </listOfProducts>
        <listOfModifiers>
          <modifierSpeciesReference/>
        </listOfModifiers>
      </reaction>
    </listOfReactions>
  </model>
</sbml>
