# Supplementary material for: Constructing a fish metabolic network model
Source: Genome Biol. 2010 Nov 29;11(11):R115. doi: 10.1186/gb-2010-11-11-r115 (PMC3156954; doi:10.1186/gb-2010-11-11-r115)
Supplement: Additional file 5 — SBML distribution of MetaFishNet pathways. [file gb-2010-11-11-r115-S5.zip › sbml/mfn1v9path150.xml]

<?xml version="1.0" encoding="UTF-8"?>
<sbml xmlns="http://www.sbml.org/sbml/level2/version4" level="2" version="4">
  <model name="Glyoxylate and Dicarboxylate Metabolism">
    <annotation>a pathway from MetaFishNet project</annotation>
    <listOfSpeciesTypes>
      <speciesType id="enzyme"/>
      <speciesType id="compound"/>
    </listOfSpeciesTypes>
    <listOfSpecies>
      <species id="sid_3_1_3_18" name="3.1.3.18" speciesType="enzyme"/>
      <species id="sid_4_1_2_13" name="4.1.2.13" speciesType="enzyme"/>
      <species id="sid_C00027" name="C00027" speciesType="compound"/>
      <species id="sid_xu1p_D" name="xu1p-D" speciesType="compound"/>
      <species id="sid_C00111" name="C00111" speciesType="compound"/>
      <species id="sid_C00009" name="C00009" speciesType="compound"/>
      <species id="sid_C00080" name="C00080" speciesType="compound"/>
      <species id="sid_C00007" name="C00007" speciesType="compound"/>
      <species id="sid_C00006" name="C00006" speciesType="compound"/>
      <species id="sid_C00005" name="C00005" speciesType="compound"/>
      <species id="sid_C00004" name="C00004" speciesType="compound"/>
      <species id="sid_C00003" name="C00003" speciesType="compound"/>
      <species id="sid_C00266" name="C00266" speciesType="compound"/>
      <species id="sid_C00001" name="C00001" speciesType="compound"/>
      <species id="sid_C00160" name="C00160" speciesType="compound"/>
      <species id="sid_C00209" name="C00209" speciesType="compound"/>
      <species id="sid_C00048" name="C00048" speciesType="compound"/>
      <species id="sid_C00168" name="C00168" speciesType="compound"/>
      <species id="sid_C00258" name="C00258" speciesType="compound"/>
      <species id="sid_C00988" name="C00988" speciesType="compound"/>
    </listOfSpecies>
    <listOfReactions>
      <reaction id="PGLYCP">
        <listOfReactants>
          <speciesReference id="sid_C00988"/>
          <speciesReference id="sid_C00001"/>
        </listOfReactants>
        <listOfProducts>
          <speciesReference id="sid_C00160"/>
          <speciesReference id="sid_C00009"/>
        </listOfProducts>
        <listOfModifiers>
          <modifierSpeciesReference id="sid_3_1_3_18"/>
        </listOfModifiers>
      </reaction>
      <reaction id="FBA4">
        <listOfReactants>
          <speciesReference id="sid_xu1p_D"/>
        </listOfReactants>
        <listOfProducts>
          <speciesReference id="sid_C00111"/>
          <speciesReference id="sid_C00266"/>
        </listOfProducts>
        <listOfModifiers>
          <modifierSpeciesReference id="sid_4_1_2_13"/>
        </listOfModifiers>
      </reaction>
      <reaction id="GLXO2p">
        <listOfReactants>
          <speciesReference id="sid_C00048"/>
          <speciesReference id="sid_C00001"/>
          <speciesReference id="sid_C00007"/>
        </listOfReactants>
        <listOfProducts>
          <speciesReference id="sid_C00080"/>
          <speciesReference id="sid_C00027"/>
          <speciesReference id="sid_C00209"/>
        </listOfProducts>
        <listOfModifiers>
          <modifierSpeciesReference/>
        </listOfModifiers>
      </reaction>
      <reaction id="GLYCLTDym">
        <listOfReactants>
          <speciesReference id="sid_C00048"/>
          <speciesReference id="sid_C00080"/>
          <speciesReference id="sid_C00005"/>
        </listOfReactants>
        <listOfProducts>
          <speciesReference id="sid_C00160"/>
          <speciesReference id="sid_C00006"/>
        </listOfProducts>
        <listOfModifiers>
          <modifierSpeciesReference/>
        </listOfModifiers>
      </reaction>
      <reaction id="HPYRR2x">
        <listOfReactants>
          <speciesReference id="sid_C00080"/>
          <speciesReference id="sid_C00168"/>
          <speciesReference id="sid_C00004"/>
        </listOfReactants>
        <listOfProducts>
          <speciesReference id="sid_C00003"/>
        </listOfProducts>
        <listOfModifiers>
          <modifierSpeciesReference/>
        </listOfModifiers>
      </reaction>
      <reaction id="HPYRRy">
        <listOfReactants>
          <speciesReference id="sid_C00080"/>
          <speciesReference id="sid_C00168"/>
          <speciesReference id="sid_C00005"/>
        </listOfReactants>
        <listOfProducts>
          <speciesReference id="sid_C00258"/>
          <speciesReference id="sid_C00006"/>
        </listOfProducts>
        <listOfModifiers>
          <modifierSpeciesReference/>
        </listOfModifiers>
      </reaction>
      <reaction id="GLYCTO1p">
        <listOfReactants>
          <speciesReference id="sid_C00160"/>
          <speciesReference id="sid_C00007"/>
        </listOfReactants>
        <listOfProducts>
          <speciesReference id="sid_C00048"/>
          <speciesReference id="sid_C00027"/>
        </listOfProducts>
        <listOfModifiers>
          <modifierSpeciesReference/>
        </listOfModifiers>
      </reaction>
    </listOfReactions>
  </model>
</sbml>
