# Supplementary material for: Constructing a fish metabolic network model
Source: Genome Biol. 2010 Nov 29;11(11):R115. doi: 10.1186/gb-2010-11-11-r115 (PMC3156954; doi:10.1186/gb-2010-11-11-r115)
Supplement: Additional file 5 — SBML distribution of MetaFishNet pathways. [file gb-2010-11-11-r115-S5.zip › sbml/mfn1v9path172.xml]

<?xml version="1.0" encoding="UTF-8"?>
<sbml xmlns="http://www.sbml.org/sbml/level2/version4" level="2" version="4">
  <model name="Parathio degradation">
    <annotation>a pathway from MetaFishNet project</annotation>
    <listOfSpeciesTypes>
      <speciesType id="enzyme"/>
      <speciesType id="compound"/>
    </listOfSpeciesTypes>
    <listOfSpecies>
      <species id="sid_3_1_8_1" name="3.1.8.1" speciesType="enzyme"/>
      <species id="sid_1_14_14_1" name="1.14.14.1" speciesType="enzyme"/>
      <species id="sid_C00283" name="C00283" speciesType="compound"/>
      <species id="sid_C06608" name="C06608" speciesType="compound"/>
      <species id="sid_C06607" name="C06607" speciesType="compound"/>
      <species id="sid_C06606" name="C06606" speciesType="compound"/>
      <species id="sid_C06604" name="C06604" speciesType="compound"/>
      <species id="sid_C00001" name="C00001" speciesType="compound"/>
      <species id="sid_C00870" name="C00870" speciesType="compound"/>
    </listOfSpecies>
    <listOfReactions>
      <reaction id="R05259">
        <listOfReactants>
          <speciesReference id="sid_C06604"/>
          <speciesReference id="sid_C00001"/>
        </listOfReactants>
        <listOfProducts>
          <speciesReference id="sid_C06606"/>
          <speciesReference id="sid_C00283"/>
        </listOfProducts>
        <listOfModifiers>
          <modifierSpeciesReference id="sid_1_14_14_1"/>
        </listOfModifiers>
      </reaction>
      <reaction id="R05421">
        <listOfReactants>
          <speciesReference id="sid_C06604"/>
          <speciesReference id="sid_C00001"/>
        </listOfReactants>
        <listOfProducts>
          <speciesReference id="sid_C06607"/>
          <speciesReference id="sid_C00870"/>
        </listOfProducts>
        <listOfModifiers>
          <modifierSpeciesReference id="sid_3_1_8_1"/>
        </listOfModifiers>
      </reaction>
      <reaction id="R05548">
        <listOfReactants>
          <speciesReference id="sid_C06606"/>
          <speciesReference id="sid_C00001"/>
        </listOfReactants>
        <listOfProducts>
          <speciesReference id="sid_C06608"/>
          <speciesReference id="sid_C00870"/>
        </listOfProducts>
        <listOfModifiers>
          <modifierSpeciesReference id="sid_3_1_8_1"/>
        </listOfModifiers>
      </reaction>
    </listOfReactions>
  </model>
</sbml>
