# Supplementary material for: Constructing a fish metabolic network model
Source: Genome Biol. 2010 Nov 29;11(11):R115. doi: 10.1186/gb-2010-11-11-r115 (PMC3156954; doi:10.1186/gb-2010-11-11-r115)
Supplement: Additional file 5 — SBML distribution of MetaFishNet pathways. [file gb-2010-11-11-r115-S5.zip › sbml/mfn1v9path143.xml]

<?xml version="1.0" encoding="UTF-8"?>
<sbml xmlns="http://www.sbml.org/sbml/level2/version4" level="2" version="4">
  <model name="Glycolysis and Gluconeogenesis">
    <annotation>a pathway from MetaFishNet project</annotation>
    <listOfSpeciesTypes>
      <speciesType id="enzyme"/>
      <speciesType id="compound"/>
    </listOfSpeciesTypes>
    <listOfSpecies>
      <species id="sid_5_3_1_9" name="5.3.1.9" speciesType="enzyme"/>
      <species id="sid_2_7_1_106" name="2.7.1.106" speciesType="enzyme"/>
      <species id="sid_5_4_2_1_5_4_2_4" name="5.4.2.1;5.4.2.4" speciesType="enzyme"/>
      <species id="sid_5_3_1_1" name="5.3.1.1" speciesType="enzyme"/>
      <species id="sid_1_1_1_27" name="1.1.1.27" speciesType="enzyme"/>
      <species id="sid_4_1_2_13" name="4.1.2.13" speciesType="enzyme"/>
      <species id="sid_5_1_3_15_5_3_1_9" name="5.1.3.15;5.3.1.9" speciesType="enzyme"/>
      <species id="sid_2_7_1_11" name="2.7.1.11" speciesType="enzyme"/>
      <species id="sid_1_1_99_5" name="1.1.99.5" speciesType="enzyme"/>
      <species id="sid_4_1_1_1_2_2_1_6_1_2_4_1" name="4.1.1.1;2.2.1.6;1.2.4.1" speciesType="enzyme"/>
      <species id="sid_4_1_1_32" name="4.1.1.32" speciesType="enzyme"/>
      <species id="sid_2_3_1_12" name="2.3.1.12" speciesType="enzyme"/>
      <species id="sid_1_11_1_6" name="1.11.1.6" speciesType="enzyme"/>
      <species id="sid_3_1_3_13_5_4_2_4" name="3.1.3.13;5.4.2.4" speciesType="enzyme"/>
      <species id="sid_1_1_1_38_1_1_1_39_1_1_1_40_4_1_1_3" name="1.1.1.38;1.1.1.39;1.1.1.40;4.1.1.3" speciesType="enzyme"/>
      <species id="sid_4_2_1_11" name="4.2.1.11" speciesType="enzyme"/>
      <species id="sid_1_2_4_1" name="1.2.4.1" speciesType="enzyme"/>
      <species id="sid_3_1_3_11" name="3.1.3.11" speciesType="enzyme"/>
      <species id="sid_3_1_2_1" name="3.1.2.1" speciesType="enzyme"/>
      <species id="sid_1_2_1_12" name="1.2.1.12" speciesType="enzyme"/>
      <species id="sid_5_1_3_3" name="5.1.3.3" speciesType="enzyme"/>
      <species id="sid_1_2_1_5_1_2_1_3" name="1.2.1.5;1.2.1.3" speciesType="enzyme"/>
      <species id="sid_2_7_1_1_2_7_1_2" name="2.7.1.1;2.7.1.2" speciesType="enzyme"/>
      <species id="sid_2_7_1_40" name="2.7.1.40" speciesType="enzyme"/>
      <species id="sid_1_2_1_13_1_2_1_12_1_2_1_59" name="1.2.1.13;1.2.1.12;1.2.1.59" speciesType="enzyme"/>
      <species id="sid_6_2_1_1" name="6.2.1.1" speciesType="enzyme"/>
      <species id="sid_5_4_2_2" name="5.4.2.2" speciesType="enzyme"/>
      <species id="sid_6_4_1_1" name="6.4.1.1" speciesType="enzyme"/>
      <species id="sid_5_4_2_2_5_4_2_5" name="5.4.2.2;5.4.2.5" speciesType="enzyme"/>
      <species id="sid_3_6_1_7" name="3.6.1.7" speciesType="enzyme"/>
      <species id="sid_1_1_1_1_1_1_1_71" name="1.1.1.1;1.1.1.71" speciesType="enzyme"/>
      <species id="sid_1_8_1_4_1_2_4_1_1_2_1_51_2_3_1_12" name="1.8.1.4;1.2.4.1;1.2.1.51;2.3.1.12" speciesType="enzyme"/>
      <species id="sid_2_7_1_1" name="2.7.1.1" speciesType="enzyme"/>
      <species id="sid_2_7_2_3" name="2.7.2.3" speciesType="enzyme"/>
      <species id="sid_3_1_3_46" name="3.1.3.46" speciesType="enzyme"/>
      <species id="sid_C00068" name="C00068" speciesType="compound"/>
      <species id="sid_C00027" name="C00027" speciesType="compound"/>
      <species id="sid_C00149" name="C00149" speciesType="compound"/>
      <species id="sid_C00103" name="C00103" speciesType="compound"/>
      <species id="sid_C00009" name="C00009" speciesType="compound"/>
      <species id="sid_C00022" name="C00022" speciesType="compound"/>
      <species id="sid_C00006" name="C00006" speciesType="compound"/>
      <species id="sid_C00005" name="C00005" speciesType="compound"/>
      <species id="sid_C00004" name="C00004" speciesType="compound"/>
      <species id="sid_C00003" name="C00003" speciesType="compound"/>
      <species id="sid_C00002" name="C00002" speciesType="compound"/>
      <species id="sid_C00001" name="C00001" speciesType="compound"/>
      <species id="sid_C00013" name="C00013" speciesType="compound"/>
      <species id="sid_C00665" name="C00665" speciesType="compound"/>
      <species id="sid_C00036" name="C00036" speciesType="compound"/>
      <species id="sid_C05378" name="C05378" speciesType="compound"/>
      <species id="sid_C05993" name="C05993" speciesType="compound"/>
      <species id="sid_C05125" name="C05125" speciesType="compound"/>
      <species id="sid_C00008" name="C00008" speciesType="compound"/>
      <species id="sid_C00579" name="C00579" speciesType="compound"/>
      <species id="sid_C00668" name="C00668" speciesType="compound"/>
      <species id="sid_C00092" name="C00092" speciesType="compound"/>
      <species id="sid_C00093" name="C00093" speciesType="compound"/>
      <species id="sid_C00020" name="C00020" speciesType="compound"/>
      <species id="sid_C01342" name="C01342" speciesType="compound"/>
      <species id="sid_C00236" name="C00236" speciesType="compound"/>
      <species id="sid_C00010" name="C00010" speciesType="compound"/>
      <species id="sid_C00011" name="C00011" speciesType="compound"/>
      <species id="sid_C00035" name="C00035" speciesType="compound"/>
      <species id="sid_C00111" name="C00111" speciesType="compound"/>
      <species id="sid_C00033" name="C00033" speciesType="compound"/>
      <species id="sid_C00016" name="C00016" speciesType="compound"/>
      <species id="sid_C00031" name="C00031" speciesType="compound"/>
      <species id="sid_C00354" name="C00354" speciesType="compound"/>
      <species id="sid_C00118" name="C00118" speciesType="compound"/>
      <species id="sid_C00074" name="C00074" speciesType="compound"/>
      <species id="sid_C00288" name="C00288" speciesType="compound"/>
      <species id="sid_C00085" name="C00085" speciesType="compound"/>
      <species id="sid_C01136" name="C01136" speciesType="compound"/>
      <species id="sid_C00197" name="C00197" speciesType="compound"/>
      <species id="sid_C05345" name="C05345" speciesType="compound"/>
      <species id="sid_C00631" name="C00631" speciesType="compound"/>
      <species id="sid_C00227" name="C00227" speciesType="compound"/>
      <species id="sid_C01231" name="C01231" speciesType="compound"/>
      <species id="sid_C00084" name="C00084" speciesType="compound"/>
      <species id="sid_C00221" name="C00221" speciesType="compound"/>
      <species id="sid_C00024" name="C00024" speciesType="compound"/>
      <species id="sid_C00080" name="C00080" speciesType="compound"/>
      <species id="sid_C00248" name="C00248" speciesType="compound"/>
      <species id="sid_C01172" name="C01172" speciesType="compound"/>
      <species id="sid_C01159" name="C01159" speciesType="compound"/>
      <species id="sid_C00267" name="C00267" speciesType="compound"/>
      <species id="sid_C01352" name="C01352" speciesType="compound"/>
      <species id="sid_C00469" name="C00469" speciesType="compound"/>
      <species id="sid_C00661" name="C00661" speciesType="compound"/>
      <species id="sid_C00044" name="C00044" speciesType="compound"/>
      <species id="sid_C00186" name="C00186" speciesType="compound"/>
      <species id="sid_C00169" name="C00169" speciesType="compound"/>
    </listOfSpecies>
    <listOfReactions>
      <reaction id="R00754">
        <listOfReactants>
          <speciesReference id="sid_C00469"/>
          <speciesReference id="sid_C00003"/>
        </listOfReactants>
        <listOfProducts>
          <speciesReference id="sid_C00084"/>
          <speciesReference id="sid_C00004"/>
          <speciesReference id="sid_C00080"/>
        </listOfProducts>
        <listOfModifiers>
          <modifierSpeciesReference id="sid_1_1_1_1_1_1_1_71"/>
        </listOfModifiers>
      </reaction>
      <reaction id="CAT2p">
        <listOfReactants>
          <speciesReference id="sid_C00469"/>
          <speciesReference id="sid_C00027"/>
        </listOfReactants>
        <listOfProducts>
          <speciesReference id="sid_C00084"/>
          <speciesReference id="sid_C00001"/>
        </listOfProducts>
        <listOfModifiers>
          <modifierSpeciesReference id="sid_1_11_1_6"/>
        </listOfModifiers>
      </reaction>
      <reaction id="R00703">
        <listOfReactants>
          <speciesReference id="sid_C00186"/>
          <speciesReference id="sid_C00003"/>
        </listOfReactants>
        <listOfProducts>
          <speciesReference id="sid_C00022"/>
          <speciesReference id="sid_C00004"/>
          <speciesReference id="sid_C00080"/>
        </listOfProducts>
        <listOfModifiers>
          <modifierSpeciesReference id="sid_1_1_1_27"/>
        </listOfModifiers>
      </reaction>
      <reaction id="R00214">
        <listOfReactants>
          <speciesReference id="sid_C00149"/>
          <speciesReference id="sid_C00003"/>
        </listOfReactants>
        <listOfProducts>
          <speciesReference id="sid_C00022"/>
          <speciesReference id="sid_C00011"/>
          <speciesReference id="sid_C00004"/>
        </listOfProducts>
        <listOfModifiers>
          <modifierSpeciesReference id="sid_1_1_1_38_1_1_1_39_1_1_1_40_4_1_1_3"/>
        </listOfModifiers>
      </reaction>
      <reaction id="R00216">
        <listOfReactants>
          <speciesReference id="sid_C00149"/>
          <speciesReference id="sid_C00006"/>
        </listOfReactants>
        <listOfProducts>
          <speciesReference id="sid_C00022"/>
          <speciesReference id="sid_C00011"/>
          <speciesReference id="sid_C00005"/>
        </listOfProducts>
        <listOfModifiers>
          <modifierSpeciesReference id="sid_1_1_1_38_1_1_1_39_1_1_1_40_4_1_1_3"/>
        </listOfModifiers>
      </reaction>
      <reaction id="G3PD2m">
        <listOfReactants>
          <speciesReference id="sid_C00016"/>
          <speciesReference id="sid_C00093"/>
        </listOfReactants>
        <listOfProducts>
          <speciesReference id="sid_C00111"/>
          <speciesReference id="sid_C01352"/>
        </listOfProducts>
        <listOfModifiers>
          <modifierSpeciesReference id="sid_1_1_99_5"/>
        </listOfModifiers>
      </reaction>
      <reaction id="GAPD">
        <listOfReactants>
          <speciesReference id="sid_C00661"/>
          <speciesReference id="sid_C00003"/>
          <speciesReference id="sid_C00009"/>
        </listOfReactants>
        <listOfProducts>
          <speciesReference id="sid_C00236"/>
          <speciesReference id="sid_C00080"/>
          <speciesReference id="sid_C00004"/>
        </listOfProducts>
        <listOfModifiers>
          <modifierSpeciesReference id="sid_1_2_1_12"/>
        </listOfModifiers>
      </reaction>
      <reaction id="R01061">
        <listOfReactants>
          <speciesReference id="sid_C00118"/>
          <speciesReference id="sid_C00009"/>
          <speciesReference id="sid_C00003"/>
        </listOfReactants>
        <listOfProducts>
          <speciesReference id="sid_C00236"/>
          <speciesReference id="sid_C00004"/>
          <speciesReference id="sid_C00080"/>
        </listOfProducts>
        <listOfModifiers>
          <modifierSpeciesReference id="sid_1_2_1_13_1_2_1_12_1_2_1_59"/>
        </listOfModifiers>
      </reaction>
      <reaction id="R01063">
        <listOfReactants>
          <speciesReference id="sid_C00118"/>
          <speciesReference id="sid_C00009"/>
          <speciesReference id="sid_C00006"/>
        </listOfReactants>
        <listOfProducts>
          <speciesReference id="sid_C00236"/>
          <speciesReference id="sid_C00005"/>
          <speciesReference id="sid_C00080"/>
        </listOfProducts>
        <listOfModifiers>
          <modifierSpeciesReference id="sid_1_2_1_13_1_2_1_12_1_2_1_59"/>
        </listOfModifiers>
      </reaction>
      <reaction id="R00710">
        <listOfReactants>
          <speciesReference id="sid_C00084"/>
          <speciesReference id="sid_C00003"/>
          <speciesReference id="sid_C00001"/>
        </listOfReactants>
        <listOfProducts>
          <speciesReference id="sid_C00033"/>
          <speciesReference id="sid_C00004"/>
          <speciesReference id="sid_C00080"/>
        </listOfProducts>
        <listOfModifiers>
          <modifierSpeciesReference id="sid_1_2_1_5_1_2_1_3"/>
        </listOfModifiers>
      </reaction>
      <reaction id="R00711">
        <listOfReactants>
          <speciesReference id="sid_C00084"/>
          <speciesReference id="sid_C00006"/>
          <speciesReference id="sid_C00001"/>
        </listOfReactants>
        <listOfProducts>
          <speciesReference id="sid_C00033"/>
          <speciesReference id="sid_C00005"/>
          <speciesReference id="sid_C00080"/>
        </listOfProducts>
        <listOfModifiers>
          <modifierSpeciesReference id="sid_1_2_1_5_1_2_1_3"/>
        </listOfModifiers>
      </reaction>
      <reaction id="R01699">
        <listOfReactants>
          <speciesReference id="sid_C00022"/>
          <speciesReference id="sid_C00248"/>
        </listOfReactants>
        <listOfProducts>
          <speciesReference id="sid_C01136"/>
          <speciesReference id="sid_C00011"/>
        </listOfProducts>
        <listOfModifiers>
          <modifierSpeciesReference id="sid_1_2_4_1"/>
        </listOfModifiers>
      </reaction>
      <reaction id="R03270">
        <listOfReactants>
          <speciesReference id="sid_C05125"/>
          <speciesReference id="sid_C00248"/>
        </listOfReactants>
        <listOfProducts>
          <speciesReference id="sid_C01136"/>
          <speciesReference id="sid_C00068"/>
        </listOfProducts>
        <listOfModifiers>
          <modifierSpeciesReference id="sid_1_2_4_1"/>
        </listOfModifiers>
      </reaction>
      <reaction id="R00209">
        <listOfReactants>
          <speciesReference id="sid_C00022"/>
          <speciesReference id="sid_C00010"/>
          <speciesReference id="sid_C00003"/>
        </listOfReactants>
        <listOfProducts>
          <speciesReference id="sid_C00024"/>
          <speciesReference id="sid_C00011"/>
          <speciesReference id="sid_C00004"/>
        </listOfProducts>
        <listOfModifiers>
          <modifierSpeciesReference id="sid_1_8_1_4_1_2_4_1_1_2_1_51_2_3_1_12"/>
        </listOfModifiers>
      </reaction>
      <reaction id="R00210">
        <listOfReactants>
          <speciesReference id="sid_C00022"/>
          <speciesReference id="sid_C00010"/>
          <speciesReference id="sid_C00006"/>
        </listOfReactants>
        <listOfProducts>
          <speciesReference id="sid_C00024"/>
          <speciesReference id="sid_C00011"/>
          <speciesReference id="sid_C00005"/>
        </listOfProducts>
        <listOfModifiers>
          <modifierSpeciesReference id="sid_1_8_1_4_1_2_4_1_1_2_1_51_2_3_1_12"/>
        </listOfModifiers>
      </reaction>
      <reaction id="R02569">
        <listOfReactants>
          <speciesReference id="sid_C00024"/>
          <speciesReference id="sid_C00579"/>
        </listOfReactants>
        <listOfProducts>
          <speciesReference id="sid_C00010"/>
          <speciesReference id="sid_C01136"/>
        </listOfProducts>
        <listOfModifiers>
          <modifierSpeciesReference id="sid_2_3_1_12"/>
        </listOfModifiers>
      </reaction>
      <reaction id="HEX1">
        <listOfReactants>
          <speciesReference id="sid_C00002"/>
          <speciesReference id="sid_C00031"/>
        </listOfReactants>
        <listOfProducts>
          <speciesReference id="sid_C00008"/>
          <speciesReference id="sid_C00092"/>
          <speciesReference id="sid_C00080"/>
        </listOfProducts>
        <listOfModifiers>
          <modifierSpeciesReference id="sid_2_7_1_1"/>
        </listOfModifiers>
      </reaction>
      <reaction id="MFN1093">
        <listOfReactants>
          <speciesReference id="sid_C00103"/>
          <speciesReference id="sid_C00197"/>
          <speciesReference id="sid_C00236"/>
          <speciesReference id="sid_C01231"/>
        </listOfReactants>
        <listOfModifiers>
          <modifierSpeciesReference id="sid_2_7_1_106"/>
        </listOfModifiers>
      </reaction>
      <reaction id="PFK">
        <listOfReactants>
          <speciesReference id="sid_C00002"/>
          <speciesReference id="sid_C00085"/>
        </listOfReactants>
        <listOfProducts>
          <speciesReference id="sid_C00008"/>
          <speciesReference id="sid_C00354"/>
          <speciesReference id="sid_C00080"/>
        </listOfProducts>
        <listOfModifiers>
          <modifierSpeciesReference id="sid_2_7_1_11"/>
        </listOfModifiers>
      </reaction>
      <reaction id="R04779">
        <listOfReactants>
          <speciesReference id="sid_C00002"/>
          <speciesReference id="sid_C05345"/>
        </listOfReactants>
        <listOfProducts>
          <speciesReference id="sid_C00008"/>
          <speciesReference id="sid_C05378"/>
        </listOfProducts>
        <listOfModifiers>
          <modifierSpeciesReference id="sid_2_7_1_11"/>
        </listOfModifiers>
      </reaction>
      <reaction id="R01600">
        <listOfReactants>
          <speciesReference id="sid_C00002"/>
          <speciesReference id="sid_C00221"/>
        </listOfReactants>
        <listOfProducts>
          <speciesReference id="sid_C00008"/>
          <speciesReference id="sid_C01172"/>
        </listOfProducts>
        <listOfModifiers>
          <modifierSpeciesReference id="sid_2_7_1_1_2_7_1_2"/>
        </listOfModifiers>
      </reaction>
      <reaction id="R01786">
        <listOfReactants>
          <speciesReference id="sid_C00002"/>
          <speciesReference id="sid_C00267"/>
        </listOfReactants>
        <listOfProducts>
          <speciesReference id="sid_C00008"/>
          <speciesReference id="sid_C00668"/>
        </listOfProducts>
        <listOfModifiers>
          <modifierSpeciesReference id="sid_2_7_1_1_2_7_1_2"/>
        </listOfModifiers>
      </reaction>
      <reaction id="R00299">
        <listOfReactants>
          <speciesReference id="sid_C00031"/>
        </listOfReactants>
        <listOfProducts>
          <speciesReference id="sid_C00092"/>
        </listOfProducts>
        <listOfModifiers>
          <modifierSpeciesReference id="sid_2_7_1_1_2_7_1_2"/>
        </listOfModifiers>
      </reaction>
      <reaction id="R00200">
        <listOfReactants>
          <speciesReference id="sid_C00002"/>
          <speciesReference id="sid_C00022"/>
        </listOfReactants>
        <listOfProducts>
          <speciesReference id="sid_C00008"/>
          <speciesReference id="sid_C00074"/>
        </listOfProducts>
        <listOfModifiers>
          <modifierSpeciesReference id="sid_2_7_1_40"/>
        </listOfModifiers>
      </reaction>
      <reaction id="PYK">
        <listOfReactants>
          <speciesReference id="sid_C00008"/>
          <speciesReference id="sid_C00080"/>
          <speciesReference id="sid_C00074"/>
        </listOfReactants>
        <listOfProducts>
          <speciesReference id="sid_C00002"/>
          <speciesReference id="sid_C00022"/>
        </listOfProducts>
        <listOfModifiers>
          <modifierSpeciesReference id="sid_2_7_1_40"/>
        </listOfModifiers>
      </reaction>
      <reaction id="R02320">
        <listOfReactants>
          <speciesReference id="sid_C00074"/>
        </listOfReactants>
        <listOfProducts>
          <speciesReference id="sid_C00022"/>
        </listOfProducts>
        <listOfModifiers>
          <modifierSpeciesReference id="sid_2_7_1_40"/>
        </listOfModifiers>
      </reaction>
      <reaction id="R01512">
        <listOfReactants>
          <speciesReference id="sid_C00002"/>
          <speciesReference id="sid_C00197"/>
        </listOfReactants>
        <listOfProducts>
          <speciesReference id="sid_C00008"/>
          <speciesReference id="sid_C00236"/>
        </listOfProducts>
        <listOfModifiers>
          <modifierSpeciesReference id="sid_2_7_2_3"/>
        </listOfModifiers>
      </reaction>
      <reaction id="R00227">
        <listOfReactants>
          <speciesReference id="sid_C00024"/>
          <speciesReference id="sid_C00001"/>
        </listOfReactants>
        <listOfProducts>
          <speciesReference id="sid_C00010"/>
          <speciesReference id="sid_C00033"/>
        </listOfProducts>
        <listOfModifiers>
          <modifierSpeciesReference id="sid_3_1_2_1"/>
        </listOfModifiers>
      </reaction>
      <reaction id="FBP">
        <listOfReactants>
          <speciesReference id="sid_C00354"/>
          <speciesReference id="sid_C00001"/>
        </listOfReactants>
        <listOfProducts>
          <speciesReference id="sid_C00085"/>
          <speciesReference id="sid_C00009"/>
        </listOfProducts>
        <listOfModifiers>
          <modifierSpeciesReference id="sid_3_1_3_11"/>
        </listOfModifiers>
      </reaction>
      <reaction id="R04780">
        <listOfReactants>
          <speciesReference id="sid_C05378"/>
          <speciesReference id="sid_C00001"/>
        </listOfReactants>
        <listOfProducts>
          <speciesReference id="sid_C05345"/>
          <speciesReference id="sid_C00009"/>
        </listOfProducts>
        <listOfModifiers>
          <modifierSpeciesReference id="sid_3_1_3_11"/>
        </listOfModifiers>
      </reaction>
      <reaction id="R01516">
        <listOfReactants>
          <speciesReference id="sid_C01159"/>
          <speciesReference id="sid_C00001"/>
        </listOfReactants>
        <listOfProducts>
          <speciesReference id="sid_C00197"/>
          <speciesReference id="sid_C00009"/>
        </listOfProducts>
        <listOfModifiers>
          <modifierSpeciesReference id="sid_3_1_3_13_5_4_2_4"/>
        </listOfModifiers>
      </reaction>
      <reaction id="R02731">
        <listOfReactants>
          <speciesReference id="sid_C00665"/>
          <speciesReference id="sid_C00001"/>
        </listOfReactants>
        <listOfProducts>
          <speciesReference id="sid_C05345"/>
          <speciesReference id="sid_C00009"/>
        </listOfProducts>
        <listOfModifiers>
          <modifierSpeciesReference id="sid_3_1_3_46"/>
        </listOfModifiers>
      </reaction>
      <reaction id="R00317">
        <listOfReactants>
          <speciesReference id="sid_C00227"/>
          <speciesReference id="sid_C00001"/>
        </listOfReactants>
        <listOfProducts>
          <speciesReference id="sid_C00033"/>
          <speciesReference id="sid_C00009"/>
        </listOfProducts>
        <listOfModifiers>
          <modifierSpeciesReference id="sid_3_6_1_7"/>
        </listOfModifiers>
      </reaction>
      <reaction id="R01515">
        <listOfReactants>
          <speciesReference id="sid_C00236"/>
          <speciesReference id="sid_C00001"/>
        </listOfReactants>
        <listOfProducts>
          <speciesReference id="sid_C00197"/>
          <speciesReference id="sid_C00009"/>
        </listOfProducts>
        <listOfModifiers>
          <modifierSpeciesReference id="sid_3_6_1_7"/>
        </listOfModifiers>
      </reaction>
      <reaction id="R00014">
        <listOfReactants>
          <speciesReference id="sid_C05125"/>
          <speciesReference id="sid_C00011"/>
        </listOfReactants>
        <listOfProducts>
          <speciesReference id="sid_C00068"/>
          <speciesReference id="sid_C00022"/>
        </listOfProducts>
        <listOfModifiers>
          <modifierSpeciesReference id="sid_4_1_1_1_2_2_1_6_1_2_4_1"/>
        </listOfModifiers>
      </reaction>
      <reaction id="R00431">
        <listOfReactants>
          <speciesReference id="sid_C00044"/>
          <speciesReference id="sid_C00036"/>
        </listOfReactants>
        <listOfProducts>
          <speciesReference id="sid_C00035"/>
          <speciesReference id="sid_C00074"/>
          <speciesReference id="sid_C00011"/>
        </listOfProducts>
        <listOfModifiers>
          <modifierSpeciesReference id="sid_4_1_1_32"/>
        </listOfModifiers>
      </reaction>
      <reaction id="FBA">
        <listOfReactants>
          <speciesReference id="sid_C00354"/>
        </listOfReactants>
        <listOfProducts>
          <speciesReference id="sid_C00111"/>
          <speciesReference id="sid_C00661"/>
        </listOfProducts>
        <listOfModifiers>
          <modifierSpeciesReference id="sid_4_1_2_13"/>
        </listOfModifiers>
      </reaction>
      <reaction id="R01070">
        <listOfReactants>
          <speciesReference id="sid_C05378"/>
        </listOfReactants>
        <listOfProducts>
          <speciesReference id="sid_C00111"/>
          <speciesReference id="sid_C00118"/>
        </listOfProducts>
        <listOfModifiers>
          <modifierSpeciesReference id="sid_4_1_2_13"/>
        </listOfModifiers>
      </reaction>
      <reaction id="R00658">
        <listOfReactants>
          <speciesReference id="sid_C00631"/>
        </listOfReactants>
        <listOfProducts>
          <speciesReference id="sid_C00074"/>
          <speciesReference id="sid_C00001"/>
        </listOfProducts>
        <listOfModifiers>
          <modifierSpeciesReference id="sid_4_2_1_11"/>
        </listOfModifiers>
      </reaction>
      <reaction id="R02739">
        <listOfReactants>
          <speciesReference id="sid_C00668"/>
        </listOfReactants>
        <listOfProducts>
          <speciesReference id="sid_C01172"/>
        </listOfProducts>
        <listOfModifiers>
          <modifierSpeciesReference id="sid_5_1_3_15_5_3_1_9"/>
        </listOfModifiers>
      </reaction>
      <reaction id="R01602">
        <listOfReactants>
          <speciesReference id="sid_C00267"/>
        </listOfReactants>
        <listOfProducts>
          <speciesReference id="sid_C00221"/>
        </listOfProducts>
        <listOfModifiers>
          <modifierSpeciesReference id="sid_5_1_3_3"/>
        </listOfModifiers>
      </reaction>
      <reaction id="TPI">
        <listOfReactants>
          <speciesReference id="sid_C00111"/>
        </listOfReactants>
        <listOfProducts>
          <speciesReference id="sid_C00661"/>
        </listOfProducts>
        <listOfModifiers>
          <modifierSpeciesReference id="sid_5_3_1_1"/>
        </listOfModifiers>
      </reaction>
      <reaction id="R01015">
        <listOfReactants>
          <speciesReference id="sid_C00118"/>
        </listOfReactants>
        <listOfProducts>
          <speciesReference id="sid_C00111"/>
        </listOfProducts>
        <listOfModifiers>
          <modifierSpeciesReference id="sid_5_3_1_1"/>
        </listOfModifiers>
      </reaction>
      <reaction id="PGI">
        <listOfReactants>
          <speciesReference id="sid_C00092"/>
        </listOfReactants>
        <listOfProducts>
          <speciesReference id="sid_C00085"/>
        </listOfProducts>
        <listOfModifiers>
          <modifierSpeciesReference id="sid_5_3_1_9"/>
        </listOfModifiers>
      </reaction>
      <reaction id="R02740">
        <listOfReactants>
          <speciesReference id="sid_C00668"/>
        </listOfReactants>
        <listOfProducts>
          <speciesReference id="sid_C05345"/>
        </listOfProducts>
        <listOfModifiers>
          <modifierSpeciesReference id="sid_5_3_1_9"/>
        </listOfModifiers>
      </reaction>
      <reaction id="R03321">
        <listOfReactants>
          <speciesReference id="sid_C01172"/>
        </listOfReactants>
        <listOfProducts>
          <speciesReference id="sid_C05345"/>
        </listOfProducts>
        <listOfModifiers>
          <modifierSpeciesReference id="sid_5_3_1_9"/>
        </listOfModifiers>
      </reaction>
      <reaction id="R01662">
        <listOfReactants>
          <speciesReference id="sid_C00236"/>
        </listOfReactants>
        <listOfProducts>
          <speciesReference id="sid_C01159"/>
        </listOfProducts>
        <listOfModifiers>
          <modifierSpeciesReference id="sid_5_4_2_1_5_4_2_4"/>
        </listOfModifiers>
      </reaction>
      <reaction id="R01518">
        <listOfReactants>
          <speciesReference id="sid_C00631"/>
        </listOfReactants>
        <listOfProducts>
          <speciesReference id="sid_C00197"/>
        </listOfProducts>
        <listOfModifiers>
          <modifierSpeciesReference id="sid_5_4_2_1_5_4_2_4"/>
        </listOfModifiers>
      </reaction>
      <reaction id="PGMT">
        <listOfReactants>
          <speciesReference id="sid_C00103"/>
        </listOfReactants>
        <listOfProducts>
          <speciesReference id="sid_C00092"/>
        </listOfProducts>
        <listOfModifiers>
          <modifierSpeciesReference id="sid_5_4_2_2"/>
        </listOfModifiers>
      </reaction>
      <reaction id="R00959">
        <listOfReactants>
          <speciesReference id="sid_C00103"/>
        </listOfReactants>
        <listOfProducts>
          <speciesReference id="sid_C00668"/>
        </listOfProducts>
        <listOfModifiers>
          <modifierSpeciesReference id="sid_5_4_2_2_5_4_2_5"/>
        </listOfModifiers>
      </reaction>
      <reaction id="R00316">
        <listOfReactants>
          <speciesReference id="sid_C00002"/>
          <speciesReference id="sid_C00033"/>
        </listOfReactants>
        <listOfProducts>
          <speciesReference id="sid_C00013"/>
          <speciesReference id="sid_C05993"/>
        </listOfProducts>
        <listOfModifiers>
          <modifierSpeciesReference id="sid_6_2_1_1"/>
        </listOfModifiers>
      </reaction>
      <reaction id="R00235">
        <listOfReactants>
          <speciesReference id="sid_C00002"/>
          <speciesReference id="sid_C00033"/>
          <speciesReference id="sid_C00010"/>
        </listOfReactants>
        <listOfProducts>
          <speciesReference id="sid_C00020"/>
          <speciesReference id="sid_C00013"/>
          <speciesReference id="sid_C00024"/>
        </listOfProducts>
        <listOfModifiers>
          <modifierSpeciesReference id="sid_6_2_1_1"/>
        </listOfModifiers>
      </reaction>
      <reaction id="R00236">
        <listOfReactants>
          <speciesReference id="sid_C05993"/>
          <speciesReference id="sid_C00010"/>
        </listOfReactants>
        <listOfProducts>
          <speciesReference id="sid_C00020"/>
          <speciesReference id="sid_C00024"/>
        </listOfProducts>
        <listOfModifiers>
          <modifierSpeciesReference id="sid_6_2_1_1"/>
        </listOfModifiers>
      </reaction>
      <reaction id="R00344">
        <listOfReactants>
          <speciesReference id="sid_C00002"/>
          <speciesReference id="sid_C00022"/>
          <speciesReference id="sid_C00288"/>
        </listOfReactants>
        <listOfProducts>
          <speciesReference id="sid_C00008"/>
          <speciesReference id="sid_C00009"/>
          <speciesReference id="sid_C00036"/>
        </listOfProducts>
        <listOfModifiers>
          <modifierSpeciesReference id="sid_6_4_1_1"/>
        </listOfModifiers>
      </reaction>
      <reaction id="CBPPer">
        <listOfReactants>
          <speciesReference id="sid_C00169"/>
          <speciesReference id="sid_C00031"/>
          <speciesReference id="sid_C00080"/>
        </listOfReactants>
        <listOfProducts>
          <speciesReference id="sid_C00011"/>
          <speciesReference id="sid_C00092"/>
          <speciesReference id="sid_C01342"/>
        </listOfProducts>
        <listOfModifiers>
          <modifierSpeciesReference/>
        </listOfModifiers>
      </reaction>
    </listOfReactions>
  </model>
</sbml>
