# Supplementary material for: Constructing a fish metabolic network model
Source: Genome Biol. 2010 Nov 29;11(11):R115. doi: 10.1186/gb-2010-11-11-r115 (PMC3156954; doi:10.1186/gb-2010-11-11-r115)
Supplement: Additional file 5 — SBML distribution of MetaFishNet pathways. [file gb-2010-11-11-r115-S5.zip › sbml/mfn1v9path193.xml]

<?xml version="1.0" encoding="UTF-8"?>
<sbml xmlns="http://www.sbml.org/sbml/level2/version4" level="2" version="4">
  <model name="Squalene and cholesterol biosynthesis">
    <annotation>a pathway from MetaFishNet project</annotation>
    <listOfSpeciesTypes>
      <speciesType id="enzyme"/>
      <speciesType id="compound"/>
    </listOfSpeciesTypes>
    <listOfSpecies>
      <species id="sid_2_3_1_9" name="2.3.1.9" speciesType="enzyme"/>
      <species id="sid_1_14_99_7" name="1.14.99.7" speciesType="enzyme"/>
      <species id="sid_1_14_13_70_1_3_1_70" name="1.14.13.70;1.3.1.70" speciesType="enzyme"/>
      <species id="sid_1_14_14_1" name="1.14.14.1" speciesType="enzyme"/>
      <species id="sid_2_5_1_29" name="2.5.1.29" speciesType="enzyme"/>
      <species id="sid_2_5_1_10_2_5_1_1_2_5_1_29" name="2.5.1.10;2.5.1.1;2.5.1.29" speciesType="enzyme"/>
      <species id="sid_1_14____" name="1.14.-.-" speciesType="enzyme"/>
      <species id="sid_2_5_1_10" name="2.5.1.10" speciesType="enzyme"/>
      <species id="sid_1_1_1_34" name="1.1.1.34" speciesType="enzyme"/>
      <species id="sid_2_7_1_36" name="2.7.1.36" speciesType="enzyme"/>
      <species id="sid_5_3_3_5" name="5.3.3.5" speciesType="enzyme"/>
      <species id="sid_1_3_1_72" name="1.3.1.72" speciesType="enzyme"/>
      <species id="sid_1_14_13_72" name="1.14.13.72" speciesType="enzyme"/>
      <species id="sid_1_1_1_170_1_14_13_72_1_1_1_270" name="1.1.1.170;1.14.13.72;1.1.1.270" speciesType="enzyme"/>
      <species id="sid_5_4_99_7" name="5.4.99.7" speciesType="enzyme"/>
      <species id="sid_5_3_3_2" name="5.3.3.2" speciesType="enzyme"/>
      <species id="sid_3_6_1__" name="3.6.1.-" speciesType="enzyme"/>
      <species id="sid_1_14_21_6" name="1.14.21.6" speciesType="enzyme"/>
      <species id="sid_C00024" name="C00024" speciesType="compound"/>
      <species id="sid_C00027" name="C00027" speciesType="compound"/>
      <species id="sid_CE1714" name="CE1714" speciesType="compound"/>
      <species id="sid_C01789" name="C01789" speciesType="compound"/>
      <species id="sid_C00341" name="C00341" speciesType="compound"/>
      <species id="sid_C00007" name="C00007" speciesType="compound"/>
      <species id="sid_C00006" name="C00006" speciesType="compound"/>
      <species id="sid_C00005" name="C00005" speciesType="compound"/>
      <species id="sid_C00004" name="C00004" speciesType="compound"/>
      <species id="sid_C00003" name="C00003" speciesType="compound"/>
      <species id="sid_C01802" name="C01802" speciesType="compound"/>
      <species id="sid_C00001" name="C00001" speciesType="compound"/>
      <species id="sid_C02530" name="C02530" speciesType="compound"/>
      <species id="sid_C00129" name="C00129" speciesType="compound"/>
      <species id="sid_C01164" name="C01164" speciesType="compound"/>
      <species id="sid_CE2314" name="CE2314" speciesType="compound"/>
      <species id="sid_CE2315" name="CE2315" speciesType="compound"/>
      <species id="sid_C01107" name="C01107" speciesType="compound"/>
      <species id="sid_C01753" name="C01753" speciesType="compound"/>
      <species id="sid_C00448" name="C00448" speciesType="compound"/>
      <species id="sid_C05107" name="C05107" speciesType="compound"/>
      <species id="sid_C00418" name="C00418" speciesType="compound"/>
      <species id="sid_C05859" name="C05859" speciesType="compound"/>
      <species id="sid_C00008" name="C00008" speciesType="compound"/>
      <species id="sid_C05109" name="C05109" speciesType="compound"/>
      <species id="sid_C05108" name="C05108" speciesType="compound"/>
      <species id="sid_CE1293" name="CE1293" speciesType="compound"/>
      <species id="sid_C01189" name="C01189" speciesType="compound"/>
      <species id="sid_CE5049" name="CE5049" speciesType="compound"/>
      <species id="sid_C00996" name="C00996" speciesType="compound"/>
      <species id="sid_C15808" name="C15808" speciesType="compound"/>
      <species id="sid_C03845" name="C03845" speciesType="compound"/>
      <species id="sid_C00058" name="C00058" speciesType="compound"/>
      <species id="sid_C00235" name="C00235" speciesType="compound"/>
      <species id="sid_C15780" name="C15780" speciesType="compound"/>
      <species id="sid_C15781" name="C15781" speciesType="compound"/>
      <species id="sid_C00010" name="C00010" speciesType="compound"/>
      <species id="sid_C00011" name="C00011" speciesType="compound"/>
      <species id="sid_C15915" name="C15915" speciesType="compound"/>
      <species id="sid_C00013" name="C00013" speciesType="compound"/>
      <species id="sid_C00016" name="C00016" speciesType="compound"/>
      <species id="sid_C00356" name="C00356" speciesType="compound"/>
      <species id="sid_C00332" name="C00332" speciesType="compound"/>
      <species id="sid_C00353" name="C00353" speciesType="compound"/>
      <species id="sid_CE5963" name="CE5963" speciesType="compound"/>
      <species id="sid_C00002" name="C00002" speciesType="compound"/>
      <species id="sid_C05439" name="C05439" speciesType="compound"/>
      <species id="sid_C00187" name="C00187" speciesType="compound"/>
      <species id="sid_C08821" name="C08821" speciesType="compound"/>
      <species id="sid_C05437" name="C05437" speciesType="compound"/>
      <species id="sid_C01054" name="C01054" speciesType="compound"/>
      <species id="sid_C00751" name="C00751" speciesType="compound"/>
      <species id="sid_C00080" name="C00080" speciesType="compound"/>
      <species id="sid_C15782" name="C15782" speciesType="compound"/>
      <species id="sid_44mctr" name="44mctr" speciesType="compound"/>
      <species id="sid_C11455" name="C11455" speciesType="compound"/>
      <species id="sid_CE2321" name="CE2321" speciesType="compound"/>
      <species id="sid_CE5956" name="CE5956" speciesType="compound"/>
      <species id="sid_C01352" name="C01352" speciesType="compound"/>
      <species id="sid_CE2313" name="CE2313" speciesType="compound"/>
      <species id="sid_C15777" name="C15777" speciesType="compound"/>
      <species id="sid_C15783" name="C15783" speciesType="compound"/>
      <species id="sid_C01724" name="C01724" speciesType="compound"/>
      <species id="sid_C00999" name="C00999" speciesType="compound"/>
      <species id="sid_C00009" name="C00009" speciesType="compound"/>
    </listOfSpecies>
    <listOfReactions>
      <reaction id="R04669">
        <listOfReactants>
          <speciesReference id="sid_C05108"/>
          <speciesReference id="sid_C00007"/>
          <speciesReference id="sid_C00005"/>
          <speciesReference id="sid_C00080"/>
        </listOfReactants>
        <listOfProducts>
          <speciesReference id="sid_C05437"/>
          <speciesReference id="sid_C00011"/>
          <speciesReference id="sid_C00001"/>
          <speciesReference id="sid_C00006"/>
        </listOfProducts>
        <listOfModifiers>
          <modifierSpeciesReference id="sid_1_1_1_170_1_14_13_72_1_1_1_270"/>
        </listOfModifiers>
      </reaction>
      <reaction id="HMGCOARr">
        <listOfReactants>
          <speciesReference id="sid_C00080"/>
          <speciesReference id="sid_C00356"/>
          <speciesReference id="sid_C00005"/>
        </listOfReactants>
        <listOfProducts>
          <speciesReference id="sid_C00010"/>
          <speciesReference id="sid_C00418"/>
          <speciesReference id="sid_C00006"/>
        </listOfProducts>
        <listOfModifiers>
          <modifierSpeciesReference id="sid_1_1_1_34"/>
        </listOfModifiers>
      </reaction>
      <reaction id="R02082">
        <listOfReactants>
          <speciesReference id="sid_C00418"/>
          <speciesReference id="sid_C00010"/>
          <speciesReference id="sid_C00006"/>
        </listOfReactants>
        <listOfProducts>
          <speciesReference id="sid_C00356"/>
          <speciesReference id="sid_C00005"/>
        </listOfProducts>
        <listOfModifiers>
          <modifierSpeciesReference id="sid_1_1_1_34"/>
        </listOfModifiers>
      </reaction>
      <reaction id="RE2220">
        <listOfReactants>
          <speciesReference id="sid_C01164"/>
          <speciesReference id="sid_C00004"/>
          <speciesReference id="sid_C00007"/>
          <speciesReference id="sid_C00080"/>
        </listOfReactants>
        <listOfProducts>
          <speciesReference id="sid_C00001"/>
          <speciesReference id="sid_C00003"/>
          <speciesReference id="sid_CE1293"/>
        </listOfProducts>
        <listOfModifiers>
          <modifierSpeciesReference id="sid_1_14____"/>
        </listOfModifiers>
      </reaction>
      <reaction id="RE3181">
        <listOfReactants>
          <speciesReference id="sid_C01724"/>
        </listOfReactants>
        <listOfProducts>
          <speciesReference id="sid_C00080"/>
          <speciesReference id="sid_C11455"/>
          <speciesReference id="sid_CE5049"/>
        </listOfProducts>
        <listOfModifiers>
          <modifierSpeciesReference id="sid_1_14____"/>
        </listOfModifiers>
      </reaction>
      <reaction id="RE3180">
        <listOfReactants>
          <speciesReference id="sid_C05109"/>
        </listOfReactants>
        <listOfProducts>
          <speciesReference id="sid_C00080"/>
          <speciesReference id="sid_CE2313"/>
          <speciesReference id="sid_CE5049"/>
        </listOfProducts>
        <listOfModifiers>
          <modifierSpeciesReference id="sid_1_14____"/>
        </listOfModifiers>
      </reaction>
      <reaction id="RE3133">
        <listOfReactants>
          <speciesReference id="sid_CE2314"/>
        </listOfReactants>
        <listOfProducts>
          <speciesReference id="sid_CE2315"/>
          <speciesReference id="sid_CE5049"/>
        </listOfProducts>
        <listOfModifiers>
          <modifierSpeciesReference id="sid_1_14____"/>
        </listOfModifiers>
      </reaction>
      <reaction id="R03690">
        <listOfReactants>
          <speciesReference id="sid_C01724"/>
          <speciesReference id="sid_C00007"/>
          <speciesReference id="sid_C00005"/>
          <speciesReference id="sid_C00080"/>
        </listOfReactants>
        <listOfProducts>
          <speciesReference id="sid_C05108"/>
          <speciesReference id="sid_C00058"/>
          <speciesReference id="sid_C00006"/>
        </listOfProducts>
        <listOfModifiers>
          <modifierSpeciesReference id="sid_1_14_13_70_1_3_1_70"/>
        </listOfModifiers>
      </reaction>
      <reaction id="R07509">
        <listOfReactants>
          <speciesReference id="sid_C05108"/>
        </listOfReactants>
        <listOfProducts>
          <speciesReference id="sid_C15808"/>
        </listOfProducts>
        <listOfModifiers>
          <modifierSpeciesReference id="sid_1_14_13_72"/>
        </listOfModifiers>
      </reaction>
      <reaction id="LNS14DM">
        <listOfReactants>
          <speciesReference id="sid_C00080"/>
          <speciesReference id="sid_C01724"/>
          <speciesReference id="sid_C00005"/>
          <speciesReference id="sid_C00007"/>
        </listOfReactants>
        <listOfProducts>
          <speciesReference id="sid_44mctr"/>
          <speciesReference id="sid_C00058"/>
          <speciesReference id="sid_C00001"/>
          <speciesReference id="sid_C00006"/>
        </listOfProducts>
        <listOfModifiers>
          <modifierSpeciesReference id="sid_1_14_14_1"/>
        </listOfModifiers>
      </reaction>
      <reaction id="RE3127">
        <listOfReactants>
          <speciesReference id="sid_C00007"/>
          <speciesReference id="sid_C05439"/>
        </listOfReactants>
        <listOfProducts>
          <speciesReference id="sid_C00027"/>
          <speciesReference id="sid_CE2321"/>
        </listOfProducts>
        <listOfModifiers>
          <modifierSpeciesReference id="sid_1_14_21_6"/>
        </listOfModifiers>
      </reaction>
      <reaction id="R07215">
        <listOfReactants>
          <speciesReference id="sid_C01189"/>
        </listOfReactants>
        <listOfProducts>
          <speciesReference id="sid_C01164"/>
        </listOfProducts>
        <listOfModifiers>
          <modifierSpeciesReference id="sid_1_14_21_6"/>
        </listOfModifiers>
      </reaction>
      <reaction id="R03310">
        <listOfReactants>
          <speciesReference id="sid_C01189"/>
          <speciesReference id="sid_C00007"/>
        </listOfReactants>
        <listOfProducts>
          <speciesReference id="sid_C01164"/>
          <speciesReference id="sid_C00027"/>
        </listOfProducts>
        <listOfModifiers>
          <modifierSpeciesReference id="sid_1_14_21_6"/>
        </listOfModifiers>
      </reaction>
      <reaction id="RE3182">
        <listOfReactants>
          <speciesReference id="sid_C00007"/>
          <speciesReference id="sid_C00080"/>
          <speciesReference id="sid_C00751"/>
          <speciesReference id="sid_C00999"/>
        </listOfReactants>
        <listOfProducts>
          <speciesReference id="sid_C00001"/>
          <speciesReference id="sid_C01054"/>
          <speciesReference id="sid_C00996"/>
        </listOfProducts>
        <listOfModifiers>
          <modifierSpeciesReference id="sid_1_14_99_7"/>
        </listOfModifiers>
      </reaction>
      <reaction id="R02874">
        <listOfReactants>
          <speciesReference id="sid_C00751"/>
          <speciesReference id="sid_C00007"/>
          <speciesReference id="sid_C00005"/>
          <speciesReference id="sid_C00080"/>
        </listOfReactants>
        <listOfProducts>
          <speciesReference id="sid_C01054"/>
          <speciesReference id="sid_C00006"/>
          <speciesReference id="sid_C00001"/>
        </listOfProducts>
        <listOfModifiers>
          <modifierSpeciesReference id="sid_1_14_99_7"/>
        </listOfModifiers>
      </reaction>
      <reaction id="R05703">
        <listOfReactants>
          <speciesReference id="sid_C01189"/>
        </listOfReactants>
        <listOfProducts>
          <speciesReference id="sid_C05439"/>
        </listOfProducts>
        <listOfModifiers>
          <modifierSpeciesReference id="sid_1_3_1_72"/>
        </listOfModifiers>
      </reaction>
      <reaction id="R01457">
        <listOfReactants>
          <speciesReference id="sid_C01802"/>
        </listOfReactants>
        <listOfProducts>
          <speciesReference id="sid_C00187"/>
        </listOfProducts>
        <listOfModifiers>
          <modifierSpeciesReference id="sid_1_3_1_72"/>
        </listOfModifiers>
      </reaction>
      <reaction id="R07507">
        <listOfReactants>
          <speciesReference id="sid_C05107"/>
        </listOfReactants>
        <listOfProducts>
          <speciesReference id="sid_C01164"/>
        </listOfProducts>
        <listOfModifiers>
          <modifierSpeciesReference id="sid_1_3_1_72"/>
        </listOfModifiers>
      </reaction>
      <reaction id="R07498">
        <listOfReactants>
          <speciesReference id="sid_C05437"/>
        </listOfReactants>
        <listOfProducts>
          <speciesReference id="sid_C03845"/>
        </listOfProducts>
        <listOfModifiers>
          <modifierSpeciesReference id="sid_1_3_1_72"/>
        </listOfModifiers>
      </reaction>
      <reaction id="R07488">
        <listOfReactants>
          <speciesReference id="sid_C08821"/>
        </listOfReactants>
        <listOfProducts>
          <speciesReference id="sid_C01753"/>
        </listOfProducts>
        <listOfModifiers>
          <modifierSpeciesReference id="sid_1_3_1_72"/>
        </listOfModifiers>
      </reaction>
      <reaction id="R07493">
        <listOfReactants>
          <speciesReference id="sid_C15781"/>
        </listOfReactants>
        <listOfProducts>
          <speciesReference id="sid_C01789"/>
        </listOfProducts>
        <listOfModifiers>
          <modifierSpeciesReference id="sid_1_3_1_72"/>
        </listOfModifiers>
      </reaction>
      <reaction id="ACACT1x">
        <listOfReactants>
          <speciesReference id="sid_C00024"/>
        </listOfReactants>
        <listOfProducts>
          <speciesReference id="sid_C00332"/>
          <speciesReference id="sid_C00010"/>
        </listOfProducts>
        <listOfModifiers>
          <modifierSpeciesReference id="sid_2_3_1_9"/>
        </listOfModifiers>
      </reaction>
      <reaction id="RE3372">
        <listOfReactants>
          <speciesReference id="sid_C00235"/>
          <speciesReference id="sid_C00448"/>
        </listOfReactants>
        <listOfProducts>
          <speciesReference id="sid_C00013"/>
          <speciesReference id="sid_CE5956"/>
        </listOfProducts>
        <listOfModifiers>
          <modifierSpeciesReference id="sid_2_5_1_10"/>
        </listOfModifiers>
      </reaction>
      <reaction id="R01658">
        <listOfReactants>
          <speciesReference id="sid_C00235"/>
          <speciesReference id="sid_C00129"/>
        </listOfReactants>
        <listOfProducts>
          <speciesReference id="sid_C00013"/>
          <speciesReference id="sid_C00341"/>
        </listOfProducts>
        <listOfModifiers>
          <modifierSpeciesReference id="sid_2_5_1_10_2_5_1_1_2_5_1_29"/>
        </listOfModifiers>
      </reaction>
      <reaction id="R02003">
        <listOfReactants>
          <speciesReference id="sid_C00341"/>
          <speciesReference id="sid_C00129"/>
        </listOfReactants>
        <listOfProducts>
          <speciesReference id="sid_C00013"/>
          <speciesReference id="sid_C00448"/>
        </listOfProducts>
        <listOfModifiers>
          <modifierSpeciesReference id="sid_2_5_1_10_2_5_1_1_2_5_1_29"/>
        </listOfModifiers>
      </reaction>
      <reaction id="R02061">
        <listOfReactants>
          <speciesReference id="sid_C00448"/>
          <speciesReference id="sid_C00129"/>
        </listOfReactants>
        <listOfProducts>
          <speciesReference id="sid_C00013"/>
          <speciesReference id="sid_C00353"/>
        </listOfProducts>
        <listOfModifiers>
          <modifierSpeciesReference id="sid_2_5_1_29"/>
        </listOfModifiers>
      </reaction>
      <reaction id="R02245">
        <listOfReactants>
          <speciesReference id="sid_C00002"/>
          <speciesReference id="sid_C00418"/>
        </listOfReactants>
        <listOfProducts>
          <speciesReference id="sid_C00008"/>
          <speciesReference id="sid_C01107"/>
        </listOfProducts>
        <listOfModifiers>
          <modifierSpeciesReference id="sid_2_7_1_36"/>
        </listOfModifiers>
      </reaction>
      <reaction id="RE3591">
        <listOfReactants>
          <speciesReference id="sid_C00001"/>
          <speciesReference id="sid_C05859"/>
        </listOfReactants>
        <listOfProducts>
          <speciesReference id="sid_C00009"/>
          <speciesReference id="sid_CE5963"/>
        </listOfProducts>
        <listOfModifiers>
          <modifierSpeciesReference id="sid_3_6_1__"/>
        </listOfModifiers>
      </reaction>
      <reaction id="RE3592">
        <listOfReactants>
          <speciesReference id="sid_C00001"/>
          <speciesReference id="sid_CE5963"/>
        </listOfReactants>
        <listOfProducts>
          <speciesReference id="sid_C00009"/>
          <speciesReference id="sid_CE1714"/>
        </listOfProducts>
        <listOfModifiers>
          <modifierSpeciesReference id="sid_3_6_1__"/>
        </listOfModifiers>
      </reaction>
      <reaction id="R01123">
        <listOfReactants>
          <speciesReference id="sid_C00129"/>
        </listOfReactants>
        <listOfProducts>
          <speciesReference id="sid_C00235"/>
        </listOfProducts>
        <listOfModifiers>
          <modifierSpeciesReference id="sid_5_3_3_2"/>
        </listOfModifiers>
      </reaction>
      <reaction id="EBP2r">
        <listOfReactants>
          <speciesReference id="sid_C03845"/>
        </listOfReactants>
        <listOfProducts>
          <speciesReference id="sid_C01189"/>
        </listOfProducts>
        <listOfModifiers>
          <modifierSpeciesReference id="sid_5_3_3_5"/>
        </listOfModifiers>
      </reaction>
      <reaction id="R04804">
        <listOfReactants>
          <speciesReference id="sid_C05437"/>
        </listOfReactants>
        <listOfProducts>
          <speciesReference id="sid_C05439"/>
        </listOfProducts>
        <listOfModifiers>
          <modifierSpeciesReference id="sid_5_3_3_5"/>
        </listOfModifiers>
      </reaction>
      <reaction id="RE3136">
        <listOfReactants>
          <speciesReference id="sid_CE2315"/>
        </listOfReactants>
        <listOfProducts>
          <speciesReference id="sid_C01189"/>
        </listOfProducts>
        <listOfModifiers>
          <modifierSpeciesReference id="sid_5_3_3_5"/>
        </listOfModifiers>
      </reaction>
      <reaction id="R03199">
        <listOfReactants>
          <speciesReference id="sid_C01054"/>
        </listOfReactants>
        <listOfProducts>
          <speciesReference id="sid_C01724"/>
        </listOfProducts>
        <listOfModifiers>
          <modifierSpeciesReference id="sid_5_4_99_7"/>
        </listOfModifiers>
      </reaction>
      <reaction id="C4STMO2Pr">
        <listOfReactants>
          <speciesReference id="sid_C00006"/>
          <speciesReference id="sid_C00007"/>
        </listOfReactants>
        <listOfProducts>
          <speciesReference id="sid_C00011"/>
          <speciesReference id="sid_C00080"/>
          <speciesReference id="sid_C00005"/>
        </listOfProducts>
        <listOfModifiers>
          <modifierSpeciesReference/>
        </listOfModifiers>
      </reaction>
      <reaction id="C3STKR2r">
        <listOfReactants>
          <speciesReference id="sid_C00080"/>
          <speciesReference id="sid_C00005"/>
        </listOfReactants>
        <listOfProducts>
          <speciesReference id="sid_C00006"/>
          <speciesReference id="sid_C05437"/>
        </listOfProducts>
        <listOfModifiers>
          <modifierSpeciesReference/>
        </listOfModifiers>
      </reaction>
      <reaction id="SOAT11">
        <listOfReactants>
          <speciesReference id="sid_C00187"/>
        </listOfReactants>
        <listOfProducts>
          <speciesReference id="sid_C00010"/>
          <speciesReference id="sid_C02530"/>
        </listOfProducts>
        <listOfModifiers>
          <modifierSpeciesReference/>
        </listOfModifiers>
      </reaction>
      <reaction id="P450SCC1m">
        <listOfReactants>
          <speciesReference id="sid_C00187"/>
          <speciesReference id="sid_C00080"/>
          <speciesReference id="sid_C00005"/>
          <speciesReference id="sid_C00007"/>
        </listOfReactants>
        <listOfProducts>
          <speciesReference id="sid_C00001"/>
          <speciesReference id="sid_C00006"/>
        </listOfProducts>
        <listOfModifiers>
          <modifierSpeciesReference/>
        </listOfModifiers>
      </reaction>
      <reaction id="DHCR241r">
        <listOfReactants>
          <speciesReference id="sid_C01352"/>
          <speciesReference id="sid_C05437"/>
        </listOfReactants>
        <listOfProducts>
          <speciesReference id="sid_C00016"/>
          <speciesReference id="sid_C03845"/>
        </listOfProducts>
        <listOfModifiers>
          <modifierSpeciesReference/>
        </listOfModifiers>
      </reaction>
      <reaction id="R03689">
        <listOfReactants>
          <speciesReference id="sid_C01724"/>
        </listOfReactants>
        <listOfProducts>
          <speciesReference id="sid_C05109"/>
        </listOfProducts>
        <listOfModifiers>
          <modifierSpeciesReference/>
        </listOfModifiers>
      </reaction>
      <reaction id="RE2407">
        <listOfReactants>
          <speciesReference id="sid_C01724"/>
          <speciesReference id="sid_C00005"/>
          <speciesReference id="sid_C00080"/>
        </listOfReactants>
        <listOfProducts>
          <speciesReference id="sid_C00006"/>
          <speciesReference id="sid_C05109"/>
        </listOfProducts>
        <listOfModifiers>
          <modifierSpeciesReference/>
        </listOfModifiers>
      </reaction>
      <reaction id="DHCR243r">
        <listOfReactants>
          <speciesReference id="sid_C01802"/>
          <speciesReference id="sid_C01352"/>
        </listOfReactants>
        <listOfProducts>
          <speciesReference id="sid_C00187"/>
          <speciesReference id="sid_C00016"/>
        </listOfProducts>
        <listOfModifiers>
          <modifierSpeciesReference/>
        </listOfModifiers>
      </reaction>
      <reaction id="R07499">
        <listOfReactants>
          <speciesReference id="sid_C05108"/>
        </listOfReactants>
        <listOfProducts>
          <speciesReference id="sid_C15915"/>
        </listOfProducts>
        <listOfModifiers>
          <modifierSpeciesReference/>
        </listOfModifiers>
      </reaction>
      <reaction id="C4STMO1r">
        <listOfReactants>
          <speciesReference id="sid_C05108"/>
          <speciesReference id="sid_C00080"/>
          <speciesReference id="sid_C00005"/>
          <speciesReference id="sid_C00007"/>
        </listOfReactants>
        <listOfProducts>
          <speciesReference id="sid_C00001"/>
          <speciesReference id="sid_C00006"/>
        </listOfProducts>
        <listOfModifiers>
          <modifierSpeciesReference/>
        </listOfModifiers>
      </reaction>
      <reaction id="DHCR242r">
        <listOfReactants>
          <speciesReference id="sid_C05439"/>
          <speciesReference id="sid_C01352"/>
        </listOfReactants>
        <listOfProducts>
          <speciesReference id="sid_C00016"/>
          <speciesReference id="sid_C01189"/>
        </listOfProducts>
        <listOfModifiers>
          <modifierSpeciesReference/>
        </listOfModifiers>
      </reaction>
      <reaction id="R07491">
        <listOfReactants>
          <speciesReference id="sid_C15777"/>
        </listOfReactants>
        <listOfProducts>
          <speciesReference id="sid_C15780"/>
        </listOfProducts>
        <listOfModifiers>
          <modifierSpeciesReference/>
        </listOfModifiers>
      </reaction>
      <reaction id="R07492">
        <listOfReactants>
          <speciesReference id="sid_C15780"/>
        </listOfReactants>
        <listOfProducts>
          <speciesReference id="sid_C15781"/>
        </listOfProducts>
        <listOfModifiers>
          <modifierSpeciesReference/>
        </listOfModifiers>
      </reaction>
      <reaction id="R07486">
        <listOfReactants>
          <speciesReference id="sid_C15782"/>
        </listOfReactants>
        <listOfProducts>
          <speciesReference id="sid_C15783"/>
        </listOfProducts>
        <listOfModifiers>
          <modifierSpeciesReference/>
        </listOfModifiers>
      </reaction>
      <reaction id="R07487">
        <listOfReactants>
          <speciesReference id="sid_C15783"/>
        </listOfReactants>
        <listOfProducts>
          <speciesReference id="sid_C08821"/>
        </listOfProducts>
        <listOfModifiers>
          <modifierSpeciesReference/>
        </listOfModifiers>
      </reaction>
    </listOfReactions>
  </model>
</sbml>
