# Supplementary material for: Constructing a fish metabolic network model
Source: Genome Biol. 2010 Nov 29;11(11):R115. doi: 10.1186/gb-2010-11-11-r115 (PMC3156954; doi:10.1186/gb-2010-11-11-r115)
Supplement: Additional file 5 — SBML distribution of MetaFishNet pathways. [file gb-2010-11-11-r115-S5.zip › sbml/mfn1v9path127.xml]

<?xml version="1.0" encoding="UTF-8"?>
<sbml xmlns="http://www.sbml.org/sbml/level2/version4" level="2" version="4">
  <model name="Di-unsaturated fatty acid beta-oxidation">
    <annotation>a pathway from MetaFishNet project</annotation>
    <listOfSpeciesTypes>
      <speciesType id="enzyme"/>
      <speciesType id="compound"/>
    </listOfSpeciesTypes>
    <listOfSpecies>
      <species id="sid_6_2_1_3" name="6.2.1.3" speciesType="enzyme"/>
      <species id="sid_1_3_1_34" name="1.3.1.34" speciesType="enzyme"/>
      <species id="sid_1_1_1_35" name="1.1.1.35" speciesType="enzyme"/>
      <species id="sid_4_2_1_17" name="4.2.1.17" speciesType="enzyme"/>
      <species id="sid_5_3_3_8" name="5.3.3.8" speciesType="enzyme"/>
      <species id="sid_1_3_99_13" name="1.3.99.13" speciesType="enzyme"/>
      <species id="sid_C00010" name="C00010" speciesType="compound"/>
      <species id="sid_CE2424" name="CE2424" speciesType="compound"/>
      <species id="sid_CE2422" name="CE2422" speciesType="compound"/>
      <species id="sid_CE0713" name="CE0713" speciesType="compound"/>
      <species id="sid_CE2420" name="CE2420" speciesType="compound"/>
      <species id="sid_CE2421" name="CE2421" speciesType="compound"/>
      <species id="sid_C00006" name="C00006" speciesType="compound"/>
      <species id="sid_C00005" name="C00005" speciesType="compound"/>
      <species id="sid_C00004" name="C00004" speciesType="compound"/>
      <species id="sid_C00003" name="C00003" speciesType="compound"/>
      <species id="sid_C00002" name="C00002" speciesType="compound"/>
      <species id="sid_C00001" name="C00001" speciesType="compound"/>
      <species id="sid_C05279" name="C05279" speciesType="compound"/>
      <species id="sid_C02944" name="C02944" speciesType="compound"/>
      <species id="sid_CE0693" name="CE0693" speciesType="compound"/>
      <species id="sid_C05275" name="C05275" speciesType="compound"/>
      <species id="sid_C00020" name="C00020" speciesType="compound"/>
      <species id="sid_CE2433" name="CE2433" speciesType="compound"/>
      <species id="sid_CE2432" name="CE2432" speciesType="compound"/>
      <species id="sid_CE0785" name="CE0785" speciesType="compound"/>
      <species id="sid_C02050" name="C02050" speciesType="compound"/>
      <species id="sid_CE2435" name="CE2435" speciesType="compound"/>
      <species id="sid_CE2434" name="CE2434" speciesType="compound"/>
      <species id="sid_C00013" name="C00013" speciesType="compound"/>
      <species id="sid_CE2431" name="CE2431" speciesType="compound"/>
      <species id="sid_C00016" name="C00016" speciesType="compound"/>
      <species id="sid_CE2418" name="CE2418" speciesType="compound"/>
      <species id="sid_CE2417" name="CE2417" speciesType="compound"/>
      <species id="sid_CE0849" name="CE0849" speciesType="compound"/>
      <species id="sid_C00080" name="C00080" speciesType="compound"/>
      <species id="sid_C01595" name="C01595" speciesType="compound"/>
      <species id="sid_C01352" name="C01352" speciesType="compound"/>
      <species id="sid_C05280" name="C05280" speciesType="compound"/>
    </listOfSpecies>
    <listOfReactions>
      <reaction id="RE1526">
        <listOfReactants>
          <speciesReference id="sid_C00003"/>
          <speciesReference id="sid_CE2417"/>
        </listOfReactants>
        <listOfProducts>
          <speciesReference id="sid_C00004"/>
          <speciesReference id="sid_C00080"/>
          <speciesReference id="sid_CE2424"/>
        </listOfProducts>
        <listOfModifiers>
          <modifierSpeciesReference id="sid_1_1_1_35"/>
        </listOfModifiers>
      </reaction>
      <reaction id="RE1525">
        <listOfReactants>
          <speciesReference id="sid_C00003"/>
          <speciesReference id="sid_CE2418"/>
        </listOfReactants>
        <listOfProducts>
          <speciesReference id="sid_C00004"/>
          <speciesReference id="sid_C00080"/>
          <speciesReference id="sid_CE2422"/>
        </listOfProducts>
        <listOfModifiers>
          <modifierSpeciesReference id="sid_1_1_1_35"/>
        </listOfModifiers>
      </reaction>
      <reaction id="RE0512">
        <listOfReactants>
          <speciesReference id="sid_C00003"/>
          <speciesReference id="sid_CE2421"/>
        </listOfReactants>
        <listOfProducts>
          <speciesReference id="sid_CE0713"/>
          <speciesReference id="sid_C00004"/>
          <speciesReference id="sid_C00080"/>
        </listOfProducts>
        <listOfModifiers>
          <modifierSpeciesReference id="sid_1_1_1_35"/>
        </listOfModifiers>
      </reaction>
      <reaction id="RE1535">
        <listOfReactants>
          <speciesReference id="sid_C00005"/>
          <speciesReference id="sid_C00080"/>
          <speciesReference id="sid_CE2435"/>
        </listOfReactants>
        <listOfProducts>
          <speciesReference id="sid_C00006"/>
          <speciesReference id="sid_C02944"/>
        </listOfProducts>
        <listOfModifiers>
          <modifierSpeciesReference id="sid_1_3_1_34"/>
        </listOfModifiers>
      </reaction>
      <reaction id="RE1516">
        <listOfReactants>
          <speciesReference id="sid_C00016"/>
          <speciesReference id="sid_C02050"/>
        </listOfReactants>
        <listOfProducts>
          <speciesReference id="sid_C01352"/>
          <speciesReference id="sid_CE2434"/>
        </listOfProducts>
        <listOfModifiers>
          <modifierSpeciesReference id="sid_1_3_99_13"/>
        </listOfModifiers>
      </reaction>
      <reaction id="RE1518">
        <listOfReactants>
          <speciesReference id="sid_C00016"/>
          <speciesReference id="sid_CE0785"/>
        </listOfReactants>
        <listOfProducts>
          <speciesReference id="sid_C01352"/>
          <speciesReference id="sid_CE2432"/>
        </listOfProducts>
        <listOfModifiers>
          <modifierSpeciesReference id="sid_1_3_99_13"/>
        </listOfModifiers>
      </reaction>
      <reaction id="RE1517">
        <listOfReactants>
          <speciesReference id="sid_C00016"/>
          <speciesReference id="sid_CE0849"/>
        </listOfReactants>
        <listOfProducts>
          <speciesReference id="sid_C01352"/>
          <speciesReference id="sid_CE2433"/>
        </listOfProducts>
        <listOfModifiers>
          <modifierSpeciesReference id="sid_1_3_99_13"/>
        </listOfModifiers>
      </reaction>
      <reaction id="RE1519">
        <listOfReactants>
          <speciesReference id="sid_C00016"/>
          <speciesReference id="sid_CE2431"/>
        </listOfReactants>
        <listOfProducts>
          <speciesReference id="sid_C01352"/>
          <speciesReference id="sid_CE2435"/>
        </listOfProducts>
        <listOfModifiers>
          <modifierSpeciesReference id="sid_1_3_99_13"/>
        </listOfModifiers>
      </reaction>
      <reaction id="RE1520">
        <listOfReactants>
          <speciesReference id="sid_C00001"/>
          <speciesReference id="sid_C05279"/>
        </listOfReactants>
        <listOfProducts>
          <speciesReference id="sid_CE2420"/>
        </listOfProducts>
        <listOfModifiers>
          <modifierSpeciesReference id="sid_4_2_1_17"/>
        </listOfModifiers>
      </reaction>
      <reaction id="RE1521">
        <listOfReactants>
          <speciesReference id="sid_C00001"/>
          <speciesReference id="sid_CE2432"/>
        </listOfReactants>
        <listOfProducts>
          <speciesReference id="sid_CE2417"/>
        </listOfProducts>
        <listOfModifiers>
          <modifierSpeciesReference id="sid_4_2_1_17"/>
        </listOfModifiers>
      </reaction>
      <reaction id="RE1522">
        <listOfReactants>
          <speciesReference id="sid_C00001"/>
          <speciesReference id="sid_CE2433"/>
        </listOfReactants>
        <listOfProducts>
          <speciesReference id="sid_CE2418"/>
        </listOfProducts>
        <listOfModifiers>
          <modifierSpeciesReference id="sid_4_2_1_17"/>
        </listOfModifiers>
      </reaction>
      <reaction id="RE1523">
        <listOfReactants>
          <speciesReference id="sid_C00001"/>
          <speciesReference id="sid_CE2434"/>
        </listOfReactants>
        <listOfProducts>
          <speciesReference id="sid_CE2421"/>
        </listOfProducts>
        <listOfModifiers>
          <modifierSpeciesReference id="sid_4_2_1_17"/>
        </listOfModifiers>
      </reaction>
      <reaction id="RE0511">
        <listOfReactants>
          <speciesReference id="sid_C02944"/>
        </listOfReactants>
        <listOfProducts>
          <speciesReference id="sid_C05275"/>
        </listOfProducts>
        <listOfModifiers>
          <modifierSpeciesReference id="sid_5_3_3_8"/>
        </listOfModifiers>
      </reaction>
      <reaction id="RE1573">
        <listOfReactants>
          <speciesReference id="sid_C05280"/>
        </listOfReactants>
        <listOfProducts>
          <speciesReference id="sid_C05279"/>
        </listOfProducts>
        <listOfModifiers>
          <modifierSpeciesReference id="sid_5_3_3_8"/>
        </listOfModifiers>
      </reaction>
      <reaction id="RE1514">
        <listOfReactants>
          <speciesReference id="sid_C00002"/>
          <speciesReference id="sid_C00010"/>
          <speciesReference id="sid_C01595"/>
        </listOfReactants>
        <listOfProducts>
          <speciesReference id="sid_C00020"/>
          <speciesReference id="sid_C00013"/>
          <speciesReference id="sid_C02050"/>
        </listOfProducts>
        <listOfModifiers>
          <modifierSpeciesReference id="sid_6_2_1_3"/>
        </listOfModifiers>
      </reaction>
      <reaction id="RE1527">
        <listOfReactants>
          <speciesReference id="sid_C00003"/>
          <speciesReference id="sid_CE2420"/>
        </listOfReactants>
        <listOfProducts>
          <speciesReference id="sid_CE0693"/>
          <speciesReference id="sid_C00004"/>
          <speciesReference id="sid_C00080"/>
        </listOfProducts>
        <listOfModifiers>
          <modifierSpeciesReference/>
        </listOfModifiers>
      </reaction>
    </listOfReactions>
  </model>
</sbml>
