# Supplementary material for: Constructing a fish metabolic network model
Source: Genome Biol. 2010 Nov 29;11(11):R115. doi: 10.1186/gb-2010-11-11-r115 (PMC3156954; doi:10.1186/gb-2010-11-11-r115)
Supplement: Additional file 5 — SBML distribution of MetaFishNet pathways. [file gb-2010-11-11-r115-S5.zip › sbml/mfn1v9path163.xml]

<?xml version="1.0" encoding="UTF-8"?>
<sbml xmlns="http://www.sbml.org/sbml/level2/version4" level="2" version="4">
  <model name="Methionine and cysteine metabolism">
    <annotation>a pathway from MetaFishNet project</annotation>
    <listOfSpeciesTypes>
      <speciesType id="enzyme"/>
      <speciesType id="compound"/>
    </listOfSpeciesTypes>
    <listOfSpecies>
      <species id="sid_4_2_1_22" name="4.2.1.22" speciesType="enzyme"/>
      <species id="sid_3_1_1_2" name="3.1.1.2" speciesType="enzyme"/>
      <species id="sid_2_1_1_61" name="2.1.1.61" speciesType="enzyme"/>
      <species id="sid_4_4_1_1" name="4.4.1.1" speciesType="enzyme"/>
      <species id="sid_1_1_1_27" name="1.1.1.27" speciesType="enzyme"/>
      <species id="sid_2_6_1_1" name="2.6.1.1" speciesType="enzyme"/>
      <species id="sid_4_4_1_14" name="4.4.1.14" speciesType="enzyme"/>
      <species id="sid_2_7_7_4" name="2.7.7.4" speciesType="enzyme"/>
      <species id="sid_6_1_1_10" name="6.1.1.10" speciesType="enzyme"/>
      <species id="sid_6_1_1_16" name="6.1.1.16" speciesType="enzyme"/>
      <species id="sid_4_1_1_29_4_1_1_15" name="4.1.1.29;4.1.1.15" speciesType="enzyme"/>
      <species id="sid_2_1_1_37" name="2.1.1.37" speciesType="enzyme"/>
      <species id="sid_2_1_1_36" name="2.1.1.36" speciesType="enzyme"/>
      <species id="sid_2_1_1_31" name="2.1.1.31" speciesType="enzyme"/>
      <species id="sid_2_5_1_47_2_5_1_49" name="2.5.1.47;2.5.1.49" speciesType="enzyme"/>
      <species id="sid_2_5_1_47_2_5_1_48" name="2.5.1.47;2.5.1.48" speciesType="enzyme"/>
      <species id="sid_4_4_1_8_4_4_1_1" name="4.4.1.8;4.4.1.1" speciesType="enzyme"/>
      <species id="sid_2_5_1_47_2_5_1_65" name="2.5.1.47;2.5.1.65" speciesType="enzyme"/>
      <species id="sid_1_13_11_20" name="1.13.11.20" speciesType="enzyme"/>
      <species id="sid_1_4_3_2" name="1.4.3.2" speciesType="enzyme"/>
      <species id="sid_2_1_1_51" name="2.1.1.51" speciesType="enzyme"/>
      <species id="sid_3_5_1_14" name="3.5.1.14" speciesType="enzyme"/>
      <species id="sid_2_1_1_32" name="2.1.1.32" speciesType="enzyme"/>
      <species id="sid_1_11_1_7_1_2_4_4_2_3_1___1_8_1_4" name="1.11.1.7;1.2.4.4;2.3.1.-;1.8.1.4" speciesType="enzyme"/>
      <species id="sid_2_5_1_6" name="2.5.1.6" speciesType="enzyme"/>
      <species id="sid_4_1_1_50" name="4.1.1.50" speciesType="enzyme"/>
      <species id="sid_2_1_1_29" name="2.1.1.29" speciesType="enzyme"/>
      <species id="sid_3_3_1_1" name="3.3.1.1" speciesType="enzyme"/>
      <species id="sid_2_7_7_25" name="2.7.7.25" speciesType="enzyme"/>
      <species id="sid_2_3_1_1" name="2.3.1.1" speciesType="enzyme"/>
      <species id="sid_2_1_1_13" name="2.1.1.13" speciesType="enzyme"/>
      <species id="sid_2_8_2__" name="2.8.2.-" speciesType="enzyme"/>
      <species id="sid_4_3_1_17" name="4.3.1.17" speciesType="enzyme"/>
      <species id="sid_3_1_1_29" name="3.1.1.29" speciesType="enzyme"/>
      <species id="sid_2_8_1_1" name="2.8.1.1" speciesType="enzyme"/>
      <species id="sid_2_3_2_2" name="2.3.2.2" speciesType="enzyme"/>
      <species id="sid_C00025" name="C00025" speciesType="compound"/>
      <species id="sid_C00024" name="C00024" speciesType="compound"/>
      <species id="sid_C00027" name="C00027" speciesType="compound"/>
      <species id="sid_C00026" name="C00026" speciesType="compound"/>
      <species id="sid_C00021" name="C00021" speciesType="compound"/>
      <species id="sid_C00020" name="C00020" speciesType="compound"/>
      <species id="sid_C00022" name="C00022" speciesType="compound"/>
      <species id="sid_C05523" name="C05523" speciesType="compound"/>
      <species id="sid_C05522" name="C05522" speciesType="compound"/>
      <species id="sid_C05527" name="C05527" speciesType="compound"/>
      <species id="sid_C00342" name="C00342" speciesType="compound"/>
      <species id="sid_C05528" name="C05528" speciesType="compound"/>
      <species id="sid_CE1401" name="CE1401" speciesType="compound"/>
      <species id="sid_C02430" name="C02430" speciesType="compound"/>
      <species id="sid_C01137" name="C01137" speciesType="compound"/>
      <species id="sid_C01755" name="C01755" speciesType="compound"/>
      <species id="sid_C01180" name="C01180" speciesType="compound"/>
      <species id="sid_C03523" name="C03523" speciesType="compound"/>
      <species id="sid_C01342" name="C01342" speciesType="compound"/>
      <species id="sid_C00010" name="C00010" speciesType="compound"/>
      <species id="sid_C00011" name="C00011" speciesType="compound"/>
      <species id="sid_C00012" name="C00012" speciesType="compound"/>
      <species id="sid_C00013" name="C00013" speciesType="compound"/>
      <species id="sid_C00014" name="C00014" speciesType="compound"/>
      <species id="sid_C05823" name="C05823" speciesType="compound"/>
      <species id="sid_C00053" name="C00053" speciesType="compound"/>
      <species id="sid_C00155" name="C00155" speciesType="compound"/>
      <species id="sid_C05824" name="C05824" speciesType="compound"/>
      <species id="sid_C00957" name="C00957" speciesType="compound"/>
      <species id="sid_C00109" name="C00109" speciesType="compound"/>
      <species id="sid_C00224" name="C00224" speciesType="compound"/>
      <species id="sid_C01234" name="C01234" speciesType="compound"/>
      <species id="sid_C00302" name="C00302" speciesType="compound"/>
      <species id="sid_C03125" name="C03125" speciesType="compound"/>
      <species id="sid_C01326" name="C01326" speciesType="compound"/>
      <species id="sid_C00542" name="C00542" speciesType="compound"/>
      <species id="sid_C02291" name="C02291" speciesType="compound"/>
      <species id="sid_C00009" name="C00009" speciesType="compound"/>
      <species id="sid_C00007" name="C00007" speciesType="compound"/>
      <species id="sid_C00006" name="C00006" speciesType="compound"/>
      <species id="sid_C00005" name="C00005" speciesType="compound"/>
      <species id="sid_C00004" name="C00004" speciesType="compound"/>
      <species id="sid_C00003" name="C00003" speciesType="compound"/>
      <species id="sid_C00002" name="C00002" speciesType="compound"/>
      <species id="sid_C00001" name="C00001" speciesType="compound"/>
      <species id="sid_C04728" name="C04728" speciesType="compound"/>
      <species id="sid_C04155" name="C04155" speciesType="compound"/>
      <species id="sid_C04157" name="C04157" speciesType="compound"/>
      <species id="sid_C04156" name="C04156" speciesType="compound"/>
      <species id="sid_C04152" name="C04152" speciesType="compound"/>
      <species id="sid_C04158" name="C04158" speciesType="compound"/>
      <species id="sid_C01639" name="C01639" speciesType="compound"/>
      <species id="sid_C00491" name="C00491" speciesType="compound"/>
      <species id="sid_C00094" name="C00094" speciesType="compound"/>
      <species id="sid_C00097" name="C00097" speciesType="compound"/>
      <species id="sid_C01817" name="C01817" speciesType="compound"/>
      <species id="sid_C00073" name="C00073" speciesType="compound"/>
      <species id="sid_C00979" name="C00979" speciesType="compound"/>
      <species id="sid_C00240" name="C00240" speciesType="compound"/>
      <species id="sid_C00245" name="C00245" speciesType="compound"/>
      <species id="sid_C01647" name="C01647" speciesType="compound"/>
      <species id="sid_C00080" name="C00080" speciesType="compound"/>
      <species id="sid_C02218" name="C02218" speciesType="compound"/>
      <species id="sid_CE2011" name="CE2011" speciesType="compound"/>
      <species id="sid_C00343" name="C00343" speciesType="compound"/>
      <species id="sid_C00101" name="C00101" speciesType="compound"/>
      <species id="sid_C00065" name="C00065" speciesType="compound"/>
      <species id="sid_C00066" name="C00066" speciesType="compound"/>
      <species id="sid_C02967" name="C02967" speciesType="compound"/>
      <species id="sid_C00170" name="C00170" speciesType="compound"/>
      <species id="sid_C00297" name="C00297" speciesType="compound"/>
      <species id="sid_C01977" name="C01977" speciesType="compound"/>
      <species id="sid_C03880" name="C03880" speciesType="compound"/>
      <species id="sid_C00506" name="C00506" speciesType="compound"/>
      <species id="sid_C00283" name="C00283" speciesType="compound"/>
      <species id="sid_C00320" name="C00320" speciesType="compound"/>
      <species id="sid_C01962" name="C01962" speciesType="compound"/>
      <species id="sid_C03193" name="C03193" speciesType="compound"/>
      <species id="sid_C01678" name="C01678" speciesType="compound"/>
      <species id="sid_CE5082" name="CE5082" speciesType="compound"/>
      <species id="sid_C00519" name="C00519" speciesType="compound"/>
      <species id="sid_C00054" name="C00054" speciesType="compound"/>
      <species id="sid_C00019" name="C00019" speciesType="compound"/>
      <species id="sid_C02712" name="C02712" speciesType="compound"/>
      <species id="sid_C00212" name="C00212" speciesType="compound"/>
      <species id="sid_C00059" name="C00059" speciesType="compound"/>
      <species id="sid_C00606" name="C00606" speciesType="compound"/>
      <species id="sid_C05844" name="C05844" speciesType="compound"/>
      <species id="sid_C00033" name="C00033" speciesType="compound"/>
      <species id="sid_CE1310" name="CE1310" speciesType="compound"/>
      <species id="sid_C00039" name="C00039" speciesType="compound"/>
      <species id="sid_3spyr" name="3spyr" speciesType="compound"/>
      <species id="sid_C00440" name="C00440" speciesType="compound"/>
    </listOfSpecies>
    <listOfReactions>
      <reaction id="RE0702">
        <listOfReactants>
          <speciesReference id="sid_C00027"/>
          <speciesReference id="sid_C01755"/>
        </listOfReactants>
        <listOfProducts>
          <speciesReference id="sid_C00001"/>
          <speciesReference id="sid_C00080"/>
          <speciesReference id="sid_CE2011"/>
        </listOfProducts>
        <listOfModifiers>
          <modifierSpeciesReference id="sid_1_11_1_7_1_2_4_4_2_3_1___1_8_1_4"/>
        </listOfModifiers>
      </reaction>
      <reaction id="R03104">
        <listOfReactants>
          <speciesReference id="sid_C05823"/>
          <speciesReference id="sid_C00003"/>
        </listOfReactants>
        <listOfProducts>
          <speciesReference id="sid_C00957"/>
          <speciesReference id="sid_C00004"/>
        </listOfProducts>
        <listOfModifiers>
          <modifierSpeciesReference id="sid_1_1_1_27"/>
        </listOfModifiers>
      </reaction>
      <reaction id="R00893">
        <listOfReactants>
          <speciesReference id="sid_C00097"/>
          <speciesReference id="sid_C00007"/>
        </listOfReactants>
        <listOfProducts>
          <speciesReference id="sid_C00606"/>
        </listOfProducts>
        <listOfModifiers>
          <modifierSpeciesReference id="sid_1_13_11_20"/>
        </listOfModifiers>
      </reaction>
      <reaction id="R00648">
        <listOfReactants>
          <speciesReference id="sid_C00073"/>
          <speciesReference id="sid_C00001"/>
          <speciesReference id="sid_C00007"/>
        </listOfReactants>
        <listOfProducts>
          <speciesReference id="sid_C01180"/>
          <speciesReference id="sid_C00014"/>
          <speciesReference id="sid_C00027"/>
        </listOfProducts>
        <listOfModifiers>
          <modifierSpeciesReference id="sid_1_4_3_2"/>
        </listOfModifiers>
      </reaction>
      <reaction id="R00946">
        <listOfReactants>
          <speciesReference id="sid_C00440"/>
          <speciesReference id="sid_C00155"/>
        </listOfReactants>
        <listOfProducts>
          <speciesReference id="sid_C00101"/>
          <speciesReference id="sid_C00073"/>
        </listOfProducts>
        <listOfModifiers>
          <modifierSpeciesReference id="sid_2_1_1_13"/>
        </listOfModifiers>
      </reaction>
      <reaction id="MFN993">
        <listOfReactants>
          <speciesReference id="sid_C00019"/>
          <speciesReference id="sid_C00021"/>
          <speciesReference id="sid_C00066"/>
          <speciesReference id="sid_C04155"/>
        </listOfReactants>
        <listOfModifiers>
          <modifierSpeciesReference id="sid_2_1_1_29"/>
        </listOfModifiers>
      </reaction>
      <reaction id="MFN995">
        <listOfReactants>
          <speciesReference id="sid_C00019"/>
          <speciesReference id="sid_C00021"/>
          <speciesReference id="sid_C01977"/>
          <speciesReference id="sid_C04157"/>
        </listOfReactants>
        <listOfModifiers>
          <modifierSpeciesReference id="sid_2_1_1_31"/>
        </listOfModifiers>
      </reaction>
      <reaction id="R00598">
        <listOfReactants>
          <speciesReference id="sid_C00019"/>
          <speciesReference id="sid_C00066"/>
        </listOfReactants>
        <listOfProducts>
          <speciesReference id="sid_C00021"/>
          <speciesReference id="sid_C04158"/>
        </listOfProducts>
        <listOfModifiers>
          <modifierSpeciesReference id="sid_2_1_1_32"/>
        </listOfModifiers>
      </reaction>
      <reaction id="MFN991">
        <listOfReactants>
          <speciesReference id="sid_C00019"/>
          <speciesReference id="sid_C00021"/>
          <speciesReference id="sid_C00066"/>
          <speciesReference id="sid_C04156"/>
        </listOfReactants>
        <listOfModifiers>
          <modifierSpeciesReference id="sid_2_1_1_36"/>
        </listOfModifiers>
      </reaction>
      <reaction id="R00380">
        <listOfReactants>
          <speciesReference id="sid_C00019"/>
          <speciesReference id="sid_C00039"/>
        </listOfReactants>
        <listOfProducts>
          <speciesReference id="sid_C00021"/>
          <speciesReference id="sid_C02967"/>
        </listOfProducts>
        <listOfModifiers>
          <modifierSpeciesReference id="sid_2_1_1_37"/>
        </listOfModifiers>
      </reaction>
      <reaction id="R04858">
        <listOfReactants>
          <speciesReference id="sid_C00019"/>
          <speciesReference id="sid_C05522"/>
        </listOfReactants>
        <listOfProducts>
          <speciesReference id="sid_C00021"/>
          <speciesReference id="sid_C05523"/>
        </listOfProducts>
        <listOfModifiers>
          <modifierSpeciesReference id="sid_2_1_1_37"/>
        </listOfModifiers>
      </reaction>
      <reaction id="MFN997">
        <listOfReactants>
          <speciesReference id="sid_C00019"/>
          <speciesReference id="sid_C00021"/>
          <speciesReference id="sid_C00240"/>
          <speciesReference id="sid_C04152"/>
        </listOfReactants>
        <listOfModifiers>
          <modifierSpeciesReference id="sid_2_1_1_51"/>
        </listOfModifiers>
      </reaction>
      <reaction id="R00601">
        <listOfReactants>
          <speciesReference id="sid_C00019"/>
          <speciesReference id="sid_C00066"/>
        </listOfReactants>
        <listOfProducts>
          <speciesReference id="sid_C00021"/>
          <speciesReference id="sid_C04728"/>
        </listOfProducts>
        <listOfModifiers>
          <modifierSpeciesReference id="sid_2_1_1_61"/>
        </listOfModifiers>
      </reaction>
      <reaction id="RE2030">
        <listOfReactants>
          <speciesReference id="sid_C00024"/>
          <speciesReference id="sid_C00073"/>
        </listOfReactants>
        <listOfProducts>
          <speciesReference id="sid_C00010"/>
          <speciesReference id="sid_C00080"/>
          <speciesReference id="sid_C02712"/>
        </listOfProducts>
        <listOfModifiers>
          <modifierSpeciesReference id="sid_2_3_1_1"/>
        </listOfModifiers>
      </reaction>
      <reaction id="RE2223">
        <listOfReactants>
          <speciesReference id="sid_C00024"/>
          <speciesReference id="sid_C00097"/>
        </listOfReactants>
        <listOfProducts>
          <speciesReference id="sid_C00010"/>
          <speciesReference id="sid_C00080"/>
          <speciesReference id="sid_CE1310"/>
        </listOfProducts>
        <listOfModifiers>
          <modifierSpeciesReference id="sid_2_3_1_1"/>
        </listOfModifiers>
      </reaction>
      <reaction id="RE2156">
        <listOfReactants>
          <speciesReference id="sid_C00024"/>
          <speciesReference id="sid_C02291"/>
        </listOfReactants>
        <listOfProducts>
          <speciesReference id="sid_C00010"/>
          <speciesReference id="sid_C00080"/>
          <speciesReference id="sid_CE5082"/>
        </listOfProducts>
        <listOfModifiers>
          <modifierSpeciesReference id="sid_2_3_1_1"/>
        </listOfModifiers>
      </reaction>
      <reaction id="R01687">
        <listOfReactants>
          <speciesReference id="sid_C03193"/>
          <speciesReference id="sid_C00245"/>
        </listOfReactants>
        <listOfProducts>
          <speciesReference id="sid_C00012"/>
          <speciesReference id="sid_C05844"/>
        </listOfProducts>
        <listOfModifiers>
          <modifierSpeciesReference id="sid_2_3_2_2"/>
        </listOfModifiers>
      </reaction>
      <reaction id="R03132">
        <listOfReactants>
          <speciesReference id="sid_C00320"/>
          <speciesReference id="sid_C00979"/>
        </listOfReactants>
        <listOfProducts>
          <speciesReference id="sid_C05824"/>
        </listOfProducts>
        <listOfModifiers>
          <modifierSpeciesReference id="sid_2_5_1_47_2_5_1_48"/>
        </listOfModifiers>
      </reaction>
      <reaction id="R04859">
        <listOfReactants>
          <speciesReference id="sid_C00979"/>
        </listOfReactants>
        <listOfProducts>
          <speciesReference id="sid_C00097"/>
        </listOfProducts>
        <listOfModifiers>
          <modifierSpeciesReference id="sid_2_5_1_47_2_5_1_49"/>
        </listOfModifiers>
      </reaction>
      <reaction id="R00897">
        <listOfReactants>
          <speciesReference id="sid_C00283"/>
          <speciesReference id="sid_C00979"/>
        </listOfReactants>
        <listOfProducts>
          <speciesReference id="sid_C00097"/>
        </listOfProducts>
        <listOfModifiers>
          <modifierSpeciesReference id="sid_2_5_1_47_2_5_1_65"/>
        </listOfModifiers>
      </reaction>
      <reaction id="METAT">
        <listOfReactants>
          <speciesReference id="sid_C00002"/>
          <speciesReference id="sid_C00001"/>
          <speciesReference id="sid_C00073"/>
        </listOfReactants>
        <listOfProducts>
          <speciesReference id="sid_C00019"/>
          <speciesReference id="sid_C00009"/>
          <speciesReference id="sid_C00013"/>
        </listOfProducts>
        <listOfModifiers>
          <modifierSpeciesReference id="sid_2_5_1_6"/>
        </listOfModifiers>
      </reaction>
      <reaction id="R00177">
        <listOfReactants>
          <speciesReference id="sid_C00009"/>
          <speciesReference id="sid_C00013"/>
          <speciesReference id="sid_C00019"/>
        </listOfReactants>
        <listOfProducts>
          <speciesReference id="sid_C00002"/>
          <speciesReference id="sid_C00073"/>
          <speciesReference id="sid_C00001"/>
        </listOfProducts>
        <listOfModifiers>
          <modifierSpeciesReference id="sid_2_5_1_6"/>
        </listOfModifiers>
      </reaction>
      <reaction id="R00896">
        <listOfReactants>
          <speciesReference id="sid_C00097"/>
          <speciesReference id="sid_C00026"/>
        </listOfReactants>
        <listOfProducts>
          <speciesReference id="sid_C00957"/>
          <speciesReference id="sid_C00302"/>
        </listOfProducts>
        <listOfModifiers>
          <modifierSpeciesReference id="sid_2_6_1_1"/>
        </listOfModifiers>
      </reaction>
      <reaction id="LCYSTAT">
        <listOfReactants>
          <speciesReference id="sid_C00506"/>
          <speciesReference id="sid_C00026"/>
        </listOfReactants>
        <listOfProducts>
          <speciesReference id="sid_3spyr"/>
          <speciesReference id="sid_C00025"/>
        </listOfProducts>
        <listOfModifiers>
          <modifierSpeciesReference id="sid_2_6_1_1"/>
        </listOfModifiers>
      </reaction>
      <reaction id="R02433">
        <listOfReactants>
          <speciesReference id="sid_C00506"/>
          <speciesReference id="sid_C00026"/>
        </listOfReactants>
        <listOfProducts>
          <speciesReference id="sid_C05528"/>
          <speciesReference id="sid_C00302"/>
        </listOfProducts>
        <listOfModifiers>
          <modifierSpeciesReference id="sid_2_6_1_1"/>
        </listOfModifiers>
      </reaction>
      <reaction id="R02619">
        <listOfReactants>
          <speciesReference id="sid_C00606"/>
          <speciesReference id="sid_C00026"/>
        </listOfReactants>
        <listOfProducts>
          <speciesReference id="sid_C05527"/>
          <speciesReference id="sid_C00302"/>
        </listOfProducts>
        <listOfModifiers>
          <modifierSpeciesReference id="sid_2_6_1_1"/>
        </listOfModifiers>
      </reaction>
      <reaction id="MFN992">
        <listOfReactants>
          <speciesReference id="sid_C00066"/>
        </listOfReactants>
        <listOfModifiers>
          <modifierSpeciesReference id="sid_2_7_7_25"/>
        </listOfModifiers>
      </reaction>
      <reaction id="R00529">
        <listOfReactants>
          <speciesReference id="sid_C00002"/>
          <speciesReference id="sid_C00059"/>
        </listOfReactants>
        <listOfProducts>
          <speciesReference id="sid_C00013"/>
          <speciesReference id="sid_C00224"/>
        </listOfProducts>
        <listOfModifiers>
          <modifierSpeciesReference id="sid_2_7_7_4"/>
        </listOfModifiers>
      </reaction>
      <reaction id="CYANSTm">
        <listOfReactants>
          <speciesReference id="sid_C01326"/>
          <speciesReference id="sid_C00320"/>
        </listOfReactants>
        <listOfProducts>
          <speciesReference id="sid_C00080"/>
          <speciesReference id="sid_C00094"/>
          <speciesReference id="sid_C01755"/>
        </listOfProducts>
        <listOfModifiers>
          <modifierSpeciesReference id="sid_2_8_1_1"/>
        </listOfModifiers>
      </reaction>
      <reaction id="R02435">
        <listOfReactants>
          <speciesReference id="sid_C02218"/>
        </listOfReactants>
        <listOfProducts>
          <speciesReference id="sid_C00506"/>
        </listOfProducts>
        <listOfModifiers>
          <modifierSpeciesReference id="sid_2_8_2__"/>
        </listOfModifiers>
      </reaction>
      <reaction id="RE1933">
        <listOfReactants>
          <speciesReference id="sid_C00001"/>
          <speciesReference id="sid_CE1401"/>
        </listOfReactants>
        <listOfProducts>
          <speciesReference id="sid_C00155"/>
          <speciesReference id="sid_C00080"/>
        </listOfProducts>
        <listOfModifiers>
          <modifierSpeciesReference id="sid_3_1_1_2"/>
        </listOfModifiers>
      </reaction>
      <reaction id="R04238">
        <listOfReactants>
          <speciesReference id="sid_C03880"/>
          <speciesReference id="sid_C00001"/>
        </listOfReactants>
        <listOfProducts>
          <speciesReference id="sid_C03523"/>
          <speciesReference id="sid_C00066"/>
        </listOfProducts>
        <listOfModifiers>
          <modifierSpeciesReference id="sid_3_1_1_29"/>
        </listOfModifiers>
      </reaction>
      <reaction id="R00192">
        <listOfReactants>
          <speciesReference id="sid_C00021"/>
          <speciesReference id="sid_C00001"/>
        </listOfReactants>
        <listOfProducts>
          <speciesReference id="sid_C00212"/>
          <speciesReference id="sid_C00155"/>
        </listOfProducts>
        <listOfModifiers>
          <modifierSpeciesReference id="sid_3_3_1_1"/>
        </listOfModifiers>
      </reaction>
      <reaction id="RE2640">
        <listOfReactants>
          <speciesReference id="sid_C00001"/>
          <speciesReference id="sid_C02712"/>
        </listOfReactants>
        <listOfProducts>
          <speciesReference id="sid_C00033"/>
          <speciesReference id="sid_C00073"/>
        </listOfProducts>
        <listOfModifiers>
          <modifierSpeciesReference id="sid_3_5_1_14"/>
        </listOfModifiers>
      </reaction>
      <reaction id="R01682">
        <listOfReactants>
          <speciesReference id="sid_C00506"/>
        </listOfReactants>
        <listOfProducts>
          <speciesReference id="sid_C00245"/>
          <speciesReference id="sid_C00011"/>
        </listOfProducts>
        <listOfModifiers>
          <modifierSpeciesReference id="sid_4_1_1_29_4_1_1_15"/>
        </listOfModifiers>
      </reaction>
      <reaction id="R02466">
        <listOfReactants>
          <speciesReference id="sid_C00606"/>
        </listOfReactants>
        <listOfProducts>
          <speciesReference id="sid_C00519"/>
          <speciesReference id="sid_C00011"/>
        </listOfProducts>
        <listOfModifiers>
          <modifierSpeciesReference id="sid_4_1_1_29_4_1_1_15"/>
        </listOfModifiers>
      </reaction>
      <reaction id="R00178">
        <listOfReactants>
          <speciesReference id="sid_C00019"/>
        </listOfReactants>
        <listOfProducts>
          <speciesReference id="sid_C01137"/>
        </listOfProducts>
        <listOfModifiers>
          <modifierSpeciesReference id="sid_4_1_1_50"/>
        </listOfModifiers>
      </reaction>
      <reaction id="R01289">
        <listOfReactants>
          <speciesReference id="sid_C00065"/>
          <speciesReference id="sid_C00155"/>
        </listOfReactants>
        <listOfProducts>
          <speciesReference id="sid_C00542"/>
          <speciesReference id="sid_C00001"/>
        </listOfProducts>
        <listOfModifiers>
          <modifierSpeciesReference id="sid_4_2_1_22"/>
        </listOfModifiers>
      </reaction>
      <reaction id="R01290">
        <listOfReactants>
          <speciesReference id="sid_C00065"/>
          <speciesReference id="sid_C00155"/>
        </listOfReactants>
        <listOfProducts>
          <speciesReference id="sid_C02291"/>
          <speciesReference id="sid_C00001"/>
        </listOfProducts>
        <listOfModifiers>
          <modifierSpeciesReference id="sid_4_2_1_22"/>
        </listOfModifiers>
      </reaction>
      <reaction id="R00891">
        <listOfReactants>
          <speciesReference id="sid_C00065"/>
          <speciesReference id="sid_C00297"/>
        </listOfReactants>
        <listOfProducts>
          <speciesReference id="sid_C00097"/>
          <speciesReference id="sid_C00001"/>
        </listOfProducts>
        <listOfModifiers>
          <modifierSpeciesReference id="sid_4_2_1_22"/>
        </listOfModifiers>
      </reaction>
      <reaction id="R00590">
        <listOfReactants>
          <speciesReference id="sid_C00065"/>
        </listOfReactants>
        <listOfProducts>
          <speciesReference id="sid_C02218"/>
          <speciesReference id="sid_C00001"/>
        </listOfProducts>
        <listOfModifiers>
          <modifierSpeciesReference id="sid_4_3_1_17"/>
        </listOfModifiers>
      </reaction>
      <reaction id="CYSLYSL">
        <listOfReactants>
          <speciesReference id="sid_C00491"/>
          <speciesReference id="sid_C00001"/>
        </listOfReactants>
        <listOfProducts>
          <speciesReference id="sid_C01342"/>
          <speciesReference id="sid_C00022"/>
          <speciesReference id="sid_C01962"/>
        </listOfProducts>
        <listOfModifiers>
          <modifierSpeciesReference id="sid_4_4_1_1"/>
        </listOfModifiers>
      </reaction>
      <reaction id="R01001">
        <listOfReactants>
          <speciesReference id="sid_C02291"/>
          <speciesReference id="sid_C00001"/>
        </listOfReactants>
        <listOfProducts>
          <speciesReference id="sid_C00097"/>
          <speciesReference id="sid_C00014"/>
          <speciesReference id="sid_C00109"/>
        </listOfProducts>
        <listOfModifiers>
          <modifierSpeciesReference id="sid_4_4_1_1"/>
        </listOfModifiers>
      </reaction>
      <reaction id="CYSTGL">
        <listOfReactants>
          <speciesReference id="sid_C02291"/>
          <speciesReference id="sid_C00001"/>
        </listOfReactants>
        <listOfProducts>
          <speciesReference id="sid_C00109"/>
          <speciesReference id="sid_C00097"/>
          <speciesReference id="sid_C01342"/>
        </listOfProducts>
        <listOfModifiers>
          <modifierSpeciesReference id="sid_4_4_1_1"/>
        </listOfModifiers>
      </reaction>
      <reaction id="MFN996">
        <listOfReactants>
          <speciesReference id="sid_C00019"/>
          <speciesReference id="sid_C00170"/>
          <speciesReference id="sid_C01234"/>
        </listOfReactants>
        <listOfModifiers>
          <modifierSpeciesReference id="sid_4_4_1_14"/>
        </listOfModifiers>
      </reaction>
      <reaction id="R00782">
        <listOfReactants>
          <speciesReference id="sid_C00097"/>
          <speciesReference id="sid_C00001"/>
        </listOfReactants>
        <listOfProducts>
          <speciesReference id="sid_C00283"/>
          <speciesReference id="sid_C00022"/>
          <speciesReference id="sid_C00014"/>
        </listOfProducts>
        <listOfModifiers>
          <modifierSpeciesReference id="sid_4_4_1_8_4_4_1_1"/>
        </listOfModifiers>
      </reaction>
      <reaction id="R02408">
        <listOfReactants>
          <speciesReference id="sid_C00491"/>
          <speciesReference id="sid_C00001"/>
        </listOfReactants>
        <listOfProducts>
          <speciesReference id="sid_C00022"/>
          <speciesReference id="sid_C00014"/>
          <speciesReference id="sid_C01962"/>
        </listOfProducts>
        <listOfModifiers>
          <modifierSpeciesReference id="sid_4_4_1_8_4_4_1_1"/>
        </listOfModifiers>
      </reaction>
      <reaction id="R03659">
        <listOfReactants>
          <speciesReference id="sid_C00002"/>
          <speciesReference id="sid_C00073"/>
          <speciesReference id="sid_C01647"/>
        </listOfReactants>
        <listOfProducts>
          <speciesReference id="sid_C00020"/>
          <speciesReference id="sid_C00013"/>
          <speciesReference id="sid_C02430"/>
        </listOfProducts>
        <listOfModifiers>
          <modifierSpeciesReference id="sid_6_1_1_10"/>
        </listOfModifiers>
      </reaction>
      <reaction id="R03650">
        <listOfReactants>
          <speciesReference id="sid_C00002"/>
          <speciesReference id="sid_C00097"/>
          <speciesReference id="sid_C01639"/>
        </listOfReactants>
        <listOfProducts>
          <speciesReference id="sid_C00020"/>
          <speciesReference id="sid_C00013"/>
          <speciesReference id="sid_C03125"/>
        </listOfProducts>
        <listOfModifiers>
          <modifierSpeciesReference id="sid_6_1_1_16"/>
        </listOfModifiers>
      </reaction>
      <reaction id="RE3009">
        <listOfReactants>
          <speciesReference id="sid_C00053"/>
          <speciesReference id="sid_C00342"/>
        </listOfReactants>
        <listOfProducts>
          <speciesReference id="sid_C00054"/>
          <speciesReference id="sid_C00080"/>
          <speciesReference id="sid_C00343"/>
          <speciesReference id="sid_C00094"/>
        </listOfProducts>
        <listOfModifiers>
          <modifierSpeciesReference/>
        </listOfModifiers>
      </reaction>
      <reaction id="MCLACCYSR">
        <listOfReactants>
          <speciesReference id="sid_C00097"/>
          <speciesReference id="sid_C05823"/>
          <speciesReference id="sid_C00003"/>
        </listOfReactants>
        <listOfProducts>
          <speciesReference id="sid_C00080"/>
          <speciesReference id="sid_C00004"/>
        </listOfProducts>
        <listOfModifiers>
          <modifierSpeciesReference/>
        </listOfModifiers>
      </reaction>
      <reaction id="RE2812">
        <listOfReactants>
          <speciesReference id="sid_C00155"/>
          <speciesReference id="sid_C00007"/>
        </listOfReactants>
        <listOfProducts>
          <speciesReference id="sid_C00027"/>
          <speciesReference id="sid_C01817"/>
        </listOfProducts>
        <listOfModifiers>
          <modifierSpeciesReference/>
        </listOfModifiers>
      </reaction>
      <reaction>
        <listOfReactants>
          <speciesReference id="sid_C00606"/>
          <speciesReference id="sid_C00026"/>
          <speciesReference id="sid_C00080"/>
        </listOfReactants>
        <listOfProducts>
          <speciesReference id="sid_C05527"/>
          <speciesReference id="sid_C00025"/>
        </listOfProducts>
        <listOfModifiers>
          <modifierSpeciesReference/>
        </listOfModifiers>
      </reaction>
      <reaction>
        <listOfReactants>
          <speciesReference id="sid_C00606"/>
          <speciesReference id="sid_C00080"/>
          <speciesReference id="sid_C00007"/>
        </listOfReactants>
        <listOfProducts>
          <speciesReference id="sid_C00506"/>
        </listOfProducts>
        <listOfModifiers>
          <modifierSpeciesReference/>
        </listOfModifiers>
      </reaction>
      <reaction id="CYSAMO">
        <listOfReactants>
          <speciesReference id="sid_C01678"/>
          <speciesReference id="sid_C00007"/>
        </listOfReactants>
        <listOfProducts>
          <speciesReference id="sid_C00080"/>
          <speciesReference id="sid_C00519"/>
        </listOfProducts>
        <listOfModifiers>
          <modifierSpeciesReference/>
        </listOfModifiers>
      </reaction>
      <reaction>
        <listOfReactants>
          <speciesReference id="sid_C02218"/>
          <speciesReference id="sid_C00005"/>
          <speciesReference id="sid_C00053"/>
        </listOfReactants>
        <listOfProducts>
          <speciesReference id="sid_C00506"/>
          <speciesReference id="sid_C00006"/>
          <speciesReference id="sid_C00054"/>
        </listOfProducts>
        <listOfModifiers>
          <modifierSpeciesReference/>
        </listOfModifiers>
      </reaction>
      <reaction>
        <listOfReactants>
          <speciesReference id="sid_C05527"/>
          <speciesReference id="sid_C00001"/>
        </listOfReactants>
        <listOfProducts>
          <speciesReference id="sid_C00080"/>
          <speciesReference id="sid_C00022"/>
          <speciesReference id="sid_C00094"/>
        </listOfProducts>
        <listOfModifiers>
          <modifierSpeciesReference/>
        </listOfModifiers>
      </reaction>
    </listOfReactions>
  </model>
</sbml>
