# Supplementary material for: Constructing a fish metabolic network model
Source: Genome Biol. 2010 Nov 29;11(11):R115. doi: 10.1186/gb-2010-11-11-r115 (PMC3156954; doi:10.1186/gb-2010-11-11-r115)
Supplement: Additional file 5 — SBML distribution of MetaFishNet pathways. [file gb-2010-11-11-r115-S5.zip › sbml/mfn1v9path141.xml]

<?xml version="1.0" encoding="UTF-8"?>
<sbml xmlns="http://www.sbml.org/sbml/level2/version4" level="2" version="4">
  <model name="Glycerophospholipid metabolism">
    <annotation>a pathway from MetaFishNet project</annotation>
    <listOfSpeciesTypes>
      <speciesType id="enzyme"/>
      <speciesType id="compound"/>
    </listOfSpeciesTypes>
    <listOfSpecies>
      <species id="sid_3_1_1_7" name="3.1.1.7" speciesType="enzyme"/>
      <species id="sid_3_1_1_4" name="3.1.1.4" speciesType="enzyme"/>
      <species id="sid_3_1_1_5" name="3.1.1.5" speciesType="enzyme"/>
      <species id="sid_2_3_1_42" name="2.3.1.42" speciesType="enzyme"/>
      <species id="sid_2_3_1_43" name="2.3.1.43" speciesType="enzyme"/>
      <species id="sid_2_3_1_135" name="2.3.1.135" speciesType="enzyme"/>
      <species id="sid_2_3_1_67" name="2.3.1.67" speciesType="enzyme"/>
      <species id="sid_3_1_1_34_3_1_1_3" name="3.1.1.34;3.1.1.3" speciesType="enzyme"/>
      <species id="sid_3_1_1_8" name="3.1.1.8" speciesType="enzyme"/>
      <species id="sid_3_1_1_3" name="3.1.1.3" speciesType="enzyme"/>
      <species id="sid_2_7_8_1" name="2.7.8.1" speciesType="enzyme"/>
      <species id="sid_2_7_8_2" name="2.7.8.2" speciesType="enzyme"/>
      <species id="sid_4_1_2_13" name="4.1.2.13" speciesType="enzyme"/>
      <species id="sid_2_7_8_8" name="2.7.8.8" speciesType="enzyme"/>
      <species id="sid_1_14_15_3" name="1.14.15.3" speciesType="enzyme"/>
      <species id="sid_2_7_1_107" name="2.7.1.107" speciesType="enzyme"/>
      <species id="sid_1_1_99_5" name="1.1.99.5" speciesType="enzyme"/>
      <species id="sid_3_1_1_79" name="3.1.1.79" speciesType="enzyme"/>
      <species id="sid_3_1_4_46_3_1_4_2" name="3.1.4.46;3.1.4.2" speciesType="enzyme"/>
      <species id="sid_1_1_1_2_1_1_1_21_1_1_1_1_1_1_1_72" name="1.1.1.2;1.1.1.21;1.1.1.1;1.1.1.72" speciesType="enzyme"/>
      <species id="sid_1_1_1_94_1_1_1_8" name="1.1.1.94;1.1.1.8" speciesType="enzyme"/>
      <species id="sid_4_1_1_65" name="4.1.1.65" speciesType="enzyme"/>
      <species id="sid_2_7_7_15" name="2.7.7.15" speciesType="enzyme"/>
      <species id="sid_2_7_7_14" name="2.7.7.14" speciesType="enzyme"/>
      <species id="sid_1_1_99_4_1_1_99_5" name="1.1.99.4;1.1.99.5" speciesType="enzyme"/>
      <species id="sid_2_3_1_15" name="2.3.1.15" speciesType="enzyme"/>
      <species id="sid_2_3_1_51" name="2.3.1.51" speciesType="enzyme"/>
      <species id="sid_3_1_1_34" name="3.1.1.34" speciesType="enzyme"/>
      <species id="sid_1_2_1_3" name="1.2.1.3" speciesType="enzyme"/>
      <species id="sid_3_1_3_75" name="3.1.3.75" speciesType="enzyme"/>
      <species id="sid_2_5_1_26" name="2.5.1.26" speciesType="enzyme"/>
      <species id="sid_3_1_4_4" name="3.1.4.4" speciesType="enzyme"/>
      <species id="sid_3_1_4_3" name="3.1.4.3" speciesType="enzyme"/>
      <species id="sid_3_1_3_4" name="3.1.3.4" speciesType="enzyme"/>
      <species id="sid_3_1_4__" name="3.1.4.-" speciesType="enzyme"/>
      <species id="sid_3_1_3_1" name="3.1.3.1" speciesType="enzyme"/>
      <species id="sid_3_1_4_44" name="3.1.4.44" speciesType="enzyme"/>
      <species id="sid_3_1_4_46" name="3.1.4.46" speciesType="enzyme"/>
      <species id="sid_3_1_4_39" name="3.1.4.39" speciesType="enzyme"/>
      <species id="sid_3_2_1_22" name="3.2.1.22" speciesType="enzyme"/>
      <species id="sid_3_2_1_23" name="3.2.1.23" speciesType="enzyme"/>
      <species id="sid_1_3_99_3_1_3_99_13" name="1.3.99.3;1.3.99.13" speciesType="enzyme"/>
      <species id="sid_3_1_1_32" name="3.1.1.32" speciesType="enzyme"/>
      <species id="sid_3_1_1_47" name="3.1.1.47" speciesType="enzyme"/>
      <species id="sid_2_7_7_41" name="2.7.7.41" speciesType="enzyme"/>
      <species id="sid_3_1_1_23" name="3.1.1.23" speciesType="enzyme"/>
      <species id="sid_2_7_8_11" name="2.7.8.11" speciesType="enzyme"/>
      <species id="sid_2_3_1_20" name="2.3.1.20" speciesType="enzyme"/>
      <species id="sid_2_3_1_22" name="2.3.1.22" speciesType="enzyme"/>
      <species id="sid_2_3_1_23" name="2.3.1.23" speciesType="enzyme"/>
      <species id="sid_C00024" name="C00024" speciesType="compound"/>
      <species id="sid_CE6330" name="CE6330" speciesType="compound"/>
      <species id="sid_C04230" name="C04230" speciesType="compound"/>
      <species id="sid_C00028" name="C00028" speciesType="compound"/>
      <species id="sid_C04233" name="C04233" speciesType="compound"/>
      <species id="sid_pa_hs" name="pa_hs" speciesType="compound"/>
      <species id="sid_C05401" name="C05401" speciesType="compound"/>
      <species id="sid_C01225" name="C01225" speciesType="compound"/>
      <species id="sid_C02737" name="C02737" speciesType="compound"/>
      <species id="sid_C04635" name="C04635" speciesType="compound"/>
      <species id="sid_C00435" name="C00435" speciesType="compound"/>
      <species id="sid_C02530" name="C02530" speciesType="compound"/>
      <species id="sid_C05212" name="C05212" speciesType="compound"/>
      <species id="sid_C06124" name="C06124" speciesType="compound"/>
      <species id="sid_C06254" name="C06254" speciesType="compound"/>
      <species id="sid_CE6321" name="CE6321" speciesType="compound"/>
      <species id="sid_C00011" name="C00011" speciesType="compound"/>
      <species id="sid_C00013" name="C00013" speciesType="compound"/>
      <species id="sid_CE6488" name="CE6488" speciesType="compound"/>
      <species id="sid_C00016" name="C00016" speciesType="compound"/>
      <species id="sid_CE6326" name="CE6326" speciesType="compound"/>
      <species id="sid_G10621" name="G10621" speciesType="compound"/>
      <species id="sid_C00157" name="C00157" speciesType="compound"/>
      <species id="sid_CE4770" name="CE4770" speciesType="compound"/>
      <species id="sid_C04756" name="C04756" speciesType="compound"/>
      <species id="sid_C06037" name="C06037" speciesType="compound"/>
      <species id="sid_C00958" name="C00958" speciesType="compound"/>
      <species id="sid_C01233" name="C01233" speciesType="compound"/>
      <species id="sid_C00226" name="C00226" speciesType="compound"/>
      <species id="sid_adhap_hs" name="adhap_hs" speciesType="compound"/>
      <species id="sid_C00422" name="C00422" speciesType="compound"/>
      <species id="sid_C00222" name="C00222" speciesType="compound"/>
      <species id="sid_ps_hs" name="ps_hs" speciesType="compound"/>
      <species id="sid_C14748" name="C14748" speciesType="compound"/>
      <species id="sid_C04517" name="C04517" speciesType="compound"/>
      <species id="sid_C03201" name="C03201" speciesType="compound"/>
      <species id="sid_cdpdag_hs" name="cdpdag_hs" speciesType="compound"/>
      <species id="sid_C03454" name="C03454" speciesType="compound"/>
      <species id="sid_C00307" name="C00307" speciesType="compound"/>
      <species id="sid_C03129" name="C03129" speciesType="compound"/>
      <species id="sid_C04598" name="C04598" speciesType="compound"/>
      <species id="sid_C04317" name="C04317" speciesType="compound"/>
      <species id="sid_CE6499" name="CE6499" speciesType="compound"/>
      <species id="sid_CE6498" name="CE6498" speciesType="compound"/>
      <species id="sid_C00009" name="C00009" speciesType="compound"/>
      <species id="sid_C00008" name="C00008" speciesType="compound"/>
      <species id="sid_C00007" name="C00007" speciesType="compound"/>
      <species id="sid_C00006" name="C00006" speciesType="compound"/>
      <species id="sid_C00005" name="C00005" speciesType="compound"/>
      <species id="sid_C00004" name="C00004" speciesType="compound"/>
      <species id="sid_C00003" name="C00003" speciesType="compound"/>
      <species id="sid_C00002" name="C00002" speciesType="compound"/>
      <species id="sid_C00001" name="C00001" speciesType="compound"/>
      <species id="sid_pgp_hs" name="pgp_hs" speciesType="compound"/>
      <species id="sid_CE7098" name="CE7098" speciesType="compound"/>
      <species id="sid_C01120" name="C01120" speciesType="compound"/>
      <species id="sid_pail_hs" name="pail_hs" speciesType="compound"/>
      <species id="sid_C00258" name="C00258" speciesType="compound"/>
      <species id="sid_C04438" name="C04438" speciesType="compound"/>
      <species id="sid_C00641" name="C00641" speciesType="compound"/>
      <species id="sid_C00319" name="C00319" speciesType="compound"/>
      <species id="sid_C00093" name="C00093" speciesType="compound"/>
      <species id="sid_C00370" name="C00370" speciesType="compound"/>
      <species id="sid_CE0926" name="CE0926" speciesType="compound"/>
      <species id="sid_C01371" name="C01371" speciesType="compound"/>
      <species id="sid_C01958" name="C01958" speciesType="compound"/>
      <species id="sid_C01996" name="C01996" speciesType="compound"/>
      <species id="sid_C00184" name="C00184" speciesType="compound"/>
      <species id="sid_C06427" name="C06427" speciesType="compound"/>
      <species id="sid_C03372" name="C03372" speciesType="compound"/>
      <species id="sid_C00080" name="C00080" speciesType="compound"/>
      <species id="sid_C02112" name="C02112" speciesType="compound"/>
      <species id="sid_C05675" name="C05675" speciesType="compound"/>
      <species id="sid_C05674" name="C05674" speciesType="compound"/>
      <species id="sid_C05673" name="C05673" speciesType="compound"/>
      <species id="sid_C03120" name="C03120" speciesType="compound"/>
      <species id="sid_C00670" name="C00670" speciesType="compound"/>
      <species id="sid_C00165" name="C00165" speciesType="compound"/>
      <species id="sid_C00162" name="C00162" speciesType="compound"/>
      <species id="sid_C01885" name="C01885" speciesType="compound"/>
      <species id="sid_C00340" name="C00340" speciesType="compound"/>
      <species id="sid_C00588" name="C00588" speciesType="compound"/>
      <species id="sid_C00344" name="C00344" speciesType="compound"/>
      <species id="sid_C00346" name="C00346" speciesType="compound"/>
      <species id="sid_C00060" name="C00060" speciesType="compound"/>
      <species id="sid_C00063" name="C00063" speciesType="compound"/>
      <species id="sid_C00065" name="C00065" speciesType="compound"/>
      <species id="sid_mag_hs" name="mag_hs" speciesType="compound"/>
      <species id="sid_ak2lgchol_hs" name="ak2lgchol_hs" speciesType="compound"/>
      <species id="sid_C02960" name="C02960" speciesType="compound"/>
      <species id="sid_C01582" name="C01582" speciesType="compound"/>
      <species id="sid_C01387" name="C01387" speciesType="compound"/>
      <species id="sid_C03974" name="C03974" speciesType="compound"/>
      <species id="sid_C00577" name="C00577" speciesType="compound"/>
      <species id="sid_C00570" name="C00570" speciesType="compound"/>
      <species id="sid_C06893" name="C06893" speciesType="compound"/>
      <species id="sid_C06459" name="C06459" speciesType="compound"/>
      <species id="sid_Rtotalcoa" name="Rtotalcoa" speciesType="compound"/>
      <species id="sid_C01264" name="C01264" speciesType="compound"/>
      <species id="sid_pchol_hs" name="pchol_hs" speciesType="compound"/>
      <species id="sid_C00114" name="C00114" speciesType="compound"/>
      <species id="sid_C00116" name="C00116" speciesType="compound"/>
      <species id="sid_C00111" name="C00111" speciesType="compound"/>
      <species id="sid_paf_hs" name="paf_hs" speciesType="compound"/>
      <species id="sid_C00350" name="C00350" speciesType="compound"/>
      <species id="sid_C03968" name="C03968" speciesType="compound"/>
      <species id="sid_C03715" name="C03715" speciesType="compound"/>
      <species id="sid_CE6365" name="CE6365" speciesType="compound"/>
      <species id="sid_CE6364" name="CE6364" speciesType="compound"/>
      <species id="sid_C00269" name="C00269" speciesType="compound"/>
      <species id="sid_C00756" name="C00756" speciesType="compound"/>
      <species id="sid_C03692" name="C03692" speciesType="compound"/>
      <species id="sid_dag_hs" name="dag_hs" speciesType="compound"/>
      <species id="sid_C01177" name="C01177" speciesType="compound"/>
      <species id="sid_C00836" name="C00836" speciesType="compound"/>
      <species id="sid_CE7077" name="CE7077" speciesType="compound"/>
      <species id="sid_C03557" name="C03557" speciesType="compound"/>
      <species id="sid_C00187" name="C00187" speciesType="compound"/>
      <species id="sid_CE7078" name="CE7078" speciesType="compound"/>
      <species id="sid_C00010" name="C00010" speciesType="compound"/>
      <species id="sid_C01595" name="C01595" speciesType="compound"/>
      <species id="sid_C00681" name="C00681" speciesType="compound"/>
      <species id="sid_C00195" name="C00195" speciesType="compound"/>
      <species id="sid_C01777" name="C01777" speciesType="compound"/>
      <species id="sid_C00055" name="C00055" speciesType="compound"/>
      <species id="sid_C15647" name="C15647" speciesType="compound"/>
      <species id="sid_C15646" name="C15646" speciesType="compound"/>
      <species id="sid_C15645" name="C15645" speciesType="compound"/>
      <species id="sid_C00219" name="C00219" speciesType="compound"/>
      <species id="sid_C03547" name="C03547" speciesType="compound"/>
      <species id="sid_C00605" name="C00605" speciesType="compound"/>
      <species id="sid_C00339" name="C00339" speciesType="compound"/>
      <species id="sid_C00338" name="C00338" speciesType="compound"/>
      <species id="sid_Rtotal2coa" name="Rtotal2coa" speciesType="compound"/>
      <species id="sid_C00033" name="C00033" speciesType="compound"/>
      <species id="sid_C00030" name="C00030" speciesType="compound"/>
      <species id="sid_C00137" name="C00137" speciesType="compound"/>
      <species id="sid_CE6221" name="CE6221" speciesType="compound"/>
      <species id="sid_pe_hs" name="pe_hs" speciesType="compound"/>
      <species id="sid_C03820" name="C03820" speciesType="compound"/>
      <species id="sid_C04476" name="C04476" speciesType="compound"/>
      <species id="sid_Rtotal" name="Rtotal" speciesType="compound"/>
      <species id="sid_C04475" name="C04475" speciesType="compound"/>
      <species id="sid_C04571" name="C04571" speciesType="compound"/>
      <species id="sid_CE6501" name="CE6501" speciesType="compound"/>
      <species id="sid_C04680" name="C04680" speciesType="compound"/>
      <species id="sid_CE6503" name="CE6503" speciesType="compound"/>
      <species id="sid_C00189" name="C00189" speciesType="compound"/>
      <species id="sid_C05974" name="C05974" speciesType="compound"/>
      <species id="sid_alpa_hs" name="alpa_hs" speciesType="compound"/>
      <species id="sid_C05977" name="C05977" speciesType="compound"/>
      <species id="sid_C05973" name="C05973" speciesType="compound"/>
      <species id="sid_C01352" name="C01352" speciesType="compound"/>
      <species id="sid_C00040" name="C00040" speciesType="compound"/>
      <species id="sid_C00069" name="C00069" speciesType="compound"/>
      <species id="sid_C00416" name="C00416" speciesType="compound"/>
      <species id="sid_C01194" name="C01194" speciesType="compound"/>
    </listOfSpecies>
    <listOfReactions>
      <reaction id="R01036">
        <listOfReactants>
          <speciesReference id="sid_C00116"/>
          <speciesReference id="sid_C00003"/>
        </listOfReactants>
        <listOfProducts>
          <speciesReference id="sid_C00577"/>
          <speciesReference id="sid_C00004"/>
          <speciesReference id="sid_C00080"/>
        </listOfProducts>
        <listOfModifiers>
          <modifierSpeciesReference id="sid_1_1_1_2_1_1_1_21_1_1_1_1_1_1_1_72"/>
        </listOfModifiers>
      </reaction>
      <reaction id="R01041">
        <listOfReactants>
          <speciesReference id="sid_C00116"/>
          <speciesReference id="sid_C00006"/>
        </listOfReactants>
        <listOfProducts>
          <speciesReference id="sid_C00577"/>
          <speciesReference id="sid_C00005"/>
          <speciesReference id="sid_C00080"/>
        </listOfProducts>
        <listOfModifiers>
          <modifierSpeciesReference id="sid_1_1_1_2_1_1_1_21_1_1_1_1_1_1_1_72"/>
        </listOfModifiers>
      </reaction>
      <reaction id="R00842">
        <listOfReactants>
          <speciesReference id="sid_C00093"/>
          <speciesReference id="sid_C00003"/>
        </listOfReactants>
        <listOfProducts>
          <speciesReference id="sid_C00111"/>
          <speciesReference id="sid_C00004"/>
          <speciesReference id="sid_C00080"/>
        </listOfProducts>
        <listOfModifiers>
          <modifierSpeciesReference id="sid_1_1_1_94_1_1_1_8"/>
        </listOfModifiers>
      </reaction>
      <reaction id="MFN1083">
        <listOfReactants>
          <speciesReference id="sid_C00162"/>
          <speciesReference id="sid_C00219"/>
          <speciesReference id="sid_C00226"/>
          <speciesReference id="sid_C00340"/>
          <speciesReference id="sid_C00435"/>
          <speciesReference id="sid_C00756"/>
          <speciesReference id="sid_C01371"/>
          <speciesReference id="sid_C01387"/>
          <speciesReference id="sid_C03547"/>
          <speciesReference id="sid_C14748"/>
        </listOfReactants>
        <listOfModifiers>
          <modifierSpeciesReference id="sid_1_14_15_3"/>
        </listOfModifiers>
      </reaction>
      <reaction id="R00849">
        <listOfReactants>
          <speciesReference id="sid_C00093"/>
          <speciesReference id="sid_C00028"/>
        </listOfReactants>
        <listOfProducts>
          <speciesReference id="sid_C00111"/>
          <speciesReference id="sid_C00030"/>
        </listOfProducts>
        <listOfModifiers>
          <modifierSpeciesReference id="sid_1_1_99_4_1_1_99_5"/>
        </listOfModifiers>
      </reaction>
      <reaction id="R00848">
        <listOfReactants>
          <speciesReference id="sid_C00093"/>
          <speciesReference id="sid_C00016"/>
        </listOfReactants>
        <listOfProducts>
          <speciesReference id="sid_C00111"/>
          <speciesReference id="sid_C01352"/>
        </listOfProducts>
        <listOfModifiers>
          <modifierSpeciesReference id="sid_1_1_99_5"/>
        </listOfModifiers>
      </reaction>
      <reaction id="R01752">
        <listOfReactants>
          <speciesReference id="sid_C00577"/>
          <speciesReference id="sid_C00003"/>
          <speciesReference id="sid_C00001"/>
        </listOfReactants>
        <listOfProducts>
          <speciesReference id="sid_C00258"/>
          <speciesReference id="sid_C00004"/>
          <speciesReference id="sid_C00080"/>
        </listOfProducts>
        <listOfModifiers>
          <modifierSpeciesReference id="sid_1_2_1_3"/>
        </listOfModifiers>
      </reaction>
      <reaction id="R00392">
        <listOfReactants>
          <speciesReference id="sid_C00040"/>
          <speciesReference id="sid_C00028"/>
        </listOfReactants>
        <listOfProducts>
          <speciesReference id="sid_C00605"/>
          <speciesReference id="sid_C00030"/>
        </listOfProducts>
        <listOfModifiers>
          <modifierSpeciesReference id="sid_1_3_99_3_1_3_99_13"/>
        </listOfModifiers>
      </reaction>
      <reaction id="R04514">
        <listOfReactants>
          <speciesReference id="sid_C00157"/>
          <speciesReference id="sid_C04571"/>
        </listOfReactants>
        <listOfProducts>
          <speciesReference id="sid_C04233"/>
          <speciesReference id="sid_C04680"/>
        </listOfProducts>
        <listOfModifiers>
          <modifierSpeciesReference id="sid_2_3_1_135"/>
        </listOfModifiers>
      </reaction>
      <reaction id="R00851">
        <listOfReactants>
          <speciesReference id="sid_C00093"/>
          <speciesReference id="sid_C00040"/>
        </listOfReactants>
        <listOfProducts>
          <speciesReference id="sid_C00681"/>
          <speciesReference id="sid_C00010"/>
        </listOfProducts>
        <listOfModifiers>
          <modifierSpeciesReference id="sid_2_3_1_15"/>
        </listOfModifiers>
      </reaction>
      <reaction id="R02617">
        <listOfReactants>
          <speciesReference id="sid_C00605"/>
          <speciesReference id="sid_C00093"/>
        </listOfReactants>
        <listOfProducts>
          <speciesReference id="sid_C00010"/>
          <speciesReference id="sid_C00681"/>
        </listOfProducts>
        <listOfModifiers>
          <modifierSpeciesReference id="sid_2_3_1_15"/>
        </listOfModifiers>
      </reaction>
      <reaction id="GPAMm_hs">
        <listOfReactants>
          <speciesReference id="sid_Rtotalcoa"/>
          <speciesReference id="sid_C00093"/>
        </listOfReactants>
        <listOfProducts>
          <speciesReference id="sid_alpa_hs"/>
          <speciesReference id="sid_C00010"/>
        </listOfProducts>
        <listOfModifiers>
          <modifierSpeciesReference id="sid_2_3_1_15"/>
        </listOfModifiers>
      </reaction>
      <reaction id="R02251">
        <listOfReactants>
          <speciesReference id="sid_C00422"/>
          <speciesReference id="sid_C00010"/>
        </listOfReactants>
        <listOfProducts>
          <speciesReference id="sid_C00641"/>
          <speciesReference id="sid_C00040"/>
        </listOfProducts>
        <listOfModifiers>
          <modifierSpeciesReference id="sid_2_3_1_20"/>
        </listOfModifiers>
      </reaction>
      <reaction id="MFN1008">
        <listOfReactants>
          <speciesReference id="sid_C00010"/>
          <speciesReference id="sid_C00040"/>
          <speciesReference id="sid_C00165"/>
          <speciesReference id="sid_C00605"/>
          <speciesReference id="sid_C00641"/>
          <speciesReference id="sid_C01885"/>
          <speciesReference id="sid_C02112"/>
        </listOfReactants>
        <listOfModifiers>
          <modifierSpeciesReference id="sid_2_3_1_22"/>
        </listOfModifiers>
      </reaction>
      <reaction id="MFN1009">
        <listOfReactants>
          <speciesReference id="sid_C00010"/>
          <speciesReference id="sid_C00040"/>
          <speciesReference id="sid_C00157"/>
          <speciesReference id="sid_C00350"/>
          <speciesReference id="sid_C04230"/>
          <speciesReference id="sid_C04438"/>
        </listOfReactants>
        <listOfModifiers>
          <modifierSpeciesReference id="sid_2_3_1_23"/>
        </listOfModifiers>
      </reaction>
      <reaction id="R01013">
        <listOfReactants>
          <speciesReference id="sid_C00040"/>
          <speciesReference id="sid_C00111"/>
        </listOfReactants>
        <listOfProducts>
          <speciesReference id="sid_C00010"/>
          <speciesReference id="sid_C03372"/>
        </listOfProducts>
        <listOfModifiers>
          <modifierSpeciesReference id="sid_2_3_1_42"/>
        </listOfModifiers>
      </reaction>
      <reaction id="DHAPAx">
        <listOfReactants>
          <speciesReference id="sid_Rtotalcoa"/>
          <speciesReference id="sid_C00111"/>
        </listOfReactants>
        <listOfProducts>
          <speciesReference id="sid_adhap_hs"/>
          <speciesReference id="sid_C00010"/>
        </listOfProducts>
        <listOfModifiers>
          <modifierSpeciesReference id="sid_2_3_1_42"/>
        </listOfModifiers>
      </reaction>
      <reaction id="R02114">
        <listOfReactants>
          <speciesReference id="sid_C00157"/>
          <speciesReference id="sid_C00370"/>
        </listOfReactants>
        <listOfProducts>
          <speciesReference id="sid_C04230"/>
          <speciesReference id="sid_C01958"/>
        </listOfProducts>
        <listOfModifiers>
          <modifierSpeciesReference id="sid_2_3_1_43"/>
        </listOfModifiers>
      </reaction>
      <reaction id="RE3329">
        <listOfReactants>
          <speciesReference id="sid_C00187"/>
          <speciesReference id="sid_C00157"/>
        </listOfReactants>
        <listOfProducts>
          <speciesReference id="sid_C04233"/>
          <speciesReference id="sid_C02530"/>
        </listOfProducts>
        <listOfModifiers>
          <modifierSpeciesReference id="sid_2_3_1_43"/>
        </listOfModifiers>
      </reaction>
      <reaction id="RE3330">
        <listOfReactants>
          <speciesReference id="sid_C00187"/>
          <speciesReference id="sid_C00157"/>
        </listOfReactants>
        <listOfProducts>
          <speciesReference id="sid_CE6321"/>
          <speciesReference id="sid_C02530"/>
        </listOfProducts>
        <listOfModifiers>
          <modifierSpeciesReference id="sid_2_3_1_43"/>
        </listOfModifiers>
      </reaction>
      <reaction id="RE2802">
        <listOfReactants>
          <speciesReference id="sid_C00010"/>
          <speciesReference id="sid_CE0926"/>
        </listOfReactants>
        <listOfProducts>
          <speciesReference id="sid_C00040"/>
          <speciesReference id="sid_CE6501"/>
        </listOfProducts>
        <listOfModifiers>
          <modifierSpeciesReference id="sid_2_3_1_51"/>
        </listOfModifiers>
      </reaction>
      <reaction id="R02241">
        <listOfReactants>
          <speciesReference id="sid_C00416"/>
          <speciesReference id="sid_C00010"/>
        </listOfReactants>
        <listOfProducts>
          <speciesReference id="sid_C00681"/>
          <speciesReference id="sid_C00040"/>
        </listOfProducts>
        <listOfModifiers>
          <modifierSpeciesReference id="sid_2_3_1_51"/>
        </listOfModifiers>
      </reaction>
      <reaction id="R02760">
        <listOfReactants>
          <speciesReference id="sid_C00605"/>
          <speciesReference id="sid_C00681"/>
        </listOfReactants>
        <listOfProducts>
          <speciesReference id="sid_C00010"/>
          <speciesReference id="sid_C00416"/>
        </listOfProducts>
        <listOfModifiers>
          <modifierSpeciesReference id="sid_2_3_1_51"/>
        </listOfModifiers>
      </reaction>
      <reaction id="R04361">
        <listOfReactants>
          <speciesReference id="sid_C03968"/>
        </listOfReactants>
        <listOfProducts>
          <speciesReference id="sid_C05977"/>
        </listOfProducts>
        <listOfModifiers>
          <modifierSpeciesReference id="sid_2_3_1_51"/>
        </listOfModifiers>
      </reaction>
      <reaction id="AGPAT1">
        <listOfReactants>
          <speciesReference id="sid_Rtotal2coa"/>
          <speciesReference id="sid_alpa_hs"/>
        </listOfReactants>
        <listOfProducts>
          <speciesReference id="sid_C00010"/>
          <speciesReference id="sid_pa_hs"/>
        </listOfProducts>
        <listOfModifiers>
          <modifierSpeciesReference id="sid_2_3_1_51"/>
        </listOfModifiers>
      </reaction>
      <reaction id="RE3037">
        <listOfReactants>
          <speciesReference id="sid_C00024"/>
          <speciesReference id="sid_C04317"/>
        </listOfReactants>
        <listOfProducts>
          <speciesReference id="sid_C00010"/>
          <speciesReference id="sid_C04598"/>
        </listOfProducts>
        <listOfModifiers>
          <modifierSpeciesReference id="sid_2_3_1_67"/>
        </listOfModifiers>
      </reaction>
      <reaction id="R04311">
        <listOfReactants>
          <speciesReference id="sid_C03372"/>
          <speciesReference id="sid_C00339"/>
        </listOfReactants>
        <listOfProducts>
          <speciesReference id="sid_C03715"/>
          <speciesReference id="sid_C03129"/>
        </listOfProducts>
        <listOfModifiers>
          <modifierSpeciesReference id="sid_2_5_1_26"/>
        </listOfModifiers>
      </reaction>
      <reaction id="R02240">
        <listOfReactants>
          <speciesReference id="sid_C00002"/>
          <speciesReference id="sid_C00641"/>
        </listOfReactants>
        <listOfProducts>
          <speciesReference id="sid_C00008"/>
          <speciesReference id="sid_C00416"/>
        </listOfProducts>
        <listOfModifiers>
          <modifierSpeciesReference id="sid_2_7_1_107"/>
        </listOfModifiers>
      </reaction>
      <reaction id="R02038">
        <listOfReactants>
          <speciesReference id="sid_C00063"/>
          <speciesReference id="sid_C00346"/>
        </listOfReactants>
        <listOfProducts>
          <speciesReference id="sid_C00013"/>
          <speciesReference id="sid_C00570"/>
        </listOfProducts>
        <listOfModifiers>
          <modifierSpeciesReference id="sid_2_7_7_14"/>
        </listOfModifiers>
      </reaction>
      <reaction id="EPCTX">
        <listOfReactants>
          <speciesReference id="sid_C03557"/>
          <speciesReference id="sid_C00063"/>
          <speciesReference id="sid_C00080"/>
        </listOfReactants>
        <listOfProducts>
          <speciesReference id="sid_C05673"/>
          <speciesReference id="sid_C00013"/>
        </listOfProducts>
        <listOfModifiers>
          <modifierSpeciesReference id="sid_2_7_7_14"/>
        </listOfModifiers>
      </reaction>
      <reaction id="CPCTDTX">
        <listOfReactants>
          <speciesReference id="sid_C00063"/>
          <speciesReference id="sid_C00080"/>
          <speciesReference id="sid_C06459"/>
        </listOfReactants>
        <listOfProducts>
          <speciesReference id="sid_C05674"/>
          <speciesReference id="sid_C00013"/>
        </listOfProducts>
        <listOfModifiers>
          <modifierSpeciesReference id="sid_2_7_7_15"/>
        </listOfModifiers>
      </reaction>
      <reaction id="R01890">
        <listOfReactants>
          <speciesReference id="sid_C00063"/>
          <speciesReference id="sid_C00588"/>
        </listOfReactants>
        <listOfProducts>
          <speciesReference id="sid_C00013"/>
          <speciesReference id="sid_C00307"/>
        </listOfProducts>
        <listOfModifiers>
          <modifierSpeciesReference id="sid_2_7_7_15"/>
        </listOfModifiers>
      </reaction>
      <reaction id="CDS">
        <listOfReactants>
          <speciesReference id="sid_C00063"/>
          <speciesReference id="sid_C00080"/>
          <speciesReference id="sid_pa_hs"/>
        </listOfReactants>
        <listOfProducts>
          <speciesReference id="sid_cdpdag_hs"/>
          <speciesReference id="sid_C00013"/>
        </listOfProducts>
        <listOfModifiers>
          <modifierSpeciesReference id="sid_2_7_7_41"/>
        </listOfModifiers>
      </reaction>
      <reaction id="R01799">
        <listOfReactants>
          <speciesReference id="sid_C00063"/>
          <speciesReference id="sid_C00416"/>
        </listOfReactants>
        <listOfProducts>
          <speciesReference id="sid_C00013"/>
          <speciesReference id="sid_C00269"/>
        </listOfProducts>
        <listOfModifiers>
          <modifierSpeciesReference id="sid_2_7_7_41"/>
        </listOfModifiers>
      </reaction>
      <reaction id="MFN1019">
        <listOfReactants>
          <speciesReference id="sid_C00055"/>
          <speciesReference id="sid_C00165"/>
          <speciesReference id="sid_C00350"/>
          <speciesReference id="sid_C00570"/>
          <speciesReference id="sid_C00641"/>
          <speciesReference id="sid_C03201"/>
          <speciesReference id="sid_C03454"/>
          <speciesReference id="sid_C04475"/>
          <speciesReference id="sid_C04756"/>
          <speciesReference id="sid_C05673"/>
          <speciesReference id="sid_C05675"/>
          <speciesReference id="sid_G10621"/>
        </listOfReactants>
        <listOfModifiers>
          <modifierSpeciesReference id="sid_2_7_8_1"/>
        </listOfModifiers>
      </reaction>
      <reaction id="RE2964">
        <listOfReactants>
          <speciesReference id="sid_C00570"/>
          <speciesReference id="sid_CE6326"/>
        </listOfReactants>
        <listOfProducts>
          <speciesReference id="sid_C00055"/>
          <speciesReference id="sid_C00080"/>
          <speciesReference id="sid_CE6365"/>
        </listOfProducts>
        <listOfModifiers>
          <modifierSpeciesReference id="sid_2_7_8_1"/>
        </listOfModifiers>
      </reaction>
      <reaction id="PGPPT">
        <listOfReactants>
          <speciesReference id="sid_cdpdag_hs"/>
          <speciesReference id="sid_C00093"/>
        </listOfReactants>
        <listOfProducts>
          <speciesReference id="sid_C00055"/>
          <speciesReference id="sid_C00080"/>
          <speciesReference id="sid_pgp_hs"/>
        </listOfProducts>
        <listOfModifiers>
          <modifierSpeciesReference id="sid_2_7_8_11"/>
        </listOfModifiers>
      </reaction>
      <reaction id="CDIPTr">
        <listOfReactants>
          <speciesReference id="sid_cdpdag_hs"/>
          <speciesReference id="sid_C00137"/>
        </listOfReactants>
        <listOfProducts>
          <speciesReference id="sid_C00055"/>
          <speciesReference id="sid_C00080"/>
          <speciesReference id="sid_pail_hs"/>
        </listOfProducts>
        <listOfModifiers>
          <modifierSpeciesReference id="sid_2_7_8_11"/>
        </listOfModifiers>
      </reaction>
      <reaction id="R01321">
        <listOfReactants>
          <speciesReference id="sid_C00307"/>
          <speciesReference id="sid_C00641"/>
        </listOfReactants>
        <listOfProducts>
          <speciesReference id="sid_C00055"/>
          <speciesReference id="sid_C00157"/>
        </listOfProducts>
        <listOfModifiers>
          <modifierSpeciesReference id="sid_2_7_8_2"/>
        </listOfModifiers>
      </reaction>
      <reaction id="R04321">
        <listOfReactants>
          <speciesReference id="sid_C00307"/>
          <speciesReference id="sid_C03820"/>
        </listOfReactants>
        <listOfProducts>
          <speciesReference id="sid_C00055"/>
          <speciesReference id="sid_C04598"/>
        </listOfProducts>
        <listOfModifiers>
          <modifierSpeciesReference id="sid_2_7_8_2"/>
        </listOfModifiers>
      </reaction>
      <reaction id="RE3267">
        <listOfReactants>
          <speciesReference id="sid_C00570"/>
          <speciesReference id="sid_C00641"/>
        </listOfReactants>
        <listOfProducts>
          <speciesReference id="sid_C00055"/>
          <speciesReference id="sid_C00350"/>
          <speciesReference id="sid_C00080"/>
        </listOfProducts>
        <listOfModifiers>
          <modifierSpeciesReference id="sid_2_7_8_2"/>
        </listOfModifiers>
      </reaction>
      <reaction id="R07389">
        <listOfReactants>
          <speciesReference id="sid_C03201"/>
        </listOfReactants>
        <listOfProducts>
          <speciesReference id="sid_C05212"/>
        </listOfProducts>
        <listOfModifiers>
          <modifierSpeciesReference id="sid_2_7_8_2"/>
        </listOfModifiers>
      </reaction>
      <reaction id="PSSA1_hs">
        <listOfReactants>
          <speciesReference id="sid_pchol_hs"/>
          <speciesReference id="sid_C00065"/>
        </listOfReactants>
        <listOfProducts>
          <speciesReference id="sid_C00114"/>
          <speciesReference id="sid_ps_hs"/>
        </listOfProducts>
        <listOfModifiers>
          <modifierSpeciesReference id="sid_2_7_8_8"/>
        </listOfModifiers>
      </reaction>
      <reaction id="PSSA2_hs">
        <listOfReactants>
          <speciesReference id="sid_pe_hs"/>
          <speciesReference id="sid_C00065"/>
        </listOfReactants>
        <listOfProducts>
          <speciesReference id="sid_C00189"/>
          <speciesReference id="sid_ps_hs"/>
        </listOfProducts>
        <listOfModifiers>
          <modifierSpeciesReference id="sid_2_7_8_8"/>
        </listOfModifiers>
      </reaction>
      <reaction id="R01351">
        <listOfReactants>
          <speciesReference id="sid_C01885"/>
          <speciesReference id="sid_C00001"/>
        </listOfReactants>
        <listOfProducts>
          <speciesReference id="sid_C00116"/>
          <speciesReference id="sid_C00162"/>
        </listOfProducts>
        <listOfModifiers>
          <modifierSpeciesReference id="sid_3_1_1_23"/>
        </listOfModifiers>
      </reaction>
      <reaction id="R01352">
        <listOfReactants>
          <speciesReference id="sid_C02112"/>
          <speciesReference id="sid_C00001"/>
        </listOfReactants>
        <listOfProducts>
          <speciesReference id="sid_C00116"/>
          <speciesReference id="sid_C00162"/>
        </listOfProducts>
        <listOfModifiers>
          <modifierSpeciesReference id="sid_3_1_1_23"/>
        </listOfModifiers>
      </reaction>
      <reaction id="R05209">
        <listOfReactants>
          <speciesReference id="sid_C00165"/>
          <speciesReference id="sid_C00001"/>
        </listOfReactants>
        <listOfProducts>
          <speciesReference id="sid_C01885"/>
          <speciesReference id="sid_C00060"/>
        </listOfProducts>
        <listOfModifiers>
          <modifierSpeciesReference id="sid_3_1_1_3"/>
        </listOfModifiers>
      </reaction>
      <reaction id="R02250">
        <listOfReactants>
          <speciesReference id="sid_C00422"/>
          <speciesReference id="sid_C00001"/>
        </listOfReactants>
        <listOfProducts>
          <speciesReference id="sid_C00641"/>
          <speciesReference id="sid_C00162"/>
        </listOfProducts>
        <listOfModifiers>
          <modifierSpeciesReference id="sid_3_1_1_3"/>
        </listOfModifiers>
      </reaction>
      <reaction id="RE2965">
        <listOfReactants>
          <speciesReference id="sid_C00641"/>
          <speciesReference id="sid_C00001"/>
        </listOfReactants>
        <listOfProducts>
          <speciesReference id="sid_C01885"/>
          <speciesReference id="sid_C00080"/>
          <speciesReference id="sid_C00060"/>
        </listOfProducts>
        <listOfModifiers>
          <modifierSpeciesReference id="sid_3_1_1_3"/>
        </listOfModifiers>
      </reaction>
      <reaction id="R02687">
        <listOfReactants>
          <speciesReference id="sid_C00641"/>
          <speciesReference id="sid_C00001"/>
        </listOfReactants>
        <listOfProducts>
          <speciesReference id="sid_C01885"/>
          <speciesReference id="sid_C00162"/>
        </listOfProducts>
        <listOfModifiers>
          <modifierSpeciesReference id="sid_3_1_1_3"/>
        </listOfModifiers>
      </reaction>
      <reaction id="R02688">
        <listOfReactants>
          <speciesReference id="sid_C00641"/>
          <speciesReference id="sid_C00001"/>
        </listOfReactants>
        <listOfProducts>
          <speciesReference id="sid_C02112"/>
          <speciesReference id="sid_C00162"/>
        </listOfProducts>
        <listOfModifiers>
          <modifierSpeciesReference id="sid_3_1_1_3"/>
        </listOfModifiers>
      </reaction>
      <reaction id="LPS2">
        <listOfReactants>
          <speciesReference id="sid_dag_hs"/>
          <speciesReference id="sid_C00001"/>
        </listOfReactants>
        <listOfProducts>
          <speciesReference id="sid_Rtotal"/>
          <speciesReference id="sid_C00080"/>
          <speciesReference id="sid_mag_hs"/>
        </listOfProducts>
        <listOfModifiers>
          <modifierSpeciesReference id="sid_3_1_1_3"/>
        </listOfModifiers>
      </reaction>
      <reaction id="RE3067">
        <listOfReactants>
          <speciesReference id="sid_C00001"/>
          <speciesReference id="sid_C00416"/>
        </listOfReactants>
        <listOfProducts>
          <speciesReference id="sid_C00080"/>
          <speciesReference id="sid_C03974"/>
          <speciesReference id="sid_C00060"/>
        </listOfProducts>
        <listOfModifiers>
          <modifierSpeciesReference id="sid_3_1_1_32"/>
        </listOfModifiers>
      </reaction>
      <reaction id="RE3303">
        <listOfReactants>
          <speciesReference id="sid_C00001"/>
          <speciesReference id="sid_C02737"/>
        </listOfReactants>
        <listOfProducts>
          <speciesReference id="sid_C00338"/>
          <speciesReference id="sid_C00080"/>
          <speciesReference id="sid_C00060"/>
        </listOfProducts>
        <listOfModifiers>
          <modifierSpeciesReference id="sid_3_1_1_32"/>
        </listOfModifiers>
      </reaction>
      <reaction id="MFN1018">
        <listOfReactants>
          <speciesReference id="sid_C00060"/>
          <speciesReference id="sid_C00157"/>
          <speciesReference id="sid_C00162"/>
          <speciesReference id="sid_C00350"/>
          <speciesReference id="sid_C02737"/>
          <speciesReference id="sid_C04233"/>
          <speciesReference id="sid_C05973"/>
          <speciesReference id="sid_C05974"/>
          <speciesReference id="sid_C06427"/>
        </listOfReactants>
        <listOfModifiers>
          <modifierSpeciesReference id="sid_3_1_1_32"/>
        </listOfModifiers>
      </reaction>
      <reaction id="R01350">
        <listOfReactants>
          <speciesReference id="sid_C00116"/>
          <speciesReference id="sid_C00162"/>
        </listOfReactants>
        <listOfProducts>
          <speciesReference id="sid_C00422"/>
        </listOfProducts>
        <listOfModifiers>
          <modifierSpeciesReference id="sid_3_1_1_34"/>
        </listOfModifiers>
      </reaction>
      <reaction id="R01369">
        <listOfReactants>
          <speciesReference id="sid_C00422"/>
          <speciesReference id="sid_C00001"/>
        </listOfReactants>
        <listOfProducts>
          <speciesReference id="sid_C00165"/>
          <speciesReference id="sid_C00060"/>
        </listOfProducts>
        <listOfModifiers>
          <modifierSpeciesReference id="sid_3_1_1_34_3_1_1_3"/>
        </listOfModifiers>
      </reaction>
      <reaction id="RE2791">
        <listOfReactants>
          <speciesReference id="sid_C00001"/>
          <speciesReference id="sid_CE6364"/>
        </listOfReactants>
        <listOfProducts>
          <speciesReference id="sid_C00080"/>
          <speciesReference id="sid_CE6498"/>
          <speciesReference id="sid_C00060"/>
        </listOfProducts>
        <listOfModifiers>
          <modifierSpeciesReference id="sid_3_1_1_4"/>
        </listOfModifiers>
      </reaction>
      <reaction id="RE3024">
        <listOfReactants>
          <speciesReference id="sid_C00001"/>
          <speciesReference id="sid_CE7098"/>
        </listOfReactants>
        <listOfProducts>
          <speciesReference id="sid_C00080"/>
          <speciesReference id="sid_C04317"/>
          <speciesReference id="sid_C00060"/>
        </listOfProducts>
        <listOfModifiers>
          <modifierSpeciesReference id="sid_3_1_1_4"/>
        </listOfModifiers>
      </reaction>
      <reaction id="MFN1059">
        <listOfReactants>
          <speciesReference id="sid_C00060"/>
          <speciesReference id="sid_C00157"/>
          <speciesReference id="sid_C00162"/>
          <speciesReference id="sid_C00219"/>
          <speciesReference id="sid_C00350"/>
          <speciesReference id="sid_C00958"/>
          <speciesReference id="sid_C01595"/>
          <speciesReference id="sid_C04230"/>
          <speciesReference id="sid_C04317"/>
          <speciesReference id="sid_C04438"/>
          <speciesReference id="sid_C04517"/>
          <speciesReference id="sid_C04635"/>
          <speciesReference id="sid_C04756"/>
          <speciesReference id="sid_C05212"/>
          <speciesReference id="sid_C06254"/>
          <speciesReference id="sid_C06427"/>
        </listOfReactants>
        <listOfModifiers>
          <modifierSpeciesReference id="sid_3_1_1_4"/>
        </listOfModifiers>
      </reaction>
      <reaction id="RE3305">
        <listOfReactants>
          <speciesReference id="sid_C00080"/>
          <speciesReference id="sid_CE7078"/>
          <speciesReference id="sid_C00060"/>
        </listOfReactants>
        <listOfProducts>
          <speciesReference id="sid_C00001"/>
          <speciesReference id="sid_C02737"/>
        </listOfProducts>
        <listOfModifiers>
          <modifierSpeciesReference id="sid_3_1_1_4"/>
        </listOfModifiers>
      </reaction>
      <reaction id="R01315">
        <listOfReactants>
          <speciesReference id="sid_C00157"/>
          <speciesReference id="sid_C00001"/>
        </listOfReactants>
        <listOfProducts>
          <speciesReference id="sid_C04230"/>
          <speciesReference id="sid_C00162"/>
        </listOfProducts>
        <listOfModifiers>
          <modifierSpeciesReference id="sid_3_1_1_4"/>
        </listOfModifiers>
      </reaction>
      <reaction id="R02053">
        <listOfReactants>
          <speciesReference id="sid_C00350"/>
          <speciesReference id="sid_C00001"/>
        </listOfReactants>
        <listOfProducts>
          <speciesReference id="sid_C04438"/>
          <speciesReference id="sid_C00162"/>
        </listOfProducts>
        <listOfModifiers>
          <modifierSpeciesReference id="sid_3_1_1_4"/>
        </listOfModifiers>
      </reaction>
      <reaction id="PAFH">
        <listOfReactants>
          <speciesReference id="sid_C00001"/>
          <speciesReference id="sid_paf_hs"/>
        </listOfReactants>
        <listOfProducts>
          <speciesReference id="sid_C00033"/>
          <speciesReference id="sid_ak2lgchol_hs"/>
          <speciesReference id="sid_C00080"/>
        </listOfProducts>
        <listOfModifiers>
          <modifierSpeciesReference id="sid_3_1_1_47"/>
        </listOfModifiers>
      </reaction>
      <reaction id="R04452">
        <listOfReactants>
          <speciesReference id="sid_C04598"/>
          <speciesReference id="sid_C00001"/>
        </listOfReactants>
        <listOfProducts>
          <speciesReference id="sid_C04317"/>
          <speciesReference id="sid_C00033"/>
        </listOfProducts>
        <listOfModifiers>
          <modifierSpeciesReference id="sid_3_1_1_47"/>
        </listOfModifiers>
      </reaction>
      <reaction id="RE3304">
        <listOfReactants>
          <speciesReference id="sid_C00001"/>
          <speciesReference id="sid_CE7078"/>
        </listOfReactants>
        <listOfProducts>
          <speciesReference id="sid_C00080"/>
          <speciesReference id="sid_CE4770"/>
          <speciesReference id="sid_C00060"/>
        </listOfProducts>
        <listOfModifiers>
          <modifierSpeciesReference id="sid_3_1_1_5"/>
        </listOfModifiers>
      </reaction>
      <reaction id="R02746">
        <listOfReactants>
          <speciesReference id="sid_C04230"/>
          <speciesReference id="sid_C00001"/>
        </listOfReactants>
        <listOfProducts>
          <speciesReference id="sid_C00670"/>
          <speciesReference id="sid_C00162"/>
        </listOfProducts>
        <listOfModifiers>
          <modifierSpeciesReference id="sid_3_1_1_5"/>
        </listOfModifiers>
      </reaction>
      <reaction id="R02747">
        <listOfReactants>
          <speciesReference id="sid_C04233"/>
          <speciesReference id="sid_C00001"/>
        </listOfReactants>
        <listOfProducts>
          <speciesReference id="sid_C00670"/>
          <speciesReference id="sid_C00162"/>
        </listOfProducts>
        <listOfModifiers>
          <modifierSpeciesReference id="sid_3_1_1_5"/>
        </listOfModifiers>
      </reaction>
      <reaction id="R03416">
        <listOfReactants>
          <speciesReference id="sid_C04438"/>
          <speciesReference id="sid_C00001"/>
        </listOfReactants>
        <listOfProducts>
          <speciesReference id="sid_C00162"/>
          <speciesReference id="sid_C01233"/>
        </listOfProducts>
        <listOfModifiers>
          <modifierSpeciesReference id="sid_3_1_1_5"/>
        </listOfModifiers>
      </reaction>
      <reaction id="R03417">
        <listOfReactants>
          <speciesReference id="sid_C05973"/>
          <speciesReference id="sid_C00001"/>
        </listOfReactants>
        <listOfProducts>
          <speciesReference id="sid_C00162"/>
          <speciesReference id="sid_C01233"/>
        </listOfProducts>
        <listOfModifiers>
          <modifierSpeciesReference id="sid_3_1_1_5"/>
        </listOfModifiers>
      </reaction>
      <reaction id="R01026">
        <listOfReactants>
          <speciesReference id="sid_C01996"/>
          <speciesReference id="sid_C00001"/>
        </listOfReactants>
        <listOfProducts>
          <speciesReference id="sid_C00114"/>
          <speciesReference id="sid_C00033"/>
        </listOfProducts>
        <listOfModifiers>
          <modifierSpeciesReference id="sid_3_1_1_7"/>
        </listOfModifiers>
      </reaction>
      <reaction id="MFN1129">
        <listOfReactants>
          <speciesReference id="sid_C00060"/>
          <speciesReference id="sid_C00116"/>
          <speciesReference id="sid_C00165"/>
          <speciesReference id="sid_C00422"/>
          <speciesReference id="sid_C01885"/>
        </listOfReactants>
        <listOfModifiers>
          <modifierSpeciesReference id="sid_3_1_1_79"/>
        </listOfModifiers>
      </reaction>
      <reaction id="R01029">
        <listOfReactants>
          <speciesReference id="sid_C01777"/>
          <speciesReference id="sid_C00001"/>
        </listOfReactants>
        <listOfProducts>
          <speciesReference id="sid_C00114"/>
          <speciesReference id="sid_C00060"/>
        </listOfProducts>
        <listOfModifiers>
          <modifierSpeciesReference id="sid_3_1_1_8"/>
        </listOfModifiers>
      </reaction>
      <reaction id="ALKP">
        <listOfReactants>
          <speciesReference id="sid_C00111"/>
          <speciesReference id="sid_C00001"/>
        </listOfReactants>
        <listOfProducts>
          <speciesReference id="sid_C00184"/>
          <speciesReference id="sid_C00009"/>
        </listOfProducts>
        <listOfModifiers>
          <modifierSpeciesReference id="sid_3_1_3_1"/>
        </listOfModifiers>
      </reaction>
      <reaction id="MFN1106">
        <listOfReactants>
          <speciesReference id="sid_C00195"/>
          <speciesReference id="sid_C00319"/>
          <speciesReference id="sid_C00416"/>
          <speciesReference id="sid_C00641"/>
          <speciesReference id="sid_C00836"/>
          <speciesReference id="sid_C01120"/>
          <speciesReference id="sid_C02960"/>
          <speciesReference id="sid_C03201"/>
          <speciesReference id="sid_C05977"/>
          <speciesReference id="sid_C06124"/>
        </listOfReactants>
        <listOfModifiers>
          <modifierSpeciesReference id="sid_3_1_3_4"/>
        </listOfModifiers>
      </reaction>
      <reaction id="R02239">
        <listOfReactants>
          <speciesReference id="sid_C00416"/>
          <speciesReference id="sid_C00001"/>
        </listOfReactants>
        <listOfProducts>
          <speciesReference id="sid_C00641"/>
          <speciesReference id="sid_C00009"/>
        </listOfProducts>
        <listOfModifiers>
          <modifierSpeciesReference id="sid_3_1_3_4"/>
        </listOfModifiers>
      </reaction>
      <reaction id="R06870">
        <listOfReactants>
          <speciesReference id="sid_C00346"/>
          <speciesReference id="sid_C00001"/>
        </listOfReactants>
        <listOfProducts>
          <speciesReference id="sid_C00189"/>
          <speciesReference id="sid_C00009"/>
        </listOfProducts>
        <listOfModifiers>
          <modifierSpeciesReference id="sid_3_1_3_75"/>
        </listOfModifiers>
      </reaction>
      <reaction id="R06871">
        <listOfReactants>
          <speciesReference id="sid_C00588"/>
          <speciesReference id="sid_C00001"/>
        </listOfReactants>
        <listOfProducts>
          <speciesReference id="sid_C00114"/>
          <speciesReference id="sid_C00009"/>
        </listOfProducts>
        <listOfModifiers>
          <modifierSpeciesReference id="sid_3_1_3_75"/>
        </listOfModifiers>
      </reaction>
      <reaction id="R07380">
        <listOfReactants>
          <speciesReference id="sid_C04635"/>
        </listOfReactants>
        <listOfProducts>
          <speciesReference id="sid_C15645"/>
        </listOfProducts>
        <listOfModifiers>
          <modifierSpeciesReference id="sid_3_1_4__"/>
        </listOfModifiers>
      </reaction>
      <reaction id="MFN1020">
        <listOfReactants>
          <speciesReference id="sid_C00093"/>
          <speciesReference id="sid_C00157"/>
          <speciesReference id="sid_C00344"/>
          <speciesReference id="sid_C00346"/>
          <speciesReference id="sid_C00350"/>
          <speciesReference id="sid_C00588"/>
          <speciesReference id="sid_C00641"/>
          <speciesReference id="sid_C01177"/>
          <speciesReference id="sid_C01194"/>
          <speciesReference id="sid_C03454"/>
          <speciesReference id="sid_C04756"/>
        </listOfReactants>
        <listOfModifiers>
          <modifierSpeciesReference id="sid_3_1_4_3"/>
        </listOfModifiers>
      </reaction>
      <reaction id="MFN1058">
        <listOfReactants>
          <speciesReference id="sid_C00189"/>
          <speciesReference id="sid_C03968"/>
          <speciesReference id="sid_C04476"/>
          <speciesReference id="sid_C04635"/>
          <speciesReference id="sid_C15646"/>
        </listOfReactants>
        <listOfModifiers>
          <modifierSpeciesReference id="sid_3_1_4_39"/>
        </listOfModifiers>
      </reaction>
      <reaction id="RE3301">
        <listOfReactants>
          <speciesReference id="sid_C00001"/>
          <speciesReference id="sid_C02737"/>
        </listOfReactants>
        <listOfProducts>
          <speciesReference id="sid_C00416"/>
          <speciesReference id="sid_C00080"/>
          <speciesReference id="sid_C00065"/>
        </listOfProducts>
        <listOfModifiers>
          <modifierSpeciesReference id="sid_3_1_4_4"/>
        </listOfModifiers>
      </reaction>
      <reaction id="PCHOLPr_hs">
        <listOfReactants>
          <speciesReference id="sid_C00001"/>
          <speciesReference id="sid_pchol_hs"/>
        </listOfReactants>
        <listOfProducts>
          <speciesReference id="sid_C00114"/>
          <speciesReference id="sid_C00080"/>
          <speciesReference id="sid_pa_hs"/>
        </listOfProducts>
        <listOfModifiers>
          <modifierSpeciesReference id="sid_3_1_4_4"/>
        </listOfModifiers>
      </reaction>
      <reaction id="R01310">
        <listOfReactants>
          <speciesReference id="sid_C00157"/>
          <speciesReference id="sid_C00001"/>
        </listOfReactants>
        <listOfProducts>
          <speciesReference id="sid_C00416"/>
          <speciesReference id="sid_C00114"/>
        </listOfProducts>
        <listOfModifiers>
          <modifierSpeciesReference id="sid_3_1_4_4"/>
        </listOfModifiers>
      </reaction>
      <reaction id="R02051">
        <listOfReactants>
          <speciesReference id="sid_C00350"/>
          <speciesReference id="sid_C00001"/>
        </listOfReactants>
        <listOfProducts>
          <speciesReference id="sid_C00189"/>
          <speciesReference id="sid_C00416"/>
        </listOfProducts>
        <listOfModifiers>
          <modifierSpeciesReference id="sid_3_1_4_4"/>
        </listOfModifiers>
      </reaction>
      <reaction id="R07385">
        <listOfReactants>
          <speciesReference id="sid_C04756"/>
        </listOfReactants>
        <listOfProducts>
          <speciesReference id="sid_C15647"/>
        </listOfProducts>
        <listOfModifiers>
          <modifierSpeciesReference id="sid_3_1_4_4"/>
        </listOfModifiers>
      </reaction>
      <reaction id="MFN1117">
        <listOfReactants>
          <speciesReference id="sid_C00093"/>
          <speciesReference id="sid_C00137"/>
          <speciesReference id="sid_C01225"/>
        </listOfReactants>
        <listOfModifiers>
          <modifierSpeciesReference id="sid_3_1_4_44"/>
        </listOfModifiers>
      </reaction>
      <reaction id="R00857">
        <listOfReactants>
          <speciesReference id="sid_C03120"/>
          <speciesReference id="sid_C00001"/>
        </listOfReactants>
        <listOfProducts>
          <speciesReference id="sid_C00069"/>
          <speciesReference id="sid_C00093"/>
        </listOfProducts>
        <listOfModifiers>
          <modifierSpeciesReference id="sid_3_1_4_46"/>
        </listOfModifiers>
      </reaction>
      <reaction id="R01030">
        <listOfReactants>
          <speciesReference id="sid_C00670"/>
          <speciesReference id="sid_C00001"/>
        </listOfReactants>
        <listOfProducts>
          <speciesReference id="sid_C00114"/>
          <speciesReference id="sid_C00093"/>
        </listOfProducts>
        <listOfModifiers>
          <modifierSpeciesReference id="sid_3_1_4_46_3_1_4_2"/>
        </listOfModifiers>
      </reaction>
      <reaction id="R01470">
        <listOfReactants>
          <speciesReference id="sid_C01233"/>
          <speciesReference id="sid_C00001"/>
        </listOfReactants>
        <listOfProducts>
          <speciesReference id="sid_C00189"/>
          <speciesReference id="sid_C00093"/>
        </listOfProducts>
        <listOfModifiers>
          <modifierSpeciesReference id="sid_3_1_4_46_3_1_4_2"/>
        </listOfModifiers>
      </reaction>
      <reaction id="R04470">
        <listOfReactants>
          <speciesReference id="sid_C06037"/>
          <speciesReference id="sid_C00001"/>
        </listOfReactants>
        <listOfProducts>
          <speciesReference id="sid_C03692"/>
          <speciesReference id="sid_C01582"/>
        </listOfProducts>
        <listOfModifiers>
          <modifierSpeciesReference id="sid_3_2_1_22"/>
        </listOfModifiers>
      </reaction>
      <reaction id="R03616">
        <listOfReactants>
          <speciesReference id="sid_C05401"/>
          <speciesReference id="sid_C00001"/>
        </listOfReactants>
        <listOfProducts>
          <speciesReference id="sid_C01582"/>
          <speciesReference id="sid_C00116"/>
        </listOfProducts>
        <listOfModifiers>
          <modifierSpeciesReference id="sid_3_2_1_23"/>
        </listOfModifiers>
      </reaction>
      <reaction id="R02055">
        <listOfReactants>
          <speciesReference id="sid_C02737"/>
        </listOfReactants>
        <listOfProducts>
          <speciesReference id="sid_C00350"/>
          <speciesReference id="sid_C00011"/>
        </listOfProducts>
        <listOfModifiers>
          <modifierSpeciesReference id="sid_4_1_1_65"/>
        </listOfModifiers>
      </reaction>
      <reaction id="R05378">
        <listOfReactants>
          <speciesReference id="sid_C06893"/>
        </listOfReactants>
        <listOfProducts>
          <speciesReference id="sid_C00222"/>
          <speciesReference id="sid_C00111"/>
        </listOfProducts>
        <listOfModifiers>
          <modifierSpeciesReference id="sid_4_1_2_13"/>
        </listOfModifiers>
      </reaction>
      <reaction id="LPASE">
        <listOfReactants>
          <speciesReference id="sid_C00001"/>
        </listOfReactants>
        <listOfProducts>
          <speciesReference id="sid_C00670"/>
          <speciesReference id="sid_C00080"/>
        </listOfProducts>
        <listOfModifiers>
          <modifierSpeciesReference/>
        </listOfModifiers>
      </reaction>
      <reaction id="RE3068">
        <listOfReactants>
          <speciesReference id="sid_C00001"/>
          <speciesReference id="sid_C00416"/>
        </listOfReactants>
        <listOfProducts>
          <speciesReference id="sid_C00080"/>
          <speciesReference id="sid_C00681"/>
          <speciesReference id="sid_C00060"/>
        </listOfProducts>
        <listOfModifiers>
          <modifierSpeciesReference/>
        </listOfModifiers>
      </reaction>
      <reaction id="RE3378">
        <listOfReactants>
          <speciesReference id="sid_C00001"/>
          <speciesReference id="sid_C04317"/>
        </listOfReactants>
        <listOfProducts>
          <speciesReference id="sid_C00114"/>
          <speciesReference id="sid_C00080"/>
          <speciesReference id="sid_C03968"/>
        </listOfProducts>
        <listOfModifiers>
          <modifierSpeciesReference/>
        </listOfModifiers>
      </reaction>
      <reaction id="RE3379">
        <listOfReactants>
          <speciesReference id="sid_C00001"/>
          <speciesReference id="sid_C04598"/>
        </listOfReactants>
        <listOfProducts>
          <speciesReference id="sid_C00588"/>
          <speciesReference id="sid_C00080"/>
          <speciesReference id="sid_C03820"/>
        </listOfProducts>
        <listOfModifiers>
          <modifierSpeciesReference/>
        </listOfModifiers>
      </reaction>
      <reaction id="RE2794">
        <listOfReactants>
          <speciesReference id="sid_C00001"/>
          <speciesReference id="sid_CE6498"/>
        </listOfReactants>
        <listOfProducts>
          <speciesReference id="sid_C00346"/>
          <speciesReference id="sid_C00080"/>
          <speciesReference id="sid_CE6499"/>
        </listOfProducts>
        <listOfModifiers>
          <modifierSpeciesReference/>
        </listOfModifiers>
      </reaction>
      <reaction id="RE2970">
        <listOfReactants>
          <speciesReference id="sid_C00002"/>
          <speciesReference id="sid_CE6488"/>
        </listOfReactants>
        <listOfProducts>
          <speciesReference id="sid_C00008"/>
          <speciesReference id="sid_C00080"/>
          <speciesReference id="sid_C03968"/>
        </listOfProducts>
        <listOfModifiers>
          <modifierSpeciesReference/>
        </listOfModifiers>
      </reaction>
      <reaction id="RE2790">
        <listOfReactants>
          <speciesReference id="sid_C00004"/>
          <speciesReference id="sid_C00007"/>
          <speciesReference id="sid_C00080"/>
          <speciesReference id="sid_CE7077"/>
        </listOfReactants>
        <listOfProducts>
          <speciesReference id="sid_C00001"/>
          <speciesReference id="sid_C00003"/>
          <speciesReference id="sid_CE6364"/>
        </listOfProducts>
        <listOfModifiers>
          <modifierSpeciesReference/>
        </listOfModifiers>
      </reaction>
      <reaction id="RE2801">
        <listOfReactants>
          <speciesReference id="sid_C00008"/>
          <speciesReference id="sid_C00080"/>
          <speciesReference id="sid_CE6501"/>
        </listOfReactants>
        <listOfProducts>
          <speciesReference id="sid_C00002"/>
          <speciesReference id="sid_CE6499"/>
        </listOfProducts>
        <listOfModifiers>
          <modifierSpeciesReference/>
        </listOfModifiers>
      </reaction>
      <reaction id="PAFS">
        <listOfReactants>
          <speciesReference id="sid_C00024"/>
        </listOfReactants>
        <listOfProducts>
          <speciesReference id="sid_C00010"/>
        </listOfProducts>
        <listOfModifiers>
          <modifierSpeciesReference/>
        </listOfModifiers>
      </reaction>
      <reaction id="RE3039">
        <listOfReactants>
          <speciesReference id="sid_C00024"/>
          <speciesReference id="sid_C03968"/>
        </listOfReactants>
        <listOfProducts>
          <speciesReference id="sid_C00010"/>
          <speciesReference id="sid_C01264"/>
        </listOfProducts>
        <listOfModifiers>
          <modifierSpeciesReference/>
        </listOfModifiers>
      </reaction>
      <reaction id="RE2805">
        <listOfReactants>
          <speciesReference id="sid_C00055"/>
          <speciesReference id="sid_C00080"/>
          <speciesReference id="sid_C00958"/>
        </listOfReactants>
        <listOfProducts>
          <speciesReference id="sid_C00307"/>
          <speciesReference id="sid_CE6503"/>
        </listOfProducts>
        <listOfModifiers>
          <modifierSpeciesReference/>
        </listOfModifiers>
      </reaction>
      <reaction id="R06872">
        <listOfReactants>
          <speciesReference id="sid_C00093"/>
          <speciesReference id="sid_C00040"/>
        </listOfReactants>
        <listOfProducts>
          <speciesReference id="sid_C03974"/>
        </listOfProducts>
        <listOfModifiers>
          <modifierSpeciesReference/>
        </listOfModifiers>
      </reaction>
      <reaction id="R07377">
        <listOfReactants>
          <speciesReference id="sid_C00157"/>
        </listOfReactants>
        <listOfProducts>
          <speciesReference id="sid_C02737"/>
        </listOfProducts>
        <listOfModifiers>
          <modifierSpeciesReference/>
        </listOfModifiers>
      </reaction>
      <reaction id="RE2793">
        <listOfReactants>
          <speciesReference id="sid_C00157"/>
          <speciesReference id="sid_CE6498"/>
        </listOfReactants>
        <listOfProducts>
          <speciesReference id="sid_CE6221"/>
          <speciesReference id="sid_CE6364"/>
        </listOfProducts>
        <listOfModifiers>
          <modifierSpeciesReference/>
        </listOfModifiers>
      </reaction>
      <reaction id="RE2800">
        <listOfReactants>
          <speciesReference id="sid_C00189"/>
          <speciesReference id="sid_C00080"/>
          <speciesReference id="sid_CE6501"/>
        </listOfReactants>
        <listOfProducts>
          <speciesReference id="sid_C00001"/>
          <speciesReference id="sid_CE6498"/>
        </listOfProducts>
        <listOfModifiers>
          <modifierSpeciesReference/>
        </listOfModifiers>
      </reaction>
      <reaction id="CEPTC">
        <listOfReactants>
          <speciesReference id="sid_C00307"/>
        </listOfReactants>
        <listOfProducts>
          <speciesReference id="sid_C00055"/>
          <speciesReference id="sid_C00080"/>
        </listOfProducts>
        <listOfModifiers>
          <modifierSpeciesReference/>
        </listOfModifiers>
      </reaction>
      <reaction id="RE2956">
        <listOfReactants>
          <speciesReference id="sid_C00307"/>
          <speciesReference id="sid_CE6326"/>
        </listOfReactants>
        <listOfProducts>
          <speciesReference id="sid_C00055"/>
          <speciesReference id="sid_C00080"/>
          <speciesReference id="sid_CE6330"/>
        </listOfProducts>
        <listOfModifiers>
          <modifierSpeciesReference/>
        </listOfModifiers>
      </reaction>
      <reaction id="RE3302">
        <listOfReactants>
          <speciesReference id="sid_C00338"/>
        </listOfReactants>
        <listOfProducts>
          <speciesReference id="sid_CE7078"/>
        </listOfProducts>
        <listOfModifiers>
          <modifierSpeciesReference/>
        </listOfModifiers>
      </reaction>
      <reaction id="CEPTE">
        <listOfReactants>
          <speciesReference id="sid_C00570"/>
        </listOfReactants>
        <listOfProducts>
          <speciesReference id="sid_C00055"/>
          <speciesReference id="sid_C00080"/>
        </listOfProducts>
        <listOfModifiers>
          <modifierSpeciesReference/>
        </listOfModifiers>
      </reaction>
      <reaction id="CLS_hs">
        <listOfProducts>
          <speciesReference id="sid_C00055"/>
          <speciesReference id="sid_C00080"/>
        </listOfProducts>
        <listOfModifiers>
          <modifierSpeciesReference/>
        </listOfModifiers>
      </reaction>
    </listOfReactions>
  </model>
</sbml>
