# Supplementary material for: Constructing a fish metabolic network model
Source: Genome Biol. 2010 Nov 29;11(11):R115. doi: 10.1186/gb-2010-11-11-r115 (PMC3156954; doi:10.1186/gb-2010-11-11-r115)
Supplement: Additional file 5 — SBML distribution of MetaFishNet pathways. [file gb-2010-11-11-r115-S5.zip › sbml/mfn1v9path215.xml]

<?xml version="1.0" encoding="UTF-8"?>
<sbml xmlns="http://www.sbml.org/sbml/level2/version4" level="2" version="4">
  <model name="Xenobiotics metabolism">
    <annotation>a pathway from MetaFishNet project</annotation>
    <listOfSpeciesTypes>
      <speciesType id="enzyme"/>
      <speciesType id="compound"/>
    </listOfSpeciesTypes>
    <listOfSpecies>
      <species id="sid_1_3_1_20" name="1.3.1.20" speciesType="enzyme"/>
      <species id="sid_2_5_1_18" name="2.5.1.18" speciesType="enzyme"/>
      <species id="sid_1_14_14_1" name="1.14.14.1" speciesType="enzyme"/>
      <species id="sid_2_4_1_17" name="2.4.1.17" speciesType="enzyme"/>
      <species id="sid_3_3_2_9_3_3_2_10" name="3.3.2.9;3.3.2.10" speciesType="enzyme"/>
      <species id="sid_1_1_1_1" name="1.1.1.1" speciesType="enzyme"/>
      <species id="sid_1_2_1_5" name="1.2.1.5" speciesType="enzyme"/>
      <species id="sid_C07535" name="C07535" speciesType="compound"/>
      <species id="sid_C05851" name="C05851" speciesType="compound"/>
      <species id="sid_C00829" name="C00829" speciesType="compound"/>
      <species id="sid_C06790" name="C06790" speciesType="compound"/>
      <species id="sid_C00051" name="C00051" speciesType="compound"/>
      <species id="sid_C00015" name="C00015" speciesType="compound"/>
      <species id="sid_CN0023" name="CN0023" speciesType="compound"/>
      <species id="sid_CN0022" name="CN0022" speciesType="compound"/>
      <species id="sid_CN0021" name="CN0021" speciesType="compound"/>
      <species id="sid_CN0020" name="CN0020" speciesType="compound"/>
      <species id="sid_C00007" name="C00007" speciesType="compound"/>
      <species id="sid_C00006" name="C00006" speciesType="compound"/>
      <species id="sid_C00005" name="C00005" speciesType="compound"/>
      <species id="sid_C00004" name="C00004" speciesType="compound"/>
      <species id="sid_C00003" name="C00003" speciesType="compound"/>
      <species id="sid_C00001" name="C00001" speciesType="compound"/>
      <species id="sid_C14839" name="C14839" speciesType="compound"/>
      <species id="sid_C02617" name="C02617" speciesType="compound"/>
      <species id="sid_C01327" name="C01327" speciesType="compound"/>
      <species id="sid_C14796" name="C14796" speciesType="compound"/>
      <species id="sid_C14797" name="C14797" speciesType="compound"/>
      <species id="sid_C14792" name="C14792" speciesType="compound"/>
      <species id="sid_C14793" name="C14793" speciesType="compound"/>
      <species id="sid_C14790" name="C14790" speciesType="compound"/>
      <species id="sid_C14791" name="C14791" speciesType="compound"/>
      <species id="sid_C06755" name="C06755" speciesType="compound"/>
      <species id="sid_C14798" name="C14798" speciesType="compound"/>
      <species id="sid_C14799" name="C14799" speciesType="compound"/>
      <species id="sid_C00870" name="C00870" speciesType="compound"/>
      <species id="sid_C14856" name="C14856" speciesType="compound"/>
      <species id="sid_C11088" name="C11088" speciesType="compound"/>
      <species id="sid_C14846" name="C14846" speciesType="compound"/>
      <species id="sid_C14847" name="C14847" speciesType="compound"/>
      <species id="sid_C14844" name="C14844" speciesType="compound"/>
      <species id="sid_C06424" name="C06424" speciesType="compound"/>
      <species id="sid_C14842" name="C14842" speciesType="compound"/>
      <species id="sid_C14843" name="C14843" speciesType="compound"/>
      <species id="sid_C14840" name="C14840" speciesType="compound"/>
      <species id="sid_C00080" name="C00080" speciesType="compound"/>
      <species id="sid_C00249" name="C00249" speciesType="compound"/>
      <species id="sid_C14852" name="C14852" speciesType="compound"/>
      <species id="sid_C14848" name="C14848" speciesType="compound"/>
      <species id="sid_C14849" name="C14849" speciesType="compound"/>
      <species id="sid_C11148" name="C11148" speciesType="compound"/>
      <species id="sid_C11149" name="C11149" speciesType="compound"/>
      <species id="sid_C00167" name="C00167" speciesType="compound"/>
      <species id="sid_C11713" name="C11713" speciesType="compound"/>
      <species id="sid_C11714" name="C11714" speciesType="compound"/>
      <species id="sid_C14785" name="C14785" speciesType="compound"/>
      <species id="sid_C14784" name="C14784" speciesType="compound"/>
      <species id="sid_C14787" name="C14787" speciesType="compound"/>
      <species id="sid_C14786" name="C14786" speciesType="compound"/>
      <species id="sid_C14783" name="C14783" speciesType="compound"/>
      <species id="sid_C14789" name="C14789" speciesType="compound"/>
      <species id="sid_C14788" name="C14788" speciesType="compound"/>
      <species id="sid_C14854" name="C14854" speciesType="compound"/>
      <species id="sid_C14857" name="C14857" speciesType="compound"/>
      <species id="sid_C06899" name="C06899" speciesType="compound"/>
      <species id="sid_C14851" name="C14851" speciesType="compound"/>
      <species id="sid_C14850" name="C14850" speciesType="compound"/>
      <species id="sid_C14853" name="C14853" speciesType="compound"/>
      <species id="sid_C11150" name="C11150" speciesType="compound"/>
      <species id="sid_C14859" name="C14859" speciesType="compound"/>
      <species id="sid_C14858" name="C14858" speciesType="compound"/>
      <species id="sid_C14556" name="C14556" speciesType="compound"/>
      <species id="sid_C02679" name="C02679" speciesType="compound"/>
      <species id="sid_C14845" name="C14845" speciesType="compound"/>
      <species id="sid_C14860" name="C14860" speciesType="compound"/>
      <species id="sid_C14861" name="C14861" speciesType="compound"/>
      <species id="sid_C14862" name="C14862" speciesType="compound"/>
      <species id="sid_C14863" name="C14863" speciesType="compound"/>
      <species id="sid_C14864" name="C14864" speciesType="compound"/>
      <species id="sid_C14865" name="C14865" speciesType="compound"/>
      <species id="sid_C14866" name="C14866" speciesType="compound"/>
      <species id="sid_C14867" name="C14867" speciesType="compound"/>
      <species id="sid_C14868" name="C14868" speciesType="compound"/>
      <species id="sid_C14869" name="C14869" speciesType="compound"/>
      <species id="sid_C14841" name="C14841" speciesType="compound"/>
      <species id="sid_C06205" name="C06205" speciesType="compound"/>
      <species id="sid_C11036" name="C11036" speciesType="compound"/>
      <species id="sid_C14039" name="C14039" speciesType="compound"/>
      <species id="sid_C14877" name="C14877" speciesType="compound"/>
      <species id="sid_C14876" name="C14876" speciesType="compound"/>
      <species id="sid_C14875" name="C14875" speciesType="compound"/>
      <species id="sid_C14874" name="C14874" speciesType="compound"/>
      <species id="sid_C14873" name="C14873" speciesType="compound"/>
      <species id="sid_C14872" name="C14872" speciesType="compound"/>
      <species id="sid_C14871" name="C14871" speciesType="compound"/>
      <species id="sid_C14870" name="C14870" speciesType="compound"/>
      <species id="sid_CN0012" name="CN0012" speciesType="compound"/>
      <species id="sid_CN0013" name="CN0013" speciesType="compound"/>
      <species id="sid_CN0010" name="CN0010" speciesType="compound"/>
      <species id="sid_CN0011" name="CN0011" speciesType="compound"/>
      <species id="sid_CN0016" name="CN0016" speciesType="compound"/>
      <species id="sid_CN0017" name="CN0017" speciesType="compound"/>
      <species id="sid_CN0014" name="CN0014" speciesType="compound"/>
      <species id="sid_CN0015" name="CN0015" speciesType="compound"/>
      <species id="sid_CN0018" name="CN0018" speciesType="compound"/>
      <species id="sid_CN0019" name="CN0019" speciesType="compound"/>
      <species id="sid_C03012" name="C03012" speciesType="compound"/>
      <species id="sid_C14453" name="C14453" speciesType="compound"/>
      <species id="sid_C00132" name="C00132" speciesType="compound"/>
      <species id="sid_C14802" name="C14802" speciesType="compound"/>
      <species id="sid_C14803" name="C14803" speciesType="compound"/>
      <species id="sid_C14800" name="C14800" speciesType="compound"/>
      <species id="sid_C14801" name="C14801" speciesType="compound"/>
      <species id="sid_C14806" name="C14806" speciesType="compound"/>
      <species id="sid_C14804" name="C14804" speciesType="compound"/>
      <species id="sid_C14805" name="C14805" speciesType="compound"/>
      <species id="sid_C13645" name="C13645" speciesType="compound"/>
      <species id="sid_CN0009" name="CN0009" speciesType="compound"/>
      <species id="sid_C07490" name="C07490" speciesType="compound"/>
      <species id="sid_C14040" name="C14040" speciesType="compound"/>
    </listOfSpecies>
    <listOfReactions>
      <reaction id="R07105">
        <listOfReactants>
          <speciesReference id="sid_C06899"/>
          <speciesReference id="sid_C00004"/>
          <speciesReference id="sid_C00080"/>
        </listOfReactants>
        <listOfProducts>
          <speciesReference id="sid_C07490"/>
          <speciesReference id="sid_C00003"/>
          <speciesReference id="sid_C00001"/>
        </listOfProducts>
        <listOfModifiers>
          <modifierSpeciesReference id="sid_1_1_1_1"/>
        </listOfModifiers>
      </reaction>
      <reaction id="R07000">
        <listOfReactants>
          <speciesReference id="sid_C00829"/>
          <speciesReference id="sid_C00005"/>
          <speciesReference id="sid_C00007"/>
          <speciesReference id="sid_C00080"/>
        </listOfReactants>
        <listOfProducts>
          <speciesReference id="sid_C14786"/>
          <speciesReference id="sid_C00006"/>
          <speciesReference id="sid_C00001"/>
        </listOfProducts>
        <listOfModifiers>
          <modifierSpeciesReference id="sid_1_14_14_1"/>
        </listOfModifiers>
      </reaction>
      <reaction id="R07001">
        <listOfReactants>
          <speciesReference id="sid_C00829"/>
          <speciesReference id="sid_C00005"/>
          <speciesReference id="sid_C00007"/>
          <speciesReference id="sid_C00080"/>
        </listOfReactants>
        <listOfProducts>
          <speciesReference id="sid_C14787"/>
          <speciesReference id="sid_C00006"/>
          <speciesReference id="sid_C00001"/>
        </listOfProducts>
        <listOfModifiers>
          <modifierSpeciesReference id="sid_1_14_14_1"/>
        </listOfModifiers>
      </reaction>
      <reaction id="R07016">
        <listOfReactants>
          <speciesReference id="sid_C06205"/>
          <speciesReference id="sid_C00005"/>
          <speciesReference id="sid_C00007"/>
          <speciesReference id="sid_C00080"/>
        </listOfReactants>
        <listOfProducts>
          <speciesReference id="sid_C14784"/>
          <speciesReference id="sid_C00006"/>
          <speciesReference id="sid_C00001"/>
        </listOfProducts>
        <listOfModifiers>
          <modifierSpeciesReference id="sid_1_14_14_1"/>
        </listOfModifiers>
      </reaction>
      <reaction id="R07098">
        <listOfReactants>
          <speciesReference id="sid_C06790"/>
          <speciesReference id="sid_C00005"/>
          <speciesReference id="sid_C00007"/>
          <speciesReference id="sid_C00080"/>
        </listOfReactants>
        <listOfProducts>
          <speciesReference id="sid_C11148"/>
          <speciesReference id="sid_C00006"/>
          <speciesReference id="sid_C00001"/>
        </listOfProducts>
        <listOfModifiers>
          <modifierSpeciesReference id="sid_1_14_14_1"/>
        </listOfModifiers>
      </reaction>
      <reaction id="R07099">
        <listOfReactants>
          <speciesReference id="sid_C06790"/>
          <speciesReference id="sid_C00005"/>
          <speciesReference id="sid_C00007"/>
          <speciesReference id="sid_C00080"/>
        </listOfReactants>
        <listOfProducts>
          <speciesReference id="sid_C14866"/>
          <speciesReference id="sid_C00006"/>
          <speciesReference id="sid_C00001"/>
        </listOfProducts>
        <listOfModifiers>
          <modifierSpeciesReference id="sid_1_14_14_1"/>
        </listOfModifiers>
      </reaction>
      <reaction id="R07107">
        <listOfReactants>
          <speciesReference id="sid_C07490"/>
          <speciesReference id="sid_C00005"/>
          <speciesReference id="sid_C00007"/>
          <speciesReference id="sid_C00080"/>
        </listOfReactants>
        <listOfProducts>
          <speciesReference id="sid_C11150"/>
          <speciesReference id="sid_C00006"/>
          <speciesReference id="sid_C00001"/>
        </listOfProducts>
        <listOfModifiers>
          <modifierSpeciesReference id="sid_1_14_14_1"/>
        </listOfModifiers>
      </reaction>
      <reaction id="R07079">
        <listOfReactants>
          <speciesReference id="sid_C07535"/>
          <speciesReference id="sid_C00005"/>
          <speciesReference id="sid_C00007"/>
          <speciesReference id="sid_C00080"/>
        </listOfReactants>
        <listOfProducts>
          <speciesReference id="sid_C14849"/>
          <speciesReference id="sid_C00006"/>
          <speciesReference id="sid_C00001"/>
        </listOfProducts>
        <listOfModifiers>
          <modifierSpeciesReference id="sid_1_14_14_1"/>
        </listOfModifiers>
      </reaction>
      <reaction id="R07080">
        <listOfReactants>
          <speciesReference id="sid_C07535"/>
          <speciesReference id="sid_C00005"/>
          <speciesReference id="sid_C00007"/>
          <speciesReference id="sid_C00080"/>
        </listOfReactants>
        <listOfProducts>
          <speciesReference id="sid_C14850"/>
          <speciesReference id="sid_C00006"/>
          <speciesReference id="sid_C00001"/>
        </listOfProducts>
        <listOfModifiers>
          <modifierSpeciesReference id="sid_1_14_14_1"/>
        </listOfModifiers>
      </reaction>
      <reaction id="R07081">
        <listOfReactants>
          <speciesReference id="sid_C07535"/>
          <speciesReference id="sid_C00005"/>
          <speciesReference id="sid_C00007"/>
          <speciesReference id="sid_C00080"/>
        </listOfReactants>
        <listOfProducts>
          <speciesReference id="sid_C14851"/>
          <speciesReference id="sid_C00006"/>
          <speciesReference id="sid_C00001"/>
        </listOfProducts>
        <listOfModifiers>
          <modifierSpeciesReference id="sid_1_14_14_1"/>
        </listOfModifiers>
      </reaction>
      <reaction id="RN0020">
        <listOfReactants>
          <speciesReference id="sid_C07535"/>
          <speciesReference id="sid_C00005"/>
          <speciesReference id="sid_C00007"/>
          <speciesReference id="sid_C00080"/>
        </listOfReactants>
        <listOfProducts>
          <speciesReference id="sid_CN0012"/>
          <speciesReference id="sid_C00006"/>
          <speciesReference id="sid_C00001"/>
        </listOfProducts>
        <listOfModifiers>
          <modifierSpeciesReference id="sid_1_14_14_1"/>
        </listOfModifiers>
      </reaction>
      <reaction id="R07066">
        <listOfReactants>
          <speciesReference id="sid_C11036"/>
          <speciesReference id="sid_C00005"/>
          <speciesReference id="sid_C00007"/>
          <speciesReference id="sid_C00080"/>
        </listOfReactants>
        <listOfProducts>
          <speciesReference id="sid_C14839"/>
          <speciesReference id="sid_C00006"/>
          <speciesReference id="sid_C00001"/>
        </listOfProducts>
        <listOfModifiers>
          <modifierSpeciesReference id="sid_1_14_14_1"/>
        </listOfModifiers>
      </reaction>
      <reaction id="R07068">
        <listOfReactants>
          <speciesReference id="sid_C11036"/>
          <speciesReference id="sid_C00005"/>
          <speciesReference id="sid_C00007"/>
          <speciesReference id="sid_C00080"/>
        </listOfReactants>
        <listOfProducts>
          <speciesReference id="sid_C14840"/>
          <speciesReference id="sid_C00006"/>
          <speciesReference id="sid_C00001"/>
        </listOfProducts>
        <listOfModifiers>
          <modifierSpeciesReference id="sid_1_14_14_1"/>
        </listOfModifiers>
      </reaction>
      <reaction id="R07112">
        <listOfReactants>
          <speciesReference id="sid_C11088"/>
          <speciesReference id="sid_C00005"/>
          <speciesReference id="sid_C00007"/>
          <speciesReference id="sid_C00080"/>
        </listOfReactants>
        <listOfProducts>
          <speciesReference id="sid_C14870"/>
          <speciesReference id="sid_C00006"/>
          <speciesReference id="sid_C00001"/>
          <speciesReference id="sid_C13645"/>
        </listOfProducts>
        <listOfModifiers>
          <modifierSpeciesReference id="sid_1_14_14_1"/>
        </listOfModifiers>
      </reaction>
      <reaction id="R07020">
        <listOfReactants>
          <speciesReference id="sid_C11713"/>
          <speciesReference id="sid_C00005"/>
          <speciesReference id="sid_C00007"/>
          <speciesReference id="sid_C00080"/>
        </listOfReactants>
        <listOfProducts>
          <speciesReference id="sid_C03012"/>
          <speciesReference id="sid_C00006"/>
          <speciesReference id="sid_C00001"/>
        </listOfProducts>
        <listOfModifiers>
          <modifierSpeciesReference id="sid_1_14_14_1"/>
        </listOfModifiers>
      </reaction>
      <reaction id="R07089">
        <listOfReactants>
          <speciesReference id="sid_C14039"/>
          <speciesReference id="sid_C00005"/>
          <speciesReference id="sid_C00007"/>
          <speciesReference id="sid_C00080"/>
        </listOfReactants>
        <listOfProducts>
          <speciesReference id="sid_C14857"/>
          <speciesReference id="sid_C00006"/>
          <speciesReference id="sid_C00001"/>
        </listOfProducts>
        <listOfModifiers>
          <modifierSpeciesReference id="sid_1_14_14_1"/>
        </listOfModifiers>
      </reaction>
      <reaction id="R07088">
        <listOfReactants>
          <speciesReference id="sid_C14039"/>
          <speciesReference id="sid_C00005"/>
          <speciesReference id="sid_C00007"/>
          <speciesReference id="sid_C00080"/>
        </listOfReactants>
        <listOfProducts>
          <speciesReference id="sid_C14858"/>
          <speciesReference id="sid_C00006"/>
          <speciesReference id="sid_C00001"/>
        </listOfProducts>
        <listOfModifiers>
          <modifierSpeciesReference id="sid_1_14_14_1"/>
        </listOfModifiers>
      </reaction>
      <reaction id="R07090">
        <listOfReactants>
          <speciesReference id="sid_C14039"/>
          <speciesReference id="sid_C00005"/>
          <speciesReference id="sid_C00007"/>
          <speciesReference id="sid_C00080"/>
        </listOfReactants>
        <listOfProducts>
          <speciesReference id="sid_C14859"/>
          <speciesReference id="sid_C00006"/>
          <speciesReference id="sid_C00001"/>
        </listOfProducts>
        <listOfModifiers>
          <modifierSpeciesReference id="sid_1_14_14_1"/>
        </listOfModifiers>
      </reaction>
      <reaction id="R07022">
        <listOfReactants>
          <speciesReference id="sid_C14040"/>
          <speciesReference id="sid_C00005"/>
          <speciesReference id="sid_C00007"/>
          <speciesReference id="sid_C00080"/>
        </listOfReactants>
        <listOfProducts>
          <speciesReference id="sid_C14800"/>
          <speciesReference id="sid_C00006"/>
          <speciesReference id="sid_C00001"/>
        </listOfProducts>
        <listOfModifiers>
          <modifierSpeciesReference id="sid_1_14_14_1"/>
        </listOfModifiers>
      </reaction>
      <reaction id="R07021">
        <listOfReactants>
          <speciesReference id="sid_C14040"/>
          <speciesReference id="sid_C00005"/>
          <speciesReference id="sid_C00007"/>
          <speciesReference id="sid_C00080"/>
        </listOfReactants>
        <listOfProducts>
          <speciesReference id="sid_C14802"/>
          <speciesReference id="sid_C00006"/>
          <speciesReference id="sid_C00001"/>
        </listOfProducts>
        <listOfModifiers>
          <modifierSpeciesReference id="sid_1_14_14_1"/>
        </listOfModifiers>
      </reaction>
      <reaction id="R07075">
        <listOfReactants>
          <speciesReference id="sid_C14453"/>
          <speciesReference id="sid_C00005"/>
          <speciesReference id="sid_C00007"/>
          <speciesReference id="sid_C00080"/>
        </listOfReactants>
        <listOfProducts>
          <speciesReference id="sid_C14845"/>
          <speciesReference id="sid_C00006"/>
          <speciesReference id="sid_C00001"/>
        </listOfProducts>
        <listOfModifiers>
          <modifierSpeciesReference id="sid_1_14_14_1"/>
        </listOfModifiers>
      </reaction>
      <reaction id="R07087">
        <listOfReactants>
          <speciesReference id="sid_C14556"/>
          <speciesReference id="sid_C00005"/>
          <speciesReference id="sid_C00007"/>
          <speciesReference id="sid_C00080"/>
        </listOfReactants>
        <listOfProducts>
          <speciesReference id="sid_C14854"/>
          <speciesReference id="sid_C00006"/>
          <speciesReference id="sid_C00001"/>
        </listOfProducts>
        <listOfModifiers>
          <modifierSpeciesReference id="sid_1_14_14_1"/>
        </listOfModifiers>
      </reaction>
      <reaction id="R07085">
        <listOfReactants>
          <speciesReference id="sid_C14852"/>
          <speciesReference id="sid_C00005"/>
          <speciesReference id="sid_C00007"/>
          <speciesReference id="sid_C00080"/>
        </listOfReactants>
        <listOfProducts>
          <speciesReference id="sid_C14853"/>
          <speciesReference id="sid_C00006"/>
          <speciesReference id="sid_C00001"/>
        </listOfProducts>
        <listOfModifiers>
          <modifierSpeciesReference id="sid_1_14_14_1"/>
        </listOfModifiers>
      </reaction>
      <reaction id="RN0030">
        <listOfReactants>
          <speciesReference id="sid_CN0016"/>
          <speciesReference id="sid_C00005"/>
          <speciesReference id="sid_C00007"/>
          <speciesReference id="sid_C00080"/>
        </listOfReactants>
        <listOfProducts>
          <speciesReference id="sid_CN0017"/>
          <speciesReference id="sid_C00006"/>
          <speciesReference id="sid_C00001"/>
        </listOfProducts>
        <listOfModifiers>
          <modifierSpeciesReference id="sid_1_14_14_1"/>
        </listOfModifiers>
      </reaction>
      <reaction id="RN0032">
        <listOfReactants>
          <speciesReference id="sid_CN0018"/>
          <speciesReference id="sid_C00005"/>
          <speciesReference id="sid_C00007"/>
          <speciesReference id="sid_C00080"/>
        </listOfReactants>
        <listOfProducts>
          <speciesReference id="sid_CN0019"/>
          <speciesReference id="sid_C00006"/>
          <speciesReference id="sid_C00001"/>
        </listOfProducts>
        <listOfModifiers>
          <modifierSpeciesReference id="sid_1_14_14_1"/>
        </listOfModifiers>
      </reaction>
      <reaction id="RN0027">
        <listOfReactants>
          <speciesReference id="sid_CN0020"/>
          <speciesReference id="sid_C00005"/>
          <speciesReference id="sid_C00007"/>
          <speciesReference id="sid_C00080"/>
        </listOfReactants>
        <listOfProducts>
          <speciesReference id="sid_CN0021"/>
          <speciesReference id="sid_C00006"/>
          <speciesReference id="sid_C00001"/>
        </listOfProducts>
        <listOfModifiers>
          <modifierSpeciesReference id="sid_1_14_14_1"/>
        </listOfModifiers>
      </reaction>
      <reaction id="RN0029">
        <listOfReactants>
          <speciesReference id="sid_CN0022"/>
          <speciesReference id="sid_C00005"/>
          <speciesReference id="sid_C00007"/>
          <speciesReference id="sid_C00080"/>
        </listOfReactants>
        <listOfProducts>
          <speciesReference id="sid_CN0023"/>
          <speciesReference id="sid_C00006"/>
          <speciesReference id="sid_C00001"/>
        </listOfProducts>
        <listOfModifiers>
          <modifierSpeciesReference id="sid_1_14_14_1"/>
        </listOfModifiers>
      </reaction>
      <reaction id="R07104">
        <listOfReactants>
          <speciesReference id="sid_C06899"/>
          <speciesReference id="sid_C00003"/>
        </listOfReactants>
        <listOfProducts>
          <speciesReference id="sid_C11150"/>
          <speciesReference id="sid_C00004"/>
          <speciesReference id="sid_C00080"/>
        </listOfProducts>
        <listOfModifiers>
          <modifierSpeciesReference id="sid_1_2_1_5"/>
        </listOfModifiers>
      </reaction>
      <reaction id="R07015">
        <listOfReactants>
          <speciesReference id="sid_C06205"/>
          <speciesReference id="sid_C00006"/>
        </listOfReactants>
        <listOfProducts>
          <speciesReference id="sid_C03012"/>
          <speciesReference id="sid_C00005"/>
          <speciesReference id="sid_C00080"/>
        </listOfProducts>
        <listOfModifiers>
          <modifierSpeciesReference id="sid_1_3_1_20"/>
        </listOfModifiers>
      </reaction>
      <reaction id="RN0024">
        <listOfReactants>
          <speciesReference id="sid_C00167"/>
          <speciesReference id="sid_CN0009"/>
        </listOfReactants>
        <listOfProducts>
          <speciesReference id="sid_C00015"/>
          <speciesReference id="sid_CN0013"/>
        </listOfProducts>
        <listOfModifiers>
          <modifierSpeciesReference id="sid_2_4_1_17"/>
        </listOfModifiers>
      </reaction>
      <reaction id="RN0025">
        <listOfReactants>
          <speciesReference id="sid_C00167"/>
          <speciesReference id="sid_CN0010"/>
        </listOfReactants>
        <listOfProducts>
          <speciesReference id="sid_C00015"/>
          <speciesReference id="sid_CN0014"/>
        </listOfProducts>
        <listOfModifiers>
          <modifierSpeciesReference id="sid_2_4_1_17"/>
        </listOfModifiers>
      </reaction>
      <reaction id="RN0026">
        <listOfReactants>
          <speciesReference id="sid_C00167"/>
          <speciesReference id="sid_CN0011"/>
        </listOfReactants>
        <listOfProducts>
          <speciesReference id="sid_C00015"/>
          <speciesReference id="sid_CN0015"/>
        </listOfProducts>
        <listOfModifiers>
          <modifierSpeciesReference id="sid_2_4_1_17"/>
        </listOfModifiers>
      </reaction>
      <reaction id="R07106">
        <listOfReactants>
          <speciesReference id="sid_C07490"/>
          <speciesReference id="sid_C00167"/>
        </listOfReactants>
        <listOfProducts>
          <speciesReference id="sid_C14869"/>
          <speciesReference id="sid_C00015"/>
        </listOfProducts>
        <listOfModifiers>
          <modifierSpeciesReference id="sid_2_4_1_17"/>
        </listOfModifiers>
      </reaction>
      <reaction id="R07100">
        <listOfReactants>
          <speciesReference id="sid_C06790"/>
          <speciesReference id="sid_C00051"/>
        </listOfReactants>
        <listOfProducts>
          <speciesReference id="sid_C14868"/>
          <speciesReference id="sid_C01327"/>
        </listOfProducts>
        <listOfModifiers>
          <modifierSpeciesReference id="sid_2_5_1_18"/>
        </listOfModifiers>
      </reaction>
      <reaction id="R07113">
        <listOfReactants>
          <speciesReference id="sid_C11088"/>
          <speciesReference id="sid_C00051"/>
        </listOfReactants>
        <listOfProducts>
          <speciesReference id="sid_C14874"/>
          <speciesReference id="sid_C13645"/>
        </listOfProducts>
        <listOfModifiers>
          <modifierSpeciesReference id="sid_2_5_1_18"/>
        </listOfModifiers>
      </reaction>
      <reaction id="R07002">
        <listOfReactants>
          <speciesReference id="sid_C14786"/>
          <speciesReference id="sid_C00051"/>
        </listOfReactants>
        <listOfProducts>
          <speciesReference id="sid_C14791"/>
        </listOfProducts>
        <listOfModifiers>
          <modifierSpeciesReference id="sid_2_5_1_18"/>
        </listOfModifiers>
      </reaction>
      <reaction id="R07004">
        <listOfReactants>
          <speciesReference id="sid_C14787"/>
          <speciesReference id="sid_C00051"/>
        </listOfReactants>
        <listOfProducts>
          <speciesReference id="sid_C14792"/>
        </listOfProducts>
        <listOfModifiers>
          <modifierSpeciesReference id="sid_2_5_1_18"/>
        </listOfModifiers>
      </reaction>
      <reaction id="R07003">
        <listOfReactants>
          <speciesReference id="sid_C14787"/>
          <speciesReference id="sid_C00051"/>
        </listOfReactants>
        <listOfProducts>
          <speciesReference id="sid_C14793"/>
        </listOfProducts>
        <listOfModifiers>
          <modifierSpeciesReference id="sid_2_5_1_18"/>
        </listOfModifiers>
      </reaction>
      <reaction id="R07025">
        <listOfReactants>
          <speciesReference id="sid_C14800"/>
          <speciesReference id="sid_C00051"/>
        </listOfReactants>
        <listOfProducts>
          <speciesReference id="sid_C14805"/>
        </listOfProducts>
        <listOfModifiers>
          <modifierSpeciesReference id="sid_2_5_1_18"/>
        </listOfModifiers>
      </reaction>
      <reaction id="R07026">
        <listOfReactants>
          <speciesReference id="sid_C14800"/>
          <speciesReference id="sid_C00051"/>
        </listOfReactants>
        <listOfProducts>
          <speciesReference id="sid_C14806"/>
        </listOfProducts>
        <listOfModifiers>
          <modifierSpeciesReference id="sid_2_5_1_18"/>
        </listOfModifiers>
      </reaction>
      <reaction id="R07023">
        <listOfReactants>
          <speciesReference id="sid_C14802"/>
          <speciesReference id="sid_C00051"/>
        </listOfReactants>
        <listOfProducts>
          <speciesReference id="sid_C14803"/>
        </listOfProducts>
        <listOfModifiers>
          <modifierSpeciesReference id="sid_2_5_1_18"/>
        </listOfModifiers>
      </reaction>
      <reaction id="R07024">
        <listOfReactants>
          <speciesReference id="sid_C14802"/>
          <speciesReference id="sid_C00051"/>
        </listOfReactants>
        <listOfProducts>
          <speciesReference id="sid_C14804"/>
        </listOfProducts>
        <listOfModifiers>
          <modifierSpeciesReference id="sid_2_5_1_18"/>
        </listOfModifiers>
      </reaction>
      <reaction id="R07069">
        <listOfReactants>
          <speciesReference id="sid_C14839"/>
          <speciesReference id="sid_C00051"/>
        </listOfReactants>
        <listOfProducts>
          <speciesReference id="sid_C14847"/>
        </listOfProducts>
        <listOfModifiers>
          <modifierSpeciesReference id="sid_2_5_1_18"/>
        </listOfModifiers>
      </reaction>
      <reaction id="R07070">
        <listOfReactants>
          <speciesReference id="sid_C14840"/>
          <speciesReference id="sid_C00051"/>
        </listOfReactants>
        <listOfProducts>
          <speciesReference id="sid_C14848"/>
        </listOfProducts>
        <listOfModifiers>
          <modifierSpeciesReference id="sid_2_5_1_18"/>
        </listOfModifiers>
      </reaction>
      <reaction id="R07084">
        <listOfReactants>
          <speciesReference id="sid_C14852"/>
          <speciesReference id="sid_C00051"/>
        </listOfReactants>
        <listOfProducts>
          <speciesReference id="sid_C14856"/>
          <speciesReference id="sid_C00001"/>
        </listOfProducts>
        <listOfModifiers>
          <modifierSpeciesReference id="sid_2_5_1_18"/>
        </listOfModifiers>
      </reaction>
      <reaction id="R07092">
        <listOfReactants>
          <speciesReference id="sid_C14857"/>
          <speciesReference id="sid_C00051"/>
        </listOfReactants>
        <listOfProducts>
          <speciesReference id="sid_C14865"/>
          <speciesReference id="sid_C01327"/>
        </listOfProducts>
        <listOfModifiers>
          <modifierSpeciesReference id="sid_2_5_1_18"/>
        </listOfModifiers>
      </reaction>
      <reaction id="R07091">
        <listOfReactants>
          <speciesReference id="sid_C14858"/>
          <speciesReference id="sid_C00051"/>
        </listOfReactants>
        <listOfProducts>
          <speciesReference id="sid_C14861"/>
        </listOfProducts>
        <listOfModifiers>
          <modifierSpeciesReference id="sid_2_5_1_18"/>
        </listOfModifiers>
      </reaction>
      <reaction id="R07093">
        <listOfReactants>
          <speciesReference id="sid_C14859"/>
          <speciesReference id="sid_C00051"/>
        </listOfReactants>
        <listOfProducts>
          <speciesReference id="sid_C14864"/>
          <speciesReference id="sid_C01327"/>
        </listOfProducts>
        <listOfModifiers>
          <modifierSpeciesReference id="sid_2_5_1_18"/>
        </listOfModifiers>
      </reaction>
      <reaction id="R07094">
        <listOfReactants>
          <speciesReference id="sid_C14865"/>
          <speciesReference id="sid_C00051"/>
        </listOfReactants>
        <listOfProducts>
          <speciesReference id="sid_C14863"/>
          <speciesReference id="sid_C01327"/>
        </listOfProducts>
        <listOfModifiers>
          <modifierSpeciesReference id="sid_2_5_1_18"/>
        </listOfModifiers>
      </reaction>
      <reaction id="R07116">
        <listOfReactants>
          <speciesReference id="sid_C14870"/>
          <speciesReference id="sid_C00051"/>
        </listOfReactants>
        <listOfProducts>
          <speciesReference id="sid_C14871"/>
          <speciesReference id="sid_C13645"/>
        </listOfProducts>
        <listOfModifiers>
          <modifierSpeciesReference id="sid_2_5_1_18"/>
        </listOfModifiers>
      </reaction>
      <reaction id="R07013">
        <listOfReactants>
          <speciesReference id="sid_C14786"/>
          <speciesReference id="sid_C00001"/>
        </listOfReactants>
        <listOfProducts>
          <speciesReference id="sid_C06205"/>
        </listOfProducts>
        <listOfModifiers>
          <modifierSpeciesReference id="sid_3_3_2_9_3_3_2_10"/>
        </listOfModifiers>
      </reaction>
      <reaction id="R07014">
        <listOfReactants>
          <speciesReference id="sid_C14787"/>
          <speciesReference id="sid_C00001"/>
        </listOfReactants>
        <listOfProducts>
          <speciesReference id="sid_C06205"/>
        </listOfProducts>
        <listOfModifiers>
          <modifierSpeciesReference id="sid_3_3_2_9_3_3_2_10"/>
        </listOfModifiers>
      </reaction>
      <reaction id="R07027">
        <listOfReactants>
          <speciesReference id="sid_C14800"/>
          <speciesReference id="sid_C00001"/>
        </listOfReactants>
        <listOfProducts>
          <speciesReference id="sid_C14801"/>
        </listOfProducts>
        <listOfModifiers>
          <modifierSpeciesReference id="sid_3_3_2_9_3_3_2_10"/>
        </listOfModifiers>
      </reaction>
      <reaction id="R07071">
        <listOfReactants>
          <speciesReference id="sid_C14839"/>
          <speciesReference id="sid_C00001"/>
        </listOfReactants>
        <listOfProducts>
          <speciesReference id="sid_C14844"/>
        </listOfProducts>
        <listOfModifiers>
          <modifierSpeciesReference id="sid_3_3_2_9_3_3_2_10"/>
        </listOfModifiers>
      </reaction>
      <reaction id="R07072">
        <listOfReactants>
          <speciesReference id="sid_C14840"/>
          <speciesReference id="sid_C00001"/>
        </listOfReactants>
        <listOfProducts>
          <speciesReference id="sid_C14842"/>
        </listOfProducts>
        <listOfModifiers>
          <modifierSpeciesReference id="sid_3_3_2_9_3_3_2_10"/>
        </listOfModifiers>
      </reaction>
      <reaction id="RN0023">
        <listOfReactants>
          <speciesReference id="sid_C14849"/>
          <speciesReference id="sid_C00001"/>
        </listOfReactants>
        <listOfProducts>
          <speciesReference id="sid_CN0011"/>
        </listOfProducts>
        <listOfModifiers>
          <modifierSpeciesReference id="sid_3_3_2_9_3_3_2_10"/>
        </listOfModifiers>
      </reaction>
      <reaction id="R07082">
        <listOfReactants>
          <speciesReference id="sid_C14850"/>
          <speciesReference id="sid_C00001"/>
        </listOfReactants>
        <listOfProducts>
          <speciesReference id="sid_C14852"/>
        </listOfProducts>
        <listOfModifiers>
          <modifierSpeciesReference id="sid_3_3_2_9_3_3_2_10"/>
        </listOfModifiers>
      </reaction>
      <reaction id="RN0022">
        <listOfReactants>
          <speciesReference id="sid_C14851"/>
          <speciesReference id="sid_C00001"/>
        </listOfReactants>
        <listOfProducts>
          <speciesReference id="sid_CN0010"/>
        </listOfProducts>
        <listOfModifiers>
          <modifierSpeciesReference id="sid_3_3_2_9_3_3_2_10"/>
        </listOfModifiers>
      </reaction>
      <reaction id="RN0021">
        <listOfReactants>
          <speciesReference id="sid_CN0012"/>
          <speciesReference id="sid_C00001"/>
        </listOfReactants>
        <listOfProducts>
          <speciesReference id="sid_CN0009"/>
        </listOfProducts>
        <listOfModifiers>
          <modifierSpeciesReference id="sid_3_3_2_9_3_3_2_10"/>
        </listOfModifiers>
      </reaction>
      <reaction id="RN0031">
        <listOfReactants>
          <speciesReference id="sid_CN0017"/>
          <speciesReference id="sid_C00001"/>
        </listOfReactants>
        <listOfProducts>
          <speciesReference id="sid_CN0018"/>
        </listOfProducts>
        <listOfModifiers>
          <modifierSpeciesReference id="sid_3_3_2_9_3_3_2_10"/>
        </listOfModifiers>
      </reaction>
      <reaction id="RN0028">
        <listOfReactants>
          <speciesReference id="sid_CN0021"/>
          <speciesReference id="sid_C00001"/>
        </listOfReactants>
        <listOfProducts>
          <speciesReference id="sid_CN0022"/>
        </listOfProducts>
        <listOfModifiers>
          <modifierSpeciesReference id="sid_3_3_2_9_3_3_2_10"/>
        </listOfModifiers>
      </reaction>
      <reaction id="P4502C19">
        <listOfReactants>
          <speciesReference id="sid_C00080"/>
          <speciesReference id="sid_C00005"/>
          <speciesReference id="sid_C00007"/>
        </listOfReactants>
        <listOfProducts>
          <speciesReference id="sid_C00001"/>
          <speciesReference id="sid_C00006"/>
        </listOfProducts>
        <listOfModifiers>
          <modifierSpeciesReference/>
        </listOfModifiers>
      </reaction>
      <reaction id="P4502C8">
        <listOfReactants>
          <speciesReference id="sid_C00080"/>
          <speciesReference id="sid_C00005"/>
          <speciesReference id="sid_C00007"/>
        </listOfReactants>
        <listOfProducts>
          <speciesReference id="sid_C00001"/>
          <speciesReference id="sid_C00006"/>
        </listOfProducts>
        <listOfModifiers>
          <modifierSpeciesReference/>
        </listOfModifiers>
      </reaction>
      <reaction id="P4502C9">
        <listOfReactants>
          <speciesReference id="sid_C00080"/>
          <speciesReference id="sid_C00005"/>
          <speciesReference id="sid_C00007"/>
        </listOfReactants>
        <listOfProducts>
          <speciesReference id="sid_C00001"/>
          <speciesReference id="sid_C00006"/>
        </listOfProducts>
        <listOfModifiers>
          <modifierSpeciesReference/>
        </listOfModifiers>
      </reaction>
      <reaction id="P4502D6">
        <listOfReactants>
          <speciesReference id="sid_C00080"/>
          <speciesReference id="sid_C00005"/>
          <speciesReference id="sid_C00007"/>
        </listOfReactants>
        <listOfProducts>
          <speciesReference id="sid_C00001"/>
          <speciesReference id="sid_C00006"/>
        </listOfProducts>
        <listOfModifiers>
          <modifierSpeciesReference/>
        </listOfModifiers>
      </reaction>
      <reaction id="P4503A4">
        <listOfReactants>
          <speciesReference id="sid_C00080"/>
          <speciesReference id="sid_C00005"/>
          <speciesReference id="sid_C00007"/>
        </listOfReactants>
        <listOfProducts>
          <speciesReference id="sid_C00001"/>
          <speciesReference id="sid_C00006"/>
        </listOfProducts>
        <listOfModifiers>
          <modifierSpeciesReference/>
        </listOfModifiers>
      </reaction>
      <reaction id="P4503A5">
        <listOfReactants>
          <speciesReference id="sid_C00080"/>
          <speciesReference id="sid_C00005"/>
          <speciesReference id="sid_C00007"/>
        </listOfReactants>
        <listOfProducts>
          <speciesReference id="sid_C00001"/>
          <speciesReference id="sid_C00006"/>
        </listOfProducts>
        <listOfModifiers>
          <modifierSpeciesReference/>
        </listOfModifiers>
      </reaction>
      <reaction id="P4504F123r">
        <listOfReactants>
          <speciesReference id="sid_C00080"/>
          <speciesReference id="sid_C00005"/>
          <speciesReference id="sid_C00007"/>
        </listOfReactants>
        <listOfProducts>
          <speciesReference id="sid_C00001"/>
          <speciesReference id="sid_C00006"/>
        </listOfProducts>
        <listOfModifiers>
          <modifierSpeciesReference/>
        </listOfModifiers>
      </reaction>
      <reaction id="P4502C18">
        <listOfReactants>
          <speciesReference id="sid_C00080"/>
          <speciesReference id="sid_C00005"/>
          <speciesReference id="sid_C00007"/>
        </listOfReactants>
        <listOfProducts>
          <speciesReference id="sid_C00132"/>
          <speciesReference id="sid_C00006"/>
        </listOfProducts>
        <listOfModifiers>
          <modifierSpeciesReference/>
        </listOfModifiers>
      </reaction>
      <reaction id="FAH2">
        <listOfReactants>
          <speciesReference id="sid_C00080"/>
          <speciesReference id="sid_C00005"/>
          <speciesReference id="sid_C00007"/>
          <speciesReference id="sid_C06424"/>
        </listOfReactants>
        <listOfProducts>
          <speciesReference id="sid_C00001"/>
          <speciesReference id="sid_C00006"/>
        </listOfProducts>
        <listOfModifiers>
          <modifierSpeciesReference/>
        </listOfModifiers>
      </reaction>
      <reaction id="P4502F1">
        <listOfReactants>
          <speciesReference id="sid_C00080"/>
          <speciesReference id="sid_C00005"/>
          <speciesReference id="sid_C00829"/>
          <speciesReference id="sid_C00007"/>
        </listOfReactants>
        <listOfProducts>
          <speciesReference id="sid_C00001"/>
          <speciesReference id="sid_C00006"/>
        </listOfProducts>
        <listOfModifiers>
          <modifierSpeciesReference/>
        </listOfModifiers>
      </reaction>
      <reaction id="FAH3">
        <listOfReactants>
          <speciesReference id="sid_C00080"/>
          <speciesReference id="sid_C00249"/>
          <speciesReference id="sid_C00005"/>
          <speciesReference id="sid_C00007"/>
        </listOfReactants>
        <listOfProducts>
          <speciesReference id="sid_C00001"/>
          <speciesReference id="sid_C00006"/>
        </listOfProducts>
        <listOfModifiers>
          <modifierSpeciesReference/>
        </listOfModifiers>
      </reaction>
      <reaction id="P4502E1">
        <listOfReactants>
          <speciesReference id="sid_C00870"/>
          <speciesReference id="sid_C00080"/>
          <speciesReference id="sid_C00005"/>
          <speciesReference id="sid_C00007"/>
        </listOfReactants>
        <listOfProducts>
          <speciesReference id="sid_C00001"/>
          <speciesReference id="sid_C00006"/>
        </listOfProducts>
        <listOfModifiers>
          <modifierSpeciesReference/>
        </listOfModifiers>
      </reaction>
      <reaction id="FAH1">
        <listOfReactants>
          <speciesReference id="sid_C02679"/>
          <speciesReference id="sid_C00080"/>
          <speciesReference id="sid_C00005"/>
          <speciesReference id="sid_C00007"/>
        </listOfReactants>
        <listOfProducts>
          <speciesReference id="sid_C00001"/>
          <speciesReference id="sid_C00006"/>
        </listOfProducts>
        <listOfModifiers>
          <modifierSpeciesReference/>
        </listOfModifiers>
      </reaction>
      <reaction id="R07017">
        <listOfReactants>
          <speciesReference id="sid_C03012"/>
        </listOfReactants>
        <listOfProducts>
          <speciesReference id="sid_C14783"/>
        </listOfProducts>
        <listOfModifiers>
          <modifierSpeciesReference/>
        </listOfModifiers>
      </reaction>
      <reaction id="P4502A6">
        <listOfReactants>
          <speciesReference id="sid_C05851"/>
          <speciesReference id="sid_C00080"/>
          <speciesReference id="sid_C00005"/>
          <speciesReference id="sid_C00007"/>
        </listOfReactants>
        <listOfProducts>
          <speciesReference id="sid_C00001"/>
          <speciesReference id="sid_C00006"/>
        </listOfProducts>
        <listOfModifiers>
          <modifierSpeciesReference/>
        </listOfModifiers>
      </reaction>
      <reaction id="R07102">
        <listOfReactants>
          <speciesReference id="sid_C11148"/>
        </listOfReactants>
        <listOfProducts>
          <speciesReference id="sid_C14867"/>
        </listOfProducts>
        <listOfModifiers>
          <modifierSpeciesReference/>
        </listOfModifiers>
      </reaction>
      <reaction id="R07123">
        <listOfReactants>
          <speciesReference id="sid_C11150"/>
        </listOfReactants>
        <listOfProducts>
          <speciesReference id="sid_C11149"/>
        </listOfProducts>
        <listOfModifiers>
          <modifierSpeciesReference/>
        </listOfModifiers>
      </reaction>
      <reaction id="R07018">
        <listOfReactants>
          <speciesReference id="sid_C11714"/>
        </listOfReactants>
        <listOfProducts>
          <speciesReference id="sid_C14785"/>
        </listOfProducts>
        <listOfModifiers>
          <modifierSpeciesReference/>
        </listOfModifiers>
      </reaction>
      <reaction id="R07028">
        <listOfReactants>
          <speciesReference id="sid_C14040"/>
        </listOfReactants>
        <listOfProducts>
          <speciesReference id="sid_C14788"/>
        </listOfProducts>
        <listOfModifiers>
          <modifierSpeciesReference/>
        </listOfModifiers>
      </reaction>
      <reaction id="R07019">
        <listOfReactants>
          <speciesReference id="sid_C14785"/>
        </listOfReactants>
        <listOfProducts>
          <speciesReference id="sid_C02617"/>
        </listOfProducts>
        <listOfModifiers>
          <modifierSpeciesReference/>
        </listOfModifiers>
      </reaction>
      <reaction id="R07011">
        <listOfReactants>
          <speciesReference id="sid_C14786"/>
        </listOfReactants>
        <listOfProducts>
          <speciesReference id="sid_C11713"/>
        </listOfProducts>
        <listOfModifiers>
          <modifierSpeciesReference/>
        </listOfModifiers>
      </reaction>
      <reaction id="R07009">
        <listOfReactants>
          <speciesReference id="sid_C14786"/>
        </listOfReactants>
        <listOfProducts>
          <speciesReference id="sid_C11714"/>
        </listOfProducts>
        <listOfModifiers>
          <modifierSpeciesReference/>
        </listOfModifiers>
      </reaction>
      <reaction id="R07012">
        <listOfReactants>
          <speciesReference id="sid_C14787"/>
        </listOfReactants>
        <listOfProducts>
          <speciesReference id="sid_C11713"/>
        </listOfProducts>
        <listOfModifiers>
          <modifierSpeciesReference/>
        </listOfModifiers>
      </reaction>
      <reaction id="R07010">
        <listOfReactants>
          <speciesReference id="sid_C14787"/>
        </listOfReactants>
        <listOfProducts>
          <speciesReference id="sid_C11714"/>
        </listOfProducts>
        <listOfModifiers>
          <modifierSpeciesReference/>
        </listOfModifiers>
      </reaction>
      <reaction id="R07029">
        <listOfReactants>
          <speciesReference id="sid_C14788"/>
        </listOfReactants>
        <listOfProducts>
          <speciesReference id="sid_C14789"/>
        </listOfProducts>
        <listOfModifiers>
          <modifierSpeciesReference/>
        </listOfModifiers>
      </reaction>
      <reaction id="R07030">
        <listOfReactants>
          <speciesReference id="sid_C14789"/>
        </listOfReactants>
        <listOfProducts>
          <speciesReference id="sid_C14790"/>
        </listOfProducts>
        <listOfModifiers>
          <modifierSpeciesReference/>
        </listOfModifiers>
      </reaction>
      <reaction id="R07005">
        <listOfReactants>
          <speciesReference id="sid_C14791"/>
        </listOfReactants>
        <listOfProducts>
          <speciesReference id="sid_C14796"/>
        </listOfProducts>
        <listOfModifiers>
          <modifierSpeciesReference/>
        </listOfModifiers>
      </reaction>
      <reaction id="R07008">
        <listOfReactants>
          <speciesReference id="sid_C14792"/>
        </listOfReactants>
        <listOfProducts>
          <speciesReference id="sid_C14798"/>
        </listOfProducts>
        <listOfModifiers>
          <modifierSpeciesReference/>
        </listOfModifiers>
      </reaction>
      <reaction id="R07006">
        <listOfReactants>
          <speciesReference id="sid_C14793"/>
        </listOfReactants>
        <listOfProducts>
          <speciesReference id="sid_C14797"/>
        </listOfProducts>
        <listOfModifiers>
          <modifierSpeciesReference/>
        </listOfModifiers>
      </reaction>
      <reaction id="R07007">
        <listOfReactants>
          <speciesReference id="sid_C14793"/>
        </listOfReactants>
        <listOfProducts>
          <speciesReference id="sid_C14799"/>
        </listOfProducts>
        <listOfModifiers>
          <modifierSpeciesReference/>
        </listOfModifiers>
      </reaction>
      <reaction id="R07073">
        <listOfReactants>
          <speciesReference id="sid_C14839"/>
        </listOfReactants>
        <listOfProducts>
          <speciesReference id="sid_C14453"/>
        </listOfProducts>
        <listOfModifiers>
          <modifierSpeciesReference/>
        </listOfModifiers>
      </reaction>
      <reaction id="R07074">
        <listOfReactants>
          <speciesReference id="sid_C14840"/>
        </listOfReactants>
        <listOfProducts>
          <speciesReference id="sid_C14841"/>
        </listOfProducts>
        <listOfModifiers>
          <modifierSpeciesReference/>
        </listOfModifiers>
      </reaction>
      <reaction id="R07077">
        <listOfReactants>
          <speciesReference id="sid_C14843"/>
        </listOfReactants>
        <listOfProducts>
          <speciesReference id="sid_C14846"/>
        </listOfProducts>
        <listOfModifiers>
          <modifierSpeciesReference/>
        </listOfModifiers>
      </reaction>
      <reaction id="R07078">
        <listOfReactants>
          <speciesReference id="sid_C14844"/>
        </listOfReactants>
        <listOfProducts>
          <speciesReference id="sid_C14843"/>
        </listOfProducts>
        <listOfModifiers>
          <modifierSpeciesReference/>
        </listOfModifiers>
      </reaction>
      <reaction id="R07076">
        <listOfReactants>
          <speciesReference id="sid_C14845"/>
        </listOfReactants>
        <listOfProducts>
          <speciesReference id="sid_C14843"/>
        </listOfProducts>
        <listOfModifiers>
          <modifierSpeciesReference/>
        </listOfModifiers>
      </reaction>
      <reaction id="R07086">
        <listOfReactants>
          <speciesReference id="sid_C14849"/>
        </listOfReactants>
        <listOfProducts>
          <speciesReference id="sid_C14556"/>
        </listOfProducts>
        <listOfModifiers>
          <modifierSpeciesReference/>
        </listOfModifiers>
      </reaction>
      <reaction id="R07095">
        <listOfReactants>
          <speciesReference id="sid_C14858"/>
          <speciesReference id="sid_C00001"/>
        </listOfReactants>
        <listOfProducts>
          <speciesReference id="sid_C14860"/>
        </listOfProducts>
        <listOfModifiers>
          <modifierSpeciesReference/>
        </listOfModifiers>
      </reaction>
      <reaction id="R07096">
        <listOfReactants>
          <speciesReference id="sid_C14859"/>
          <speciesReference id="sid_C00001"/>
        </listOfReactants>
        <listOfProducts>
          <speciesReference id="sid_C06755"/>
        </listOfProducts>
        <listOfModifiers>
          <modifierSpeciesReference/>
        </listOfModifiers>
      </reaction>
      <reaction id="R07124">
        <listOfReactants>
          <speciesReference id="sid_C14863"/>
          <speciesReference id="sid_C00001"/>
        </listOfReactants>
        <listOfProducts>
          <speciesReference id="sid_C14862"/>
          <speciesReference id="sid_C00051"/>
        </listOfProducts>
        <listOfModifiers>
          <modifierSpeciesReference/>
        </listOfModifiers>
      </reaction>
      <reaction id="R07097">
        <listOfReactants>
          <speciesReference id="sid_C14865"/>
          <speciesReference id="sid_C00001"/>
        </listOfReactants>
        <listOfProducts>
          <speciesReference id="sid_C14862"/>
        </listOfProducts>
        <listOfModifiers>
          <modifierSpeciesReference/>
        </listOfModifiers>
      </reaction>
      <reaction id="R07101">
        <listOfReactants>
          <speciesReference id="sid_C14866"/>
          <speciesReference id="sid_C00001"/>
        </listOfReactants>
        <listOfProducts>
          <speciesReference id="sid_C06899"/>
        </listOfProducts>
        <listOfModifiers>
          <modifierSpeciesReference/>
        </listOfModifiers>
      </reaction>
      <reaction id="R07103">
        <listOfReactants>
          <speciesReference id="sid_C14867"/>
        </listOfReactants>
        <listOfProducts>
          <speciesReference id="sid_C11149"/>
        </listOfProducts>
        <listOfModifiers>
          <modifierSpeciesReference/>
        </listOfModifiers>
      </reaction>
      <reaction id="R07114">
        <listOfReactants>
          <speciesReference id="sid_C14871"/>
        </listOfReactants>
        <listOfProducts>
          <speciesReference id="sid_C14872"/>
        </listOfProducts>
        <listOfModifiers>
          <modifierSpeciesReference/>
        </listOfModifiers>
      </reaction>
      <reaction id="R07115">
        <listOfReactants>
          <speciesReference id="sid_C14871"/>
        </listOfReactants>
        <listOfProducts>
          <speciesReference id="sid_C14873"/>
        </listOfProducts>
        <listOfModifiers>
          <modifierSpeciesReference/>
        </listOfModifiers>
      </reaction>
      <reaction id="R07120">
        <listOfReactants>
          <speciesReference id="sid_C14871"/>
        </listOfReactants>
        <listOfProducts>
          <speciesReference id="sid_C14875"/>
        </listOfProducts>
        <listOfModifiers>
          <modifierSpeciesReference/>
        </listOfModifiers>
      </reaction>
      <reaction id="R07119">
        <listOfReactants>
          <speciesReference id="sid_C14874"/>
        </listOfReactants>
        <listOfProducts>
          <speciesReference id="sid_C14877"/>
        </listOfProducts>
        <listOfModifiers>
          <modifierSpeciesReference/>
        </listOfModifiers>
      </reaction>
      <reaction id="R07117">
        <listOfReactants>
          <speciesReference id="sid_C14874"/>
          <speciesReference id="sid_C00001"/>
        </listOfReactants>
        <listOfProducts>
          <speciesReference id="sid_C14875"/>
        </listOfProducts>
        <listOfModifiers>
          <modifierSpeciesReference/>
        </listOfModifiers>
      </reaction>
      <reaction id="R07118">
        <listOfReactants>
          <speciesReference id="sid_C14875"/>
        </listOfReactants>
        <listOfProducts>
          <speciesReference id="sid_C14876"/>
        </listOfProducts>
        <listOfModifiers>
          <modifierSpeciesReference/>
        </listOfModifiers>
      </reaction>
    </listOfReactions>
  </model>
</sbml>
