# Supplementary material for: Constructing a fish metabolic network model
Source: Genome Biol. 2010 Nov 29;11(11):R115. doi: 10.1186/gb-2010-11-11-r115 (PMC3156954; doi:10.1186/gb-2010-11-11-r115)
Supplement: Additional file 5 — SBML distribution of MetaFishNet pathways. [file gb-2010-11-11-r115-S5.zip › sbml/mfn1v9path208.xml]

<?xml version="1.0" encoding="UTF-8"?>
<sbml xmlns="http://www.sbml.org/sbml/level2/version4" level="2" version="4">
  <model name="Vitamin B6 (pyridoxine) metabolism">
    <annotation>a pathway from MetaFishNet project</annotation>
    <listOfSpeciesTypes>
      <speciesType id="enzyme"/>
      <speciesType id="compound"/>
    </listOfSpeciesTypes>
    <listOfSpecies>
      <species id="sid_1_1_3_12_1_4_3_5" name="1.1.3.12;1.4.3.5" speciesType="enzyme"/>
      <species id="sid_1_2_3_1_1_2_3_8" name="1.2.3.1;1.2.3.8" speciesType="enzyme"/>
      <species id="sid_1_2_3_1" name="1.2.3.1" speciesType="enzyme"/>
      <species id="sid_1_4_3_5" name="1.4.3.5" speciesType="enzyme"/>
      <species id="sid_C00250" name="C00250" speciesType="compound"/>
      <species id="sid_C00014" name="C00014" speciesType="compound"/>
      <species id="sid_C00009" name="C00009" speciesType="compound"/>
      <species id="sid_C00007" name="C00007" speciesType="compound"/>
      <species id="sid_C00027" name="C00027" speciesType="compound"/>
      <species id="sid_C00001" name="C00001" speciesType="compound"/>
      <species id="sid_C00534" name="C00534" speciesType="compound"/>
      <species id="sid_C00018" name="C00018" speciesType="compound"/>
      <species id="sid_C00647" name="C00647" speciesType="compound"/>
      <species id="sid_C00704" name="C00704" speciesType="compound"/>
      <species id="sid_C00314" name="C00314" speciesType="compound"/>
      <species id="sid_C00627" name="C00627" speciesType="compound"/>
      <species id="sid_C00847" name="C00847" speciesType="compound"/>
      <species id="sid_C01342" name="C01342" speciesType="compound"/>
    </listOfSpecies>
    <listOfReactions>
      <reaction id="R01711">
        <listOfReactants>
          <speciesReference id="sid_C00314"/>
          <speciesReference id="sid_C00007"/>
        </listOfReactants>
        <listOfProducts>
          <speciesReference id="sid_C00250"/>
          <speciesReference id="sid_C00027"/>
        </listOfProducts>
        <listOfModifiers>
          <modifierSpeciesReference id="sid_1_1_3_12_1_4_3_5"/>
        </listOfModifiers>
      </reaction>
      <reaction id="PYDXDH">
        <listOfReactants>
          <speciesReference id="sid_C00001"/>
          <speciesReference id="sid_C00007"/>
          <speciesReference id="sid_C00250"/>
        </listOfReactants>
        <listOfProducts>
          <speciesReference id="sid_C00847"/>
          <speciesReference id="sid_C00027"/>
        </listOfProducts>
        <listOfModifiers>
          <modifierSpeciesReference id="sid_1_2_3_1"/>
        </listOfModifiers>
      </reaction>
      <reaction id="R01709">
        <listOfReactants>
          <speciesReference id="sid_C00250"/>
          <speciesReference id="sid_C00007"/>
          <speciesReference id="sid_C00001"/>
        </listOfReactants>
        <listOfProducts>
          <speciesReference id="sid_C00847"/>
          <speciesReference id="sid_C00704"/>
        </listOfProducts>
        <listOfModifiers>
          <modifierSpeciesReference id="sid_1_2_3_1_1_2_3_8"/>
        </listOfModifiers>
      </reaction>
      <reaction id="PYAM5POr">
        <listOfReactants>
          <speciesReference id="sid_C00001"/>
          <speciesReference id="sid_C00007"/>
          <speciesReference id="sid_C00647"/>
        </listOfReactants>
        <listOfProducts>
          <speciesReference id="sid_C00027"/>
          <speciesReference id="sid_C01342"/>
          <speciesReference id="sid_C00018"/>
        </listOfProducts>
        <listOfModifiers>
          <modifierSpeciesReference id="sid_1_4_3_5"/>
        </listOfModifiers>
      </reaction>
      <reaction id="R01710">
        <listOfReactants>
          <speciesReference id="sid_C00534"/>
          <speciesReference id="sid_C00001"/>
          <speciesReference id="sid_C00007"/>
        </listOfReactants>
        <listOfProducts>
          <speciesReference id="sid_C00250"/>
          <speciesReference id="sid_C00014"/>
          <speciesReference id="sid_C00027"/>
        </listOfProducts>
        <listOfModifiers>
          <modifierSpeciesReference id="sid_1_4_3_5"/>
        </listOfModifiers>
      </reaction>
      <reaction id="R00278">
        <listOfReactants>
          <speciesReference id="sid_C00627"/>
          <speciesReference id="sid_C00007"/>
        </listOfReactants>
        <listOfProducts>
          <speciesReference id="sid_C00027"/>
          <speciesReference id="sid_C00018"/>
        </listOfProducts>
        <listOfModifiers>
          <modifierSpeciesReference id="sid_1_4_3_5"/>
        </listOfModifiers>
      </reaction>
      <reaction id="R00277">
        <listOfReactants>
          <speciesReference id="sid_C00647"/>
          <speciesReference id="sid_C00001"/>
          <speciesReference id="sid_C00007"/>
        </listOfReactants>
        <listOfProducts>
          <speciesReference id="sid_C00018"/>
          <speciesReference id="sid_C00014"/>
          <speciesReference id="sid_C00027"/>
        </listOfProducts>
        <listOfModifiers>
          <modifierSpeciesReference id="sid_1_4_3_5"/>
        </listOfModifiers>
      </reaction>
      <reaction id="PYDXPP">
        <listOfReactants>
          <speciesReference id="sid_C00001"/>
          <speciesReference id="sid_C00018"/>
        </listOfReactants>
        <listOfProducts>
          <speciesReference id="sid_C00009"/>
          <speciesReference id="sid_C00250"/>
        </listOfProducts>
        <listOfModifiers>
          <modifierSpeciesReference/>
        </listOfModifiers>
      </reaction>
      <reaction id="PDXPP">
        <listOfReactants>
          <speciesReference id="sid_C00001"/>
          <speciesReference id="sid_C00627"/>
        </listOfReactants>
        <listOfProducts>
          <speciesReference id="sid_C00009"/>
          <speciesReference id="sid_C00314"/>
        </listOfProducts>
        <listOfModifiers>
          <modifierSpeciesReference/>
        </listOfModifiers>
      </reaction>
      <reaction id="HYPOE">
        <listOfReactants>
          <speciesReference id="sid_C00001"/>
          <speciesReference id="sid_C00647"/>
        </listOfReactants>
        <listOfProducts>
          <speciesReference id="sid_C00009"/>
          <speciesReference id="sid_C00534"/>
        </listOfProducts>
        <listOfModifiers>
          <modifierSpeciesReference/>
        </listOfModifiers>
      </reaction>
    </listOfReactions>
  </model>
</sbml>
