# Supplementary material for: Constructing a fish metabolic network model
Source: Genome Biol. 2010 Nov 29;11(11):R115. doi: 10.1186/gb-2010-11-11-r115 (PMC3156954; doi:10.1186/gb-2010-11-11-r115)
Supplement: Additional file 5 — SBML distribution of MetaFishNet pathways. [file gb-2010-11-11-r115-S5.zip › sbml/mfn1v9path162.xml]

<?xml version="1.0" encoding="UTF-8"?>
<sbml xmlns="http://www.sbml.org/sbml/level2/version4" level="2" version="4">
  <model name="Lysine metabolism">
    <annotation>a pathway from MetaFishNet project</annotation>
    <listOfSpeciesTypes>
      <speciesType id="enzyme"/>
      <speciesType id="compound"/>
    </listOfSpeciesTypes>
    <listOfSpecies>
      <species id="sid_1_14_11_4" name="1.14.11.4" speciesType="enzyme"/>
      <species id="sid_2_1_1_43" name="2.1.1.43" speciesType="enzyme"/>
      <species id="sid_1_14_11_1" name="1.14.11.1" speciesType="enzyme"/>
      <species id="sid_1_2_1_47_1_2_1_3" name="1.2.1.47;1.2.1.3" speciesType="enzyme"/>
      <species id="sid_2_1_1_59_2_1_1_43_2_1_1_60" name="2.1.1.59;2.1.1.43;2.1.1.60" speciesType="enzyme"/>
      <species id="sid_1_2_1_31" name="1.2.1.31" speciesType="enzyme"/>
      <species id="sid_1_1_1__" name="1.1.1.-" speciesType="enzyme"/>
      <species id="sid_1_14_17_1" name="1.14.17.1" speciesType="enzyme"/>
      <species id="sid_2_1_2_1_4_1_2__" name="2.1.2.1;4.1.2.-" speciesType="enzyme"/>
      <species id="sid_1_14_11_8" name="1.14.11.8" speciesType="enzyme"/>
      <species id="sid_2_3_1_61" name="2.3.1.61" speciesType="enzyme"/>
      <species id="sid_6_3_2_19" name="6.3.2.19" speciesType="enzyme"/>
      <species id="sid_1_2_4_2" name="1.2.4.2" speciesType="enzyme"/>
      <species id="sid_6_1_1_6" name="6.1.1.6" speciesType="enzyme"/>
      <species id="sid_1_3_99_7" name="1.3.99.7" speciesType="enzyme"/>
      <species id="sid_3_4____" name="3.4.-.-" speciesType="enzyme"/>
      <species id="sid_2_1_2_1" name="2.1.2.1" speciesType="enzyme"/>
      <species id="sid_C03087" name="C03087" speciesType="compound"/>
      <species id="sid_C00026" name="C00026" speciesType="compound"/>
      <species id="sid_C00021" name="C00021" speciesType="compound"/>
      <species id="sid_C00020" name="C00020" speciesType="compound"/>
      <species id="sid_C05560" name="C05560" speciesType="compound"/>
      <species id="sid_C00007" name="C00007" speciesType="compound"/>
      <species id="sid_C00006" name="C00006" speciesType="compound"/>
      <species id="sid_C00005" name="C00005" speciesType="compound"/>
      <species id="sid_C00004" name="C00004" speciesType="compound"/>
      <species id="sid_C00003" name="C00003" speciesType="compound"/>
      <species id="sid_C00002" name="C00002" speciesType="compound"/>
      <species id="sid_C00001" name="C00001" speciesType="compound"/>
      <species id="sid_C03702" name="C03702" speciesType="compound"/>
      <species id="sid_C05548" name="C05548" speciesType="compound"/>
      <species id="sid_C05545" name="C05545" speciesType="compound"/>
      <species id="sid_C05544" name="C05544" speciesType="compound"/>
      <species id="sid_C05546" name="C05546" speciesType="compound"/>
      <species id="sid_C05543" name="C05543" speciesType="compound"/>
      <species id="sid_C04076" name="C04076" speciesType="compound"/>
      <species id="sid_C01149" name="C01149" speciesType="compound"/>
      <species id="sid_C03239" name="C03239" speciesType="compound"/>
      <species id="sid_C00496" name="C00496" speciesType="compound"/>
      <species id="sid_C00579" name="C00579" speciesType="compound"/>
      <species id="sid_C00322" name="C00322" speciesType="compound"/>
      <species id="sid_C00037" name="C00037" speciesType="compound"/>
      <species id="sid_C01931" name="C01931" speciesType="compound"/>
      <species id="sid_C00019" name="C00019" speciesType="compound"/>
      <species id="sid_C00450" name="C00450" speciesType="compound"/>
      <species id="sid_C00047" name="C00047" speciesType="compound"/>
      <species id="sid_C11482" name="C11482" speciesType="compound"/>
      <species id="sid_C02188" name="C02188" speciesType="compound"/>
      <species id="sid_C00010" name="C00010" speciesType="compound"/>
      <species id="sid_C00011" name="C00011" speciesType="compound"/>
      <species id="sid_C00013" name="C00013" speciesType="compound"/>
      <species id="sid_C00030" name="C00030" speciesType="compound"/>
      <species id="sid_C05535" name="C05535" speciesType="compound"/>
      <species id="sid_C00592" name="C00592" speciesType="compound"/>
      <species id="sid_C00028" name="C00028" speciesType="compound"/>
      <species id="sid_C01181" name="C01181" speciesType="compound"/>
      <species id="sid_C00408" name="C00408" speciesType="compound"/>
      <species id="sid_C03020" name="C03020" speciesType="compound"/>
      <species id="sid_C00956" name="C00956" speciesType="compound"/>
      <species id="sid_C01646" name="C01646" speciesType="compound"/>
      <species id="sid_C04092" name="C04092" speciesType="compound"/>
      <species id="sid_C00318" name="C00318" speciesType="compound"/>
      <species id="sid_C06157" name="C06157" speciesType="compound"/>
      <species id="sid_C00080" name="C00080" speciesType="compound"/>
      <species id="sid_C03635" name="C03635" speciesType="compound"/>
      <species id="sid_C00248" name="C00248" speciesType="compound"/>
      <species id="sid_C00527" name="C00527" speciesType="compound"/>
      <species id="sid_C00042" name="C00042" speciesType="compound"/>
      <species id="sid_C00487" name="C00487" speciesType="compound"/>
      <species id="sid_C01211" name="C01211" speciesType="compound"/>
      <species id="sid_C03793" name="C03793" speciesType="compound"/>
      <species id="sid_C01259" name="C01259" speciesType="compound"/>
      <species id="sid_C00877" name="C00877" speciesType="compound"/>
    </listOfSpecies>
    <listOfReactions>
      <reaction id="R04142">
        <listOfReactants>
          <speciesReference id="sid_C05548"/>
        </listOfReactants>
        <listOfProducts>
          <speciesReference id="sid_C03087"/>
        </listOfProducts>
        <listOfModifiers>
          <modifierSpeciesReference id="sid_1_1_1__"/>
        </listOfModifiers>
      </reaction>
      <reaction id="R02397">
        <listOfReactants>
          <speciesReference id="sid_C01181"/>
          <speciesReference id="sid_C00026"/>
          <speciesReference id="sid_C00007"/>
        </listOfReactants>
        <listOfProducts>
          <speciesReference id="sid_C00487"/>
          <speciesReference id="sid_C00042"/>
          <speciesReference id="sid_C00011"/>
        </listOfProducts>
        <listOfModifiers>
          <modifierSpeciesReference id="sid_1_14_11_1"/>
        </listOfModifiers>
      </reaction>
      <reaction id="R02399">
        <listOfReactants>
          <speciesReference id="sid_C05543"/>
        </listOfReactants>
        <listOfProducts>
          <speciesReference id="sid_C00487"/>
        </listOfProducts>
        <listOfModifiers>
          <modifierSpeciesReference id="sid_1_14_11_1"/>
        </listOfModifiers>
      </reaction>
      <reaction id="PCLYSOX">
        <listOfReactants>
          <speciesReference id="sid_C00026"/>
          <speciesReference id="sid_C00007"/>
          <speciesReference id="sid_C03020"/>
        </listOfReactants>
        <listOfProducts>
          <speciesReference id="sid_C00011"/>
          <speciesReference id="sid_C01211"/>
          <speciesReference id="sid_C00042"/>
        </listOfProducts>
        <listOfModifiers>
          <modifierSpeciesReference id="sid_1_14_11_4"/>
        </listOfModifiers>
      </reaction>
      <reaction id="R03376">
        <listOfReactants>
          <speciesReference id="sid_C02188"/>
          <speciesReference id="sid_C00026"/>
          <speciesReference id="sid_C00007"/>
        </listOfReactants>
        <listOfProducts>
          <speciesReference id="sid_C01211"/>
          <speciesReference id="sid_C00042"/>
          <speciesReference id="sid_C00011"/>
          <speciesReference id="sid_C00001"/>
        </listOfProducts>
        <listOfModifiers>
          <modifierSpeciesReference id="sid_1_14_11_4"/>
        </listOfModifiers>
      </reaction>
      <reaction id="R03451">
        <listOfReactants>
          <speciesReference id="sid_C03793"/>
          <speciesReference id="sid_C00026"/>
          <speciesReference id="sid_C00007"/>
        </listOfReactants>
        <listOfProducts>
          <speciesReference id="sid_C01259"/>
          <speciesReference id="sid_C00042"/>
          <speciesReference id="sid_C00011"/>
        </listOfProducts>
        <listOfModifiers>
          <modifierSpeciesReference id="sid_1_14_11_8"/>
        </listOfModifiers>
      </reaction>
      <reaction id="RE1254">
        <listOfReactants>
          <speciesReference id="sid_C00001"/>
          <speciesReference id="sid_C00080"/>
          <speciesReference id="sid_C00450"/>
        </listOfReactants>
        <listOfProducts>
          <speciesReference id="sid_C04076"/>
        </listOfProducts>
        <listOfModifiers>
          <modifierSpeciesReference id="sid_1_14_17_1"/>
        </listOfModifiers>
      </reaction>
      <reaction id="R03098">
        <listOfReactants>
          <speciesReference id="sid_C00956"/>
          <speciesReference id="sid_C00002"/>
        </listOfReactants>
        <listOfProducts>
          <speciesReference id="sid_C05560"/>
          <speciesReference id="sid_C00013"/>
        </listOfProducts>
        <listOfModifiers>
          <modifierSpeciesReference id="sid_1_2_1_31"/>
        </listOfModifiers>
      </reaction>
      <reaction id="R03102">
        <listOfReactants>
          <speciesReference id="sid_C04076"/>
          <speciesReference id="sid_C00003"/>
          <speciesReference id="sid_C00001"/>
        </listOfReactants>
        <listOfProducts>
          <speciesReference id="sid_C00956"/>
          <speciesReference id="sid_C00004"/>
          <speciesReference id="sid_C00080"/>
        </listOfProducts>
        <listOfModifiers>
          <modifierSpeciesReference id="sid_1_2_1_31"/>
        </listOfModifiers>
      </reaction>
      <reaction id="R03103">
        <listOfReactants>
          <speciesReference id="sid_C04076"/>
          <speciesReference id="sid_C00006"/>
          <speciesReference id="sid_C00001"/>
        </listOfReactants>
        <listOfProducts>
          <speciesReference id="sid_C00956"/>
          <speciesReference id="sid_C00005"/>
          <speciesReference id="sid_C00080"/>
        </listOfProducts>
        <listOfModifiers>
          <modifierSpeciesReference id="sid_1_2_1_31"/>
        </listOfModifiers>
      </reaction>
      <reaction id="R04390">
        <listOfReactants>
          <speciesReference id="sid_C05535"/>
          <speciesReference id="sid_C00005"/>
          <speciesReference id="sid_C00080"/>
        </listOfReactants>
        <listOfProducts>
          <speciesReference id="sid_C04076"/>
          <speciesReference id="sid_C11482"/>
          <speciesReference id="sid_C00006"/>
        </listOfProducts>
        <listOfModifiers>
          <modifierSpeciesReference id="sid_1_2_1_31"/>
        </listOfModifiers>
      </reaction>
      <reaction id="R04863">
        <listOfReactants>
          <speciesReference id="sid_C05560"/>
          <speciesReference id="sid_C11482"/>
        </listOfReactants>
        <listOfProducts>
          <speciesReference id="sid_C05535"/>
          <speciesReference id="sid_C00020"/>
        </listOfProducts>
        <listOfModifiers>
          <modifierSpeciesReference id="sid_1_2_1_31"/>
        </listOfModifiers>
      </reaction>
      <reaction id="R03283">
        <listOfReactants>
          <speciesReference id="sid_C01149"/>
          <speciesReference id="sid_C00003"/>
          <speciesReference id="sid_C00001"/>
        </listOfReactants>
        <listOfProducts>
          <speciesReference id="sid_C01181"/>
          <speciesReference id="sid_C00004"/>
          <speciesReference id="sid_C00080"/>
        </listOfProducts>
        <listOfModifiers>
          <modifierSpeciesReference id="sid_1_2_1_47_1_2_1_3"/>
        </listOfModifiers>
      </reaction>
      <reaction id="R01933">
        <listOfReactants>
          <speciesReference id="sid_C00322"/>
          <speciesReference id="sid_C00010"/>
          <speciesReference id="sid_C00003"/>
        </listOfReactants>
        <listOfProducts>
          <speciesReference id="sid_C00527"/>
          <speciesReference id="sid_C00011"/>
          <speciesReference id="sid_C00004"/>
          <speciesReference id="sid_C00080"/>
        </listOfProducts>
        <listOfModifiers>
          <modifierSpeciesReference id="sid_1_2_4_2"/>
        </listOfModifiers>
      </reaction>
      <reaction id="R01940">
        <listOfReactants>
          <speciesReference id="sid_C00322"/>
          <speciesReference id="sid_C00248"/>
        </listOfReactants>
        <listOfProducts>
          <speciesReference id="sid_C06157"/>
          <speciesReference id="sid_C00011"/>
        </listOfProducts>
        <listOfModifiers>
          <modifierSpeciesReference id="sid_1_2_4_2"/>
        </listOfModifiers>
      </reaction>
      <reaction id="R02488">
        <listOfReactants>
          <speciesReference id="sid_C00527"/>
          <speciesReference id="sid_C00028"/>
        </listOfReactants>
        <listOfProducts>
          <speciesReference id="sid_C00877"/>
          <speciesReference id="sid_C00030"/>
          <speciesReference id="sid_C00011"/>
        </listOfProducts>
        <listOfModifiers>
          <modifierSpeciesReference id="sid_1_3_99_7"/>
        </listOfModifiers>
      </reaction>
      <reaction id="LYSMTF1n">
        <listOfReactants>
          <speciesReference id="sid_C00019"/>
          <speciesReference id="sid_C00592"/>
        </listOfReactants>
        <listOfProducts>
          <speciesReference id="sid_C03702"/>
          <speciesReference id="sid_C00021"/>
        </listOfProducts>
        <listOfModifiers>
          <modifierSpeciesReference id="sid_2_1_1_43"/>
        </listOfModifiers>
      </reaction>
      <reaction id="LYSMTF2n">
        <listOfReactants>
          <speciesReference id="sid_C03702"/>
          <speciesReference id="sid_C00019"/>
        </listOfReactants>
        <listOfProducts>
          <speciesReference id="sid_C05545"/>
          <speciesReference id="sid_C00021"/>
        </listOfProducts>
        <listOfModifiers>
          <modifierSpeciesReference id="sid_2_1_1_43"/>
        </listOfModifiers>
      </reaction>
      <reaction id="R04866">
        <listOfReactants>
          <speciesReference id="sid_C00019"/>
          <speciesReference id="sid_C05544"/>
        </listOfReactants>
        <listOfProducts>
          <speciesReference id="sid_C00021"/>
          <speciesReference id="sid_C05545"/>
        </listOfProducts>
        <listOfModifiers>
          <modifierSpeciesReference id="sid_2_1_1_59_2_1_1_43_2_1_1_60"/>
        </listOfModifiers>
      </reaction>
      <reaction id="R04867">
        <listOfReactants>
          <speciesReference id="sid_C00019"/>
          <speciesReference id="sid_C05545"/>
        </listOfReactants>
        <listOfProducts>
          <speciesReference id="sid_C00021"/>
          <speciesReference id="sid_C05546"/>
        </listOfProducts>
        <listOfModifiers>
          <modifierSpeciesReference id="sid_2_1_1_59_2_1_1_43_2_1_1_60"/>
        </listOfModifiers>
      </reaction>
      <reaction id="R03875">
        <listOfReactants>
          <speciesReference id="sid_C02188"/>
          <speciesReference id="sid_C00019"/>
        </listOfReactants>
        <listOfProducts>
          <speciesReference id="sid_C05544"/>
          <speciesReference id="sid_C00021"/>
        </listOfProducts>
        <listOfModifiers>
          <modifierSpeciesReference id="sid_2_1_1_59_2_1_1_43_2_1_1_60"/>
        </listOfModifiers>
      </reaction>
      <reaction id="GHMT3">
        <listOfReactants>
          <speciesReference id="sid_C01259"/>
          <speciesReference id="sid_C00080"/>
        </listOfReactants>
        <listOfProducts>
          <speciesReference id="sid_C01149"/>
          <speciesReference id="sid_C00037"/>
        </listOfProducts>
        <listOfModifiers>
          <modifierSpeciesReference id="sid_2_1_2_1"/>
        </listOfModifiers>
      </reaction>
      <reaction id="R03284">
        <listOfReactants>
          <speciesReference id="sid_C01149"/>
          <speciesReference id="sid_C00037"/>
        </listOfReactants>
        <listOfProducts>
          <speciesReference id="sid_C01259"/>
        </listOfProducts>
        <listOfModifiers>
          <modifierSpeciesReference id="sid_2_1_2_1_4_1_2__"/>
        </listOfModifiers>
      </reaction>
      <reaction id="R02571">
        <listOfReactants>
          <speciesReference id="sid_C00527"/>
          <speciesReference id="sid_C00579"/>
        </listOfReactants>
        <listOfProducts>
          <speciesReference id="sid_C00010"/>
          <speciesReference id="sid_C06157"/>
        </listOfProducts>
        <listOfModifiers>
          <modifierSpeciesReference id="sid_2_3_1_61"/>
        </listOfModifiers>
      </reaction>
      <reaction id="R04313">
        <listOfReactants>
          <speciesReference id="sid_C05546"/>
        </listOfReactants>
        <listOfProducts>
          <speciesReference id="sid_C03793"/>
        </listOfProducts>
        <listOfModifiers>
          <modifierSpeciesReference id="sid_3_4____"/>
        </listOfModifiers>
      </reaction>
      <reaction id="R03658">
        <listOfReactants>
          <speciesReference id="sid_C00002"/>
          <speciesReference id="sid_C00047"/>
          <speciesReference id="sid_C01646"/>
        </listOfReactants>
        <listOfProducts>
          <speciesReference id="sid_C00020"/>
          <speciesReference id="sid_C00013"/>
          <speciesReference id="sid_C01931"/>
        </listOfProducts>
        <listOfModifiers>
          <modifierSpeciesReference id="sid_6_1_1_6"/>
        </listOfModifiers>
      </reaction>
      <reaction id="R03876">
        <listOfReactants>
          <speciesReference id="sid_C00002"/>
          <speciesReference id="sid_C00496"/>
          <speciesReference id="sid_C02188"/>
        </listOfReactants>
        <listOfProducts>
          <speciesReference id="sid_C00020"/>
          <speciesReference id="sid_C00013"/>
          <speciesReference id="sid_C03635"/>
        </listOfProducts>
        <listOfModifiers>
          <modifierSpeciesReference id="sid_6_3_2_19"/>
        </listOfModifiers>
      </reaction>
      <reaction id="BBHOX">
        <listOfReactants>
          <speciesReference id="sid_C01181"/>
          <speciesReference id="sid_C00026"/>
          <speciesReference id="sid_C00007"/>
        </listOfReactants>
        <listOfProducts>
          <speciesReference id="sid_C00011"/>
          <speciesReference id="sid_C00318"/>
          <speciesReference id="sid_C00042"/>
        </listOfProducts>
        <listOfModifiers>
          <modifierSpeciesReference/>
        </listOfModifiers>
      </reaction>
      <reaction id="RE1540">
        <listOfReactants>
          <speciesReference id="sid_C03239"/>
        </listOfReactants>
        <listOfProducts>
          <speciesReference id="sid_C00001"/>
          <speciesReference id="sid_C00080"/>
          <speciesReference id="sid_C04092"/>
        </listOfProducts>
        <listOfModifiers>
          <modifierSpeciesReference/>
        </listOfModifiers>
      </reaction>
      <reaction>
        <listOfReactants>
          <speciesReference id="sid_C04092"/>
          <speciesReference id="sid_C00080"/>
          <speciesReference id="sid_C00004"/>
        </listOfReactants>
        <listOfProducts>
          <speciesReference id="sid_C00408"/>
          <speciesReference id="sid_C00003"/>
        </listOfProducts>
        <listOfModifiers>
          <modifierSpeciesReference/>
        </listOfModifiers>
      </reaction>
      <reaction id="PLYSPSer">
        <listOfReactants>
          <speciesReference id="sid_C05546"/>
          <speciesReference id="sid_C00001"/>
        </listOfReactants>
        <listOfProducts>
          <speciesReference id="sid_C03793"/>
        </listOfProducts>
        <listOfModifiers>
          <modifierSpeciesReference/>
        </listOfModifiers>
      </reaction>
    </listOfReactions>
  </model>
</sbml>
