# Supplementary material for: Constructing a fish metabolic network model
Source: Genome Biol. 2010 Nov 29;11(11):R115. doi: 10.1186/gb-2010-11-11-r115 (PMC3156954; doi:10.1186/gb-2010-11-11-r115)
Supplement: Additional file 5 — SBML distribution of MetaFishNet pathways. [file gb-2010-11-11-r115-S5.zip › sbml/mfn1v9path159.xml]

<?xml version="1.0" encoding="UTF-8"?>
<sbml xmlns="http://www.sbml.org/sbml/level2/version4" level="2" version="4">
  <model name="Limonene and pinene degradation">
    <annotation>a pathway from MetaFishNet project</annotation>
    <listOfSpeciesTypes>
      <speciesType id="enzyme"/>
      <speciesType id="compound"/>
    </listOfSpeciesTypes>
    <listOfSpecies>
      <species id="sid_2_3_1__" name="2.3.1.-" speciesType="enzyme"/>
      <species id="sid_1_2_1_3" name="1.2.1.3" speciesType="enzyme"/>
      <species id="sid_3_1_2__" name="3.1.2.-" speciesType="enzyme"/>
      <species id="sid_4_2_1_17" name="4.2.1.17" speciesType="enzyme"/>
      <species id="sid_t2m26dcoa" name="t2m26dcoa" speciesType="compound"/>
      <species id="sid_C02452" name="C02452" speciesType="compound"/>
      <species id="sid_C06306" name="C06306" speciesType="compound"/>
      <species id="sid_3h26dm5coa" name="3h26dm5coa" speciesType="compound"/>
      <species id="sid_C00080" name="C00080" speciesType="compound"/>
      <species id="sid_C00007" name="C00007" speciesType="compound"/>
      <species id="sid_C00006" name="C00006" speciesType="compound"/>
      <species id="sid_C06078" name="C06078" speciesType="compound"/>
      <species id="sid_C00004" name="C00004" speciesType="compound"/>
      <species id="sid_C00003" name="C00003" speciesType="compound"/>
      <species id="sid_C00001" name="C00001" speciesType="compound"/>
      <species id="sid_peracd" name="peracd" speciesType="compound"/>
      <species id="sid_c2m26dcoa" name="c2m26dcoa" speciesType="compound"/>
      <species id="sid_C02576" name="C02576" speciesType="compound"/>
      <species id="sid_C11948" name="C11948" speciesType="compound"/>
      <species id="sid_C11949" name="C11949" speciesType="compound"/>
      <species id="sid_C00964" name="C00964" speciesType="compound"/>
      <species id="sid_C02759" name="C02759" speciesType="compound"/>
      <species id="sid_C00005" name="C00005" speciesType="compound"/>
      <species id="sid_C11950" name="C11950" speciesType="compound"/>
    </listOfSpecies>
    <listOfReactions>
      <reaction id="PYLALDOX">
        <listOfReactants>
          <speciesReference id="sid_C00001"/>
          <speciesReference id="sid_C00003"/>
          <speciesReference id="sid_C02576"/>
        </listOfReactants>
        <listOfProducts>
          <speciesReference id="sid_C00080"/>
          <speciesReference id="sid_C00004"/>
          <speciesReference id="sid_peracd"/>
        </listOfProducts>
        <listOfModifiers>
          <modifierSpeciesReference id="sid_1_2_1_3"/>
        </listOfModifiers>
      </reaction>
      <reaction id="R06414">
        <listOfReactants>
          <speciesReference id="sid_C11948"/>
        </listOfReactants>
        <listOfProducts>
          <speciesReference id="sid_C11949"/>
        </listOfProducts>
        <listOfModifiers>
          <modifierSpeciesReference id="sid_2_3_1__"/>
        </listOfModifiers>
      </reaction>
      <reaction id="R06415">
        <listOfReactants>
          <speciesReference id="sid_C11949"/>
        </listOfReactants>
        <listOfProducts>
          <speciesReference id="sid_C11950"/>
        </listOfProducts>
        <listOfModifiers>
          <modifierSpeciesReference id="sid_3_1_2__"/>
        </listOfModifiers>
      </reaction>
      <reaction id="T2M26DCOAHLx">
        <listOfReactants>
          <speciesReference id="sid_C00001"/>
          <speciesReference id="sid_t2m26dcoa"/>
        </listOfReactants>
        <listOfProducts>
          <speciesReference id="sid_3h26dm5coa"/>
        </listOfProducts>
        <listOfModifiers>
          <modifierSpeciesReference id="sid_4_2_1_17"/>
        </listOfModifiers>
      </reaction>
      <reaction id="C2M26DCOAHLx">
        <listOfReactants>
          <speciesReference id="sid_c2m26dcoa"/>
          <speciesReference id="sid_C00001"/>
        </listOfReactants>
        <listOfProducts>
          <speciesReference id="sid_3h26dm5coa"/>
        </listOfProducts>
        <listOfModifiers>
          <modifierSpeciesReference id="sid_4_2_1_17"/>
        </listOfModifiers>
      </reaction>
      <reaction id="P4502C93">
        <listOfReactants>
          <speciesReference id="sid_C00080"/>
          <speciesReference id="sid_C06078"/>
          <speciesReference id="sid_C00005"/>
          <speciesReference id="sid_C00007"/>
        </listOfReactants>
        <listOfProducts>
          <speciesReference id="sid_C00001"/>
          <speciesReference id="sid_C00006"/>
          <speciesReference id="sid_C02452"/>
        </listOfProducts>
        <listOfModifiers>
          <modifierSpeciesReference/>
        </listOfModifiers>
      </reaction>
      <reaction id="P4502C92">
        <listOfReactants>
          <speciesReference id="sid_C00080"/>
          <speciesReference id="sid_C06078"/>
          <speciesReference id="sid_C00005"/>
          <speciesReference id="sid_C00007"/>
        </listOfReactants>
        <listOfProducts>
          <speciesReference id="sid_C00964"/>
          <speciesReference id="sid_C00001"/>
          <speciesReference id="sid_C00006"/>
        </listOfProducts>
        <listOfModifiers>
          <modifierSpeciesReference/>
        </listOfModifiers>
      </reaction>
      <reaction id="P4502C94">
        <listOfReactants>
          <speciesReference id="sid_C06306"/>
          <speciesReference id="sid_C00080"/>
          <speciesReference id="sid_C00005"/>
          <speciesReference id="sid_C00007"/>
        </listOfReactants>
        <listOfProducts>
          <speciesReference id="sid_C02759"/>
          <speciesReference id="sid_C00001"/>
          <speciesReference id="sid_C00006"/>
        </listOfProducts>
        <listOfModifiers>
          <modifierSpeciesReference/>
        </listOfModifiers>
      </reaction>
    </listOfReactions>
  </model>
</sbml>
