# Supplementary material for: Constructing a fish metabolic network model
Source: Genome Biol. 2010 Nov 29;11(11):R115. doi: 10.1186/gb-2010-11-11-r115 (PMC3156954; doi:10.1186/gb-2010-11-11-r115)
Supplement: Additional file 5 — SBML distribution of MetaFishNet pathways. [file gb-2010-11-11-r115-S5.zip › sbml/mfn1v9path156.xml]

<?xml version="1.0" encoding="UTF-8"?>
<sbml xmlns="http://www.sbml.org/sbml/level2/version4" level="2" version="4">
  <model name="Keratan sulfate biosynthesis">
    <annotation>a pathway from MetaFishNet project</annotation>
    <listOfSpeciesTypes>
      <speciesType id="enzyme"/>
      <speciesType id="compound"/>
    </listOfSpeciesTypes>
    <listOfSpecies>
      <species id="sid_2_4_99_6" name="2.4.99.6" speciesType="enzyme"/>
      <species id="sid_2_4_99_4" name="2.4.99.4" speciesType="enzyme"/>
      <species id="sid_2_4_1_149" name="2.4.1.149" speciesType="enzyme"/>
      <species id="sid_l2fn2m2masn" name="l2fn2m2masn" speciesType="compound"/>
      <species id="sid_C00128" name="C00128" speciesType="compound"/>
      <species id="sid_ksii_core2_pre1" name="ksii_core2_pre1" speciesType="compound"/>
      <species id="sid_ksii_core4_pre8" name="ksii_core4_pre8" speciesType="compound"/>
      <species id="sid_ksii_core4_pre7" name="ksii_core4_pre7" speciesType="compound"/>
      <species id="sid_ksii_core4_pre5" name="ksii_core4_pre5" speciesType="compound"/>
      <species id="sid_ksii_core4_pre4" name="ksii_core4_pre4" speciesType="compound"/>
      <species id="sid_ksii_core4_pre3" name="ksii_core4_pre3" speciesType="compound"/>
      <species id="sid_ksii_core4_pre2" name="ksii_core4_pre2" speciesType="compound"/>
      <species id="sid_ksii_core4_pre1" name="ksii_core4_pre1" speciesType="compound"/>
      <species id="sid_ksi_pre7" name="ksi_pre7" speciesType="compound"/>
      <species id="sid_ksi_pre6" name="ksi_pre6" speciesType="compound"/>
      <species id="sid_ksi_pre4" name="ksi_pre4" speciesType="compound"/>
      <species id="sid_ksi_pre3" name="ksi_pre3" speciesType="compound"/>
      <species id="sid_ksi_pre2" name="ksi_pre2" speciesType="compound"/>
      <species id="sid_ksi_pre1" name="ksi_pre1" speciesType="compound"/>
      <species id="sid_C00055" name="C00055" speciesType="compound"/>
      <species id="sid_ksi_pre9" name="ksi_pre9" speciesType="compound"/>
      <species id="sid_ksi_pre13" name="ksi_pre13" speciesType="compound"/>
      <species id="sid_ksi_pre12" name="ksi_pre12" speciesType="compound"/>
      <species id="sid_ksi_pre10" name="ksi_pre10" speciesType="compound"/>
      <species id="sid_ksi_pre16" name="ksi_pre16" speciesType="compound"/>
      <species id="sid_ksi_pre15" name="ksi_pre15" speciesType="compound"/>
      <species id="sid_C00053" name="C00053" speciesType="compound"/>
      <species id="sid_core2" name="core2" speciesType="compound"/>
      <species id="sid_ksi_pre34" name="ksi_pre34" speciesType="compound"/>
      <species id="sid_ksi_pre19" name="ksi_pre19" speciesType="compound"/>
      <species id="sid_ksi_pre18" name="ksi_pre18" speciesType="compound"/>
      <species id="sid_ksi_pre31" name="ksi_pre31" speciesType="compound"/>
      <species id="sid_ksi_pre30" name="ksi_pre30" speciesType="compound"/>
      <species id="sid_ksi_pre33" name="ksi_pre33" speciesType="compound"/>
      <species id="sid_C00015" name="C00015" speciesType="compound"/>
      <species id="sid_C00054" name="C00054" speciesType="compound"/>
      <species id="sid_ksi_pre27" name="ksi_pre27" speciesType="compound"/>
      <species id="sid_C00080" name="C00080" speciesType="compound"/>
      <species id="sid_C00043" name="C00043" speciesType="compound"/>
      <species id="sid_ksi_pre28" name="ksi_pre28" speciesType="compound"/>
      <species id="sid_ksii_core2_pre3" name="ksii_core2_pre3" speciesType="compound"/>
      <species id="sid_ksii_core2_pre2" name="ksii_core2_pre2" speciesType="compound"/>
      <species id="sid_ksii_core2_pre5" name="ksii_core2_pre5" speciesType="compound"/>
      <species id="sid_ksii_core2_pre4" name="ksii_core2_pre4" speciesType="compound"/>
      <species id="sid_ksii_core2_pre7" name="ksii_core2_pre7" speciesType="compound"/>
      <species id="sid_ksii_core2_pre8" name="ksii_core2_pre8" speciesType="compound"/>
      <species id="sid_ksi_pre24" name="ksi_pre24" speciesType="compound"/>
      <species id="sid_ksi_pre25" name="ksi_pre25" speciesType="compound"/>
      <species id="sid_ksi_pre22" name="ksi_pre22" speciesType="compound"/>
      <species id="sid_ksi_pre21" name="ksi_pre21" speciesType="compound"/>
    </listOfSpecies>
    <listOfReactions>
      <reaction id="AG13T1g">
        <listOfReactants>
          <speciesReference id="sid_ksii_core2_pre2"/>
          <speciesReference id="sid_C00043"/>
        </listOfReactants>
        <listOfProducts>
          <speciesReference id="sid_C00080"/>
          <speciesReference id="sid_ksii_core2_pre3"/>
          <speciesReference id="sid_C00015"/>
        </listOfProducts>
        <listOfModifiers>
          <modifierSpeciesReference id="sid_2_4_1_149"/>
        </listOfModifiers>
      </reaction>
      <reaction id="AG13T2g">
        <listOfReactants>
          <speciesReference id="sid_ksii_core2_pre4"/>
          <speciesReference id="sid_C00043"/>
        </listOfReactants>
        <listOfProducts>
          <speciesReference id="sid_C00080"/>
          <speciesReference id="sid_ksii_core2_pre5"/>
          <speciesReference id="sid_C00015"/>
        </listOfProducts>
        <listOfModifiers>
          <modifierSpeciesReference id="sid_2_4_1_149"/>
        </listOfModifiers>
      </reaction>
      <reaction id="AG13T3g">
        <listOfReactants>
          <speciesReference id="sid_ksii_core2_pre7"/>
          <speciesReference id="sid_C00043"/>
        </listOfReactants>
        <listOfProducts>
          <speciesReference id="sid_C00080"/>
          <speciesReference id="sid_ksii_core2_pre8"/>
          <speciesReference id="sid_C00015"/>
        </listOfProducts>
        <listOfModifiers>
          <modifierSpeciesReference id="sid_2_4_1_149"/>
        </listOfModifiers>
      </reaction>
      <reaction id="AG13T16g">
        <listOfReactants>
          <speciesReference id="sid_ksii_core4_pre2"/>
          <speciesReference id="sid_C00043"/>
        </listOfReactants>
        <listOfProducts>
          <speciesReference id="sid_C00080"/>
          <speciesReference id="sid_ksii_core4_pre3"/>
          <speciesReference id="sid_C00015"/>
        </listOfProducts>
        <listOfModifiers>
          <modifierSpeciesReference id="sid_2_4_1_149"/>
        </listOfModifiers>
      </reaction>
      <reaction id="AG13T17g">
        <listOfReactants>
          <speciesReference id="sid_ksii_core4_pre4"/>
          <speciesReference id="sid_C00043"/>
        </listOfReactants>
        <listOfProducts>
          <speciesReference id="sid_C00080"/>
          <speciesReference id="sid_ksii_core4_pre5"/>
          <speciesReference id="sid_C00015"/>
        </listOfProducts>
        <listOfModifiers>
          <modifierSpeciesReference id="sid_2_4_1_149"/>
        </listOfModifiers>
      </reaction>
      <reaction id="AG13T18g">
        <listOfReactants>
          <speciesReference id="sid_ksii_core4_pre7"/>
          <speciesReference id="sid_C00043"/>
        </listOfReactants>
        <listOfProducts>
          <speciesReference id="sid_C00080"/>
          <speciesReference id="sid_ksii_core4_pre8"/>
          <speciesReference id="sid_C00015"/>
        </listOfProducts>
        <listOfModifiers>
          <modifierSpeciesReference id="sid_2_4_1_149"/>
        </listOfModifiers>
      </reaction>
      <reaction id="AG13T8g">
        <listOfReactants>
          <speciesReference id="sid_ksi_pre12"/>
          <speciesReference id="sid_C00043"/>
        </listOfReactants>
        <listOfProducts>
          <speciesReference id="sid_C00080"/>
          <speciesReference id="sid_ksi_pre13"/>
          <speciesReference id="sid_C00015"/>
        </listOfProducts>
        <listOfModifiers>
          <modifierSpeciesReference id="sid_2_4_1_149"/>
        </listOfModifiers>
      </reaction>
      <reaction id="AG13T9g">
        <listOfReactants>
          <speciesReference id="sid_ksi_pre15"/>
          <speciesReference id="sid_C00043"/>
        </listOfReactants>
        <listOfProducts>
          <speciesReference id="sid_C00080"/>
          <speciesReference id="sid_ksi_pre16"/>
          <speciesReference id="sid_C00015"/>
        </listOfProducts>
        <listOfModifiers>
          <modifierSpeciesReference id="sid_2_4_1_149"/>
        </listOfModifiers>
      </reaction>
      <reaction id="AG13T10g">
        <listOfReactants>
          <speciesReference id="sid_ksi_pre18"/>
          <speciesReference id="sid_C00043"/>
        </listOfReactants>
        <listOfProducts>
          <speciesReference id="sid_C00080"/>
          <speciesReference id="sid_ksi_pre19"/>
          <speciesReference id="sid_C00015"/>
        </listOfProducts>
        <listOfModifiers>
          <modifierSpeciesReference id="sid_2_4_1_149"/>
        </listOfModifiers>
      </reaction>
      <reaction id="AG13T4g">
        <listOfReactants>
          <speciesReference id="sid_ksi_pre1"/>
          <speciesReference id="sid_C00043"/>
        </listOfReactants>
        <listOfProducts>
          <speciesReference id="sid_C00080"/>
          <speciesReference id="sid_ksi_pre2"/>
          <speciesReference id="sid_C00015"/>
        </listOfProducts>
        <listOfModifiers>
          <modifierSpeciesReference id="sid_2_4_1_149"/>
        </listOfModifiers>
      </reaction>
      <reaction id="AG13T11g">
        <listOfReactants>
          <speciesReference id="sid_ksi_pre21"/>
          <speciesReference id="sid_C00043"/>
        </listOfReactants>
        <listOfProducts>
          <speciesReference id="sid_C00080"/>
          <speciesReference id="sid_ksi_pre22"/>
          <speciesReference id="sid_C00015"/>
        </listOfProducts>
        <listOfModifiers>
          <modifierSpeciesReference id="sid_2_4_1_149"/>
        </listOfModifiers>
      </reaction>
      <reaction id="AG13T12g">
        <listOfReactants>
          <speciesReference id="sid_ksi_pre24"/>
          <speciesReference id="sid_C00043"/>
        </listOfReactants>
        <listOfProducts>
          <speciesReference id="sid_C00080"/>
          <speciesReference id="sid_ksi_pre25"/>
          <speciesReference id="sid_C00015"/>
        </listOfProducts>
        <listOfModifiers>
          <modifierSpeciesReference id="sid_2_4_1_149"/>
        </listOfModifiers>
      </reaction>
      <reaction id="AG13T13g">
        <listOfReactants>
          <speciesReference id="sid_ksi_pre27"/>
          <speciesReference id="sid_C00043"/>
        </listOfReactants>
        <listOfProducts>
          <speciesReference id="sid_C00080"/>
          <speciesReference id="sid_ksi_pre28"/>
          <speciesReference id="sid_C00015"/>
        </listOfProducts>
        <listOfModifiers>
          <modifierSpeciesReference id="sid_2_4_1_149"/>
        </listOfModifiers>
      </reaction>
      <reaction id="AG13T14g">
        <listOfReactants>
          <speciesReference id="sid_ksi_pre30"/>
          <speciesReference id="sid_C00043"/>
        </listOfReactants>
        <listOfProducts>
          <speciesReference id="sid_C00080"/>
          <speciesReference id="sid_ksi_pre31"/>
          <speciesReference id="sid_C00015"/>
        </listOfProducts>
        <listOfModifiers>
          <modifierSpeciesReference id="sid_2_4_1_149"/>
        </listOfModifiers>
      </reaction>
      <reaction id="AG13T15g">
        <listOfReactants>
          <speciesReference id="sid_ksi_pre33"/>
          <speciesReference id="sid_C00043"/>
        </listOfReactants>
        <listOfProducts>
          <speciesReference id="sid_C00080"/>
          <speciesReference id="sid_ksi_pre34"/>
          <speciesReference id="sid_C00015"/>
        </listOfProducts>
        <listOfModifiers>
          <modifierSpeciesReference id="sid_2_4_1_149"/>
        </listOfModifiers>
      </reaction>
      <reaction id="AG13T5g">
        <listOfReactants>
          <speciesReference id="sid_ksi_pre3"/>
          <speciesReference id="sid_C00043"/>
        </listOfReactants>
        <listOfProducts>
          <speciesReference id="sid_C00080"/>
          <speciesReference id="sid_ksi_pre4"/>
          <speciesReference id="sid_C00015"/>
        </listOfProducts>
        <listOfModifiers>
          <modifierSpeciesReference id="sid_2_4_1_149"/>
        </listOfModifiers>
      </reaction>
      <reaction id="AG13T6g">
        <listOfReactants>
          <speciesReference id="sid_ksi_pre6"/>
          <speciesReference id="sid_C00043"/>
        </listOfReactants>
        <listOfProducts>
          <speciesReference id="sid_C00080"/>
          <speciesReference id="sid_ksi_pre7"/>
          <speciesReference id="sid_C00015"/>
        </listOfProducts>
        <listOfModifiers>
          <modifierSpeciesReference id="sid_2_4_1_149"/>
        </listOfModifiers>
      </reaction>
      <reaction id="AG13T7g">
        <listOfReactants>
          <speciesReference id="sid_ksi_pre9"/>
          <speciesReference id="sid_C00043"/>
        </listOfReactants>
        <listOfProducts>
          <speciesReference id="sid_C00080"/>
          <speciesReference id="sid_ksi_pre10"/>
          <speciesReference id="sid_C00015"/>
        </listOfProducts>
        <listOfModifiers>
          <modifierSpeciesReference id="sid_2_4_1_149"/>
        </listOfModifiers>
      </reaction>
      <reaction id="S23T2g">
        <listOfReactants>
          <speciesReference id="sid_C00128"/>
          <speciesReference id="sid_core2"/>
        </listOfReactants>
        <listOfProducts>
          <speciesReference id="sid_C00055"/>
          <speciesReference id="sid_C00080"/>
          <speciesReference id="sid_ksii_core2_pre1"/>
        </listOfProducts>
        <listOfModifiers>
          <modifierSpeciesReference id="sid_2_4_99_4"/>
        </listOfModifiers>
      </reaction>
      <reaction id="S23T4g">
        <listOfReactants>
          <speciesReference id="sid_C00128"/>
          <speciesReference id="sid_ksii_core4_pre1"/>
        </listOfReactants>
        <listOfProducts>
          <speciesReference id="sid_C00055"/>
          <speciesReference id="sid_C00080"/>
          <speciesReference id="sid_ksii_core4_pre2"/>
        </listOfProducts>
        <listOfModifiers>
          <modifierSpeciesReference id="sid_2_4_99_4"/>
        </listOfModifiers>
      </reaction>
      <reaction id="S23T3g">
        <listOfReactants>
          <speciesReference id="sid_C00128"/>
          <speciesReference id="sid_l2fn2m2masn"/>
        </listOfReactants>
        <listOfProducts>
          <speciesReference id="sid_C00055"/>
          <speciesReference id="sid_C00080"/>
          <speciesReference id="sid_ksi_pre1"/>
        </listOfProducts>
        <listOfModifiers>
          <modifierSpeciesReference id="sid_2_4_99_6"/>
        </listOfModifiers>
      </reaction>
      <reaction id="S6T10g">
        <listOfReactants>
          <speciesReference id="sid_C00053"/>
        </listOfReactants>
        <listOfProducts>
          <speciesReference id="sid_C00080"/>
          <speciesReference id="sid_C00054"/>
        </listOfProducts>
        <listOfModifiers>
          <modifierSpeciesReference/>
        </listOfModifiers>
      </reaction>
    </listOfReactions>
  </model>
</sbml>
