# Supplementary material for: Constructing a fish metabolic network model
Source: Genome Biol. 2010 Nov 29;11(11):R115. doi: 10.1186/gb-2010-11-11-r115 (PMC3156954; doi:10.1186/gb-2010-11-11-r115)
Supplement: Additional file 5 — SBML distribution of MetaFishNet pathways. [file gb-2010-11-11-r115-S5.zip › sbml/mfn1v9path211.xml]

<?xml version="1.0" encoding="UTF-8"?>
<sbml xmlns="http://www.sbml.org/sbml/level2/version4" level="2" version="4">
  <model name="Vitamin D3 (cholecalciferol) metabolism">
    <annotation>a pathway from MetaFishNet project</annotation>
    <listOfSpeciesTypes>
      <speciesType id="enzyme"/>
      <speciesType id="compound"/>
    </listOfSpeciesTypes>
    <listOfSpecies>
      <species id="sid_1_14____" name="1.14.-.-" speciesType="enzyme"/>
      <species id="sid_1_14_13_13" name="1.14.13.13" speciesType="enzyme"/>
      <species id="sid_C01561" name="C01561" speciesType="compound"/>
      <species id="sid_C00080" name="C00080" speciesType="compound"/>
      <species id="sid_C00007" name="C00007" speciesType="compound"/>
      <species id="sid_C00006" name="C00006" speciesType="compound"/>
      <species id="sid_C00005" name="C00005" speciesType="compound"/>
      <species id="sid_C00001" name="C00001" speciesType="compound"/>
      <species id="sid_C05443" name="C05443" speciesType="compound"/>
      <species id="sid_C01673" name="C01673" speciesType="compound"/>
      <species id="sid_C01164" name="C01164" speciesType="compound"/>
      <species id="sid_CE1337" name="CE1337" speciesType="compound"/>
    </listOfSpecies>
    <listOfReactions>
      <reaction id="RE2240">
        <listOfReactants>
          <speciesReference id="sid_C00005"/>
          <speciesReference id="sid_C00007"/>
          <speciesReference id="sid_C00080"/>
          <speciesReference id="sid_C01561"/>
        </listOfReactants>
        <listOfProducts>
          <speciesReference id="sid_C00001"/>
          <speciesReference id="sid_C00006"/>
          <speciesReference id="sid_CE1337"/>
        </listOfProducts>
        <listOfModifiers>
          <modifierSpeciesReference id="sid_1_14____"/>
        </listOfModifiers>
      </reaction>
      <reaction id="R03610">
        <listOfReactants>
          <speciesReference id="sid_C01561"/>
          <speciesReference id="sid_C00007"/>
          <speciesReference id="sid_C00005"/>
        </listOfReactants>
        <listOfProducts>
          <speciesReference id="sid_C01673"/>
          <speciesReference id="sid_C00006"/>
          <speciesReference id="sid_C00001"/>
        </listOfProducts>
        <listOfModifiers>
          <modifierSpeciesReference id="sid_1_14_13_13"/>
        </listOfModifiers>
      </reaction>
      <reaction id="R03311">
        <listOfReactants>
          <speciesReference id="sid_C01164"/>
        </listOfReactants>
        <listOfProducts>
          <speciesReference id="sid_C05443"/>
        </listOfProducts>
        <listOfModifiers>
          <modifierSpeciesReference/>
        </listOfModifiers>
      </reaction>
    </listOfReactions>
  </model>
</sbml>
