# Supplementary material for: Constructing a fish metabolic network model
Source: Genome Biol. 2010 Nov 29;11(11):R115. doi: 10.1186/gb-2010-11-11-r115 (PMC3156954; doi:10.1186/gb-2010-11-11-r115)
Supplement: Additional file 5 — SBML distribution of MetaFishNet pathways. [file gb-2010-11-11-r115-S5.zip › sbml/mfn1v9path198.xml]

<?xml version="1.0" encoding="UTF-8"?>
<sbml xmlns="http://www.sbml.org/sbml/level2/version4" level="2" version="4">
  <model name="Tyrosine metabolism">
    <annotation>a pathway from MetaFishNet project</annotation>
    <listOfSpeciesTypes>
      <speciesType id="enzyme"/>
      <speciesType id="compound"/>
    </listOfSpeciesTypes>
    <listOfSpecies>
      <species id="sid_2_5_1_18" name="2.5.1.18" speciesType="enzyme"/>
      <species id="sid_1_14_17_1" name="1.14.17.1" speciesType="enzyme"/>
      <species id="sid_1_97_1_11" name="1.97.1.11" speciesType="enzyme"/>
      <species id="sid_2_1_1_6" name="2.1.1.6" speciesType="enzyme"/>
      <species id="sid_4_1_1_28_4_1_1_25" name="4.1.1.28;4.1.1.25" speciesType="enzyme"/>
      <species id="sid_1_14_16_2" name="1.14.16.2" speciesType="enzyme"/>
      <species id="sid_1_2_1_5_1_2_1_53_1_2_1_29" name="1.2.1.5;1.2.1.53;1.2.1.29" speciesType="enzyme"/>
      <species id="sid_1_14_16_1" name="1.14.16.1" speciesType="enzyme"/>
      <species id="sid_1_13_11_5" name="1.13.11.5" speciesType="enzyme"/>
      <species id="sid_5_3_3_12" name="5.3.3.12" speciesType="enzyme"/>
      <species id="sid_1_2_1_5_1_2_1_29" name="1.2.1.5;1.2.1.29" speciesType="enzyme"/>
      <species id="sid_2_4_1_17" name="2.4.1.17" speciesType="enzyme"/>
      <species id="sid_5_2_1_2" name="5.2.1.2" speciesType="enzyme"/>
      <species id="sid_2_1_1_49_2_1_1_6" name="2.1.1.49;2.1.1.6" speciesType="enzyme"/>
      <species id="sid_1_4_3_6_1_4_3_4" name="1.4.3.6;1.4.3.4" speciesType="enzyme"/>
      <species id="sid_1_11_1_8" name="1.11.1.8" speciesType="enzyme"/>
      <species id="sid_1_2_1_39_1_2_1_5" name="1.2.1.39;1.2.1.5" speciesType="enzyme"/>
      <species id="sid_1_11_1_7" name="1.11.1.7" speciesType="enzyme"/>
      <species id="sid_1_2_1_5" name="1.2.1.5" speciesType="enzyme"/>
      <species id="sid_1_2_1_3" name="1.2.1.3" speciesType="enzyme"/>
      <species id="sid_1_97_1_10" name="1.97.1.10" speciesType="enzyme"/>
      <species id="sid_1_2_1_1" name="1.2.1.1" speciesType="enzyme"/>
      <species id="sid_3_1_6_2" name="3.1.6.2" speciesType="enzyme"/>
      <species id="sid_1_4_3_2" name="1.4.3.2" speciesType="enzyme"/>
      <species id="sid_1_14_14_1" name="1.14.14.1" speciesType="enzyme"/>
      <species id="sid_1_4_3_4" name="1.4.3.4" speciesType="enzyme"/>
      <species id="sid_6_1_1_1" name="6.1.1.1" speciesType="enzyme"/>
      <species id="sid_1_13_11_27" name="1.13.11.27" speciesType="enzyme"/>
      <species id="sid_1_1_1_1" name="1.1.1.1" speciesType="enzyme"/>
      <species id="sid_1_4_3_4_1_4_3_6_1_4_99_4" name="1.4.3.4;1.4.3.6;1.4.99.4" speciesType="enzyme"/>
      <species id="sid_4_1_1___1_14_18_1" name="4.1.1.-;1.14.18.1" speciesType="enzyme"/>
      <species id="sid_3_7_1_2" name="3.7.1.2" speciesType="enzyme"/>
      <species id="sid_1_14_18_1_1_1_3__" name="1.14.18.1;1.1.3.-" speciesType="enzyme"/>
      <species id="sid_1_3_3_6_1_1_1_35_3_1_2_2_4_2_1_17_2_3_1_16_2_3_1_154_1_14_18_1_6_2_1___5_1_99_4" name="1.3.3.6;1.1.1.35;3.1.2.2;4.2.1.17;2.3.1.16;2.3.1.154;1.14.18.1;6.2.1.-;5.1.99.4" speciesType="enzyme"/>
      <species id="sid_6_1_1_20" name="6.1.1.20" speciesType="enzyme"/>
      <species id="sid_2_8_2__" name="2.8.2.-" speciesType="enzyme"/>
      <species id="sid_2_6_1_5_2_6_1_9_2_6_1_57_2_6_1_1" name="2.6.1.5;2.6.1.9;2.6.1.57;2.6.1.1" speciesType="enzyme"/>
      <species id="sid_1_14_18_1_1_14_13__" name="1.14.18.1;1.14.13.-" speciesType="enzyme"/>
      <species id="sid_2_3_1__" name="2.3.1.-" speciesType="enzyme"/>
      <species id="sid_2_1_1__" name="2.1.1.-" speciesType="enzyme"/>
      <species id="sid_1_14_18_1" name="1.14.18.1" speciesType="enzyme"/>
      <species id="sid_2_1_1_28" name="2.1.1.28" speciesType="enzyme"/>
      <species id="sid_4_1_1_28" name="4.1.1.28" speciesType="enzyme"/>
      <species id="sid_4_1_1_28_4_1_1_53" name="4.1.1.28;4.1.1.53" speciesType="enzyme"/>
      <species id="sid_3_5_1_4" name="3.5.1.4" speciesType="enzyme"/>
      <species id="sid_C07639" name="C07639" speciesType="compound"/>
      <species id="sid_CE5026" name="CE5026" speciesType="compound"/>
      <species id="sid_C00027" name="C00027" speciesType="compound"/>
      <species id="sid_C00026" name="C00026" speciesType="compound"/>
      <species id="sid_C00021" name="C00021" speciesType="compound"/>
      <species id="sid_C00020" name="C00020" speciesType="compound"/>
      <species id="sid_CE5627" name="CE5627" speciesType="compound"/>
      <species id="sid_CE5626" name="CE5626" speciesType="compound"/>
      <species id="sid_CE5629" name="CE5629" speciesType="compound"/>
      <species id="sid_CE2754" name="CE2754" speciesType="compound"/>
      <species id="sid_C05852" name="C05852" speciesType="compound"/>
      <species id="sid_C01829" name="C01829" speciesType="compound"/>
      <species id="sid_CE2196" name="CE2196" speciesType="compound"/>
      <species id="sid_CE0812" name="CE0812" speciesType="compound"/>
      <species id="sid_CE1957" name="CE1957" speciesType="compound"/>
      <species id="sid_C00788" name="C00788" speciesType="compound"/>
      <species id="sid_C00025" name="C00025" speciesType="compound"/>
      <species id="sid_C00022" name="C00022" speciesType="compound"/>
      <species id="sid_C00822" name="C00822" speciesType="compound"/>
      <species id="sid_C00708" name="C00708" speciesType="compound"/>
      <species id="sid_C01342" name="C01342" speciesType="compound"/>
      <species id="sid_CE2878" name="CE2878" speciesType="compound"/>
      <species id="sid_C00011" name="C00011" speciesType="compound"/>
      <species id="sid_C00013" name="C00013" speciesType="compound"/>
      <species id="sid_C00014" name="C00014" speciesType="compound"/>
      <species id="sid_C00015" name="C00015" speciesType="compound"/>
      <species id="sid_C00019" name="C00019" speciesType="compound"/>
      <species id="sid_C00028" name="C00028" speciesType="compound"/>
      <species id="sid_CE2875" name="CE2875" speciesType="compound"/>
      <species id="sid_thbpt4acam" name="thbpt4acam" speciesType="compound"/>
      <species id="sid_CE5025" name="CE5025" speciesType="compound"/>
      <species id="sid_C00425" name="C00425" speciesType="compound"/>
      <species id="sid_C03511" name="C03511" speciesType="compound"/>
      <species id="sid_C03758" name="C03758" speciesType="compound"/>
      <species id="sid_C01036" name="C01036" speciesType="compound"/>
      <species id="sid_C01031" name="C01031" speciesType="compound"/>
      <species id="sid_C02505" name="C02505" speciesType="compound"/>
      <species id="sid_C00059" name="C00059" speciesType="compound"/>
      <species id="sid_C00547" name="C00547" speciesType="compound"/>
      <species id="sid_C00544" name="C00544" speciesType="compound"/>
      <species id="sid_C09640" name="C09640" speciesType="compound"/>
      <species id="sid_C00007" name="C00007" speciesType="compound"/>
      <species id="sid_C00006" name="C00006" speciesType="compound"/>
      <species id="sid_CE6316" name="CE6316" speciesType="compound"/>
      <species id="sid_C00004" name="C00004" speciesType="compound"/>
      <species id="sid_C00003" name="C00003" speciesType="compound"/>
      <species id="sid_C00002" name="C00002" speciesType="compound"/>
      <species id="sid_C00001" name="C00001" speciesType="compound"/>
      <species id="sid_C02515" name="C02515" speciesType="compound"/>
      <species id="sid_CE5547" name="CE5547" speciesType="compound"/>
      <species id="sid_CE6259" name="CE6259" speciesType="compound"/>
      <species id="sid_CE4888" name="CE4888" speciesType="compound"/>
      <species id="sid_C01693" name="C01693" speciesType="compound"/>
      <species id="sid_C05338" name="C05338" speciesType="compound"/>
      <species id="sid_C05332" name="C05332" speciesType="compound"/>
      <species id="sid_56dihindlcrbxlt" name="56dihindlcrbxlt" speciesType="compound"/>
      <species id="sid_C00642" name="C00642" speciesType="compound"/>
      <species id="sid_C00097" name="C00097" speciesType="compound"/>
      <species id="sid_CE5544" name="CE5544" speciesType="compound"/>
      <species id="sid_CE5545" name="CE5545" speciesType="compound"/>
      <species id="sid_CE5546" name="CE5546" speciesType="compound"/>
      <species id="sid_C00079" name="C00079" speciesType="compound"/>
      <species id="sid_C00072" name="C00072" speciesType="compound"/>
      <species id="sid_C03765" name="C03765" speciesType="compound"/>
      <species id="sid_C05578" name="C05578" speciesType="compound"/>
      <species id="sid_C05579" name="C05579" speciesType="compound"/>
      <species id="sid_CE4890" name="CE4890" speciesType="compound"/>
      <species id="sid_C06199" name="C06199" speciesType="compound"/>
      <species id="sid_C05577" name="C05577" speciesType="compound"/>
      <species id="sid_C00084" name="C00084" speciesType="compound"/>
      <species id="sid_C00082" name="C00082" speciesType="compound"/>
      <species id="sid_C00080" name="C00080" speciesType="compound"/>
      <species id="sid_C01648" name="C01648" speciesType="compound"/>
      <species id="sid_CE5276" name="CE5276" speciesType="compound"/>
      <species id="sid_C02839" name="C02839" speciesType="compound"/>
      <species id="sid_C02442" name="C02442" speciesType="compound"/>
      <species id="sid_C00483" name="C00483" speciesType="compound"/>
      <species id="sid_CE2885" name="CE2885" speciesType="compound"/>
      <species id="sid_C00166" name="C00166" speciesType="compound"/>
      <species id="sid_C00167" name="C00167" speciesType="compound"/>
      <species id="sid_CE2880" name="CE2880" speciesType="compound"/>
      <species id="sid_CE2881" name="CE2881" speciesType="compound"/>
      <species id="sid_CE2882" name="CE2882" speciesType="compound"/>
      <species id="sid_CE2883" name="CE2883" speciesType="compound"/>
      <species id="sid_CE2888" name="CE2888" speciesType="compound"/>
      <species id="sid_C00582" name="C00582" speciesType="compound"/>
      <species id="sid_CE2884" name="CE2884" speciesType="compound"/>
      <species id="sid_C00067" name="C00067" speciesType="compound"/>
      <species id="sid_C01060" name="C01060" speciesType="compound"/>
      <species id="sid_C01061" name="C01061" speciesType="compound"/>
      <species id="sid_C05604" name="C05604" speciesType="compound"/>
      <species id="sid_C01382" name="C01382" speciesType="compound"/>
      <species id="sid_C00787" name="C00787" speciesType="compound"/>
      <species id="sid_CE1262" name="CE1262" speciesType="compound"/>
      <species id="sid_C05606" name="C05606" speciesType="compound"/>
      <species id="sid_C00272" name="C00272" speciesType="compound"/>
      <species id="sid_C05576" name="C05576" speciesType="compound"/>
      <species id="sid_C00005" name="C00005" speciesType="compound"/>
      <species id="sid_CE6317" name="CE6317" speciesType="compound"/>
      <species id="sid_C04185" name="C04185" speciesType="compound"/>
      <species id="sid_CE2886" name="CE2886" speciesType="compound"/>
      <species id="sid_C00355" name="C00355" speciesType="compound"/>
      <species id="sid_C07086" name="C07086" speciesType="compound"/>
      <species id="sid_C02465" name="C02465" speciesType="compound"/>
      <species id="sid_CE6369" name="CE6369" speciesType="compound"/>
      <species id="sid_C03161" name="C03161" speciesType="compound"/>
      <species id="sid_C01179" name="C01179" speciesType="compound"/>
      <species id="sid_C05598" name="C05598" speciesType="compound"/>
      <species id="sid_C00268" name="C00268" speciesType="compound"/>
      <species id="sid_C09642" name="C09642" speciesType="compound"/>
      <species id="sid_C05590" name="C05590" speciesType="compound"/>
      <species id="sid_C05596" name="C05596" speciesType="compound"/>
      <species id="sid_C05594" name="C05594" speciesType="compound"/>
      <species id="sid_C06350" name="C06350" speciesType="compound"/>
      <species id="sid_CE2868" name="CE2868" speciesType="compound"/>
      <species id="sid_CE2869" name="CE2869" speciesType="compound"/>
      <species id="sid_CE2866" name="CE2866" speciesType="compound"/>
      <species id="sid_C00122" name="C00122" speciesType="compound"/>
      <species id="sid_CE1261" name="CE1261" speciesType="compound"/>
      <species id="sid_C07453" name="C07453" speciesType="compound"/>
      <species id="sid_C00127" name="C00127" speciesType="compound"/>
      <species id="sid_CE5536" name="CE5536" speciesType="compound"/>
      <species id="sid_C01161" name="C01161" speciesType="compound"/>
      <species id="sid_CE5538" name="CE5538" speciesType="compound"/>
      <species id="sid_C05589" name="C05589" speciesType="compound"/>
      <species id="sid_C02218" name="C02218" speciesType="compound"/>
      <species id="sid_C05581" name="C05581" speciesType="compound"/>
      <species id="sid_C05580" name="C05580" speciesType="compound"/>
      <species id="sid_C05583" name="C05583" speciesType="compound"/>
      <species id="sid_C05582" name="C05582" speciesType="compound"/>
      <species id="sid_C05584" name="C05584" speciesType="compound"/>
      <species id="sid_C05587" name="C05587" speciesType="compound"/>
      <species id="sid_C00054" name="C00054" speciesType="compound"/>
      <species id="sid_CE2887" name="CE2887" speciesType="compound"/>
      <species id="sid_CE2879" name="CE2879" speciesType="compound"/>
      <species id="sid_C00051" name="C00051" speciesType="compound"/>
      <species id="sid_C00218" name="C00218" speciesType="compound"/>
      <species id="sid_C00053" name="C00053" speciesType="compound"/>
      <species id="sid_C00601" name="C00601" speciesType="compound"/>
      <species id="sid_CE2874" name="CE2874" speciesType="compound"/>
      <species id="sid_CE2877" name="CE2877" speciesType="compound"/>
      <species id="sid_CE2876" name="CE2876" speciesType="compound"/>
      <species id="sid_CE2871" name="CE2871" speciesType="compound"/>
      <species id="sid_CE2870" name="CE2870" speciesType="compound"/>
      <species id="sid_CE2873" name="CE2873" speciesType="compound"/>
      <species id="sid_CE2872" name="CE2872" speciesType="compound"/>
      <species id="sid_C00030" name="C00030" speciesType="compound"/>
      <species id="sid_C05588" name="C05588" speciesType="compound"/>
      <species id="sid_CE1562" name="CE1562" speciesType="compound"/>
      <species id="sid_C04043" name="C04043" speciesType="compound"/>
      <species id="sid_C00164" name="C00164" speciesType="compound"/>
      <species id="sid_CE2174" name="CE2174" speciesType="compound"/>
      <species id="sid_CN0008" name="CN0008" speciesType="compound"/>
      <species id="sid_CE2176" name="CE2176" speciesType="compound"/>
      <species id="sid_C03024" name="C03024" speciesType="compound"/>
      <species id="sid_CE2172" name="CE2172" speciesType="compound"/>
      <species id="sid_CE2173" name="CE2173" speciesType="compound"/>
    </listOfSpecies>
    <listOfReactions>
      <reaction id="R04880">
        <listOfReactants>
          <speciesReference id="sid_C05576"/>
          <speciesReference id="sid_C00003"/>
        </listOfReactants>
        <listOfProducts>
          <speciesReference id="sid_C05577"/>
          <speciesReference id="sid_C00004"/>
        </listOfProducts>
        <listOfModifiers>
          <modifierSpeciesReference id="sid_1_1_1_1"/>
        </listOfModifiers>
      </reaction>
      <reaction>
        <listOfReactants>
          <speciesReference id="sid_C05577"/>
          <speciesReference id="sid_C00080"/>
          <speciesReference id="sid_C00004"/>
        </listOfReactants>
        <listOfProducts>
          <speciesReference id="sid_C05576"/>
          <speciesReference id="sid_C00003"/>
        </listOfProducts>
        <listOfModifiers>
          <modifierSpeciesReference id="sid_1_1_1_1"/>
        </listOfModifiers>
      </reaction>
      <reaction id="RE3096">
        <listOfReactants>
          <speciesReference id="sid_C00027"/>
          <speciesReference id="sid_CE5276"/>
        </listOfReactants>
        <listOfProducts>
          <speciesReference id="sid_C00001"/>
          <speciesReference id="sid_C00080"/>
          <speciesReference id="sid_CE4888"/>
        </listOfProducts>
        <listOfModifiers>
          <modifierSpeciesReference id="sid_1_11_1_7"/>
        </listOfModifiers>
      </reaction>
      <reaction id="R00698">
        <listOfReactants>
          <speciesReference id="sid_C00079"/>
        </listOfReactants>
        <listOfProducts>
          <speciesReference id="sid_C02505"/>
        </listOfProducts>
        <listOfModifiers>
          <modifierSpeciesReference id="sid_1_11_1_7"/>
        </listOfModifiers>
      </reaction>
      <reaction id="RE3095">
        <listOfReactants>
          <speciesReference id="sid_C03758"/>
          <speciesReference id="sid_C00027"/>
        </listOfReactants>
        <listOfProducts>
          <speciesReference id="sid_C00001"/>
          <speciesReference id="sid_CE5276"/>
        </listOfProducts>
        <listOfModifiers>
          <modifierSpeciesReference id="sid_1_11_1_7"/>
        </listOfModifiers>
      </reaction>
      <reaction id="RE0941">
        <listOfReactants>
          <speciesReference id="sid_C00027"/>
          <speciesReference id="sid_C00080"/>
          <speciesReference id="sid_C00082"/>
          <speciesReference id="sid_C00708"/>
        </listOfReactants>
        <listOfProducts>
          <speciesReference id="sid_C00001"/>
          <speciesReference id="sid_C02515"/>
        </listOfProducts>
        <listOfModifiers>
          <modifierSpeciesReference id="sid_1_11_1_8"/>
        </listOfModifiers>
      </reaction>
      <reaction id="RE0942">
        <listOfReactants>
          <speciesReference id="sid_C00027"/>
          <speciesReference id="sid_C00080"/>
          <speciesReference id="sid_C00708"/>
          <speciesReference id="sid_C02515"/>
        </listOfReactants>
        <listOfProducts>
          <speciesReference id="sid_C00001"/>
          <speciesReference id="sid_C01060"/>
        </listOfProducts>
        <listOfModifiers>
          <modifierSpeciesReference id="sid_1_11_1_8"/>
        </listOfModifiers>
      </reaction>
      <reaction id="R03208">
        <listOfReactants>
          <speciesReference id="sid_C01060"/>
          <speciesReference id="sid_C00027"/>
        </listOfReactants>
        <listOfProducts>
          <speciesReference id="sid_C01829"/>
          <speciesReference id="sid_C02218"/>
          <speciesReference id="sid_C00001"/>
        </listOfProducts>
        <listOfModifiers>
          <modifierSpeciesReference id="sid_1_11_1_8"/>
        </listOfModifiers>
      </reaction>
      <reaction id="IDHPOXOXb">
        <listOfReactants>
          <speciesReference id="sid_C01382"/>
          <speciesReference id="sid_C00082"/>
        </listOfReactants>
        <listOfProducts>
          <speciesReference id="sid_C02515"/>
          <speciesReference id="sid_C00080"/>
          <speciesReference id="sid_C00708"/>
        </listOfProducts>
        <listOfModifiers>
          <modifierSpeciesReference id="sid_1_11_1_8"/>
        </listOfModifiers>
      </reaction>
      <reaction id="R03953">
        <listOfReactants>
          <speciesReference id="sid_C02515"/>
          <speciesReference id="sid_C01060"/>
          <speciesReference id="sid_C00027"/>
        </listOfReactants>
        <listOfProducts>
          <speciesReference id="sid_C02465"/>
          <speciesReference id="sid_C02218"/>
          <speciesReference id="sid_C00001"/>
        </listOfProducts>
        <listOfModifiers>
          <modifierSpeciesReference id="sid_1_11_1_8"/>
        </listOfModifiers>
      </reaction>
      <reaction id="IDHPOXOX2b">
        <listOfReactants>
          <speciesReference id="sid_C02515"/>
          <speciesReference id="sid_C01382"/>
        </listOfReactants>
        <listOfProducts>
          <speciesReference id="sid_C01060"/>
          <speciesReference id="sid_C00080"/>
          <speciesReference id="sid_C00708"/>
        </listOfProducts>
        <listOfModifiers>
          <modifierSpeciesReference id="sid_1_11_1_8"/>
        </listOfModifiers>
      </reaction>
      <reaction id="R03973">
        <listOfReactants>
          <speciesReference id="sid_C05590"/>
          <speciesReference id="sid_C01060"/>
        </listOfReactants>
        <listOfProducts>
          <speciesReference id="sid_C02515"/>
          <speciesReference id="sid_C01382"/>
        </listOfProducts>
        <listOfModifiers>
          <modifierSpeciesReference id="sid_1_11_1_8"/>
        </listOfModifiers>
      </reaction>
      <reaction id="R03539">
        <listOfReactants>
          <speciesReference id="sid_C05590"/>
          <speciesReference id="sid_C02515"/>
        </listOfReactants>
        <listOfProducts>
          <speciesReference id="sid_C01382"/>
          <speciesReference id="sid_C00082"/>
        </listOfProducts>
        <listOfModifiers>
          <modifierSpeciesReference id="sid_1_11_1_8"/>
        </listOfModifiers>
      </reaction>
      <reaction id="R01372">
        <listOfReactants>
          <speciesReference id="sid_C00166"/>
          <speciesReference id="sid_C00007"/>
        </listOfReactants>
        <listOfProducts>
          <speciesReference id="sid_C05852"/>
          <speciesReference id="sid_C00011"/>
        </listOfProducts>
        <listOfModifiers>
          <modifierSpeciesReference id="sid_1_13_11_27"/>
        </listOfModifiers>
      </reaction>
      <reaction id="R02521">
        <listOfReactants>
          <speciesReference id="sid_C01179"/>
          <speciesReference id="sid_C00007"/>
        </listOfReactants>
        <listOfProducts>
          <speciesReference id="sid_C00544"/>
          <speciesReference id="sid_C00011"/>
        </listOfProducts>
        <listOfModifiers>
          <modifierSpeciesReference id="sid_1_13_11_27"/>
        </listOfModifiers>
      </reaction>
      <reaction id="R02519">
        <listOfReactants>
          <speciesReference id="sid_C00544"/>
          <speciesReference id="sid_C00007"/>
        </listOfReactants>
        <listOfProducts>
          <speciesReference id="sid_C01036"/>
        </listOfProducts>
        <listOfModifiers>
          <modifierSpeciesReference id="sid_1_13_11_5"/>
        </listOfModifiers>
      </reaction>
      <reaction id="RE2781">
        <listOfReactants>
          <speciesReference id="sid_C00007"/>
          <speciesReference id="sid_C00483"/>
          <speciesReference id="sid_C03024"/>
        </listOfReactants>
        <listOfProducts>
          <speciesReference id="sid_C03758"/>
          <speciesReference id="sid_C00001"/>
          <speciesReference id="sid_C03161"/>
        </listOfProducts>
        <listOfModifiers>
          <modifierSpeciesReference id="sid_1_14_14_1"/>
        </listOfModifiers>
      </reaction>
      <reaction id="RE1465">
        <listOfReactants>
          <speciesReference id="sid_C00007"/>
          <speciesReference id="sid_C00079"/>
          <speciesReference id="sid_C00272"/>
        </listOfReactants>
        <listOfProducts>
          <speciesReference id="sid_C00001"/>
          <speciesReference id="sid_C00082"/>
          <speciesReference id="sid_C00268"/>
        </listOfProducts>
        <listOfModifiers>
          <modifierSpeciesReference id="sid_1_14_16_1"/>
        </listOfModifiers>
      </reaction>
      <reaction id="PHETHPTOX2">
        <listOfReactants>
          <speciesReference id="sid_C00007"/>
          <speciesReference id="sid_C00079"/>
          <speciesReference id="sid_C00272"/>
        </listOfReactants>
        <listOfProducts>
          <speciesReference id="sid_thbpt4acam"/>
          <speciesReference id="sid_C00082"/>
        </listOfProducts>
        <listOfModifiers>
          <modifierSpeciesReference id="sid_1_14_16_1"/>
        </listOfModifiers>
      </reaction>
      <reaction id="R01795">
        <listOfReactants>
          <speciesReference id="sid_C00272"/>
          <speciesReference id="sid_C00079"/>
          <speciesReference id="sid_C00007"/>
        </listOfReactants>
        <listOfProducts>
          <speciesReference id="sid_C00268"/>
          <speciesReference id="sid_C00082"/>
          <speciesReference id="sid_C00001"/>
        </listOfProducts>
        <listOfModifiers>
          <modifierSpeciesReference id="sid_1_14_16_1"/>
        </listOfModifiers>
      </reaction>
      <reaction id="RE3062">
        <listOfReactants>
          <speciesReference id="sid_C00007"/>
          <speciesReference id="sid_C00082"/>
          <speciesReference id="sid_C00272"/>
        </listOfReactants>
        <listOfProducts>
          <speciesReference id="sid_C00001"/>
          <speciesReference id="sid_C00355"/>
          <speciesReference id="sid_C00268"/>
        </listOfProducts>
        <listOfModifiers>
          <modifierSpeciesReference id="sid_1_14_16_2"/>
        </listOfModifiers>
      </reaction>
      <reaction id="TYR3MO2">
        <listOfReactants>
          <speciesReference id="sid_C00007"/>
          <speciesReference id="sid_C00272"/>
          <speciesReference id="sid_C00082"/>
        </listOfReactants>
        <listOfProducts>
          <speciesReference id="sid_C00355"/>
          <speciesReference id="sid_thbpt4acam"/>
        </listOfProducts>
        <listOfModifiers>
          <modifierSpeciesReference id="sid_1_14_16_2"/>
        </listOfModifiers>
      </reaction>
      <reaction id="R01815">
        <listOfReactants>
          <speciesReference id="sid_C00272"/>
          <speciesReference id="sid_C00082"/>
          <speciesReference id="sid_C00007"/>
        </listOfReactants>
        <listOfProducts>
          <speciesReference id="sid_C00355"/>
          <speciesReference id="sid_C00268"/>
          <speciesReference id="sid_C00001"/>
        </listOfProducts>
        <listOfModifiers>
          <modifierSpeciesReference id="sid_1_14_16_2"/>
        </listOfModifiers>
      </reaction>
      <reaction id="R02535">
        <listOfReactants>
          <speciesReference id="sid_C03758"/>
          <speciesReference id="sid_C00072"/>
          <speciesReference id="sid_C00007"/>
        </listOfReactants>
        <listOfProducts>
          <speciesReference id="sid_C00547"/>
          <speciesReference id="sid_C00425"/>
          <speciesReference id="sid_C00001"/>
        </listOfProducts>
        <listOfModifiers>
          <modifierSpeciesReference id="sid_1_14_17_1"/>
        </listOfModifiers>
      </reaction>
      <reaction id="RE3233">
        <listOfReactants>
          <speciesReference id="sid_C00007"/>
          <speciesReference id="sid_C06199"/>
        </listOfReactants>
        <listOfProducts>
          <speciesReference id="sid_C00001"/>
          <speciesReference id="sid_CE6316"/>
        </listOfProducts>
        <listOfModifiers>
          <modifierSpeciesReference id="sid_1_14_18_1"/>
        </listOfModifiers>
      </reaction>
      <reaction id="R00731">
        <listOfReactants>
          <speciesReference id="sid_C00082"/>
          <speciesReference id="sid_C00007"/>
        </listOfReactants>
        <listOfProducts>
          <speciesReference id="sid_C00355"/>
          <speciesReference id="sid_C00001"/>
        </listOfProducts>
        <listOfModifiers>
          <modifierSpeciesReference id="sid_1_14_18_1"/>
        </listOfModifiers>
      </reaction>
      <reaction id="TYRDOPO3">
        <listOfReactants>
          <speciesReference id="sid_C00355"/>
          <speciesReference id="sid_C00007"/>
        </listOfReactants>
        <listOfProducts>
          <speciesReference id="sid_C00822"/>
          <speciesReference id="sid_C00001"/>
        </listOfProducts>
        <listOfModifiers>
          <modifierSpeciesReference id="sid_1_14_18_1"/>
        </listOfModifiers>
      </reaction>
      <reaction id="R02078">
        <listOfReactants>
          <speciesReference id="sid_C00355"/>
          <speciesReference id="sid_C00082"/>
          <speciesReference id="sid_C00007"/>
        </listOfReactants>
        <listOfProducts>
          <speciesReference id="sid_C00822"/>
          <speciesReference id="sid_C00355"/>
          <speciesReference id="sid_C00001"/>
        </listOfProducts>
        <listOfModifiers>
          <modifierSpeciesReference id="sid_1_14_18_1"/>
        </listOfModifiers>
      </reaction>
      <reaction id="RE3201">
        <listOfReactants>
          <speciesReference id="sid_C00007"/>
          <speciesReference id="sid_C04185"/>
        </listOfReactants>
        <listOfProducts>
          <speciesReference id="sid_C00027"/>
          <speciesReference id="sid_CE1562"/>
        </listOfProducts>
        <listOfModifiers>
          <modifierSpeciesReference id="sid_1_14_18_1_1_1_3__"/>
        </listOfModifiers>
      </reaction>
      <reaction id="R04884">
        <listOfReactants>
          <speciesReference id="sid_C05578"/>
          <speciesReference id="sid_C00007"/>
        </listOfReactants>
        <listOfProducts>
          <speciesReference id="sid_C05579"/>
          <speciesReference id="sid_C00001"/>
        </listOfProducts>
        <listOfModifiers>
          <modifierSpeciesReference id="sid_1_14_18_1_1_1_3__"/>
        </listOfModifiers>
      </reaction>
      <reaction id="R02383">
        <listOfReactants>
          <speciesReference id="sid_C00483"/>
          <speciesReference id="sid_C00007"/>
          <speciesReference id="sid_C00004"/>
          <speciesReference id="sid_C00080"/>
        </listOfReactants>
        <listOfProducts>
          <speciesReference id="sid_C03758"/>
          <speciesReference id="sid_C00003"/>
          <speciesReference id="sid_C00001"/>
        </listOfProducts>
        <listOfModifiers>
          <modifierSpeciesReference id="sid_1_14_18_1_1_14_13__"/>
        </listOfModifiers>
      </reaction>
      <reaction id="FALDH">
        <listOfReactants>
          <speciesReference id="sid_C00067"/>
          <speciesReference id="sid_C00051"/>
          <speciesReference id="sid_C00003"/>
        </listOfReactants>
        <listOfProducts>
          <speciesReference id="sid_C01031"/>
          <speciesReference id="sid_C00080"/>
          <speciesReference id="sid_C00004"/>
        </listOfProducts>
        <listOfModifiers>
          <modifierSpeciesReference id="sid_1_2_1_1"/>
        </listOfModifiers>
      </reaction>
      <reaction id="RE1877">
        <listOfReactants>
          <speciesReference id="sid_C00001"/>
          <speciesReference id="sid_C00003"/>
          <speciesReference id="sid_C05583"/>
        </listOfReactants>
        <listOfProducts>
          <speciesReference id="sid_C00004"/>
          <speciesReference id="sid_C00080"/>
          <speciesReference id="sid_C05584"/>
        </listOfProducts>
        <listOfModifiers>
          <modifierSpeciesReference id="sid_1_2_1_3"/>
        </listOfModifiers>
      </reaction>
      <reaction id="R02536">
        <listOfReactants>
          <speciesReference id="sid_C00601"/>
          <speciesReference id="sid_C00003"/>
          <speciesReference id="sid_C00001"/>
        </listOfReactants>
        <listOfProducts>
          <speciesReference id="sid_C07086"/>
          <speciesReference id="sid_C00004"/>
          <speciesReference id="sid_C00080"/>
        </listOfProducts>
        <listOfModifiers>
          <modifierSpeciesReference id="sid_1_2_1_39_1_2_1_5"/>
        </listOfModifiers>
      </reaction>
      <reaction id="R02537">
        <listOfReactants>
          <speciesReference id="sid_C00601"/>
          <speciesReference id="sid_C00006"/>
          <speciesReference id="sid_C00001"/>
        </listOfReactants>
        <listOfProducts>
          <speciesReference id="sid_C07086"/>
          <speciesReference id="sid_C00005"/>
        </listOfProducts>
        <listOfModifiers>
          <modifierSpeciesReference id="sid_1_2_1_5"/>
        </listOfModifiers>
      </reaction>
      <reaction id="R02697">
        <listOfReactants>
          <speciesReference id="sid_C03765"/>
          <speciesReference id="sid_C00006"/>
          <speciesReference id="sid_C00001"/>
        </listOfReactants>
        <listOfProducts>
          <speciesReference id="sid_C00642"/>
          <speciesReference id="sid_C00005"/>
          <speciesReference id="sid_C00080"/>
        </listOfProducts>
        <listOfModifiers>
          <modifierSpeciesReference id="sid_1_2_1_5"/>
        </listOfModifiers>
      </reaction>
      <reaction id="R03302">
        <listOfReactants>
          <speciesReference id="sid_C04043"/>
          <speciesReference id="sid_C00006"/>
          <speciesReference id="sid_C00001"/>
        </listOfReactants>
        <listOfProducts>
          <speciesReference id="sid_C01161"/>
          <speciesReference id="sid_C00005"/>
          <speciesReference id="sid_C00080"/>
        </listOfProducts>
        <listOfModifiers>
          <modifierSpeciesReference id="sid_1_2_1_5"/>
        </listOfModifiers>
      </reaction>
      <reaction id="R04882">
        <listOfReactants>
          <speciesReference id="sid_C05577"/>
          <speciesReference id="sid_C00003"/>
          <speciesReference id="sid_C00001"/>
        </listOfReactants>
        <listOfProducts>
          <speciesReference id="sid_C05580"/>
          <speciesReference id="sid_C00004"/>
          <speciesReference id="sid_C00080"/>
        </listOfProducts>
        <listOfModifiers>
          <modifierSpeciesReference id="sid_1_2_1_5"/>
        </listOfModifiers>
      </reaction>
      <reaction id="R04883">
        <listOfReactants>
          <speciesReference id="sid_C05577"/>
          <speciesReference id="sid_C00006"/>
          <speciesReference id="sid_C00001"/>
        </listOfReactants>
        <listOfProducts>
          <speciesReference id="sid_C05580"/>
          <speciesReference id="sid_C00005"/>
          <speciesReference id="sid_C00080"/>
        </listOfProducts>
        <listOfModifiers>
          <modifierSpeciesReference id="sid_1_2_1_5"/>
        </listOfModifiers>
      </reaction>
      <reaction id="R04888">
        <listOfReactants>
          <speciesReference id="sid_C05581"/>
          <speciesReference id="sid_C00003"/>
          <speciesReference id="sid_C00001"/>
        </listOfReactants>
        <listOfProducts>
          <speciesReference id="sid_C05582"/>
          <speciesReference id="sid_C00004"/>
          <speciesReference id="sid_C00080"/>
        </listOfProducts>
        <listOfModifiers>
          <modifierSpeciesReference id="sid_1_2_1_5"/>
        </listOfModifiers>
      </reaction>
      <reaction id="R04889">
        <listOfReactants>
          <speciesReference id="sid_C05581"/>
          <speciesReference id="sid_C00006"/>
          <speciesReference id="sid_C00001"/>
        </listOfReactants>
        <listOfProducts>
          <speciesReference id="sid_C05582"/>
          <speciesReference id="sid_C00005"/>
          <speciesReference id="sid_C00080"/>
        </listOfProducts>
        <listOfModifiers>
          <modifierSpeciesReference id="sid_1_2_1_5"/>
        </listOfModifiers>
      </reaction>
      <reaction id="R04891">
        <listOfReactants>
          <speciesReference id="sid_C05583"/>
          <speciesReference id="sid_C00003"/>
          <speciesReference id="sid_C00001"/>
        </listOfReactants>
        <listOfProducts>
          <speciesReference id="sid_C05584"/>
          <speciesReference id="sid_C00004"/>
          <speciesReference id="sid_C00080"/>
        </listOfProducts>
        <listOfModifiers>
          <modifierSpeciesReference id="sid_1_2_1_5"/>
        </listOfModifiers>
      </reaction>
      <reaction id="R04892">
        <listOfReactants>
          <speciesReference id="sid_C05583"/>
          <speciesReference id="sid_C00006"/>
          <speciesReference id="sid_C00001"/>
        </listOfReactants>
        <listOfProducts>
          <speciesReference id="sid_C05584"/>
          <speciesReference id="sid_C00005"/>
          <speciesReference id="sid_C00080"/>
        </listOfProducts>
        <listOfModifiers>
          <modifierSpeciesReference id="sid_1_2_1_5"/>
        </listOfModifiers>
      </reaction>
      <reaction id="R03300">
        <listOfReactants>
          <speciesReference id="sid_C04043"/>
          <speciesReference id="sid_C00003"/>
          <speciesReference id="sid_C00001"/>
        </listOfReactants>
        <listOfProducts>
          <speciesReference id="sid_C01161"/>
          <speciesReference id="sid_C00004"/>
          <speciesReference id="sid_C00080"/>
        </listOfProducts>
        <listOfModifiers>
          <modifierSpeciesReference id="sid_1_2_1_5_1_2_1_29"/>
        </listOfModifiers>
      </reaction>
      <reaction id="R02695">
        <listOfReactants>
          <speciesReference id="sid_C03765"/>
          <speciesReference id="sid_C00003"/>
          <speciesReference id="sid_C00001"/>
        </listOfReactants>
        <listOfProducts>
          <speciesReference id="sid_C00642"/>
          <speciesReference id="sid_C00004"/>
          <speciesReference id="sid_C00080"/>
        </listOfProducts>
        <listOfModifiers>
          <modifierSpeciesReference id="sid_1_2_1_5_1_2_1_53_1_2_1_29"/>
        </listOfModifiers>
      </reaction>
      <reaction id="RE0026">
        <listOfReactants>
          <speciesReference id="sid_C00007"/>
          <speciesReference id="sid_C00082"/>
          <speciesReference id="sid_C00355"/>
        </listOfReactants>
        <listOfProducts>
          <speciesReference id="sid_C00001"/>
          <speciesReference id="sid_C00355"/>
          <speciesReference id="sid_C00822"/>
        </listOfProducts>
        <listOfModifiers>
          <modifierSpeciesReference id="sid_1_3_3_6_1_1_1_35_3_1_2_2_4_2_1_17_2_3_1_16_2_3_1_154_1_14_18_1_6_2_1___5_1_99_4"/>
        </listOfModifiers>
      </reaction>
      <reaction id="R00689">
        <listOfReactants>
          <speciesReference id="sid_C00079"/>
          <speciesReference id="sid_C00001"/>
          <speciesReference id="sid_C00007"/>
        </listOfReactants>
        <listOfProducts>
          <speciesReference id="sid_C00166"/>
          <speciesReference id="sid_C00014"/>
          <speciesReference id="sid_C00027"/>
        </listOfProducts>
        <listOfModifiers>
          <modifierSpeciesReference id="sid_1_4_3_2"/>
        </listOfModifiers>
      </reaction>
      <reaction id="R00729">
        <listOfReactants>
          <speciesReference id="sid_C00082"/>
          <speciesReference id="sid_C00001"/>
          <speciesReference id="sid_C00007"/>
        </listOfReactants>
        <listOfProducts>
          <speciesReference id="sid_C01179"/>
          <speciesReference id="sid_C00014"/>
          <speciesReference id="sid_C00027"/>
        </listOfProducts>
        <listOfModifiers>
          <modifierSpeciesReference id="sid_1_4_3_2"/>
        </listOfModifiers>
      </reaction>
      <reaction>
        <listOfReactants>
          <speciesReference id="sid_C00001"/>
          <speciesReference id="sid_C00547"/>
          <speciesReference id="sid_C00007"/>
        </listOfReactants>
        <listOfProducts>
          <speciesReference id="sid_C05577"/>
          <speciesReference id="sid_C00027"/>
          <speciesReference id="sid_C01342"/>
        </listOfProducts>
        <listOfModifiers>
          <modifierSpeciesReference id="sid_1_4_3_4"/>
        </listOfModifiers>
      </reaction>
      <reaction id="MAOLNOR">
        <listOfReactants>
          <speciesReference id="sid_C00001"/>
          <speciesReference id="sid_C05589"/>
          <speciesReference id="sid_C00007"/>
        </listOfReactants>
        <listOfProducts>
          <speciesReference id="sid_C05583"/>
          <speciesReference id="sid_C00027"/>
          <speciesReference id="sid_C01342"/>
        </listOfProducts>
        <listOfModifiers>
          <modifierSpeciesReference id="sid_1_4_3_4"/>
        </listOfModifiers>
      </reaction>
      <reaction id="R02532">
        <listOfReactants>
          <speciesReference id="sid_C00547"/>
          <speciesReference id="sid_C00001"/>
          <speciesReference id="sid_C00007"/>
        </listOfReactants>
        <listOfProducts>
          <speciesReference id="sid_C05577"/>
          <speciesReference id="sid_C00014"/>
          <speciesReference id="sid_C00027"/>
        </listOfProducts>
        <listOfModifiers>
          <modifierSpeciesReference id="sid_1_4_3_4"/>
        </listOfModifiers>
      </reaction>
      <reaction id="R02919">
        <listOfReactants>
          <speciesReference id="sid_C00788"/>
          <speciesReference id="sid_C00001"/>
          <speciesReference id="sid_C00007"/>
        </listOfReactants>
        <listOfProducts>
          <speciesReference id="sid_C05577"/>
          <speciesReference id="sid_C00218"/>
          <speciesReference id="sid_C00027"/>
        </listOfProducts>
        <listOfModifiers>
          <modifierSpeciesReference id="sid_1_4_3_4"/>
        </listOfModifiers>
      </reaction>
      <reaction id="R04890">
        <listOfReactants>
          <speciesReference id="sid_C05587"/>
          <speciesReference id="sid_C00001"/>
          <speciesReference id="sid_C00007"/>
        </listOfReactants>
        <listOfProducts>
          <speciesReference id="sid_C05581"/>
          <speciesReference id="sid_C00027"/>
          <speciesReference id="sid_C00014"/>
        </listOfProducts>
        <listOfModifiers>
          <modifierSpeciesReference id="sid_1_4_3_4"/>
        </listOfModifiers>
      </reaction>
      <reaction>
        <listOfReactants>
          <speciesReference id="sid_C05587"/>
          <speciesReference id="sid_C00001"/>
          <speciesReference id="sid_C00007"/>
        </listOfReactants>
        <listOfProducts>
          <speciesReference id="sid_C05581"/>
          <speciesReference id="sid_C00027"/>
          <speciesReference id="sid_C01342"/>
        </listOfProducts>
        <listOfModifiers>
          <modifierSpeciesReference id="sid_1_4_3_4"/>
        </listOfModifiers>
      </reaction>
      <reaction id="R04894">
        <listOfReactants>
          <speciesReference id="sid_C05588"/>
          <speciesReference id="sid_C00001"/>
          <speciesReference id="sid_C00007"/>
        </listOfReactants>
        <listOfProducts>
          <speciesReference id="sid_C05583"/>
          <speciesReference id="sid_C00027"/>
          <speciesReference id="sid_C00218"/>
        </listOfProducts>
        <listOfModifiers>
          <modifierSpeciesReference id="sid_1_4_3_4"/>
        </listOfModifiers>
      </reaction>
      <reaction id="R04893">
        <listOfReactants>
          <speciesReference id="sid_C05589"/>
          <speciesReference id="sid_C00001"/>
          <speciesReference id="sid_C00007"/>
        </listOfReactants>
        <listOfProducts>
          <speciesReference id="sid_C05583"/>
          <speciesReference id="sid_C00014"/>
          <speciesReference id="sid_C00027"/>
        </listOfProducts>
        <listOfModifiers>
          <modifierSpeciesReference id="sid_1_4_3_4"/>
        </listOfModifiers>
      </reaction>
      <reaction id="R02382">
        <listOfReactants>
          <speciesReference id="sid_C00483"/>
          <speciesReference id="sid_C00001"/>
          <speciesReference id="sid_C00007"/>
        </listOfReactants>
        <listOfProducts>
          <speciesReference id="sid_C03765"/>
          <speciesReference id="sid_C00014"/>
          <speciesReference id="sid_C00027"/>
        </listOfProducts>
        <listOfModifiers>
          <modifierSpeciesReference id="sid_1_4_3_4_1_4_3_6_1_4_99_4"/>
        </listOfModifiers>
      </reaction>
      <reaction id="R04300">
        <listOfReactants>
          <speciesReference id="sid_C03758"/>
          <speciesReference id="sid_C00001"/>
          <speciesReference id="sid_C00007"/>
        </listOfReactants>
        <listOfProducts>
          <speciesReference id="sid_C04043"/>
          <speciesReference id="sid_C00014"/>
          <speciesReference id="sid_C00027"/>
        </listOfProducts>
        <listOfModifiers>
          <modifierSpeciesReference id="sid_1_4_3_4_1_4_3_6_1_4_99_4"/>
        </listOfModifiers>
      </reaction>
      <reaction id="R02613">
        <listOfReactants>
          <speciesReference id="sid_C05332"/>
          <speciesReference id="sid_C00007"/>
          <speciesReference id="sid_C00001"/>
        </listOfReactants>
        <listOfProducts>
          <speciesReference id="sid_C00601"/>
          <speciesReference id="sid_C00014"/>
          <speciesReference id="sid_C00027"/>
        </listOfProducts>
        <listOfModifiers>
          <modifierSpeciesReference id="sid_1_4_3_6_1_4_3_4"/>
        </listOfModifiers>
      </reaction>
      <reaction id="RE0909">
        <listOfReactants>
          <speciesReference id="sid_C00051"/>
          <speciesReference id="sid_C01829"/>
        </listOfReactants>
        <listOfProducts>
          <speciesReference id="sid_C00080"/>
          <speciesReference id="sid_C00708"/>
          <speciesReference id="sid_C00127"/>
          <speciesReference id="sid_C02465"/>
        </listOfProducts>
        <listOfModifiers>
          <modifierSpeciesReference id="sid_1_97_1_10"/>
        </listOfModifiers>
      </reaction>
      <reaction id="RE0907">
        <listOfReactants>
          <speciesReference id="sid_C00051"/>
          <speciesReference id="sid_C02465"/>
        </listOfReactants>
        <listOfProducts>
          <speciesReference id="sid_C00080"/>
          <speciesReference id="sid_C00708"/>
          <speciesReference id="sid_C00127"/>
          <speciesReference id="sid_CE2866"/>
        </listOfProducts>
        <listOfModifiers>
          <modifierSpeciesReference id="sid_1_97_1_10"/>
        </listOfModifiers>
      </reaction>
      <reaction id="RE2621">
        <listOfReactants>
          <speciesReference id="sid_C00051"/>
          <speciesReference id="sid_C02465"/>
        </listOfReactants>
        <listOfProducts>
          <speciesReference id="sid_C00080"/>
          <speciesReference id="sid_C00708"/>
          <speciesReference id="sid_C00127"/>
          <speciesReference id="sid_CE6369"/>
        </listOfProducts>
        <listOfModifiers>
          <modifierSpeciesReference id="sid_1_97_1_10"/>
        </listOfModifiers>
      </reaction>
      <reaction id="RE2620">
        <listOfReactants>
          <speciesReference id="sid_C00051"/>
          <speciesReference id="sid_CE2754"/>
        </listOfReactants>
        <listOfProducts>
          <speciesReference id="sid_C00080"/>
          <speciesReference id="sid_C00708"/>
          <speciesReference id="sid_C00127"/>
          <speciesReference id="sid_CE2866"/>
        </listOfProducts>
        <listOfModifiers>
          <modifierSpeciesReference id="sid_1_97_1_10"/>
        </listOfModifiers>
      </reaction>
      <reaction id="RE0914">
        <listOfReactants>
          <speciesReference id="sid_C00051"/>
          <speciesReference id="sid_CE2754"/>
        </listOfReactants>
        <listOfProducts>
          <speciesReference id="sid_C00080"/>
          <speciesReference id="sid_C00708"/>
          <speciesReference id="sid_C00127"/>
          <speciesReference id="sid_CE2872"/>
        </listOfProducts>
        <listOfModifiers>
          <modifierSpeciesReference id="sid_1_97_1_10"/>
        </listOfModifiers>
      </reaction>
      <reaction id="RE0917">
        <listOfReactants>
          <speciesReference id="sid_C00051"/>
          <speciesReference id="sid_CE2872"/>
        </listOfReactants>
        <listOfProducts>
          <speciesReference id="sid_C00080"/>
          <speciesReference id="sid_C00708"/>
          <speciesReference id="sid_C00127"/>
          <speciesReference id="sid_CE2874"/>
        </listOfProducts>
        <listOfModifiers>
          <modifierSpeciesReference id="sid_1_97_1_10"/>
        </listOfModifiers>
      </reaction>
      <reaction id="R03734">
        <listOfReactants>
          <speciesReference id="sid_C01829"/>
          <speciesReference id="sid_C00030"/>
        </listOfReactants>
        <listOfProducts>
          <speciesReference id="sid_CE2754"/>
          <speciesReference id="sid_C00708"/>
          <speciesReference id="sid_C00028"/>
          <speciesReference id="sid_C00080"/>
        </listOfProducts>
        <listOfModifiers>
          <modifierSpeciesReference id="sid_1_97_1_10"/>
        </listOfModifiers>
      </reaction>
      <reaction id="MFN1027">
        <listOfReactants>
          <speciesReference id="sid_C00028"/>
          <speciesReference id="sid_C00030"/>
          <speciesReference id="sid_C00708"/>
          <speciesReference id="sid_C01829"/>
          <speciesReference id="sid_C07639"/>
        </listOfReactants>
        <listOfModifiers>
          <modifierSpeciesReference id="sid_1_97_1_11"/>
        </listOfModifiers>
      </reaction>
      <reaction id="RE2384">
        <listOfReactants>
          <speciesReference id="sid_C00019"/>
          <speciesReference id="sid_C09642"/>
        </listOfReactants>
        <listOfProducts>
          <speciesReference id="sid_C00021"/>
          <speciesReference id="sid_C00080"/>
          <speciesReference id="sid_CE2196"/>
        </listOfProducts>
        <listOfModifiers>
          <modifierSpeciesReference id="sid_2_1_1__"/>
        </listOfModifiers>
      </reaction>
      <reaction id="R03943">
        <listOfReactants>
          <speciesReference id="sid_C02442"/>
        </listOfReactants>
        <listOfProducts>
          <speciesReference id="sid_C06199"/>
        </listOfProducts>
        <listOfModifiers>
          <modifierSpeciesReference id="sid_2_1_1__"/>
        </listOfModifiers>
      </reaction>
      <reaction id="R02533">
        <listOfReactants>
          <speciesReference id="sid_C00019"/>
          <speciesReference id="sid_C00547"/>
        </listOfReactants>
        <listOfProducts>
          <speciesReference id="sid_C00021"/>
          <speciesReference id="sid_C00788"/>
        </listOfProducts>
        <listOfModifiers>
          <modifierSpeciesReference id="sid_2_1_1_28"/>
        </listOfModifiers>
      </reaction>
      <reaction id="RE2124">
        <listOfReactants>
          <speciesReference id="sid_C00019"/>
          <speciesReference id="sid_C00483"/>
        </listOfReactants>
        <listOfProducts>
          <speciesReference id="sid_C00021"/>
          <speciesReference id="sid_C00080"/>
          <speciesReference id="sid_C02442"/>
        </listOfProducts>
        <listOfModifiers>
          <modifierSpeciesReference id="sid_2_1_1_49_2_1_1_6"/>
        </listOfModifiers>
      </reaction>
      <reaction id="RE2122">
        <listOfReactants>
          <speciesReference id="sid_C00019"/>
          <speciesReference id="sid_C00355"/>
        </listOfReactants>
        <listOfProducts>
          <speciesReference id="sid_C00021"/>
          <speciesReference id="sid_C00080"/>
          <speciesReference id="sid_CE2176"/>
        </listOfProducts>
        <listOfModifiers>
          <modifierSpeciesReference id="sid_2_1_1_6"/>
        </listOfModifiers>
      </reaction>
      <reaction id="R02534">
        <listOfReactants>
          <speciesReference id="sid_C00019"/>
          <speciesReference id="sid_C00547"/>
        </listOfReactants>
        <listOfProducts>
          <speciesReference id="sid_C00021"/>
          <speciesReference id="sid_C05589"/>
        </listOfProducts>
        <listOfModifiers>
          <modifierSpeciesReference id="sid_2_1_1_6"/>
        </listOfModifiers>
      </reaction>
      <reaction id="R02920">
        <listOfReactants>
          <speciesReference id="sid_C00019"/>
          <speciesReference id="sid_C00788"/>
        </listOfReactants>
        <listOfProducts>
          <speciesReference id="sid_C00021"/>
          <speciesReference id="sid_C05588"/>
        </listOfProducts>
        <listOfModifiers>
          <modifierSpeciesReference id="sid_2_1_1_6"/>
        </listOfModifiers>
      </reaction>
      <reaction id="R03304">
        <listOfReactants>
          <speciesReference id="sid_C00019"/>
          <speciesReference id="sid_C01161"/>
        </listOfReactants>
        <listOfProducts>
          <speciesReference id="sid_C00021"/>
          <speciesReference id="sid_C05582"/>
        </listOfProducts>
        <listOfModifiers>
          <modifierSpeciesReference id="sid_2_1_1_6"/>
        </listOfModifiers>
      </reaction>
      <reaction id="R04301">
        <listOfReactants>
          <speciesReference id="sid_C00019"/>
          <speciesReference id="sid_C03758"/>
        </listOfReactants>
        <listOfProducts>
          <speciesReference id="sid_C00021"/>
          <speciesReference id="sid_C05587"/>
        </listOfProducts>
        <listOfModifiers>
          <modifierSpeciesReference id="sid_2_1_1_6"/>
        </listOfModifiers>
      </reaction>
      <reaction id="R04881">
        <listOfReactants>
          <speciesReference id="sid_C00019"/>
          <speciesReference id="sid_C05576"/>
        </listOfReactants>
        <listOfProducts>
          <speciesReference id="sid_C00021"/>
          <speciesReference id="sid_C05594"/>
        </listOfProducts>
        <listOfModifiers>
          <modifierSpeciesReference id="sid_2_1_1_6"/>
        </listOfModifiers>
      </reaction>
      <reaction id="R04887">
        <listOfReactants>
          <speciesReference id="sid_C00019"/>
          <speciesReference id="sid_C05580"/>
        </listOfReactants>
        <listOfProducts>
          <speciesReference id="sid_C00021"/>
          <speciesReference id="sid_C05584"/>
        </listOfProducts>
        <listOfModifiers>
          <modifierSpeciesReference id="sid_2_1_1_6"/>
        </listOfModifiers>
      </reaction>
      <reaction id="RE1922">
        <listOfReactants>
          <speciesReference id="sid_C00019"/>
          <speciesReference id="sid_C09642"/>
        </listOfReactants>
        <listOfProducts>
          <speciesReference id="sid_C00021"/>
          <speciesReference id="sid_C00080"/>
          <speciesReference id="sid_C09640"/>
        </listOfProducts>
        <listOfModifiers>
          <modifierSpeciesReference id="sid_2_1_1_6"/>
        </listOfModifiers>
      </reaction>
      <reaction id="RE1923">
        <listOfReactants>
          <speciesReference id="sid_C00019"/>
          <speciesReference id="sid_C09642"/>
        </listOfReactants>
        <listOfProducts>
          <speciesReference id="sid_C00021"/>
          <speciesReference id="sid_C00080"/>
          <speciesReference id="sid_CE4890"/>
        </listOfProducts>
        <listOfModifiers>
          <modifierSpeciesReference id="sid_2_1_1_6"/>
        </listOfModifiers>
      </reaction>
      <reaction id="RE1920">
        <listOfReactants>
          <speciesReference id="sid_C00019"/>
          <speciesReference id="sid_CE5626"/>
        </listOfReactants>
        <listOfProducts>
          <speciesReference id="sid_C00021"/>
          <speciesReference id="sid_C00080"/>
          <speciesReference id="sid_CE5627"/>
        </listOfProducts>
        <listOfModifiers>
          <modifierSpeciesReference id="sid_2_1_1_6"/>
        </listOfModifiers>
      </reaction>
      <reaction id="RE1924">
        <listOfReactants>
          <speciesReference id="sid_C03758"/>
          <speciesReference id="sid_C00019"/>
        </listOfReactants>
        <listOfProducts>
          <speciesReference id="sid_C00021"/>
          <speciesReference id="sid_C00080"/>
          <speciesReference id="sid_C07453"/>
        </listOfProducts>
        <listOfModifiers>
          <modifierSpeciesReference id="sid_2_1_1_6"/>
        </listOfModifiers>
      </reaction>
      <reaction id="R05841">
        <listOfReactants>
          <speciesReference id="sid_C00582"/>
        </listOfReactants>
        <listOfProducts>
          <speciesReference id="sid_C05598"/>
        </listOfProducts>
        <listOfModifiers>
          <modifierSpeciesReference id="sid_2_3_1__"/>
        </listOfModifiers>
      </reaction>
      <reaction id="R04777">
        <listOfReactants>
          <speciesReference id="sid_C05338"/>
        </listOfReactants>
        <listOfProducts>
          <speciesReference id="sid_C05596"/>
        </listOfProducts>
        <listOfModifiers>
          <modifierSpeciesReference id="sid_2_3_1__"/>
        </listOfModifiers>
      </reaction>
      <reaction id="RE0920">
        <listOfReactants>
          <speciesReference id="sid_C00167"/>
          <speciesReference id="sid_C01829"/>
        </listOfReactants>
        <listOfProducts>
          <speciesReference id="sid_C00080"/>
          <speciesReference id="sid_C00015"/>
          <speciesReference id="sid_CE2877"/>
        </listOfProducts>
        <listOfModifiers>
          <modifierSpeciesReference id="sid_2_4_1_17"/>
        </listOfModifiers>
      </reaction>
      <reaction id="RE0922">
        <listOfReactants>
          <speciesReference id="sid_C00167"/>
          <speciesReference id="sid_C02465"/>
        </listOfReactants>
        <listOfProducts>
          <speciesReference id="sid_C00080"/>
          <speciesReference id="sid_C00015"/>
          <speciesReference id="sid_CE2879"/>
        </listOfProducts>
        <listOfModifiers>
          <modifierSpeciesReference id="sid_2_4_1_17"/>
        </listOfModifiers>
      </reaction>
      <reaction id="RE0921">
        <listOfReactants>
          <speciesReference id="sid_C00167"/>
          <speciesReference id="sid_CE2754"/>
        </listOfReactants>
        <listOfProducts>
          <speciesReference id="sid_C00080"/>
          <speciesReference id="sid_C00015"/>
          <speciesReference id="sid_CE2878"/>
        </listOfProducts>
        <listOfModifiers>
          <modifierSpeciesReference id="sid_2_4_1_17"/>
        </listOfModifiers>
      </reaction>
      <reaction id="RE0923">
        <listOfReactants>
          <speciesReference id="sid_C00167"/>
          <speciesReference id="sid_CE2866"/>
        </listOfReactants>
        <listOfProducts>
          <speciesReference id="sid_C00080"/>
          <speciesReference id="sid_C00015"/>
          <speciesReference id="sid_CE2880"/>
        </listOfProducts>
        <listOfModifiers>
          <modifierSpeciesReference id="sid_2_4_1_17"/>
        </listOfModifiers>
      </reaction>
      <reaction id="RE0919">
        <listOfReactants>
          <speciesReference id="sid_C00167"/>
          <speciesReference id="sid_CE2872"/>
        </listOfReactants>
        <listOfProducts>
          <speciesReference id="sid_C00080"/>
          <speciesReference id="sid_C00015"/>
          <speciesReference id="sid_CE2876"/>
        </listOfProducts>
        <listOfModifiers>
          <modifierSpeciesReference id="sid_2_4_1_17"/>
        </listOfModifiers>
      </reaction>
      <reaction id="RE0924">
        <listOfReactants>
          <speciesReference id="sid_C00167"/>
          <speciesReference id="sid_CE2881"/>
        </listOfReactants>
        <listOfProducts>
          <speciesReference id="sid_C00080"/>
          <speciesReference id="sid_C00015"/>
          <speciesReference id="sid_CE2885"/>
        </listOfProducts>
        <listOfModifiers>
          <modifierSpeciesReference id="sid_2_4_1_17"/>
        </listOfModifiers>
      </reaction>
      <reaction id="RE0925">
        <listOfReactants>
          <speciesReference id="sid_C00167"/>
          <speciesReference id="sid_CE2882"/>
        </listOfReactants>
        <listOfProducts>
          <speciesReference id="sid_C00080"/>
          <speciesReference id="sid_C00015"/>
          <speciesReference id="sid_CE2886"/>
        </listOfProducts>
        <listOfModifiers>
          <modifierSpeciesReference id="sid_2_4_1_17"/>
        </listOfModifiers>
      </reaction>
      <reaction id="RE0927">
        <listOfReactants>
          <speciesReference id="sid_C00167"/>
          <speciesReference id="sid_CE2883"/>
        </listOfReactants>
        <listOfProducts>
          <speciesReference id="sid_C00080"/>
          <speciesReference id="sid_C00015"/>
          <speciesReference id="sid_CE2887"/>
        </listOfProducts>
        <listOfModifiers>
          <modifierSpeciesReference id="sid_2_4_1_17"/>
        </listOfModifiers>
      </reaction>
      <reaction id="RE0928">
        <listOfReactants>
          <speciesReference id="sid_C00167"/>
          <speciesReference id="sid_CE2884"/>
        </listOfReactants>
        <listOfProducts>
          <speciesReference id="sid_C00080"/>
          <speciesReference id="sid_C00015"/>
          <speciesReference id="sid_CE2888"/>
        </listOfProducts>
        <listOfModifiers>
          <modifierSpeciesReference id="sid_2_4_1_17"/>
        </listOfModifiers>
      </reaction>
      <reaction id="RE1916">
        <listOfReactants>
          <speciesReference id="sid_C00051"/>
          <speciesReference id="sid_C00822"/>
        </listOfReactants>
        <listOfProducts>
          <speciesReference id="sid_CE5026"/>
        </listOfProducts>
        <listOfModifiers>
          <modifierSpeciesReference id="sid_2_5_1_18"/>
        </listOfModifiers>
      </reaction>
      <reaction id="RE2524">
        <listOfReactants>
          <speciesReference id="sid_C00051"/>
          <speciesReference id="sid_C01693"/>
        </listOfReactants>
        <listOfProducts>
          <speciesReference id="sid_CE5544"/>
        </listOfProducts>
        <listOfModifiers>
          <modifierSpeciesReference id="sid_2_5_1_18"/>
        </listOfModifiers>
      </reaction>
      <reaction id="RE2525">
        <listOfReactants>
          <speciesReference id="sid_C00051"/>
          <speciesReference id="sid_CE4888"/>
        </listOfReactants>
        <listOfProducts>
          <speciesReference id="sid_CE5545"/>
        </listOfProducts>
        <listOfModifiers>
          <modifierSpeciesReference id="sid_2_5_1_18"/>
        </listOfModifiers>
      </reaction>
      <reaction id="RE2296">
        <listOfReactants>
          <speciesReference id="sid_C00051"/>
          <speciesReference id="sid_CE5276"/>
        </listOfReactants>
        <listOfProducts>
          <speciesReference id="sid_CE5025"/>
        </listOfProducts>
        <listOfModifiers>
          <modifierSpeciesReference id="sid_2_5_1_18"/>
        </listOfModifiers>
      </reaction>
      <reaction id="RE2522">
        <listOfReactants>
          <speciesReference id="sid_C00051"/>
          <speciesReference id="sid_CE5536"/>
        </listOfReactants>
        <listOfProducts>
          <speciesReference id="sid_CE5546"/>
        </listOfProducts>
        <listOfModifiers>
          <modifierSpeciesReference id="sid_2_5_1_18"/>
        </listOfModifiers>
      </reaction>
      <reaction id="RE2523">
        <listOfReactants>
          <speciesReference id="sid_C00051"/>
          <speciesReference id="sid_CE5538"/>
        </listOfReactants>
        <listOfProducts>
          <speciesReference id="sid_CE5547"/>
        </listOfProducts>
        <listOfModifiers>
          <modifierSpeciesReference id="sid_2_5_1_18"/>
        </listOfModifiers>
      </reaction>
      <reaction id="R00694">
        <listOfReactants>
          <speciesReference id="sid_C00079"/>
          <speciesReference id="sid_C00026"/>
        </listOfReactants>
        <listOfProducts>
          <speciesReference id="sid_C00166"/>
          <speciesReference id="sid_C00025"/>
        </listOfProducts>
        <listOfModifiers>
          <modifierSpeciesReference id="sid_2_6_1_5_2_6_1_9_2_6_1_57_2_6_1_1"/>
        </listOfModifiers>
      </reaction>
      <reaction id="R00734">
        <listOfReactants>
          <speciesReference id="sid_C00082"/>
          <speciesReference id="sid_C00026"/>
        </listOfReactants>
        <listOfProducts>
          <speciesReference id="sid_C01179"/>
          <speciesReference id="sid_C00025"/>
        </listOfProducts>
        <listOfModifiers>
          <modifierSpeciesReference id="sid_2_6_1_5_2_6_1_9_2_6_1_57_2_6_1_1"/>
        </listOfModifiers>
      </reaction>
      <reaction id="RE0913">
        <listOfReactants>
          <speciesReference id="sid_C00053"/>
          <speciesReference id="sid_C01829"/>
        </listOfReactants>
        <listOfProducts>
          <speciesReference id="sid_C00054"/>
          <speciesReference id="sid_C00080"/>
          <speciesReference id="sid_CE2871"/>
        </listOfProducts>
        <listOfModifiers>
          <modifierSpeciesReference id="sid_2_8_2__"/>
        </listOfModifiers>
      </reaction>
      <reaction id="RE0911">
        <listOfReactants>
          <speciesReference id="sid_C00053"/>
          <speciesReference id="sid_C02465"/>
        </listOfReactants>
        <listOfProducts>
          <speciesReference id="sid_C00054"/>
          <speciesReference id="sid_C00080"/>
          <speciesReference id="sid_CE2869"/>
        </listOfProducts>
        <listOfModifiers>
          <modifierSpeciesReference id="sid_2_8_2__"/>
        </listOfModifiers>
      </reaction>
      <reaction id="RE0910">
        <listOfReactants>
          <speciesReference id="sid_C00053"/>
          <speciesReference id="sid_CE2754"/>
        </listOfReactants>
        <listOfProducts>
          <speciesReference id="sid_C00054"/>
          <speciesReference id="sid_C00080"/>
          <speciesReference id="sid_CE2868"/>
        </listOfProducts>
        <listOfModifiers>
          <modifierSpeciesReference id="sid_2_8_2__"/>
        </listOfModifiers>
      </reaction>
      <reaction id="RE0912">
        <listOfReactants>
          <speciesReference id="sid_C00053"/>
          <speciesReference id="sid_CE2866"/>
        </listOfReactants>
        <listOfProducts>
          <speciesReference id="sid_C00054"/>
          <speciesReference id="sid_C00080"/>
          <speciesReference id="sid_CE2870"/>
        </listOfProducts>
        <listOfModifiers>
          <modifierSpeciesReference id="sid_2_8_2__"/>
        </listOfModifiers>
      </reaction>
      <reaction id="RE0908">
        <listOfReactants>
          <speciesReference id="sid_C00001"/>
          <speciesReference id="sid_CE2870"/>
        </listOfReactants>
        <listOfProducts>
          <speciesReference id="sid_C00080"/>
          <speciesReference id="sid_C00059"/>
          <speciesReference id="sid_CE2866"/>
        </listOfProducts>
        <listOfModifiers>
          <modifierSpeciesReference id="sid_3_1_6_2"/>
        </listOfModifiers>
      </reaction>
      <reaction id="RE0916">
        <listOfReactants>
          <speciesReference id="sid_C00001"/>
          <speciesReference id="sid_CE2873"/>
        </listOfReactants>
        <listOfProducts>
          <speciesReference id="sid_C00080"/>
          <speciesReference id="sid_C00059"/>
          <speciesReference id="sid_CE2872"/>
        </listOfProducts>
        <listOfModifiers>
          <modifierSpeciesReference id="sid_3_1_6_2"/>
        </listOfModifiers>
      </reaction>
      <reaction id="RE0918">
        <listOfReactants>
          <speciesReference id="sid_C00001"/>
          <speciesReference id="sid_CE2875"/>
        </listOfReactants>
        <listOfProducts>
          <speciesReference id="sid_C00080"/>
          <speciesReference id="sid_C00059"/>
          <speciesReference id="sid_CE2874"/>
        </listOfProducts>
        <listOfModifiers>
          <modifierSpeciesReference id="sid_3_1_6_2"/>
        </listOfModifiers>
      </reaction>
      <reaction id="R02540">
        <listOfReactants>
          <speciesReference id="sid_C02505"/>
          <speciesReference id="sid_C00001"/>
        </listOfReactants>
        <listOfProducts>
          <speciesReference id="sid_C07086"/>
          <speciesReference id="sid_C00014"/>
        </listOfProducts>
        <listOfModifiers>
          <modifierSpeciesReference id="sid_3_5_1_4"/>
        </listOfModifiers>
      </reaction>
      <reaction id="R01364">
        <listOfReactants>
          <speciesReference id="sid_C00164"/>
          <speciesReference id="sid_C00122"/>
        </listOfReactants>
        <listOfProducts>
          <speciesReference id="sid_C01061"/>
          <speciesReference id="sid_C00001"/>
        </listOfProducts>
        <listOfModifiers>
          <modifierSpeciesReference id="sid_3_7_1_2"/>
        </listOfModifiers>
      </reaction>
      <reaction id="FUMAC">
        <listOfReactants>
          <speciesReference id="sid_C01061"/>
          <speciesReference id="sid_C00001"/>
        </listOfReactants>
        <listOfProducts>
          <speciesReference id="sid_C00164"/>
          <speciesReference id="sid_C00122"/>
          <speciesReference id="sid_C00080"/>
        </listOfProducts>
        <listOfModifiers>
          <modifierSpeciesReference id="sid_3_7_1_2"/>
        </listOfModifiers>
      </reaction>
      <reaction id="R03674">
        <listOfReactants>
          <speciesReference id="sid_C01693"/>
        </listOfReactants>
        <listOfProducts>
          <speciesReference id="sid_C05578"/>
          <speciesReference id="sid_C00011"/>
        </listOfProducts>
        <listOfModifiers>
          <modifierSpeciesReference id="sid_4_1_1___1_14_18_1"/>
        </listOfModifiers>
      </reaction>
      <reaction id="RE1921">
        <listOfReactants>
          <speciesReference id="sid_CE5626"/>
        </listOfReactants>
        <listOfProducts>
          <speciesReference id="sid_C00011"/>
          <speciesReference id="sid_C00080"/>
          <speciesReference id="sid_CE5629"/>
        </listOfProducts>
        <listOfModifiers>
          <modifierSpeciesReference id="sid_4_1_1_28"/>
        </listOfModifiers>
      </reaction>
      <reaction id="R00736">
        <listOfReactants>
          <speciesReference id="sid_C00082"/>
        </listOfReactants>
        <listOfProducts>
          <speciesReference id="sid_C00483"/>
          <speciesReference id="sid_C00011"/>
        </listOfProducts>
        <listOfModifiers>
          <modifierSpeciesReference id="sid_4_1_1_28_4_1_1_25"/>
        </listOfModifiers>
      </reaction>
      <reaction id="R02080">
        <listOfReactants>
          <speciesReference id="sid_C00355"/>
        </listOfReactants>
        <listOfProducts>
          <speciesReference id="sid_C03758"/>
          <speciesReference id="sid_C00011"/>
        </listOfProducts>
        <listOfModifiers>
          <modifierSpeciesReference id="sid_4_1_1_28_4_1_1_25"/>
        </listOfModifiers>
      </reaction>
      <reaction id="R00699">
        <listOfReactants>
          <speciesReference id="sid_C00079"/>
        </listOfReactants>
        <listOfProducts>
          <speciesReference id="sid_C05332"/>
          <speciesReference id="sid_C00011"/>
        </listOfProducts>
        <listOfModifiers>
          <modifierSpeciesReference id="sid_4_1_1_28_4_1_1_53"/>
        </listOfModifiers>
      </reaction>
      <reaction id="R03181">
        <listOfReactants>
          <speciesReference id="sid_C01036"/>
        </listOfReactants>
        <listOfProducts>
          <speciesReference id="sid_C01061"/>
        </listOfProducts>
        <listOfModifiers>
          <modifierSpeciesReference id="sid_5_2_1_2"/>
        </listOfModifiers>
      </reaction>
      <reaction id="DCT">
        <listOfReactants>
          <speciesReference id="sid_C01693"/>
        </listOfReactants>
        <listOfProducts>
          <speciesReference id="sid_56dihindlcrbxlt"/>
        </listOfProducts>
        <listOfModifiers>
          <modifierSpeciesReference id="sid_5_3_3_12"/>
        </listOfModifiers>
      </reaction>
      <reaction id="R03673">
        <listOfReactants>
          <speciesReference id="sid_C01693"/>
        </listOfReactants>
        <listOfProducts>
          <speciesReference id="sid_C04185"/>
        </listOfProducts>
        <listOfModifiers>
          <modifierSpeciesReference id="sid_5_3_3_12"/>
        </listOfModifiers>
      </reaction>
      <reaction id="R02918">
        <listOfReactants>
          <speciesReference id="sid_C00002"/>
          <speciesReference id="sid_C00082"/>
          <speciesReference id="sid_C00787"/>
        </listOfReactants>
        <listOfProducts>
          <speciesReference id="sid_C00020"/>
          <speciesReference id="sid_C00013"/>
          <speciesReference id="sid_C02839"/>
        </listOfProducts>
        <listOfModifiers>
          <modifierSpeciesReference id="sid_6_1_1_1"/>
        </listOfModifiers>
      </reaction>
      <reaction id="R03660">
        <listOfReactants>
          <speciesReference id="sid_C00002"/>
          <speciesReference id="sid_C00079"/>
          <speciesReference id="sid_C01648"/>
        </listOfReactants>
        <listOfProducts>
          <speciesReference id="sid_C00020"/>
          <speciesReference id="sid_C00013"/>
          <speciesReference id="sid_C03511"/>
        </listOfProducts>
        <listOfModifiers>
          <modifierSpeciesReference id="sid_6_1_1_20"/>
        </listOfModifiers>
      </reaction>
      <reaction id="RE3198">
        <listOfReactants>
          <speciesReference id="sid_C00004"/>
          <speciesReference id="sid_C00080"/>
          <speciesReference id="sid_C01693"/>
        </listOfReactants>
        <listOfProducts>
          <speciesReference id="sid_C00003"/>
          <speciesReference id="sid_C05604"/>
        </listOfProducts>
        <listOfModifiers>
          <modifierSpeciesReference/>
        </listOfModifiers>
      </reaction>
      <reaction id="RE0522">
        <listOfReactants>
          <speciesReference id="sid_C00007"/>
          <speciesReference id="sid_C05579"/>
        </listOfReactants>
        <listOfProducts>
          <speciesReference id="sid_C00001"/>
          <speciesReference id="sid_C05606"/>
        </listOfProducts>
        <listOfModifiers>
          <modifierSpeciesReference/>
        </listOfModifiers>
      </reaction>
      <reaction id="H2O2syn">
        <listOfReactants>
          <speciesReference id="sid_C00080"/>
          <speciesReference id="sid_C00005"/>
          <speciesReference id="sid_C00007"/>
        </listOfReactants>
        <listOfProducts>
          <speciesReference id="sid_C00027"/>
          <speciesReference id="sid_C00006"/>
        </listOfProducts>
        <listOfModifiers>
          <modifierSpeciesReference/>
        </listOfModifiers>
      </reaction>
      <reaction id="THYPX">
        <listOfReactants>
          <speciesReference id="sid_C00080"/>
          <speciesReference id="sid_C00027"/>
          <speciesReference id="sid_C00708"/>
        </listOfReactants>
        <listOfProducts>
          <speciesReference id="sid_C00001"/>
          <speciesReference id="sid_C01382"/>
        </listOfProducts>
        <listOfModifiers>
          <modifierSpeciesReference/>
        </listOfModifiers>
      </reaction>
      <reaction id="RE1918">
        <listOfReactants>
          <speciesReference id="sid_C00084"/>
          <speciesReference id="sid_C03758"/>
        </listOfReactants>
        <listOfProducts>
          <speciesReference id="sid_C00001"/>
          <speciesReference id="sid_C00080"/>
          <speciesReference id="sid_C09642"/>
        </listOfProducts>
        <listOfModifiers>
          <modifierSpeciesReference/>
        </listOfModifiers>
      </reaction>
      <reaction id="RE1925">
        <listOfReactants>
          <speciesReference id="sid_C00084"/>
          <speciesReference id="sid_C07453"/>
        </listOfReactants>
        <listOfProducts>
          <speciesReference id="sid_C00001"/>
          <speciesReference id="sid_CE4890"/>
        </listOfProducts>
        <listOfModifiers>
          <modifierSpeciesReference/>
        </listOfModifiers>
      </reaction>
      <reaction id="RE1915">
        <listOfReactants>
          <speciesReference id="sid_C00097"/>
          <speciesReference id="sid_C00822"/>
        </listOfReactants>
        <listOfProducts>
          <speciesReference id="sid_CE1261"/>
        </listOfProducts>
        <listOfModifiers>
          <modifierSpeciesReference/>
        </listOfModifiers>
      </reaction>
      <reaction id="RN0014">
        <listOfReactants>
          <speciesReference id="sid_C00547"/>
        </listOfReactants>
        <listOfProducts>
          <speciesReference id="sid_CE5538"/>
        </listOfProducts>
        <listOfModifiers>
          <modifierSpeciesReference/>
        </listOfModifiers>
      </reaction>
      <reaction id="RE2132">
        <listOfReactants>
          <speciesReference id="sid_C00547"/>
          <speciesReference id="sid_C00067"/>
        </listOfReactants>
        <listOfProducts>
          <speciesReference id="sid_C00001"/>
          <speciesReference id="sid_CE2174"/>
        </listOfProducts>
        <listOfModifiers>
          <modifierSpeciesReference/>
        </listOfModifiers>
      </reaction>
      <reaction id="RN0013">
        <listOfReactants>
          <speciesReference id="sid_C00788"/>
        </listOfReactants>
        <listOfProducts>
          <speciesReference id="sid_CE5536"/>
        </listOfProducts>
        <listOfModifiers>
          <modifierSpeciesReference/>
        </listOfModifiers>
      </reaction>
      <reaction id="RE2131">
        <listOfReactants>
          <speciesReference id="sid_C00788"/>
          <speciesReference id="sid_C00067"/>
        </listOfReactants>
        <listOfProducts>
          <speciesReference id="sid_C00001"/>
          <speciesReference id="sid_CE2173"/>
        </listOfProducts>
        <listOfModifiers>
          <modifierSpeciesReference/>
        </listOfModifiers>
      </reaction>
      <reaction id="DOPAQNISO1">
        <listOfReactants>
          <speciesReference id="sid_C00822"/>
        </listOfReactants>
        <listOfProducts>
          <speciesReference id="sid_C05604"/>
          <speciesReference id="sid_C00080"/>
        </listOfProducts>
        <listOfModifiers>
          <modifierSpeciesReference/>
        </listOfModifiers>
      </reaction>
      <reaction id="RE1917">
        <listOfReactants>
          <speciesReference id="sid_C00822"/>
          <speciesReference id="sid_CE1261"/>
        </listOfReactants>
        <listOfProducts>
          <speciesReference id="sid_C00355"/>
          <speciesReference id="sid_CE1262"/>
        </listOfProducts>
        <listOfModifiers>
          <modifierSpeciesReference/>
        </listOfModifiers>
      </reaction>
      <reaction id="RN0012">
        <listOfReactants>
          <speciesReference id="sid_C01829"/>
        </listOfReactants>
        <listOfProducts>
          <speciesReference id="sid_CE2881"/>
        </listOfProducts>
        <listOfModifiers>
          <modifierSpeciesReference/>
        </listOfModifiers>
      </reaction>
      <reaction id="RN0016">
        <listOfReactants>
          <speciesReference id="sid_C02442"/>
        </listOfReactants>
        <listOfProducts>
          <speciesReference id="sid_C06199"/>
        </listOfProducts>
        <listOfModifiers>
          <modifierSpeciesReference/>
        </listOfModifiers>
      </reaction>
      <reaction id="RN0019">
        <listOfReactants>
          <speciesReference id="sid_C02465"/>
        </listOfReactants>
        <listOfProducts>
          <speciesReference id="sid_CE2883"/>
        </listOfProducts>
        <listOfModifiers>
          <modifierSpeciesReference/>
        </listOfModifiers>
      </reaction>
      <reaction id="RE1919">
        <listOfReactants>
          <speciesReference id="sid_C03758"/>
          <speciesReference id="sid_C00022"/>
        </listOfReactants>
        <listOfProducts>
          <speciesReference id="sid_C00001"/>
          <speciesReference id="sid_C00080"/>
          <speciesReference id="sid_CE5626"/>
        </listOfProducts>
        <listOfModifiers>
          <modifierSpeciesReference/>
        </listOfModifiers>
      </reaction>
      <reaction id="RE2130">
        <listOfReactants>
          <speciesReference id="sid_C03758"/>
          <speciesReference id="sid_C00067"/>
        </listOfReactants>
        <listOfProducts>
          <speciesReference id="sid_C00001"/>
          <speciesReference id="sid_C00080"/>
          <speciesReference id="sid_CE2172"/>
        </listOfProducts>
        <listOfModifiers>
          <modifierSpeciesReference/>
        </listOfModifiers>
      </reaction>
      <reaction id="RE1927">
        <listOfReactants>
          <speciesReference id="sid_C03758"/>
          <speciesReference id="sid_C04043"/>
        </listOfReactants>
        <listOfProducts>
          <speciesReference id="sid_C00001"/>
          <speciesReference id="sid_C06350"/>
        </listOfProducts>
        <listOfModifiers>
          <modifierSpeciesReference/>
        </listOfModifiers>
      </reaction>
      <reaction id="DOPACHRMISO">
        <listOfReactants>
          <speciesReference id="sid_C05604"/>
          <speciesReference id="sid_C00007"/>
        </listOfReactants>
        <listOfProducts>
          <speciesReference id="sid_C01693"/>
          <speciesReference id="sid_C00001"/>
        </listOfProducts>
        <listOfModifiers>
          <modifierSpeciesReference/>
        </listOfModifiers>
      </reaction>
      <reaction id="RE2049">
        <listOfReactants>
          <speciesReference id="sid_CE0812"/>
          <speciesReference id="sid_C00642"/>
        </listOfReactants>
        <listOfProducts>
          <speciesReference id="sid_C00080"/>
          <speciesReference id="sid_CE1957"/>
        </listOfProducts>
        <listOfModifiers>
          <modifierSpeciesReference/>
        </listOfModifiers>
      </reaction>
      <reaction id="RN0018">
        <listOfReactants>
          <speciesReference id="sid_CE2754"/>
        </listOfReactants>
        <listOfProducts>
          <speciesReference id="sid_CE2886"/>
        </listOfProducts>
        <listOfModifiers>
          <modifierSpeciesReference/>
        </listOfModifiers>
      </reaction>
      <reaction id="RN0017">
        <listOfReactants>
          <speciesReference id="sid_CE2872"/>
        </listOfReactants>
        <listOfProducts>
          <speciesReference id="sid_CE2884"/>
        </listOfProducts>
        <listOfModifiers>
          <modifierSpeciesReference/>
        </listOfModifiers>
      </reaction>
      <reaction id="RN0015">
        <listOfReactants>
          <speciesReference id="sid_CE6259"/>
        </listOfReactants>
        <listOfProducts>
          <speciesReference id="sid_CN0008"/>
        </listOfProducts>
        <listOfModifiers>
          <modifierSpeciesReference/>
        </listOfModifiers>
      </reaction>
      <reaction id="RE3263">
        <listOfReactants>
          <speciesReference id="sid_CE6316"/>
        </listOfReactants>
        <listOfProducts>
          <speciesReference id="sid_CE6317"/>
        </listOfProducts>
        <listOfModifiers>
          <modifierSpeciesReference/>
        </listOfModifiers>
      </reaction>
    </listOfReactions>
  </model>
</sbml>
