# Supplementary material for: Constructing a fish metabolic network model
Source: Genome Biol. 2010 Nov 29;11(11):R115. doi: 10.1186/gb-2010-11-11-r115 (PMC3156954; doi:10.1186/gb-2010-11-11-r115)
Supplement: Additional file 5 — SBML distribution of MetaFishNet pathways. [file gb-2010-11-11-r115-S5.zip › sbml/mfn1v9path139.xml]

<?xml version="1.0" encoding="UTF-8"?>
<sbml xmlns="http://www.sbml.org/sbml/level2/version4" level="2" version="4">
  <model name="Glutathione Metabolism">
    <annotation>a pathway from MetaFishNet project</annotation>
    <listOfSpeciesTypes>
      <speciesType id="enzyme"/>
      <speciesType id="compound"/>
    </listOfSpeciesTypes>
    <listOfSpecies>
      <species id="sid_3_4_11_2" name="3.4.11.2" speciesType="enzyme"/>
      <species id="sid_6_3_2_2" name="6.3.2.2" speciesType="enzyme"/>
      <species id="sid_6_3_2_3" name="6.3.2.3" speciesType="enzyme"/>
      <species id="sid_1_11_1_9" name="1.11.1.9" speciesType="enzyme"/>
      <species id="sid_2_3_2_2" name="2.3.2.2" speciesType="enzyme"/>
      <species id="sid_2_8_1_7" name="2.8.1.7" speciesType="enzyme"/>
      <species id="sid_C15812" name="C15812" speciesType="compound"/>
      <species id="sid_C00037" name="C00037" speciesType="compound"/>
      <species id="sid_C00027" name="C00027" speciesType="compound"/>
      <species id="sid_C15811" name="C15811" speciesType="compound"/>
      <species id="sid_C00009" name="C00009" speciesType="compound"/>
      <species id="sid_C00025" name="C00025" speciesType="compound"/>
      <species id="sid_C00127" name="C00127" speciesType="compound"/>
      <species id="sid_C00008" name="C00008" speciesType="compound"/>
      <species id="sid_C01419" name="C01419" speciesType="compound"/>
      <species id="sid_C00001" name="C00001" speciesType="compound"/>
      <species id="sid_C03740" name="C03740" speciesType="compound"/>
      <species id="sid_C00002" name="C00002" speciesType="compound"/>
      <species id="sid_C00041" name="C00041" speciesType="compound"/>
      <species id="sid_C00051" name="C00051" speciesType="compound"/>
      <species id="sid_C00669" name="C00669" speciesType="compound"/>
      <species id="sid_C00080" name="C00080" speciesType="compound"/>
      <species id="sid_C00097" name="C00097" speciesType="compound"/>
    </listOfSpecies>
    <listOfReactions>
      <reaction id="GTHP">
        <listOfReactants>
          <speciesReference id="sid_C00051"/>
          <speciesReference id="sid_C00027"/>
        </listOfReactants>
        <listOfProducts>
          <speciesReference id="sid_C00127"/>
          <speciesReference id="sid_C00001"/>
        </listOfProducts>
        <listOfModifiers>
          <modifierSpeciesReference id="sid_1_11_1_9"/>
        </listOfModifiers>
      </reaction>
      <reaction id="GTMLTe">
        <listOfReactants>
          <speciesReference id="sid_C00041"/>
          <speciesReference id="sid_C00051"/>
        </listOfReactants>
        <listOfProducts>
          <speciesReference id="sid_C01419"/>
          <speciesReference id="sid_C03740"/>
        </listOfProducts>
        <listOfModifiers>
          <modifierSpeciesReference id="sid_2_3_2_2"/>
        </listOfModifiers>
      </reaction>
      <reaction id="MFN1050">
        <listOfReactants>
          <speciesReference id="sid_C00041"/>
          <speciesReference id="sid_C00097"/>
          <speciesReference id="sid_C15811"/>
          <speciesReference id="sid_C15812"/>
        </listOfReactants>
        <listOfModifiers>
          <modifierSpeciesReference id="sid_2_8_1_7"/>
        </listOfModifiers>
      </reaction>
      <reaction id="AMPTASECGe">
        <listOfReactants>
          <speciesReference id="sid_C01419"/>
          <speciesReference id="sid_C00001"/>
        </listOfReactants>
        <listOfProducts>
          <speciesReference id="sid_C00097"/>
          <speciesReference id="sid_C00037"/>
        </listOfProducts>
        <listOfModifiers>
          <modifierSpeciesReference id="sid_3_4_11_2"/>
        </listOfModifiers>
      </reaction>
      <reaction id="GLUCYS">
        <listOfReactants>
          <speciesReference id="sid_C00002"/>
          <speciesReference id="sid_C00097"/>
          <speciesReference id="sid_C00025"/>
        </listOfReactants>
        <listOfProducts>
          <speciesReference id="sid_C00008"/>
          <speciesReference id="sid_C00669"/>
          <speciesReference id="sid_C00080"/>
          <speciesReference id="sid_C00009"/>
        </listOfProducts>
        <listOfModifiers>
          <modifierSpeciesReference id="sid_6_3_2_2"/>
        </listOfModifiers>
      </reaction>
      <reaction id="GTHS">
        <listOfReactants>
          <speciesReference id="sid_C00002"/>
          <speciesReference id="sid_C00669"/>
          <speciesReference id="sid_C00037"/>
        </listOfReactants>
        <listOfProducts>
          <speciesReference id="sid_C00008"/>
          <speciesReference id="sid_C00051"/>
          <speciesReference id="sid_C00080"/>
          <speciesReference id="sid_C00009"/>
        </listOfProducts>
        <listOfModifiers>
          <modifierSpeciesReference id="sid_6_3_2_3"/>
        </listOfModifiers>
      </reaction>
      <reaction id="GTHRDt">
        <listOfReactants>
          <speciesReference id="sid_C00002"/>
          <speciesReference id="sid_C00051"/>
          <speciesReference id="sid_C00001"/>
        </listOfReactants>
        <listOfProducts>
          <speciesReference id="sid_C00008"/>
          <speciesReference id="sid_C00051"/>
          <speciesReference id="sid_C00080"/>
          <speciesReference id="sid_C00009"/>
        </listOfProducts>
        <listOfModifiers>
          <modifierSpeciesReference/>
        </listOfModifiers>
      </reaction>
    </listOfReactions>
  </model>
</sbml>
