# Supplementary material for: Constructing a fish metabolic network model
Source: Genome Biol. 2010 Nov 29;11(11):R115. doi: 10.1186/gb-2010-11-11-r115 (PMC3156954; doi:10.1186/gb-2010-11-11-r115)
Supplement: Additional file 5 — SBML distribution of MetaFishNet pathways. [file gb-2010-11-11-r115-S5.zip › sbml/mfn1v9path109.xml]

<?xml version="1.0" encoding="UTF-8"?>
<sbml xmlns="http://www.sbml.org/sbml/level2/version4" level="2" version="4">
  <model name="Arginine and Proline Metabolism">
    <annotation>a pathway from MetaFishNet project</annotation>
    <listOfSpeciesTypes>
      <speciesType id="enzyme"/>
      <speciesType id="compound"/>
    </listOfSpeciesTypes>
    <listOfSpecies>
      <species id="sid_1_5_99_8" name="1.5.99.8" speciesType="enzyme"/>
      <species id="sid_1_14_13_39" name="1.14.13.39" speciesType="enzyme"/>
      <species id="sid_4_1_1_50" name="4.1.1.50" speciesType="enzyme"/>
      <species id="sid_4_3_2_1" name="4.3.2.1" speciesType="enzyme"/>
      <species id="sid_1_4_3_4" name="1.4.3.4" speciesType="enzyme"/>
      <species id="sid_1_5_1_2" name="1.5.1.2" speciesType="enzyme"/>
      <species id="sid_1_14_11_2" name="1.14.11.2" speciesType="enzyme"/>
      <species id="sid_5_1_1_4" name="5.1.1.4" speciesType="enzyme"/>
      <species id="sid_2_6_1_1" name="2.6.1.1" speciesType="enzyme"/>
      <species id="sid_1_5_1_12" name="1.5.1.12" speciesType="enzyme"/>
      <species id="sid_1_2_1_3" name="1.2.1.3" speciesType="enzyme"/>
      <species id="sid_6_3_4_5" name="6.3.4.5" speciesType="enzyme"/>
      <species id="sid_C00025" name="C00025" speciesType="compound"/>
      <species id="sid_C00148" name="C00148" speciesType="compound"/>
      <species id="sid_C00026" name="C00026" speciesType="compound"/>
      <species id="sid_C00009" name="C00009" speciesType="compound"/>
      <species id="sid_C00007" name="C00007" speciesType="compound"/>
      <species id="sid_C00006" name="C00006" speciesType="compound"/>
      <species id="sid_C00005" name="C00005" speciesType="compound"/>
      <species id="sid_C00062" name="C00062" speciesType="compound"/>
      <species id="sid_C00003" name="C00003" speciesType="compound"/>
      <species id="sid_C00327" name="C00327" speciesType="compound"/>
      <species id="sid_C00001" name="C00001" speciesType="compound"/>
      <species id="sid_C03912" name="C03912" speciesType="compound"/>
      <species id="sid_C02946" name="C02946" speciesType="compound"/>
      <species id="sid_C01127" name="C01127" speciesType="compound"/>
      <species id="sid_C05947" name="C05947" speciesType="compound"/>
      <species id="sid_C00533" name="C00533" speciesType="compound"/>
      <species id="sid_C03564" name="C03564" speciesType="compound"/>
      <species id="sid_C04582" name="C04582" speciesType="compound"/>
      <species id="sid_C00073" name="C00073" speciesType="compound"/>
      <species id="sid_C00763" name="C00763" speciesType="compound"/>
      <species id="sid_C03406" name="C03406" speciesType="compound"/>
      <species id="sid_C01342" name="C01342" speciesType="compound"/>
      <species id="sid_C00122" name="C00122" speciesType="compound"/>
      <species id="sid_C00011" name="C00011" speciesType="compound"/>
      <species id="sid_C00004" name="C00004" speciesType="compound"/>
      <species id="sid_C00016" name="C00016" speciesType="compound"/>
      <species id="sid_C00019" name="C00019" speciesType="compound"/>
      <species id="sid_C00064" name="C00064" speciesType="compound"/>
      <species id="sid_C01137" name="C01137" speciesType="compound"/>
      <species id="sid_C00027" name="C00027" speciesType="compound"/>
      <species id="sid_C00058" name="C00058" speciesType="compound"/>
      <species id="sid_C00080" name="C00080" speciesType="compound"/>
      <species id="sid_C04281" name="C04281" speciesType="compound"/>
      <species id="sid_C01157" name="C01157" speciesType="compound"/>
      <species id="sid_C01165" name="C01165" speciesType="compound"/>
      <species id="sid_C02714" name="C02714" speciesType="compound"/>
      <species id="sid_C05938" name="C05938" speciesType="compound"/>
      <species id="sid_C00042" name="C00042" speciesType="compound"/>
      <species id="sid_C01352" name="C01352" speciesType="compound"/>
      <species id="sid_C00049" name="C00049" speciesType="compound"/>
      <species id="sid_C05933" name="C05933" speciesType="compound"/>
      <species id="sid_C05936" name="C05936" speciesType="compound"/>
    </listOfSpecies>
    <listOfReactions>
      <reaction id="PROAKGOX1r">
        <listOfReactants>
          <speciesReference id="sid_C00026"/>
          <speciesReference id="sid_C00007"/>
          <speciesReference id="sid_C00148"/>
        </listOfReactants>
        <listOfProducts>
          <speciesReference id="sid_C01157"/>
          <speciesReference id="sid_C00011"/>
          <speciesReference id="sid_C00042"/>
        </listOfProducts>
        <listOfModifiers>
          <modifierSpeciesReference id="sid_1_14_11_2"/>
        </listOfModifiers>
      </reaction>
      <reaction id="NOS2">
        <listOfReactants>
          <speciesReference id="sid_C00005"/>
          <speciesReference id="sid_C05933"/>
          <speciesReference id="sid_C00007"/>
        </listOfReactants>
        <listOfProducts>
          <speciesReference id="sid_C00327"/>
          <speciesReference id="sid_C00080"/>
          <speciesReference id="sid_C00001"/>
          <speciesReference id="sid_C00006"/>
          <speciesReference id="sid_C00533"/>
        </listOfProducts>
        <listOfModifiers>
          <modifierSpeciesReference id="sid_1_14_13_39"/>
        </listOfModifiers>
      </reaction>
      <reaction id="NOS1">
        <listOfReactants>
          <speciesReference id="sid_C00062"/>
          <speciesReference id="sid_C00080"/>
          <speciesReference id="sid_C00005"/>
          <speciesReference id="sid_C00007"/>
        </listOfReactants>
        <listOfProducts>
          <speciesReference id="sid_C00001"/>
          <speciesReference id="sid_C00006"/>
          <speciesReference id="sid_C05933"/>
        </listOfProducts>
        <listOfModifiers>
          <modifierSpeciesReference id="sid_1_14_13_39"/>
        </listOfModifiers>
      </reaction>
      <reaction id="NABTNO">
        <listOfReactants>
          <speciesReference id="sid_C00001"/>
          <speciesReference id="sid_C05936"/>
          <speciesReference id="sid_C00003"/>
        </listOfReactants>
        <listOfProducts>
          <speciesReference id="sid_C02946"/>
          <speciesReference id="sid_C00080"/>
          <speciesReference id="sid_C00004"/>
        </listOfProducts>
        <listOfModifiers>
          <modifierSpeciesReference id="sid_1_2_1_3"/>
        </listOfModifiers>
      </reaction>
      <reaction id="APRTO2">
        <listOfReactants>
          <speciesReference id="sid_C02714"/>
          <speciesReference id="sid_C00001"/>
          <speciesReference id="sid_C00007"/>
        </listOfReactants>
        <listOfProducts>
          <speciesReference id="sid_C00027"/>
          <speciesReference id="sid_C05936"/>
          <speciesReference id="sid_C01342"/>
        </listOfProducts>
        <listOfModifiers>
          <modifierSpeciesReference id="sid_1_4_3_4"/>
        </listOfModifiers>
      </reaction>
      <reaction id="HPROxm">
        <listOfReactants>
          <speciesReference id="sid_C01157"/>
          <speciesReference id="sid_C00003"/>
        </listOfReactants>
        <listOfProducts>
          <speciesReference id="sid_C04281"/>
          <speciesReference id="sid_C00080"/>
          <speciesReference id="sid_C00004"/>
        </listOfProducts>
        <listOfModifiers>
          <modifierSpeciesReference id="sid_1_5_1_12"/>
        </listOfModifiers>
      </reaction>
      <reaction id="R00707">
        <listOfReactants>
          <speciesReference id="sid_C03912"/>
        </listOfReactants>
        <listOfProducts>
          <speciesReference id="sid_C00025"/>
        </listOfProducts>
        <listOfModifiers>
          <modifierSpeciesReference id="sid_1_5_1_12"/>
        </listOfModifiers>
      </reaction>
      <reaction id="R00708">
        <listOfReactants>
          <speciesReference id="sid_C03912"/>
        </listOfReactants>
        <listOfProducts>
          <speciesReference id="sid_C00025"/>
        </listOfProducts>
        <listOfModifiers>
          <modifierSpeciesReference id="sid_1_5_1_12"/>
        </listOfModifiers>
      </reaction>
      <reaction id="R04444">
        <listOfReactants>
          <speciesReference id="sid_C04281"/>
        </listOfReactants>
        <listOfProducts>
          <speciesReference id="sid_C05947"/>
        </listOfProducts>
        <listOfModifiers>
          <modifierSpeciesReference id="sid_1_5_1_12"/>
        </listOfModifiers>
      </reaction>
      <reaction id="R04445">
        <listOfReactants>
          <speciesReference id="sid_C04281"/>
        </listOfReactants>
        <listOfProducts>
          <speciesReference id="sid_C05947"/>
        </listOfProducts>
        <listOfModifiers>
          <modifierSpeciesReference id="sid_1_5_1_12"/>
        </listOfModifiers>
      </reaction>
      <reaction id="PHCDm">
        <listOfReactants>
          <speciesReference id="sid_C04281"/>
          <speciesReference id="sid_C00001"/>
          <speciesReference id="sid_C00003"/>
        </listOfReactants>
        <listOfProducts>
          <speciesReference id="sid_C05947"/>
          <speciesReference id="sid_C00080"/>
          <speciesReference id="sid_C00004"/>
        </listOfProducts>
        <listOfModifiers>
          <modifierSpeciesReference id="sid_1_5_1_12"/>
        </listOfModifiers>
      </reaction>
      <reaction>
        <listOfReactants>
          <speciesReference id="sid_C05938"/>
          <speciesReference id="sid_C00001"/>
          <speciesReference id="sid_C00003"/>
        </listOfReactants>
        <listOfProducts>
          <speciesReference id="sid_C05947"/>
          <speciesReference id="sid_C00080"/>
          <speciesReference id="sid_C00004"/>
        </listOfProducts>
        <listOfModifiers>
          <modifierSpeciesReference id="sid_1_5_1_12"/>
        </listOfModifiers>
      </reaction>
      <reaction id="PRO1x">
        <listOfReactants>
          <speciesReference id="sid_C00003"/>
          <speciesReference id="sid_C00148"/>
        </listOfReactants>
        <listOfProducts>
          <speciesReference id="sid_C03912"/>
          <speciesReference id="sid_C00080"/>
          <speciesReference id="sid_C00004"/>
        </listOfProducts>
        <listOfModifiers>
          <modifierSpeciesReference id="sid_1_5_1_2"/>
        </listOfModifiers>
      </reaction>
      <reaction id="R01248">
        <listOfReactants>
          <speciesReference id="sid_C00148"/>
        </listOfReactants>
        <listOfProducts>
          <speciesReference id="sid_C03912"/>
        </listOfProducts>
        <listOfModifiers>
          <modifierSpeciesReference id="sid_1_5_1_2"/>
        </listOfModifiers>
      </reaction>
      <reaction id="R01251">
        <listOfReactants>
          <speciesReference id="sid_C00148"/>
        </listOfReactants>
        <listOfProducts>
          <speciesReference id="sid_C03912"/>
        </listOfProducts>
        <listOfModifiers>
          <modifierSpeciesReference id="sid_1_5_1_2"/>
        </listOfModifiers>
      </reaction>
      <reaction id="P5CRm">
        <listOfReactants>
          <speciesReference id="sid_C03912"/>
          <speciesReference id="sid_C00080"/>
          <speciesReference id="sid_C00005"/>
        </listOfReactants>
        <listOfProducts>
          <speciesReference id="sid_C00006"/>
          <speciesReference id="sid_C00148"/>
        </listOfProducts>
        <listOfModifiers>
          <modifierSpeciesReference id="sid_1_5_1_2"/>
        </listOfModifiers>
      </reaction>
      <reaction id="R03291">
        <listOfReactants>
          <speciesReference id="sid_C04281"/>
        </listOfReactants>
        <listOfProducts>
          <speciesReference id="sid_C01157"/>
        </listOfProducts>
        <listOfModifiers>
          <modifierSpeciesReference id="sid_1_5_1_2"/>
        </listOfModifiers>
      </reaction>
      <reaction id="R03293">
        <listOfReactants>
          <speciesReference id="sid_C04281"/>
        </listOfReactants>
        <listOfProducts>
          <speciesReference id="sid_C01157"/>
        </listOfProducts>
        <listOfModifiers>
          <modifierSpeciesReference id="sid_1_5_1_2"/>
        </listOfModifiers>
      </reaction>
      <reaction id="PROD2">
        <listOfReactants>
          <speciesReference id="sid_C00016"/>
          <speciesReference id="sid_C00148"/>
        </listOfReactants>
        <listOfProducts>
          <speciesReference id="sid_C03912"/>
          <speciesReference id="sid_C01352"/>
          <speciesReference id="sid_C00080"/>
        </listOfProducts>
        <listOfModifiers>
          <modifierSpeciesReference id="sid_1_5_99_8"/>
        </listOfModifiers>
      </reaction>
      <reaction id="EHGLATm">
        <listOfReactants>
          <speciesReference id="sid_C00026"/>
          <speciesReference id="sid_C05947"/>
        </listOfReactants>
        <listOfProducts>
          <speciesReference id="sid_C01127"/>
          <speciesReference id="sid_C00025"/>
        </listOfProducts>
        <listOfModifiers>
          <modifierSpeciesReference id="sid_2_6_1_1"/>
        </listOfModifiers>
      </reaction>
      <reaction id="ADMDC">
        <listOfReactants>
          <speciesReference id="sid_C00019"/>
          <speciesReference id="sid_C00080"/>
        </listOfReactants>
        <listOfProducts>
          <speciesReference id="sid_C01137"/>
          <speciesReference id="sid_C00011"/>
        </listOfProducts>
        <listOfModifiers>
          <modifierSpeciesReference id="sid_4_1_1_50"/>
        </listOfModifiers>
      </reaction>
      <reaction id="R01086">
        <listOfReactants>
          <speciesReference id="sid_C03406"/>
        </listOfReactants>
        <listOfProducts>
          <speciesReference id="sid_C00062"/>
          <speciesReference id="sid_C00122"/>
        </listOfProducts>
        <listOfModifiers>
          <modifierSpeciesReference id="sid_4_3_2_1"/>
        </listOfModifiers>
      </reaction>
      <reaction id="MFN1040">
        <listOfReactants>
          <speciesReference id="sid_C00148"/>
          <speciesReference id="sid_C00763"/>
        </listOfReactants>
        <listOfModifiers>
          <modifierSpeciesReference id="sid_5_1_1_4"/>
        </listOfModifiers>
      </reaction>
      <reaction id="R01954">
        <listOfReactants>
          <speciesReference id="sid_C00327"/>
          <speciesReference id="sid_C00049"/>
        </listOfReactants>
        <listOfProducts>
          <speciesReference id="sid_C03406"/>
        </listOfProducts>
        <listOfModifiers>
          <modifierSpeciesReference id="sid_6_3_4_5"/>
        </listOfModifiers>
      </reaction>
      <reaction id="DKMPPD">
        <listOfReactants>
          <speciesReference id="sid_C00001"/>
          <speciesReference id="sid_C00007"/>
        </listOfReactants>
        <listOfProducts>
          <speciesReference id="sid_C00058"/>
          <speciesReference id="sid_C00080"/>
          <speciesReference id="sid_C00009"/>
        </listOfProducts>
        <listOfModifiers>
          <modifierSpeciesReference/>
        </listOfModifiers>
      </reaction>
      <reaction id="DPROOp">
        <listOfReactants>
          <speciesReference id="sid_C00007"/>
          <speciesReference id="sid_C00763"/>
        </listOfReactants>
        <listOfProducts>
          <speciesReference id="sid_C03564"/>
          <speciesReference id="sid_C00080"/>
          <speciesReference id="sid_C00027"/>
        </listOfProducts>
        <listOfModifiers>
          <modifierSpeciesReference/>
        </listOfModifiers>
      </reaction>
      <reaction id="UNK3">
        <listOfReactants>
          <speciesReference id="sid_C00025"/>
        </listOfReactants>
        <listOfProducts>
          <speciesReference id="sid_C00026"/>
          <speciesReference id="sid_C00073"/>
        </listOfProducts>
        <listOfModifiers>
          <modifierSpeciesReference/>
        </listOfModifiers>
      </reaction>
      <reaction id="UNK2">
        <listOfReactants>
          <speciesReference id="sid_C00064"/>
          <speciesReference id="sid_C00080"/>
        </listOfReactants>
        <listOfProducts>
          <speciesReference id="sid_C00025"/>
          <speciesReference id="sid_C00073"/>
        </listOfProducts>
        <listOfModifiers>
          <modifierSpeciesReference/>
        </listOfModifiers>
      </reaction>
      <reaction id="G5SADrm">
        <listOfReactants>
          <speciesReference id="sid_C01165"/>
        </listOfReactants>
        <listOfProducts>
          <speciesReference id="sid_C03912"/>
          <speciesReference id="sid_C00080"/>
          <speciesReference id="sid_C00001"/>
        </listOfProducts>
        <listOfModifiers>
          <modifierSpeciesReference/>
        </listOfModifiers>
      </reaction>
      <reaction id="PHCHGSm">
        <listOfReactants>
          <speciesReference id="sid_C04281"/>
          <speciesReference id="sid_C00080"/>
          <speciesReference id="sid_C00001"/>
        </listOfReactants>
        <listOfProducts>
          <speciesReference id="sid_C05938"/>
        </listOfProducts>
        <listOfModifiers>
          <modifierSpeciesReference/>
        </listOfModifiers>
      </reaction>
      <reaction id="MDRPD">
        <listOfReactants>
          <speciesReference id="sid_C04582"/>
        </listOfReactants>
        <listOfProducts>
          <speciesReference id="sid_C00001"/>
        </listOfProducts>
        <listOfModifiers>
          <modifierSpeciesReference/>
        </listOfModifiers>
      </reaction>
    </listOfReactions>
  </model>
</sbml>
