# Supplementary material for: Constructing a fish metabolic network model
Source: Genome Biol. 2010 Nov 29;11(11):R115. doi: 10.1186/gb-2010-11-11-r115 (PMC3156954; doi:10.1186/gb-2010-11-11-r115)
Supplement: Additional file 5 — SBML distribution of MetaFishNet pathways. [file gb-2010-11-11-r115-S5.zip › sbml/mfn1v9path122.xml]

<?xml version="1.0" encoding="UTF-8"?>
<sbml xmlns="http://www.sbml.org/sbml/level2/version4" level="2" version="4">
  <model name="Carnitine shuttle">
    <annotation>a pathway from MetaFishNet project</annotation>
    <listOfSpeciesTypes>
      <speciesType id="enzyme"/>
      <speciesType id="compound"/>
    </listOfSpeciesTypes>
    <listOfSpecies>
      <species id="sid_2_3_1_21" name="2.3.1.21" speciesType="enzyme"/>
      <species id="sid_tettet6crn" name="tettet6crn" speciesType="compound"/>
      <species id="sid_ptdcacoa" name="ptdcacoa" speciesType="compound"/>
      <species id="sid_strdnccoa" name="strdnccoa" speciesType="compound"/>
      <species id="sid_ptdcacrn" name="ptdcacrn" speciesType="compound"/>
      <species id="sid_Rtotalcrn" name="Rtotalcrn" speciesType="compound"/>
      <species id="sid_strdnccrn" name="strdnccrn" speciesType="compound"/>
      <species id="sid_vacccrn" name="vacccrn" speciesType="compound"/>
      <species id="sid_dmhptcoa" name="dmhptcoa" speciesType="compound"/>
      <species id="sid_c226coa" name="c226coa" speciesType="compound"/>
      <species id="sid_Rtotal3crn" name="Rtotal3crn" speciesType="compound"/>
      <species id="sid_C05272" name="C05272" speciesType="compound"/>
      <species id="sid_Rtotalcoa" name="Rtotalcoa" speciesType="compound"/>
      <species id="sid_lnlncacoa" name="lnlncacoa" speciesType="compound"/>
      <species id="sid_nrvnccrn" name="nrvnccrn" speciesType="compound"/>
      <species id="sid_tetpent3crn" name="tetpent3crn" speciesType="compound"/>
      <species id="sid_C03035" name="C03035" speciesType="compound"/>
      <species id="sid_arachdcoa" name="arachdcoa" speciesType="compound"/>
      <species id="sid_dcsptn1coa" name="dcsptn1coa" speciesType="compound"/>
      <species id="sid_arachdcrn" name="arachdcrn" speciesType="compound"/>
      <species id="sid_Rtotal2coa" name="Rtotal2coa" speciesType="compound"/>
      <species id="sid_elaidcrn" name="elaidcrn" speciesType="compound"/>
      <species id="sid_od2coa" name="od2coa" speciesType="compound"/>
      <species id="sid_C00412" name="C00412" speciesType="compound"/>
      <species id="sid_tetpent3coa" name="tetpent3coa" speciesType="compound"/>
      <species id="sid_clpndcoa" name="clpndcoa" speciesType="compound"/>
      <species id="sid_c226crn" name="c226crn" speciesType="compound"/>
      <species id="sid_hexccrn" name="hexccrn" speciesType="compound"/>
      <species id="sid_nrvnccoa" name="nrvnccoa" speciesType="compound"/>
      <species id="sid_hdcecrn" name="hdcecrn" speciesType="compound"/>
      <species id="sid_hdcoa" name="hdcoa" speciesType="compound"/>
      <species id="sid_C02990" name="C02990" speciesType="compound"/>
      <species id="sid_C02593" name="C02593" speciesType="compound"/>
      <species id="sid_dlnlcgcoa" name="dlnlcgcoa" speciesType="compound"/>
      <species id="sid_vacccoa" name="vacccoa" speciesType="compound"/>
      <species id="sid_C00010" name="C00010" speciesType="compound"/>
      <species id="sid_tetpent6crn" name="tetpent6crn" speciesType="compound"/>
      <species id="sid_tetpent6coa" name="tetpent6coa" speciesType="compound"/>
      <species id="sid_adrncrn" name="adrncrn" speciesType="compound"/>
      <species id="sid_Rtotal2crn" name="Rtotal2crn" speciesType="compound"/>
      <species id="sid_adrncoa" name="adrncoa" speciesType="compound"/>
      <species id="sid_C00154" name="C00154" speciesType="compound"/>
      <species id="sid_lneldccoa" name="lneldccoa" speciesType="compound"/>
      <species id="sid_odecrn" name="odecrn" speciesType="compound"/>
      <species id="sid_lnlncacrn" name="lnlncacrn" speciesType="compound"/>
      <species id="sid_lnlccoa" name="lnlccoa" speciesType="compound"/>
      <species id="sid_tmndnccrn" name="tmndnccrn" speciesType="compound"/>
      <species id="sid_hexccoa" name="hexccoa" speciesType="compound"/>
      <species id="sid_lnlccrn" name="lnlccrn" speciesType="compound"/>
      <species id="sid_lgnccrn" name="lgnccrn" speciesType="compound"/>
      <species id="sid_hdd2crn" name="hdd2crn" speciesType="compound"/>
      <species id="sid_lgnccoa" name="lgnccoa" speciesType="compound"/>
      <species id="sid_C00318" name="C00318" speciesType="compound"/>
      <species id="sid_lnlncgcrn" name="lnlncgcrn" speciesType="compound"/>
      <species id="sid_eicostetcrn" name="eicostetcrn" speciesType="compound"/>
      <species id="sid_arachcrn" name="arachcrn" speciesType="compound"/>
      <species id="sid_dlnlcgcrn" name="dlnlcgcrn" speciesType="compound"/>
      <species id="sid_odecoa" name="odecoa" speciesType="compound"/>
      <species id="sid_clpndcrn" name="clpndcrn" speciesType="compound"/>
      <species id="sid_ttdcrn" name="ttdcrn" speciesType="compound"/>
      <species id="sid_hpdcacoa" name="hpdcacoa" speciesType="compound"/>
      <species id="sid_Rtotal3coa" name="Rtotal3coa" speciesType="compound"/>
      <species id="sid_stcrn" name="stcrn" speciesType="compound"/>
      <species id="sid_dcsptn1crn" name="dcsptn1crn" speciesType="compound"/>
      <species id="sid_eicostetcoa" name="eicostetcoa" speciesType="compound"/>
      <species id="sid_dmhptcrn" name="dmhptcrn" speciesType="compound"/>
      <species id="sid_lneldccrn" name="lneldccrn" speciesType="compound"/>
      <species id="sid_hpdcacrn" name="hpdcacrn" speciesType="compound"/>
      <species id="sid_tmndnccoa" name="tmndnccoa" speciesType="compound"/>
      <species id="sid_arachcoa" name="arachcoa" speciesType="compound"/>
      <species id="sid_tettet6coa" name="tettet6coa" speciesType="compound"/>
    </listOfSpecies>
    <listOfReactions>
      <reaction id="ADRNCPT1">
        <listOfReactants>
          <speciesReference id="sid_adrncoa"/>
          <speciesReference id="sid_C00318"/>
        </listOfReactants>
        <listOfProducts>
          <speciesReference id="sid_adrncrn"/>
          <speciesReference id="sid_C00010"/>
        </listOfProducts>
        <listOfModifiers>
          <modifierSpeciesReference id="sid_2_3_1_21"/>
        </listOfModifiers>
      </reaction>
      <reaction id="ARACHCPT1">
        <listOfReactants>
          <speciesReference id="sid_arachcoa"/>
          <speciesReference id="sid_C00318"/>
        </listOfReactants>
        <listOfProducts>
          <speciesReference id="sid_arachcrn"/>
          <speciesReference id="sid_C00010"/>
        </listOfProducts>
        <listOfModifiers>
          <modifierSpeciesReference id="sid_2_3_1_21"/>
        </listOfModifiers>
      </reaction>
      <reaction id="C204CPT1">
        <listOfReactants>
          <speciesReference id="sid_arachdcoa"/>
          <speciesReference id="sid_C00318"/>
        </listOfReactants>
        <listOfProducts>
          <speciesReference id="sid_arachdcrn"/>
          <speciesReference id="sid_C00010"/>
        </listOfProducts>
        <listOfModifiers>
          <modifierSpeciesReference id="sid_2_3_1_21"/>
        </listOfModifiers>
      </reaction>
      <reaction id="C160CPT1">
        <listOfReactants>
          <speciesReference id="sid_C00318"/>
          <speciesReference id="sid_C00154"/>
        </listOfReactants>
        <listOfProducts>
          <speciesReference id="sid_C00010"/>
          <speciesReference id="sid_C02990"/>
        </listOfProducts>
        <listOfModifiers>
          <modifierSpeciesReference id="sid_2_3_1_21"/>
        </listOfModifiers>
      </reaction>
      <reaction id="C180CPT1">
        <listOfReactants>
          <speciesReference id="sid_C00318"/>
          <speciesReference id="sid_C00412"/>
        </listOfReactants>
        <listOfProducts>
          <speciesReference id="sid_C00010"/>
          <speciesReference id="sid_stcrn"/>
        </listOfProducts>
        <listOfModifiers>
          <modifierSpeciesReference id="sid_2_3_1_21"/>
        </listOfModifiers>
      </reaction>
      <reaction id="TTDCPT1">
        <listOfReactants>
          <speciesReference id="sid_C00318"/>
          <speciesReference id="sid_C02593"/>
        </listOfReactants>
        <listOfProducts>
          <speciesReference id="sid_C00010"/>
          <speciesReference id="sid_ttdcrn"/>
        </listOfProducts>
        <listOfModifiers>
          <modifierSpeciesReference id="sid_2_3_1_21"/>
        </listOfModifiers>
      </reaction>
      <reaction id="LNLNCGCPT1">
        <listOfReactants>
          <speciesReference id="sid_C00318"/>
          <speciesReference id="sid_C03035"/>
        </listOfReactants>
        <listOfProducts>
          <speciesReference id="sid_C00010"/>
          <speciesReference id="sid_lnlncgcrn"/>
        </listOfProducts>
        <listOfModifiers>
          <modifierSpeciesReference id="sid_2_3_1_21"/>
        </listOfModifiers>
      </reaction>
      <reaction id="C161CPT12">
        <listOfReactants>
          <speciesReference id="sid_C00318"/>
          <speciesReference id="sid_C05272"/>
        </listOfReactants>
        <listOfProducts>
          <speciesReference id="sid_C00010"/>
          <speciesReference id="sid_hdd2crn"/>
        </listOfProducts>
        <listOfModifiers>
          <modifierSpeciesReference id="sid_2_3_1_21"/>
        </listOfModifiers>
      </reaction>
      <reaction id="DCSPTN1CPT1">
        <listOfReactants>
          <speciesReference id="sid_C00318"/>
          <speciesReference id="sid_dcsptn1coa"/>
        </listOfReactants>
        <listOfProducts>
          <speciesReference id="sid_C00010"/>
          <speciesReference id="sid_dcsptn1crn"/>
        </listOfProducts>
        <listOfModifiers>
          <modifierSpeciesReference id="sid_2_3_1_21"/>
        </listOfModifiers>
      </reaction>
      <reaction id="DLNLCGCPT1">
        <listOfReactants>
          <speciesReference id="sid_C00318"/>
          <speciesReference id="sid_dlnlcgcoa"/>
        </listOfReactants>
        <listOfProducts>
          <speciesReference id="sid_C00010"/>
          <speciesReference id="sid_dlnlcgcrn"/>
        </listOfProducts>
        <listOfModifiers>
          <modifierSpeciesReference id="sid_2_3_1_21"/>
        </listOfModifiers>
      </reaction>
      <reaction id="DMHPTCRNCPT1">
        <listOfReactants>
          <speciesReference id="sid_C00318"/>
          <speciesReference id="sid_dmhptcoa"/>
        </listOfReactants>
        <listOfProducts>
          <speciesReference id="sid_C00010"/>
          <speciesReference id="sid_dmhptcrn"/>
        </listOfProducts>
        <listOfModifiers>
          <modifierSpeciesReference id="sid_2_3_1_21"/>
        </listOfModifiers>
      </reaction>
      <reaction id="EICOSTETCPT1">
        <listOfReactants>
          <speciesReference id="sid_C00318"/>
          <speciesReference id="sid_eicostetcoa"/>
        </listOfReactants>
        <listOfProducts>
          <speciesReference id="sid_C00010"/>
          <speciesReference id="sid_eicostetcrn"/>
        </listOfProducts>
        <listOfModifiers>
          <modifierSpeciesReference id="sid_2_3_1_21"/>
        </listOfModifiers>
      </reaction>
      <reaction id="C161CPT1">
        <listOfReactants>
          <speciesReference id="sid_C00318"/>
          <speciesReference id="sid_hdcoa"/>
        </listOfReactants>
        <listOfProducts>
          <speciesReference id="sid_C00010"/>
          <speciesReference id="sid_hdcecrn"/>
        </listOfProducts>
        <listOfModifiers>
          <modifierSpeciesReference id="sid_2_3_1_21"/>
        </listOfModifiers>
      </reaction>
      <reaction id="HEXCCPT1">
        <listOfReactants>
          <speciesReference id="sid_C00318"/>
          <speciesReference id="sid_hexccoa"/>
        </listOfReactants>
        <listOfProducts>
          <speciesReference id="sid_C00010"/>
          <speciesReference id="sid_hexccrn"/>
        </listOfProducts>
        <listOfModifiers>
          <modifierSpeciesReference id="sid_2_3_1_21"/>
        </listOfModifiers>
      </reaction>
      <reaction id="HPDCACRNCPT1">
        <listOfReactants>
          <speciesReference id="sid_C00318"/>
          <speciesReference id="sid_hpdcacoa"/>
        </listOfReactants>
        <listOfProducts>
          <speciesReference id="sid_C00010"/>
          <speciesReference id="sid_hpdcacrn"/>
        </listOfProducts>
        <listOfModifiers>
          <modifierSpeciesReference id="sid_2_3_1_21"/>
        </listOfModifiers>
      </reaction>
      <reaction id="LGNCCPT1">
        <listOfReactants>
          <speciesReference id="sid_C00318"/>
          <speciesReference id="sid_lgnccoa"/>
        </listOfReactants>
        <listOfProducts>
          <speciesReference id="sid_C00010"/>
          <speciesReference id="sid_lgnccrn"/>
        </listOfProducts>
        <listOfModifiers>
          <modifierSpeciesReference id="sid_2_3_1_21"/>
        </listOfModifiers>
      </reaction>
      <reaction id="LNELDCCPT1">
        <listOfReactants>
          <speciesReference id="sid_C00318"/>
          <speciesReference id="sid_lneldccoa"/>
        </listOfReactants>
        <listOfProducts>
          <speciesReference id="sid_C00010"/>
          <speciesReference id="sid_lneldccrn"/>
        </listOfProducts>
        <listOfModifiers>
          <modifierSpeciesReference id="sid_2_3_1_21"/>
        </listOfModifiers>
      </reaction>
      <reaction id="LNLCCPT1">
        <listOfReactants>
          <speciesReference id="sid_C00318"/>
          <speciesReference id="sid_lnlccoa"/>
        </listOfReactants>
        <listOfProducts>
          <speciesReference id="sid_C00010"/>
          <speciesReference id="sid_lnlccrn"/>
        </listOfProducts>
        <listOfModifiers>
          <modifierSpeciesReference id="sid_2_3_1_21"/>
        </listOfModifiers>
      </reaction>
      <reaction id="LNLNCACPT1">
        <listOfReactants>
          <speciesReference id="sid_C00318"/>
          <speciesReference id="sid_lnlncacoa"/>
        </listOfReactants>
        <listOfProducts>
          <speciesReference id="sid_C00010"/>
          <speciesReference id="sid_lnlncacrn"/>
        </listOfProducts>
        <listOfModifiers>
          <modifierSpeciesReference id="sid_2_3_1_21"/>
        </listOfModifiers>
      </reaction>
      <reaction id="NRVNCCPT1">
        <listOfReactants>
          <speciesReference id="sid_C00318"/>
          <speciesReference id="sid_nrvnccoa"/>
        </listOfReactants>
        <listOfProducts>
          <speciesReference id="sid_C00010"/>
          <speciesReference id="sid_nrvnccrn"/>
        </listOfProducts>
        <listOfModifiers>
          <modifierSpeciesReference id="sid_2_3_1_21"/>
        </listOfModifiers>
      </reaction>
      <reaction id="ELAIDCPT1">
        <listOfReactants>
          <speciesReference id="sid_C00318"/>
          <speciesReference id="sid_od2coa"/>
        </listOfReactants>
        <listOfProducts>
          <speciesReference id="sid_C00010"/>
          <speciesReference id="sid_elaidcrn"/>
        </listOfProducts>
        <listOfModifiers>
          <modifierSpeciesReference id="sid_2_3_1_21"/>
        </listOfModifiers>
      </reaction>
      <reaction id="C181CPT1">
        <listOfReactants>
          <speciesReference id="sid_C00318"/>
          <speciesReference id="sid_odecoa"/>
        </listOfReactants>
        <listOfProducts>
          <speciesReference id="sid_C00010"/>
          <speciesReference id="sid_odecrn"/>
        </listOfProducts>
        <listOfModifiers>
          <modifierSpeciesReference id="sid_2_3_1_21"/>
        </listOfModifiers>
      </reaction>
      <reaction id="PTDCACRNCPT1">
        <listOfReactants>
          <speciesReference id="sid_C00318"/>
          <speciesReference id="sid_ptdcacoa"/>
        </listOfReactants>
        <listOfProducts>
          <speciesReference id="sid_C00010"/>
          <speciesReference id="sid_ptdcacrn"/>
        </listOfProducts>
        <listOfModifiers>
          <modifierSpeciesReference id="sid_2_3_1_21"/>
        </listOfModifiers>
      </reaction>
      <reaction id="STRDNCCPT1">
        <listOfReactants>
          <speciesReference id="sid_C00318"/>
          <speciesReference id="sid_strdnccoa"/>
        </listOfReactants>
        <listOfProducts>
          <speciesReference id="sid_C00010"/>
          <speciesReference id="sid_strdnccrn"/>
        </listOfProducts>
        <listOfModifiers>
          <modifierSpeciesReference id="sid_2_3_1_21"/>
        </listOfModifiers>
      </reaction>
      <reaction id="TETPENT3CPT1">
        <listOfReactants>
          <speciesReference id="sid_C00318"/>
          <speciesReference id="sid_tetpent3coa"/>
        </listOfReactants>
        <listOfProducts>
          <speciesReference id="sid_C00010"/>
          <speciesReference id="sid_tetpent3crn"/>
        </listOfProducts>
        <listOfModifiers>
          <modifierSpeciesReference id="sid_2_3_1_21"/>
        </listOfModifiers>
      </reaction>
      <reaction id="TETPENT6CPT1">
        <listOfReactants>
          <speciesReference id="sid_C00318"/>
          <speciesReference id="sid_tetpent6coa"/>
        </listOfReactants>
        <listOfProducts>
          <speciesReference id="sid_C00010"/>
          <speciesReference id="sid_tetpent6crn"/>
        </listOfProducts>
        <listOfModifiers>
          <modifierSpeciesReference id="sid_2_3_1_21"/>
        </listOfModifiers>
      </reaction>
      <reaction id="TETTET6CPT1">
        <listOfReactants>
          <speciesReference id="sid_C00318"/>
          <speciesReference id="sid_tettet6coa"/>
        </listOfReactants>
        <listOfProducts>
          <speciesReference id="sid_C00010"/>
          <speciesReference id="sid_tettet6crn"/>
        </listOfProducts>
        <listOfModifiers>
          <modifierSpeciesReference id="sid_2_3_1_21"/>
        </listOfModifiers>
      </reaction>
      <reaction id="TMNDNCCPT1">
        <listOfReactants>
          <speciesReference id="sid_C00318"/>
          <speciesReference id="sid_tmndnccoa"/>
        </listOfReactants>
        <listOfProducts>
          <speciesReference id="sid_C00010"/>
          <speciesReference id="sid_tmndnccrn"/>
        </listOfProducts>
        <listOfModifiers>
          <modifierSpeciesReference id="sid_2_3_1_21"/>
        </listOfModifiers>
      </reaction>
      <reaction id="VACCCPT1">
        <listOfReactants>
          <speciesReference id="sid_C00318"/>
          <speciesReference id="sid_vacccoa"/>
        </listOfReactants>
        <listOfProducts>
          <speciesReference id="sid_C00010"/>
          <speciesReference id="sid_vacccrn"/>
        </listOfProducts>
        <listOfModifiers>
          <modifierSpeciesReference id="sid_2_3_1_21"/>
        </listOfModifiers>
      </reaction>
      <reaction id="C226CPT1">
        <listOfReactants>
          <speciesReference id="sid_c226coa"/>
          <speciesReference id="sid_C00318"/>
        </listOfReactants>
        <listOfProducts>
          <speciesReference id="sid_c226crn"/>
          <speciesReference id="sid_C00010"/>
        </listOfProducts>
        <listOfModifiers>
          <modifierSpeciesReference id="sid_2_3_1_21"/>
        </listOfModifiers>
      </reaction>
      <reaction id="CLPNDCPT1">
        <listOfReactants>
          <speciesReference id="sid_clpndcoa"/>
          <speciesReference id="sid_C00318"/>
        </listOfReactants>
        <listOfProducts>
          <speciesReference id="sid_clpndcrn"/>
          <speciesReference id="sid_C00010"/>
        </listOfProducts>
        <listOfModifiers>
          <modifierSpeciesReference id="sid_2_3_1_21"/>
        </listOfModifiers>
      </reaction>
      <reaction id="RTOTAL2CRNCPT1">
        <listOfReactants>
          <speciesReference id="sid_Rtotal2coa"/>
          <speciesReference id="sid_C00318"/>
        </listOfReactants>
        <listOfProducts>
          <speciesReference id="sid_Rtotal2crn"/>
          <speciesReference id="sid_C00010"/>
        </listOfProducts>
        <listOfModifiers>
          <modifierSpeciesReference id="sid_2_3_1_21"/>
        </listOfModifiers>
      </reaction>
      <reaction id="RTOTAL3CRNCPT1">
        <listOfReactants>
          <speciesReference id="sid_Rtotal3coa"/>
          <speciesReference id="sid_C00318"/>
        </listOfReactants>
        <listOfProducts>
          <speciesReference id="sid_Rtotal3crn"/>
          <speciesReference id="sid_C00010"/>
        </listOfProducts>
        <listOfModifiers>
          <modifierSpeciesReference id="sid_2_3_1_21"/>
        </listOfModifiers>
      </reaction>
      <reaction id="RTOTALCRNCPT1">
        <listOfReactants>
          <speciesReference id="sid_Rtotalcoa"/>
          <speciesReference id="sid_C00318"/>
        </listOfReactants>
        <listOfProducts>
          <speciesReference id="sid_Rtotalcrn"/>
          <speciesReference id="sid_C00010"/>
        </listOfProducts>
        <listOfModifiers>
          <modifierSpeciesReference id="sid_2_3_1_21"/>
        </listOfModifiers>
      </reaction>
      <reaction id="ADRNCPT2">
        <listOfReactants>
          <speciesReference id="sid_C00010"/>
        </listOfReactants>
        <listOfProducts>
          <speciesReference id="sid_C00318"/>
        </listOfProducts>
        <listOfModifiers>
          <modifierSpeciesReference/>
        </listOfModifiers>
      </reaction>
      <reaction id="C180CPT2">
        <listOfReactants>
          <speciesReference id="sid_C00010"/>
        </listOfReactants>
        <listOfProducts>
          <speciesReference id="sid_C00318"/>
          <speciesReference id="sid_C00412"/>
        </listOfProducts>
        <listOfModifiers>
          <modifierSpeciesReference/>
        </listOfModifiers>
      </reaction>
      <reaction id="TTDCPT2">
        <listOfReactants>
          <speciesReference id="sid_C00010"/>
        </listOfReactants>
        <listOfProducts>
          <speciesReference id="sid_C00318"/>
          <speciesReference id="sid_C02593"/>
        </listOfProducts>
        <listOfModifiers>
          <modifierSpeciesReference/>
        </listOfModifiers>
      </reaction>
      <reaction id="LNLNCGCPT2">
        <listOfReactants>
          <speciesReference id="sid_C00010"/>
        </listOfReactants>
        <listOfProducts>
          <speciesReference id="sid_C00318"/>
          <speciesReference id="sid_C03035"/>
        </listOfProducts>
        <listOfModifiers>
          <modifierSpeciesReference/>
        </listOfModifiers>
      </reaction>
      <reaction id="C161CPT22">
        <listOfReactants>
          <speciesReference id="sid_C00010"/>
        </listOfReactants>
        <listOfProducts>
          <speciesReference id="sid_C00318"/>
          <speciesReference id="sid_C05272"/>
        </listOfProducts>
        <listOfModifiers>
          <modifierSpeciesReference/>
        </listOfModifiers>
      </reaction>
      <reaction id="C160CPT2">
        <listOfReactants>
          <speciesReference id="sid_C00010"/>
          <speciesReference id="sid_C02990"/>
        </listOfReactants>
        <listOfProducts>
          <speciesReference id="sid_C00318"/>
          <speciesReference id="sid_C00154"/>
        </listOfProducts>
        <listOfModifiers>
          <modifierSpeciesReference/>
        </listOfModifiers>
      </reaction>
    </listOfReactions>
  </model>
</sbml>
