# Supplementary material for: Constructing a fish metabolic network model
Source: Genome Biol. 2010 Nov 29;11(11):R115. doi: 10.1186/gb-2010-11-11-r115 (PMC3156954; doi:10.1186/gb-2010-11-11-r115)
Supplement: Additional file 5 — SBML distribution of MetaFishNet pathways. [file gb-2010-11-11-r115-S5.zip › sbml/mfn1v9path202.xml]

<?xml version="1.0" encoding="UTF-8"?>
<sbml xmlns="http://www.sbml.org/sbml/level2/version4" level="2" version="4">
  <model name="Vitamin A (retinol) metabolism">
    <annotation>a pathway from MetaFishNet project</annotation>
    <listOfSpeciesTypes>
      <speciesType id="enzyme"/>
      <speciesType id="compound"/>
    </listOfSpeciesTypes>
    <listOfSpecies>
      <species id="sid_1_3_99_23" name="1.3.99.23" speciesType="enzyme"/>
      <species id="sid_2_4_1_17" name="2.4.1.17" speciesType="enzyme"/>
      <species id="sid_1_1_1__" name="1.1.1.-" speciesType="enzyme"/>
      <species id="sid_1_14____" name="1.14.-.-" speciesType="enzyme"/>
      <species id="sid_1_1_1_105" name="1.1.1.105" speciesType="enzyme"/>
      <species id="sid_1_2_1_36" name="1.2.1.36" speciesType="enzyme"/>
      <species id="sid_3_1_1__" name="3.1.1.-" speciesType="enzyme"/>
      <species id="sid_C15492" name="C15492" speciesType="compound"/>
      <species id="sid_C00020" name="C00020" speciesType="compound"/>
      <species id="sid_CE5776" name="CE5776" speciesType="compound"/>
      <species id="sid_C00007" name="C00007" speciesType="compound"/>
      <species id="sid_C00006" name="C00006" speciesType="compound"/>
      <species id="sid_C00005" name="C00005" speciesType="compound"/>
      <species id="sid_C00004" name="C00004" speciesType="compound"/>
      <species id="sid_C00003" name="C00003" speciesType="compound"/>
      <species id="sid_C00028" name="C00028" speciesType="compound"/>
      <species id="sid_C00001" name="C00001" speciesType="compound"/>
      <species id="sid_CE1617" name="CE1617" speciesType="compound"/>
      <species id="sid_C00013" name="C00013" speciesType="compound"/>
      <species id="sid_CE5754" name="CE5754" speciesType="compound"/>
      <species id="sid_CE5775" name="CE5775" speciesType="compound"/>
      <species id="sid_CE5747" name="CE5747" speciesType="compound"/>
      <species id="sid_13_cis_retnglc" name="13-cis-retnglc" speciesType="compound"/>
      <species id="sid_retinal_11_cis" name="retinal-11-cis" speciesType="compound"/>
      <species id="sid_CE5757" name="CE5757" speciesType="compound"/>
      <species id="sid_13_cis_retn" name="13-cis-retn" speciesType="compound"/>
      <species id="sid_CE2963" name="CE2963" speciesType="compound"/>
      <species id="sid_CE2954" name="CE2954" speciesType="compound"/>
      <species id="sid_CE2961" name="CE2961" speciesType="compound"/>
      <species id="sid_CE5756" name="CE5756" speciesType="compound"/>
      <species id="sid_CE2964" name="CE2964" speciesType="compound"/>
      <species id="sid_CE5575" name="CE5575" speciesType="compound"/>
      <species id="sid_retinol_cis_11" name="retinol-cis-11" speciesType="compound"/>
      <species id="sid_CE2959" name="CE2959" speciesType="compound"/>
      <species id="sid_C00060" name="C00060" speciesType="compound"/>
      <species id="sid_C00473" name="C00473" speciesType="compound"/>
      <species id="sid_CE5592" name="CE5592" speciesType="compound"/>
      <species id="sid_C00010" name="C00010" speciesType="compound"/>
      <species id="sid_CE5589" name="CE5589" speciesType="compound"/>
      <species id="sid_C00350" name="C00350" speciesType="compound"/>
      <species id="sid_C00376" name="C00376" speciesType="compound"/>
      <species id="sid_CE5654" name="CE5654" speciesType="compound"/>
      <species id="sid_C00015" name="C00015" speciesType="compound"/>
      <species id="sid_C00030" name="C00030" speciesType="compound"/>
      <species id="sid_CE2962" name="CE2962" speciesType="compound"/>
      <species id="sid_CE1761" name="CE1761" speciesType="compound"/>
      <species id="sid_retnglc" name="retnglc" speciesType="compound"/>
      <species id="sid_C02075" name="C02075" speciesType="compound"/>
      <species id="sid_C11061" name="C11061" speciesType="compound"/>
      <species id="sid_C00002" name="C00002" speciesType="compound"/>
      <species id="sid_CE2960" name="CE2960" speciesType="compound"/>
      <species id="sid_CE6585" name="CE6585" speciesType="compound"/>
      <species id="sid_CE2953" name="CE2953" speciesType="compound"/>
      <species id="sid_CE5755" name="CE5755" speciesType="compound"/>
      <species id="sid_CE5651" name="CE5651" speciesType="compound"/>
      <species id="sid_CE5652" name="CE5652" speciesType="compound"/>
      <species id="sid_CE5653" name="CE5653" speciesType="compound"/>
      <species id="sid_CE5012" name="CE5012" speciesType="compound"/>
      <species id="sid_CE5013" name="CE5013" speciesType="compound"/>
      <species id="sid_CE5753" name="CE5753" speciesType="compound"/>
      <species id="sid_CE5752" name="CE5752" speciesType="compound"/>
      <species id="sid_CE1162" name="CE1162" speciesType="compound"/>
      <species id="sid_CE6584" name="CE6584" speciesType="compound"/>
      <species id="sid_CE6583" name="CE6583" speciesType="compound"/>
      <species id="sid_C00080" name="C00080" speciesType="compound"/>
      <species id="sid_C02110" name="C02110" speciesType="compound"/>
      <species id="sid_CE5932" name="CE5932" speciesType="compound"/>
      <species id="sid_CE3136" name="CE3136" speciesType="compound"/>
      <species id="sid_CE2958" name="CE2958" speciesType="compound"/>
      <species id="sid_C00167" name="C00167" speciesType="compound"/>
      <species id="sid_CE5593" name="CE5593" speciesType="compound"/>
      <species id="sid_CE1754" name="CE1754" speciesType="compound"/>
      <species id="sid_CE5591" name="CE5591" speciesType="compound"/>
      <species id="sid_CE5590" name="CE5590" speciesType="compound"/>
      <species id="sid_CE2952" name="CE2952" speciesType="compound"/>
      <species id="sid_C00899" name="C00899" speciesType="compound"/>
      <species id="sid_CE2956" name="CE2956" speciesType="compound"/>
      <species id="sid_CE2957" name="CE2957" speciesType="compound"/>
      <species id="sid_C00777" name="C00777" speciesType="compound"/>
      <species id="sid_CE2955" name="CE2955" speciesType="compound"/>
    </listOfSpecies>
    <listOfReactions>
      <reaction id="RE2152">
        <listOfReactants>
          <speciesReference id="sid_C00001"/>
          <speciesReference id="sid_C00003"/>
          <speciesReference id="sid_CE1162"/>
        </listOfReactants>
        <listOfProducts>
          <speciesReference id="sid_C00004"/>
          <speciesReference id="sid_C00080"/>
          <speciesReference id="sid_CE2955"/>
        </listOfProducts>
        <listOfModifiers>
          <modifierSpeciesReference id="sid_1_1_1__"/>
        </listOfModifiers>
      </reaction>
      <reaction id="RE2252">
        <listOfReactants>
          <speciesReference id="sid_C00005"/>
          <speciesReference id="sid_C00080"/>
          <speciesReference id="sid_CE5653"/>
        </listOfReactants>
        <listOfProducts>
          <speciesReference id="sid_C00006"/>
          <speciesReference id="sid_CE3136"/>
        </listOfProducts>
        <listOfModifiers>
          <modifierSpeciesReference id="sid_1_1_1__"/>
        </listOfModifiers>
      </reaction>
      <reaction id="RE1900">
        <listOfReactants>
          <speciesReference id="sid_C00003"/>
          <speciesReference id="sid_CE1754"/>
        </listOfReactants>
        <listOfProducts>
          <speciesReference id="sid_C00004"/>
          <speciesReference id="sid_C00080"/>
          <speciesReference id="sid_CE5575"/>
        </listOfProducts>
        <listOfModifiers>
          <modifierSpeciesReference id="sid_1_1_1_105"/>
        </listOfModifiers>
      </reaction>
      <reaction id="RE1902">
        <listOfReactants>
          <speciesReference id="sid_C00003"/>
          <speciesReference id="sid_CE5590"/>
        </listOfReactants>
        <listOfProducts>
          <speciesReference id="sid_C00004"/>
          <speciesReference id="sid_C00080"/>
          <speciesReference id="sid_CE5589"/>
        </listOfProducts>
        <listOfModifiers>
          <modifierSpeciesReference id="sid_1_1_1_105"/>
        </listOfModifiers>
      </reaction>
      <reaction id="RDH3a">
        <listOfReactants>
          <speciesReference id="sid_C00006"/>
          <speciesReference id="sid_retinol_cis_11"/>
        </listOfReactants>
        <listOfProducts>
          <speciesReference id="sid_C00080"/>
          <speciesReference id="sid_C00005"/>
          <speciesReference id="sid_retinal_11_cis"/>
        </listOfProducts>
        <listOfModifiers>
          <modifierSpeciesReference id="sid_1_1_1_105"/>
        </listOfModifiers>
      </reaction>
      <reaction id="R02124">
        <listOfReactants>
          <speciesReference id="sid_C00473"/>
          <speciesReference id="sid_C00003"/>
        </listOfReactants>
        <listOfProducts>
          <speciesReference id="sid_C00376"/>
          <speciesReference id="sid_C00004"/>
        </listOfProducts>
        <listOfModifiers>
          <modifierSpeciesReference id="sid_1_1_1_105"/>
        </listOfModifiers>
      </reaction>
      <reaction id="R03048">
        <listOfReactants>
          <speciesReference id="sid_C00899"/>
          <speciesReference id="sid_C00003"/>
        </listOfReactants>
        <listOfProducts>
          <speciesReference id="sid_C02110"/>
          <speciesReference id="sid_C00004"/>
        </listOfProducts>
        <listOfModifiers>
          <modifierSpeciesReference id="sid_1_1_1_105"/>
        </listOfModifiers>
      </reaction>
      <reaction id="RE1906">
        <listOfReactants>
          <speciesReference id="sid_C00005"/>
          <speciesReference id="sid_C00007"/>
          <speciesReference id="sid_C00080"/>
          <speciesReference id="sid_C00376"/>
        </listOfReactants>
        <listOfProducts>
          <speciesReference id="sid_C00001"/>
          <speciesReference id="sid_C00006"/>
          <speciesReference id="sid_CE5593"/>
        </listOfProducts>
        <listOfModifiers>
          <modifierSpeciesReference id="sid_1_14____"/>
        </listOfModifiers>
      </reaction>
      <reaction id="RE1938">
        <listOfReactants>
          <speciesReference id="sid_C00005"/>
          <speciesReference id="sid_C00007"/>
          <speciesReference id="sid_C00080"/>
          <speciesReference id="sid_C00473"/>
        </listOfReactants>
        <listOfProducts>
          <speciesReference id="sid_C00001"/>
          <speciesReference id="sid_C00006"/>
          <speciesReference id="sid_CE1761"/>
        </listOfProducts>
        <listOfModifiers>
          <modifierSpeciesReference id="sid_1_14____"/>
        </listOfModifiers>
      </reaction>
      <reaction id="RE1908">
        <listOfReactants>
          <speciesReference id="sid_C00005"/>
          <speciesReference id="sid_C00007"/>
          <speciesReference id="sid_C00080"/>
          <speciesReference id="sid_C00777"/>
        </listOfReactants>
        <listOfProducts>
          <speciesReference id="sid_C00001"/>
          <speciesReference id="sid_C00006"/>
          <speciesReference id="sid_CE2956"/>
        </listOfProducts>
        <listOfModifiers>
          <modifierSpeciesReference id="sid_1_14____"/>
        </listOfModifiers>
      </reaction>
      <reaction id="RE1943">
        <listOfReactants>
          <speciesReference id="sid_C00005"/>
          <speciesReference id="sid_C00007"/>
          <speciesReference id="sid_C00080"/>
          <speciesReference id="sid_C00777"/>
        </listOfReactants>
        <listOfProducts>
          <speciesReference id="sid_C00001"/>
          <speciesReference id="sid_C00006"/>
          <speciesReference id="sid_CE2957"/>
        </listOfProducts>
        <listOfModifiers>
          <modifierSpeciesReference id="sid_1_14____"/>
        </listOfModifiers>
      </reaction>
      <reaction id="RE1941">
        <listOfReactants>
          <speciesReference id="sid_C00005"/>
          <speciesReference id="sid_C00007"/>
          <speciesReference id="sid_C00080"/>
          <speciesReference id="sid_CE1617"/>
        </listOfReactants>
        <listOfProducts>
          <speciesReference id="sid_C00001"/>
          <speciesReference id="sid_C00006"/>
          <speciesReference id="sid_CE5653"/>
        </listOfProducts>
        <listOfModifiers>
          <modifierSpeciesReference id="sid_1_14____"/>
        </listOfModifiers>
      </reaction>
      <reaction id="RE1939">
        <listOfReactants>
          <speciesReference id="sid_C00005"/>
          <speciesReference id="sid_C00007"/>
          <speciesReference id="sid_C00080"/>
          <speciesReference id="sid_CE1761"/>
        </listOfReactants>
        <listOfProducts>
          <speciesReference id="sid_C00001"/>
          <speciesReference id="sid_C00006"/>
          <speciesReference id="sid_CE5012"/>
        </listOfProducts>
        <listOfModifiers>
          <modifierSpeciesReference id="sid_1_14____"/>
        </listOfModifiers>
      </reaction>
      <reaction id="RE2248">
        <listOfReactants>
          <speciesReference id="sid_C00005"/>
          <speciesReference id="sid_C00007"/>
          <speciesReference id="sid_C00080"/>
          <speciesReference id="sid_CE2952"/>
        </listOfReactants>
        <listOfProducts>
          <speciesReference id="sid_C00001"/>
          <speciesReference id="sid_C00006"/>
          <speciesReference id="sid_CE2963"/>
        </listOfProducts>
        <listOfModifiers>
          <modifierSpeciesReference id="sid_1_14____"/>
        </listOfModifiers>
      </reaction>
      <reaction id="RE2249">
        <listOfReactants>
          <speciesReference id="sid_C00005"/>
          <speciesReference id="sid_C00007"/>
          <speciesReference id="sid_C00080"/>
          <speciesReference id="sid_CE2952"/>
        </listOfReactants>
        <listOfProducts>
          <speciesReference id="sid_C00001"/>
          <speciesReference id="sid_C00006"/>
          <speciesReference id="sid_CE2964"/>
        </listOfProducts>
        <listOfModifiers>
          <modifierSpeciesReference id="sid_1_14____"/>
        </listOfModifiers>
      </reaction>
      <reaction id="RE1942">
        <listOfReactants>
          <speciesReference id="sid_C00005"/>
          <speciesReference id="sid_C00007"/>
          <speciesReference id="sid_C00080"/>
          <speciesReference id="sid_CE2952"/>
        </listOfReactants>
        <listOfProducts>
          <speciesReference id="sid_C00001"/>
          <speciesReference id="sid_C00006"/>
          <speciesReference id="sid_CE5654"/>
        </listOfProducts>
        <listOfModifiers>
          <modifierSpeciesReference id="sid_1_14____"/>
        </listOfModifiers>
      </reaction>
      <reaction id="RE1940">
        <listOfReactants>
          <speciesReference id="sid_C00005"/>
          <speciesReference id="sid_C00007"/>
          <speciesReference id="sid_C00080"/>
          <speciesReference id="sid_CE2956"/>
        </listOfReactants>
        <listOfProducts>
          <speciesReference id="sid_C00001"/>
          <speciesReference id="sid_C00006"/>
          <speciesReference id="sid_CE2954"/>
        </listOfProducts>
        <listOfModifiers>
          <modifierSpeciesReference id="sid_1_14____"/>
        </listOfModifiers>
      </reaction>
      <reaction id="RE1905">
        <listOfReactants>
          <speciesReference id="sid_C00005"/>
          <speciesReference id="sid_C00007"/>
          <speciesReference id="sid_C00080"/>
          <speciesReference id="sid_CE5575"/>
        </listOfReactants>
        <listOfProducts>
          <speciesReference id="sid_C00001"/>
          <speciesReference id="sid_C00006"/>
          <speciesReference id="sid_CE5592"/>
        </listOfProducts>
        <listOfModifiers>
          <modifierSpeciesReference id="sid_1_14____"/>
        </listOfModifiers>
      </reaction>
      <reaction id="RE1904">
        <listOfReactants>
          <speciesReference id="sid_C00005"/>
          <speciesReference id="sid_C00007"/>
          <speciesReference id="sid_C00080"/>
          <speciesReference id="sid_CE5589"/>
        </listOfReactants>
        <listOfProducts>
          <speciesReference id="sid_C00001"/>
          <speciesReference id="sid_C00006"/>
          <speciesReference id="sid_CE5591"/>
        </listOfProducts>
        <listOfModifiers>
          <modifierSpeciesReference id="sid_1_14____"/>
        </listOfModifiers>
      </reaction>
      <reaction id="RE1937">
        <listOfReactants>
          <speciesReference id="sid_C00005"/>
          <speciesReference id="sid_C00007"/>
          <speciesReference id="sid_C00080"/>
          <speciesReference id="sid_CE5592"/>
        </listOfReactants>
        <listOfProducts>
          <speciesReference id="sid_C00001"/>
          <speciesReference id="sid_C00006"/>
          <speciesReference id="sid_CE5652"/>
        </listOfProducts>
        <listOfModifiers>
          <modifierSpeciesReference id="sid_1_14____"/>
        </listOfModifiers>
      </reaction>
      <reaction id="RE1936">
        <listOfReactants>
          <speciesReference id="sid_C00005"/>
          <speciesReference id="sid_C00007"/>
          <speciesReference id="sid_C00080"/>
          <speciesReference id="sid_CE5593"/>
        </listOfReactants>
        <listOfProducts>
          <speciesReference id="sid_C00001"/>
          <speciesReference id="sid_C00006"/>
          <speciesReference id="sid_CE5651"/>
        </listOfProducts>
        <listOfModifiers>
          <modifierSpeciesReference id="sid_1_14____"/>
        </listOfModifiers>
      </reaction>
      <reaction id="RE1901">
        <listOfReactants>
          <speciesReference id="sid_C00001"/>
          <speciesReference id="sid_C00003"/>
          <speciesReference id="sid_CE5575"/>
        </listOfReactants>
        <listOfProducts>
          <speciesReference id="sid_C00004"/>
          <speciesReference id="sid_C00080"/>
          <speciesReference id="sid_CE1617"/>
        </listOfProducts>
        <listOfModifiers>
          <modifierSpeciesReference id="sid_1_2_1_36"/>
        </listOfModifiers>
      </reaction>
      <reaction id="RE3050">
        <listOfReactants>
          <speciesReference id="sid_C00001"/>
          <speciesReference id="sid_C00003"/>
          <speciesReference id="sid_CE5589"/>
        </listOfReactants>
        <listOfProducts>
          <speciesReference id="sid_C00004"/>
          <speciesReference id="sid_C00080"/>
          <speciesReference id="sid_C00777"/>
        </listOfProducts>
        <listOfModifiers>
          <modifierSpeciesReference id="sid_1_2_1_36"/>
        </listOfModifiers>
      </reaction>
      <reaction id="RE1903">
        <listOfReactants>
          <speciesReference id="sid_C00001"/>
          <speciesReference id="sid_C00003"/>
          <speciesReference id="sid_CE5589"/>
        </listOfReactants>
        <listOfProducts>
          <speciesReference id="sid_C00004"/>
          <speciesReference id="sid_C00080"/>
          <speciesReference id="sid_CE2952"/>
        </listOfProducts>
        <listOfModifiers>
          <modifierSpeciesReference id="sid_1_2_1_36"/>
        </listOfModifiers>
      </reaction>
      <reaction id="MFN1028">
        <listOfReactants>
          <speciesReference id="sid_C00028"/>
          <speciesReference id="sid_C00030"/>
          <speciesReference id="sid_C00473"/>
          <speciesReference id="sid_C15492"/>
        </listOfReactants>
        <listOfModifiers>
          <modifierSpeciesReference id="sid_1_3_99_23"/>
        </listOfModifiers>
      </reaction>
      <reaction id="UGT1A5r2">
        <listOfReactants>
          <speciesReference id="sid_13_cis_retn"/>
          <speciesReference id="sid_C00167"/>
        </listOfReactants>
        <listOfProducts>
          <speciesReference id="sid_13_cis_retnglc"/>
          <speciesReference id="sid_C00015"/>
        </listOfProducts>
        <listOfModifiers>
          <modifierSpeciesReference id="sid_2_4_1_17"/>
        </listOfModifiers>
      </reaction>
      <reaction id="RE2150">
        <listOfReactants>
          <speciesReference id="sid_C00167"/>
          <speciesReference id="sid_CE1617"/>
        </listOfReactants>
        <listOfProducts>
          <speciesReference id="sid_C00015"/>
          <speciesReference id="sid_CE5756"/>
        </listOfProducts>
        <listOfModifiers>
          <modifierSpeciesReference id="sid_2_4_1_17"/>
        </listOfModifiers>
      </reaction>
      <reaction id="RE2147">
        <listOfReactants>
          <speciesReference id="sid_C00167"/>
          <speciesReference id="sid_CE2952"/>
        </listOfReactants>
        <listOfProducts>
          <speciesReference id="sid_C00015"/>
          <speciesReference id="sid_CE2959"/>
        </listOfProducts>
        <listOfModifiers>
          <modifierSpeciesReference id="sid_2_4_1_17"/>
        </listOfModifiers>
      </reaction>
      <reaction id="RE2146">
        <listOfReactants>
          <speciesReference id="sid_C00167"/>
          <speciesReference id="sid_CE2953"/>
        </listOfReactants>
        <listOfProducts>
          <speciesReference id="sid_C00015"/>
          <speciesReference id="sid_CE2958"/>
        </listOfProducts>
        <listOfModifiers>
          <modifierSpeciesReference id="sid_2_4_1_17"/>
        </listOfModifiers>
      </reaction>
      <reaction id="RE2148">
        <listOfReactants>
          <speciesReference id="sid_C00167"/>
          <speciesReference id="sid_CE2956"/>
        </listOfReactants>
        <listOfProducts>
          <speciesReference id="sid_C00080"/>
          <speciesReference id="sid_C00015"/>
          <speciesReference id="sid_CE2960"/>
        </listOfProducts>
        <listOfModifiers>
          <modifierSpeciesReference id="sid_2_4_1_17"/>
        </listOfModifiers>
      </reaction>
      <reaction id="RE2149">
        <listOfReactants>
          <speciesReference id="sid_C00167"/>
          <speciesReference id="sid_CE2961"/>
        </listOfReactants>
        <listOfProducts>
          <speciesReference id="sid_C00080"/>
          <speciesReference id="sid_C00015"/>
          <speciesReference id="sid_CE2962"/>
        </listOfProducts>
        <listOfModifiers>
          <modifierSpeciesReference id="sid_2_4_1_17"/>
        </listOfModifiers>
      </reaction>
      <reaction id="RE2151">
        <listOfReactants>
          <speciesReference id="sid_C00167"/>
          <speciesReference id="sid_CE5653"/>
        </listOfReactants>
        <listOfProducts>
          <speciesReference id="sid_C00015"/>
          <speciesReference id="sid_CE5757"/>
        </listOfProducts>
        <listOfModifiers>
          <modifierSpeciesReference id="sid_2_4_1_17"/>
        </listOfModifiers>
      </reaction>
      <reaction id="R02902">
        <listOfReactants>
          <speciesReference id="sid_C00777"/>
          <speciesReference id="sid_C00167"/>
        </listOfReactants>
        <listOfProducts>
          <speciesReference id="sid_C11061"/>
          <speciesReference id="sid_C00015"/>
        </listOfProducts>
        <listOfModifiers>
          <modifierSpeciesReference id="sid_2_4_1_17"/>
        </listOfModifiers>
      </reaction>
      <reaction id="UGT1A5r">
        <listOfReactants>
          <speciesReference id="sid_C00777"/>
          <speciesReference id="sid_C00167"/>
        </listOfReactants>
        <listOfProducts>
          <speciesReference id="sid_retnglc"/>
          <speciesReference id="sid_C00015"/>
        </listOfProducts>
        <listOfModifiers>
          <modifierSpeciesReference id="sid_2_4_1_17"/>
        </listOfModifiers>
      </reaction>
      <reaction id="RE2669">
        <listOfReactants>
          <speciesReference id="sid_C00001"/>
          <speciesReference id="sid_C02075"/>
        </listOfReactants>
        <listOfProducts>
          <speciesReference id="sid_C00080"/>
          <speciesReference id="sid_C00473"/>
          <speciesReference id="sid_C00060"/>
        </listOfProducts>
        <listOfModifiers>
          <modifierSpeciesReference id="sid_3_1_1__"/>
        </listOfModifiers>
      </reaction>
      <reaction id="RETH">
        <listOfReactants>
          <speciesReference id="sid_C00001"/>
        </listOfReactants>
        <listOfProducts>
          <speciesReference id="sid_C00080"/>
          <speciesReference id="sid_C00473"/>
        </listOfProducts>
        <listOfModifiers>
          <modifierSpeciesReference/>
        </listOfModifiers>
      </reaction>
      <reaction id="RADH">
        <listOfReactants>
          <speciesReference id="sid_C00001"/>
          <speciesReference id="sid_C00003"/>
          <speciesReference id="sid_C00376"/>
        </listOfReactants>
        <listOfProducts>
          <speciesReference id="sid_C00080"/>
          <speciesReference id="sid_C00004"/>
          <speciesReference id="sid_C00777"/>
        </listOfProducts>
        <listOfModifiers>
          <modifierSpeciesReference/>
        </listOfModifiers>
      </reaction>
      <reaction id="RETNCOA">
        <listOfReactants>
          <speciesReference id="sid_C00002"/>
          <speciesReference id="sid_C00010"/>
          <speciesReference id="sid_C00777"/>
        </listOfReactants>
        <listOfProducts>
          <speciesReference id="sid_C00020"/>
          <speciesReference id="sid_C00013"/>
        </listOfProducts>
        <listOfModifiers>
          <modifierSpeciesReference/>
        </listOfModifiers>
      </reaction>
      <reaction id="ORETNF">
        <listOfReactants>
          <speciesReference id="sid_C00007"/>
          <speciesReference id="sid_C00777"/>
        </listOfReactants>
        <listOfModifiers>
          <modifierSpeciesReference/>
        </listOfModifiers>
      </reaction>
      <reaction id="RE2673">
        <listOfReactants>
          <speciesReference id="sid_C00028"/>
          <speciesReference id="sid_CE6585"/>
        </listOfReactants>
        <listOfProducts>
          <speciesReference id="sid_C00030"/>
          <speciesReference id="sid_CE6584"/>
        </listOfProducts>
        <listOfModifiers>
          <modifierSpeciesReference/>
        </listOfModifiers>
      </reaction>
      <reaction id="RE2672">
        <listOfReactants>
          <speciesReference id="sid_C00080"/>
          <speciesReference id="sid_C00376"/>
          <speciesReference id="sid_CE6583"/>
        </listOfReactants>
        <listOfProducts>
          <speciesReference id="sid_C00001"/>
          <speciesReference id="sid_CE6585"/>
        </listOfProducts>
        <listOfModifiers>
          <modifierSpeciesReference/>
        </listOfModifiers>
      </reaction>
      <reaction id="RE2671">
        <listOfReactants>
          <speciesReference id="sid_C00350"/>
          <speciesReference id="sid_C00376"/>
        </listOfReactants>
        <listOfProducts>
          <speciesReference id="sid_C00001"/>
          <speciesReference id="sid_C00080"/>
          <speciesReference id="sid_CE6583"/>
        </listOfProducts>
        <listOfModifiers>
          <modifierSpeciesReference/>
        </listOfModifiers>
      </reaction>
      <reaction id="RE2653">
        <listOfReactants>
          <speciesReference id="sid_C00376"/>
        </listOfReactants>
        <listOfProducts>
          <speciesReference id="sid_C02110"/>
        </listOfProducts>
        <listOfModifiers>
          <modifierSpeciesReference/>
        </listOfModifiers>
      </reaction>
      <reaction id="RE2651">
        <listOfReactants>
          <speciesReference id="sid_C00376"/>
        </listOfReactants>
        <listOfProducts>
          <speciesReference id="sid_CE5575"/>
        </listOfProducts>
        <listOfModifiers>
          <modifierSpeciesReference/>
        </listOfModifiers>
      </reaction>
      <reaction id="RE2655">
        <listOfReactants>
          <speciesReference id="sid_C00376"/>
        </listOfReactants>
        <listOfProducts>
          <speciesReference id="sid_CE5589"/>
        </listOfProducts>
        <listOfModifiers>
          <modifierSpeciesReference/>
        </listOfModifiers>
      </reaction>
      <reaction id="RE2656">
        <listOfReactants>
          <speciesReference id="sid_C00473"/>
        </listOfReactants>
        <listOfProducts>
          <speciesReference id="sid_CE1754"/>
        </listOfProducts>
        <listOfModifiers>
          <modifierSpeciesReference/>
        </listOfModifiers>
      </reaction>
      <reaction id="RE2657">
        <listOfReactants>
          <speciesReference id="sid_C00473"/>
        </listOfReactants>
        <listOfProducts>
          <speciesReference id="sid_CE5590"/>
        </listOfProducts>
        <listOfModifiers>
          <modifierSpeciesReference/>
        </listOfModifiers>
      </reaction>
      <reaction id="RE2658">
        <listOfReactants>
          <speciesReference id="sid_C00777"/>
        </listOfReactants>
        <listOfProducts>
          <speciesReference id="sid_CE1617"/>
        </listOfProducts>
        <listOfModifiers>
          <modifierSpeciesReference/>
        </listOfModifiers>
      </reaction>
      <reaction id="RE2659">
        <listOfReactants>
          <speciesReference id="sid_C00777"/>
        </listOfReactants>
        <listOfProducts>
          <speciesReference id="sid_CE2952"/>
        </listOfProducts>
        <listOfModifiers>
          <modifierSpeciesReference/>
        </listOfModifiers>
      </reaction>
      <reaction id="RE2138">
        <listOfReactants>
          <speciesReference id="sid_CE5747"/>
        </listOfReactants>
        <listOfProducts>
          <speciesReference id="sid_CE5752"/>
        </listOfProducts>
        <listOfModifiers>
          <modifierSpeciesReference/>
        </listOfModifiers>
      </reaction>
      <reaction id="RE2139">
        <listOfReactants>
          <speciesReference id="sid_CE5747"/>
        </listOfReactants>
        <listOfProducts>
          <speciesReference id="sid_CE5753"/>
        </listOfProducts>
        <listOfModifiers>
          <modifierSpeciesReference/>
        </listOfModifiers>
      </reaction>
      <reaction id="RE2140">
        <listOfReactants>
          <speciesReference id="sid_CE5747"/>
        </listOfReactants>
        <listOfProducts>
          <speciesReference id="sid_CE5754"/>
        </listOfProducts>
        <listOfModifiers>
          <modifierSpeciesReference/>
        </listOfModifiers>
      </reaction>
      <reaction id="RE2141">
        <listOfReactants>
          <speciesReference id="sid_CE5747"/>
        </listOfReactants>
        <listOfProducts>
          <speciesReference id="sid_CE5755"/>
        </listOfProducts>
        <listOfModifiers>
          <modifierSpeciesReference/>
        </listOfModifiers>
      </reaction>
      <reaction id="RE2202">
        <listOfReactants>
          <speciesReference id="sid_CE5747"/>
        </listOfReactants>
        <listOfProducts>
          <speciesReference id="sid_CE5775"/>
        </listOfProducts>
        <listOfModifiers>
          <modifierSpeciesReference/>
        </listOfModifiers>
      </reaction>
      <reaction id="RE2203">
        <listOfReactants>
          <speciesReference id="sid_CE5747"/>
        </listOfReactants>
        <listOfProducts>
          <speciesReference id="sid_CE5776"/>
        </listOfProducts>
        <listOfModifiers>
          <modifierSpeciesReference/>
        </listOfModifiers>
      </reaction>
      <reaction id="RE2250">
        <listOfReactants>
          <speciesReference id="sid_CE5932"/>
        </listOfReactants>
        <listOfProducts>
          <speciesReference id="sid_CE5013"/>
        </listOfProducts>
        <listOfModifiers>
          <modifierSpeciesReference/>
        </listOfModifiers>
      </reaction>
    </listOfReactions>
  </model>
</sbml>
