# Supplementary material for: Constructing a fish metabolic network model
Source: Genome Biol. 2010 Nov 29;11(11):R115. doi: 10.1186/gb-2010-11-11-r115 (PMC3156954; doi:10.1186/gb-2010-11-11-r115)
Supplement: Additional file 5 — SBML distribution of MetaFishNet pathways. [file gb-2010-11-11-r115-S5.zip › sbml/mfn1v9path212.xml]

<?xml version="1.0" encoding="UTF-8"?>
<sbml xmlns="http://www.sbml.org/sbml/level2/version4" level="2" version="4">
  <model name="Vitamin E metabolism">
    <annotation>a pathway from MetaFishNet project</annotation>
    <listOfSpeciesTypes>
      <speciesType id="enzyme"/>
      <speciesType id="compound"/>
    </listOfSpeciesTypes>
    <listOfSpecies>
      <species id="sid_1_3_3_6_1_1_1_35_3_1_2_2_4_2_1_17_2_3_1_16_2_3_1_154_6_2_1___5_1_99_4" name="1.3.3.6;1.1.1.35;3.1.2.2;4.2.1.17;2.3.1.16;2.3.1.154;6.2.1.-;5.1.99.4" speciesType="enzyme"/>
      <species id="sid_1_3_3_6_1_3_1_34_1_1_1_35_4_2_1_17_5_3_3_8_3_1_2_3_2_3_1_16_6_2_1___5_1_99_4" name="1.3.3.6;1.3.1.34;1.1.1.35;4.2.1.17;5.3.3.8;3.1.2.3;2.3.1.16;6.2.1.-;5.1.99.4" speciesType="enzyme"/>
      <species id="sid_1_3_3_6_2_3_1_162_3_1_154_1_1_1_35_4_2_1_17_3_1_2_2_6_2_1___5_1_99_4" name="1.3.3.6;2.3.1.162.3.1.154;1.1.1.35;4.2.1.17;3.1.2.2;6.2.1.-;5.1.99.4" speciesType="enzyme"/>
      <species id="sid_2_3_1_16_1_3_3_6_1_3_1_34_1_1_1_35_4_2_1_17_5_3_3_8_3_1_2_2_6_2_1___5_1_99_4" name="2.3.1.16;1.3.3.6;1.3.1.34;1.1.1.35;4.2.1.17;5.3.3.8;3.1.2.2;6.2.1.-;5.1.99.4" speciesType="enzyme"/>
      <species id="sid_CE5849" name="CE5849" speciesType="compound"/>
      <species id="sid_C00024" name="C00024" speciesType="compound"/>
      <species id="sid_C00027" name="C00027" speciesType="compound"/>
      <species id="sid_CE0812" name="CE0812" speciesType="compound"/>
      <species id="sid_CE5643" name="CE5643" speciesType="compound"/>
      <species id="sid_C00020" name="C00020" speciesType="compound"/>
      <species id="sid_C00100" name="C00100" speciesType="compound"/>
      <species id="sid_CE5848" name="CE5848" speciesType="compound"/>
      <species id="sid_C00007" name="C00007" speciesType="compound"/>
      <species id="sid_C00006" name="C00006" speciesType="compound"/>
      <species id="sid_C00005" name="C00005" speciesType="compound"/>
      <species id="sid_C00004" name="C00004" speciesType="compound"/>
      <species id="sid_C00003" name="C00003" speciesType="compound"/>
      <species id="sid_C00002" name="C00002" speciesType="compound"/>
      <species id="sid_C00001" name="C00001" speciesType="compound"/>
      <species id="sid_CE5723" name="CE5723" speciesType="compound"/>
      <species id="sid_CE6000" name="CE6000" speciesType="compound"/>
      <species id="sid_CE6219" name="CE6219" speciesType="compound"/>
      <species id="sid_CE5841" name="CE5841" speciesType="compound"/>
      <species id="sid_CE5022" name="CE5022" speciesType="compound"/>
      <species id="sid_C11378" name="C11378" speciesType="compound"/>
      <species id="sid_CE5021" name="CE5021" speciesType="compound"/>
      <species id="sid_CE5844" name="CE5844" speciesType="compound"/>
      <species id="sid_C02477" name="C02477" speciesType="compound"/>
      <species id="sid_CE5838" name="CE5838" speciesType="compound"/>
      <species id="sid_CE5840" name="CE5840" speciesType="compound"/>
      <species id="sid_CE7145" name="CE7145" speciesType="compound"/>
      <species id="sid_CE5845" name="CE5845" speciesType="compound"/>
      <species id="sid_CE7047" name="CE7047" speciesType="compound"/>
      <species id="sid_CE5843" name="CE5843" speciesType="compound"/>
      <species id="sid_C00010" name="C00010" speciesType="compound"/>
      <species id="sid_C00011" name="C00011" speciesType="compound"/>
      <species id="sid_CE5986" name="CE5986" speciesType="compound"/>
      <species id="sid_C00013" name="C00013" speciesType="compound"/>
      <species id="sid_CE5835" name="CE5835" speciesType="compound"/>
      <species id="sid_CE5837" name="CE5837" speciesType="compound"/>
      <species id="sid_CE5719" name="CE5719" speciesType="compound"/>
      <species id="sid_CE5718" name="CE5718" speciesType="compound"/>
      <species id="sid_CE5850" name="CE5850" speciesType="compound"/>
      <species id="sid_CE5851" name="CE5851" speciesType="compound"/>
      <species id="sid_CE5856" name="CE5856" speciesType="compound"/>
      <species id="sid_CE5721" name="CE5721" speciesType="compound"/>
      <species id="sid_CE1926" name="CE1926" speciesType="compound"/>
      <species id="sid_C00601" name="C00601" speciesType="compound"/>
      <species id="sid_CE1924" name="CE1924" speciesType="compound"/>
      <species id="sid_CE1925" name="CE1925" speciesType="compound"/>
      <species id="sid_CE5899" name="CE5899" speciesType="compound"/>
      <species id="sid_CE5847" name="CE5847" speciesType="compound"/>
      <species id="sid_CE5017" name="CE5017" speciesType="compound"/>
      <species id="sid_CE5855" name="CE5855" speciesType="compound"/>
      <species id="sid_CE4898" name="CE4898" speciesType="compound"/>
      <species id="sid_CE7101" name="CE7101" speciesType="compound"/>
      <species id="sid_C00080" name="C00080" speciesType="compound"/>
      <species id="sid_CE5846" name="CE5846" speciesType="compound"/>
      <species id="sid_C00088" name="C00088" speciesType="compound"/>
      <species id="sid_CE7072" name="CE7072" speciesType="compound"/>
      <species id="sid_CE5839" name="CE5839" speciesType="compound"/>
    </listOfSpecies>
    <listOfReactions>
      <reaction id="RE2390">
        <listOfReactants>
          <speciesReference id="sid_C00002"/>
          <speciesReference id="sid_C00010"/>
          <speciesReference id="sid_C00001"/>
          <speciesReference id="sid_C00003"/>
          <speciesReference id="sid_C00007"/>
          <speciesReference id="sid_CE5718"/>
        </listOfReactants>
        <listOfProducts>
          <speciesReference id="sid_C00024"/>
          <speciesReference id="sid_C00020"/>
          <speciesReference id="sid_C00027"/>
          <speciesReference id="sid_C00004"/>
          <speciesReference id="sid_C00013"/>
          <speciesReference id="sid_C00080"/>
          <speciesReference id="sid_CE5719"/>
        </listOfProducts>
        <listOfModifiers>
          <modifierSpeciesReference id="sid_1_3_3_6_1_1_1_35_3_1_2_2_4_2_1_17_2_3_1_16_2_3_1_154_6_2_1___5_1_99_4"/>
        </listOfModifiers>
      </reaction>
      <reaction id="RE2697">
        <listOfReactants>
          <speciesReference id="sid_C00002"/>
          <speciesReference id="sid_C00010"/>
          <speciesReference id="sid_C00001"/>
          <speciesReference id="sid_C00003"/>
          <speciesReference id="sid_C00007"/>
          <speciesReference id="sid_CE5719"/>
        </listOfReactants>
        <listOfProducts>
          <speciesReference id="sid_C00020"/>
          <speciesReference id="sid_C00027"/>
          <speciesReference id="sid_C00004"/>
          <speciesReference id="sid_C00013"/>
          <speciesReference id="sid_C00100"/>
          <speciesReference id="sid_C00080"/>
          <speciesReference id="sid_CE5721"/>
        </listOfProducts>
        <listOfModifiers>
          <modifierSpeciesReference id="sid_1_3_3_6_1_1_1_35_3_1_2_2_4_2_1_17_2_3_1_16_2_3_1_154_6_2_1___5_1_99_4"/>
        </listOfModifiers>
      </reaction>
      <reaction id="RE2392">
        <listOfReactants>
          <speciesReference id="sid_C00002"/>
          <speciesReference id="sid_C00010"/>
          <speciesReference id="sid_C00001"/>
          <speciesReference id="sid_C00003"/>
          <speciesReference id="sid_C00007"/>
          <speciesReference id="sid_CE5721"/>
        </listOfReactants>
        <listOfProducts>
          <speciesReference id="sid_C00024"/>
          <speciesReference id="sid_C00020"/>
          <speciesReference id="sid_C00027"/>
          <speciesReference id="sid_C00004"/>
          <speciesReference id="sid_C00013"/>
          <speciesReference id="sid_C00080"/>
          <speciesReference id="sid_CE5723"/>
        </listOfProducts>
        <listOfModifiers>
          <modifierSpeciesReference id="sid_1_3_3_6_1_1_1_35_3_1_2_2_4_2_1_17_2_3_1_16_2_3_1_154_6_2_1___5_1_99_4"/>
        </listOfModifiers>
      </reaction>
      <reaction id="RE2396">
        <listOfReactants>
          <speciesReference id="sid_C00002"/>
          <speciesReference id="sid_C00010"/>
          <speciesReference id="sid_C00001"/>
          <speciesReference id="sid_C00003"/>
          <speciesReference id="sid_C00007"/>
          <speciesReference id="sid_CE5845"/>
        </listOfReactants>
        <listOfProducts>
          <speciesReference id="sid_C00020"/>
          <speciesReference id="sid_C00027"/>
          <speciesReference id="sid_C00004"/>
          <speciesReference id="sid_C00013"/>
          <speciesReference id="sid_C00100"/>
          <speciesReference id="sid_C00080"/>
          <speciesReference id="sid_CE1925"/>
        </listOfProducts>
        <listOfModifiers>
          <modifierSpeciesReference id="sid_1_3_3_6_1_1_1_35_3_1_2_2_4_2_1_17_2_3_1_16_2_3_1_154_6_2_1___5_1_99_4"/>
        </listOfModifiers>
      </reaction>
      <reaction id="RE2576">
        <listOfReactants>
          <speciesReference id="sid_C00002"/>
          <speciesReference id="sid_C00010"/>
          <speciesReference id="sid_C00001"/>
          <speciesReference id="sid_C00003"/>
          <speciesReference id="sid_C00007"/>
          <speciesReference id="sid_CE5847"/>
        </listOfReactants>
        <listOfProducts>
          <speciesReference id="sid_C00020"/>
          <speciesReference id="sid_C00027"/>
          <speciesReference id="sid_C00004"/>
          <speciesReference id="sid_C00013"/>
          <speciesReference id="sid_C00100"/>
          <speciesReference id="sid_CE5848"/>
        </listOfProducts>
        <listOfModifiers>
          <modifierSpeciesReference id="sid_1_3_3_6_1_1_1_35_3_1_2_2_4_2_1_17_2_3_1_16_2_3_1_154_6_2_1___5_1_99_4"/>
        </listOfModifiers>
      </reaction>
      <reaction id="RE2700">
        <listOfReactants>
          <speciesReference id="sid_C00002"/>
          <speciesReference id="sid_C00010"/>
          <speciesReference id="sid_C00001"/>
          <speciesReference id="sid_C00003"/>
          <speciesReference id="sid_C00007"/>
          <speciesReference id="sid_CE5855"/>
        </listOfReactants>
        <listOfProducts>
          <speciesReference id="sid_C00024"/>
          <speciesReference id="sid_C00020"/>
          <speciesReference id="sid_C00027"/>
          <speciesReference id="sid_C00004"/>
          <speciesReference id="sid_C00013"/>
          <speciesReference id="sid_C00080"/>
          <speciesReference id="sid_CE5856"/>
        </listOfProducts>
        <listOfModifiers>
          <modifierSpeciesReference id="sid_1_3_3_6_1_1_1_35_3_1_2_2_4_2_1_17_2_3_1_16_2_3_1_154_6_2_1___5_1_99_4"/>
        </listOfModifiers>
      </reaction>
      <reaction id="RE2394">
        <listOfReactants>
          <speciesReference id="sid_C00002"/>
          <speciesReference id="sid_C00010"/>
          <speciesReference id="sid_C00001"/>
          <speciesReference id="sid_C00003"/>
          <speciesReference id="sid_C00007"/>
          <speciesReference id="sid_CE5856"/>
        </listOfReactants>
        <listOfProducts>
          <speciesReference id="sid_C00020"/>
          <speciesReference id="sid_C00027"/>
          <speciesReference id="sid_C00004"/>
          <speciesReference id="sid_C00013"/>
          <speciesReference id="sid_C00100"/>
          <speciesReference id="sid_C00080"/>
          <speciesReference id="sid_CE5844"/>
        </listOfProducts>
        <listOfModifiers>
          <modifierSpeciesReference id="sid_1_3_3_6_1_1_1_35_3_1_2_2_4_2_1_17_2_3_1_16_2_3_1_154_6_2_1___5_1_99_4"/>
        </listOfModifiers>
      </reaction>
      <reaction id="RE3461">
        <listOfReactants>
          <speciesReference id="sid_C00002"/>
          <speciesReference id="sid_C00010"/>
          <speciesReference id="sid_C00001"/>
          <speciesReference id="sid_C00003"/>
          <speciesReference id="sid_C00005"/>
          <speciesReference id="sid_C00007"/>
          <speciesReference id="sid_C00080"/>
          <speciesReference id="sid_CE5848"/>
        </listOfReactants>
        <listOfProducts>
          <speciesReference id="sid_C00024"/>
          <speciesReference id="sid_C00020"/>
          <speciesReference id="sid_C00010"/>
          <speciesReference id="sid_C00027"/>
          <speciesReference id="sid_C00004"/>
          <speciesReference id="sid_C00006"/>
          <speciesReference id="sid_C00013"/>
          <speciesReference id="sid_C00080"/>
          <speciesReference id="sid_CE5723"/>
        </listOfProducts>
        <listOfModifiers>
          <modifierSpeciesReference id="sid_1_3_3_6_1_3_1_34_1_1_1_35_4_2_1_17_5_3_3_8_3_1_2_3_2_3_1_16_6_2_1___5_1_99_4"/>
        </listOfModifiers>
      </reaction>
      <reaction id="RE3466">
        <listOfReactants>
          <speciesReference id="sid_C00002"/>
          <speciesReference id="sid_C00010"/>
          <speciesReference id="sid_C00001"/>
          <speciesReference id="sid_C00003"/>
          <speciesReference id="sid_C00005"/>
          <speciesReference id="sid_C00007"/>
          <speciesReference id="sid_C00080"/>
          <speciesReference id="sid_CE5849"/>
        </listOfReactants>
        <listOfProducts>
          <speciesReference id="sid_C00024"/>
          <speciesReference id="sid_C00020"/>
          <speciesReference id="sid_C00010"/>
          <speciesReference id="sid_C00027"/>
          <speciesReference id="sid_C00004"/>
          <speciesReference id="sid_C00006"/>
          <speciesReference id="sid_C00013"/>
          <speciesReference id="sid_C00080"/>
          <speciesReference id="sid_CE5845"/>
        </listOfProducts>
        <listOfModifiers>
          <modifierSpeciesReference id="sid_1_3_3_6_1_3_1_34_1_1_1_35_4_2_1_17_5_3_3_8_3_1_2_3_2_3_1_16_6_2_1___5_1_99_4"/>
        </listOfModifiers>
      </reaction>
      <reaction id="RE3468">
        <listOfReactants>
          <speciesReference id="sid_C00002"/>
          <speciesReference id="sid_C00010"/>
          <speciesReference id="sid_C00001"/>
          <speciesReference id="sid_C00003"/>
          <speciesReference id="sid_C00004"/>
          <speciesReference id="sid_C00007"/>
          <speciesReference id="sid_C00080"/>
          <speciesReference id="sid_CE7145"/>
        </listOfReactants>
        <listOfProducts>
          <speciesReference id="sid_C00020"/>
          <speciesReference id="sid_C00010"/>
          <speciesReference id="sid_C00027"/>
          <speciesReference id="sid_C00003"/>
          <speciesReference id="sid_C00004"/>
          <speciesReference id="sid_C00013"/>
          <speciesReference id="sid_C00100"/>
          <speciesReference id="sid_C00080"/>
          <speciesReference id="sid_CE5850"/>
        </listOfProducts>
        <listOfModifiers>
          <modifierSpeciesReference id="sid_1_3_3_6_2_3_1_162_3_1_154_1_1_1_35_4_2_1_17_3_1_2_2_6_2_1___5_1_99_4"/>
        </listOfModifiers>
      </reaction>
      <reaction id="RE2796">
        <listOfReactants>
          <speciesReference id="sid_C00002"/>
          <speciesReference id="sid_C00010"/>
          <speciesReference id="sid_C00001"/>
          <speciesReference id="sid_C00003"/>
          <speciesReference id="sid_C00007"/>
          <speciesReference id="sid_CE5723"/>
        </listOfReactants>
        <listOfProducts>
          <speciesReference id="sid_C00020"/>
          <speciesReference id="sid_C00027"/>
          <speciesReference id="sid_C00004"/>
          <speciesReference id="sid_C00013"/>
          <speciesReference id="sid_C00100"/>
          <speciesReference id="sid_C00080"/>
          <speciesReference id="sid_CE1926"/>
        </listOfProducts>
        <listOfModifiers>
          <modifierSpeciesReference id="sid_1_3_3_6_2_3_1_162_3_1_154_1_1_1_35_4_2_1_17_3_1_2_2_6_2_1___5_1_99_4"/>
        </listOfModifiers>
      </reaction>
      <reaction id="RE3442">
        <listOfReactants>
          <speciesReference id="sid_C00002"/>
          <speciesReference id="sid_C00010"/>
          <speciesReference id="sid_C00001"/>
          <speciesReference id="sid_C00003"/>
          <speciesReference id="sid_C00007"/>
          <speciesReference id="sid_CE5846"/>
        </listOfReactants>
        <listOfProducts>
          <speciesReference id="sid_C00024"/>
          <speciesReference id="sid_C00020"/>
          <speciesReference id="sid_C00010"/>
          <speciesReference id="sid_C00027"/>
          <speciesReference id="sid_C00004"/>
          <speciesReference id="sid_C00013"/>
          <speciesReference id="sid_C00080"/>
          <speciesReference id="sid_CE5847"/>
        </listOfProducts>
        <listOfModifiers>
          <modifierSpeciesReference id="sid_2_3_1_16_1_3_3_6_1_3_1_34_1_1_1_35_4_2_1_17_5_3_3_8_3_1_2_2_6_2_1___5_1_99_4"/>
        </listOfModifiers>
      </reaction>
      <reaction id="RE3463">
        <listOfReactants>
          <speciesReference id="sid_C00002"/>
          <speciesReference id="sid_C00010"/>
          <speciesReference id="sid_C00001"/>
          <speciesReference id="sid_C00003"/>
          <speciesReference id="sid_C00007"/>
          <speciesReference id="sid_CE5850"/>
        </listOfReactants>
        <listOfProducts>
          <speciesReference id="sid_C00024"/>
          <speciesReference id="sid_C00020"/>
          <speciesReference id="sid_C00010"/>
          <speciesReference id="sid_C00027"/>
          <speciesReference id="sid_C00004"/>
          <speciesReference id="sid_C00013"/>
          <speciesReference id="sid_C00080"/>
          <speciesReference id="sid_CE5851"/>
        </listOfProducts>
        <listOfModifiers>
          <modifierSpeciesReference id="sid_2_3_1_16_1_3_3_6_1_3_1_34_1_1_1_35_4_2_1_17_5_3_3_8_3_1_2_2_6_2_1___5_1_99_4"/>
        </listOfModifiers>
      </reaction>
      <reaction id="RE2375">
        <listOfReactants>
          <speciesReference id="sid_C00001"/>
          <speciesReference id="sid_CE5837"/>
        </listOfReactants>
        <listOfProducts>
          <speciesReference id="sid_C00027"/>
          <speciesReference id="sid_CE5838"/>
        </listOfProducts>
        <listOfModifiers>
          <modifierSpeciesReference/>
        </listOfModifiers>
      </reaction>
      <reaction id="RE2377">
        <listOfReactants>
          <speciesReference id="sid_C00001"/>
          <speciesReference id="sid_CE5839"/>
        </listOfReactants>
        <listOfProducts>
          <speciesReference id="sid_C00027"/>
          <speciesReference id="sid_CE5840"/>
        </listOfProducts>
        <listOfModifiers>
          <modifierSpeciesReference/>
        </listOfModifiers>
      </reaction>
      <reaction id="RE3471">
        <listOfReactants>
          <speciesReference id="sid_C00002"/>
          <speciesReference id="sid_C00010"/>
          <speciesReference id="sid_C00001"/>
          <speciesReference id="sid_C00003"/>
          <speciesReference id="sid_C00007"/>
          <speciesReference id="sid_CE4898"/>
        </listOfReactants>
        <listOfProducts>
          <speciesReference id="sid_C00020"/>
          <speciesReference id="sid_C00010"/>
          <speciesReference id="sid_C00027"/>
          <speciesReference id="sid_C00004"/>
          <speciesReference id="sid_C00013"/>
          <speciesReference id="sid_C00100"/>
          <speciesReference id="sid_C00080"/>
          <speciesReference id="sid_CE5718"/>
        </listOfProducts>
        <listOfModifiers>
          <modifierSpeciesReference/>
        </listOfModifiers>
      </reaction>
      <reaction id="RE3472">
        <listOfReactants>
          <speciesReference id="sid_C00002"/>
          <speciesReference id="sid_C00010"/>
          <speciesReference id="sid_C00001"/>
          <speciesReference id="sid_C00003"/>
          <speciesReference id="sid_C00007"/>
          <speciesReference id="sid_CE5843"/>
        </listOfReactants>
        <listOfProducts>
          <speciesReference id="sid_C00020"/>
          <speciesReference id="sid_C00010"/>
          <speciesReference id="sid_C00027"/>
          <speciesReference id="sid_C00004"/>
          <speciesReference id="sid_C00013"/>
          <speciesReference id="sid_C00100"/>
          <speciesReference id="sid_C00080"/>
          <speciesReference id="sid_CE5855"/>
        </listOfProducts>
        <listOfModifiers>
          <modifierSpeciesReference/>
        </listOfModifiers>
      </reaction>
      <reaction id="RE3473">
        <listOfReactants>
          <speciesReference id="sid_C00002"/>
          <speciesReference id="sid_C00010"/>
          <speciesReference id="sid_C00001"/>
          <speciesReference id="sid_C00003"/>
          <speciesReference id="sid_C00007"/>
          <speciesReference id="sid_CE5844"/>
        </listOfReactants>
        <listOfProducts>
          <speciesReference id="sid_C00024"/>
          <speciesReference id="sid_C00020"/>
          <speciesReference id="sid_C00010"/>
          <speciesReference id="sid_C00027"/>
          <speciesReference id="sid_C00004"/>
          <speciesReference id="sid_C00013"/>
          <speciesReference id="sid_C00080"/>
          <speciesReference id="sid_CE5845"/>
        </listOfProducts>
        <listOfModifiers>
          <modifierSpeciesReference/>
        </listOfModifiers>
      </reaction>
      <reaction id="RE3438">
        <listOfReactants>
          <speciesReference id="sid_C00002"/>
          <speciesReference id="sid_C00010"/>
          <speciesReference id="sid_C00001"/>
          <speciesReference id="sid_C00003"/>
          <speciesReference id="sid_C00007"/>
          <speciesReference id="sid_CE7072"/>
        </listOfReactants>
        <listOfProducts>
          <speciesReference id="sid_C00020"/>
          <speciesReference id="sid_C00027"/>
          <speciesReference id="sid_C00004"/>
          <speciesReference id="sid_C00013"/>
          <speciesReference id="sid_C00100"/>
          <speciesReference id="sid_CE5846"/>
        </listOfProducts>
        <listOfModifiers>
          <modifierSpeciesReference/>
        </listOfModifiers>
      </reaction>
      <reaction id="RE2533">
        <listOfReactants>
          <speciesReference id="sid_C00011"/>
          <speciesReference id="sid_CE5643"/>
        </listOfReactants>
        <listOfProducts>
          <speciesReference id="sid_CE6000"/>
        </listOfProducts>
        <listOfModifiers>
          <modifierSpeciesReference/>
        </listOfModifiers>
      </reaction>
      <reaction id="RE2948">
        <listOfReactants>
          <speciesReference id="sid_C00080"/>
          <speciesReference id="sid_CE1924"/>
          <speciesReference id="sid_CE5643"/>
        </listOfReactants>
        <listOfProducts>
          <speciesReference id="sid_C00001"/>
          <speciesReference id="sid_CE5986"/>
        </listOfProducts>
        <listOfModifiers>
          <modifierSpeciesReference/>
        </listOfModifiers>
      </reaction>
      <reaction id="RE2705">
        <listOfReactants>
          <speciesReference id="sid_C00088"/>
          <speciesReference id="sid_CE7047"/>
        </listOfReactants>
        <listOfProducts>
          <speciesReference id="sid_CE5986"/>
        </listOfProducts>
        <listOfModifiers>
          <modifierSpeciesReference/>
        </listOfModifiers>
      </reaction>
      <reaction id="RE2376">
        <listOfReactants>
          <speciesReference id="sid_C00601"/>
          <speciesReference id="sid_CE5841"/>
        </listOfReactants>
        <listOfProducts>
          <speciesReference id="sid_C00080"/>
          <speciesReference id="sid_CE5837"/>
          <speciesReference id="sid_CE5839"/>
        </listOfProducts>
        <listOfModifiers>
          <modifierSpeciesReference/>
        </listOfModifiers>
      </reaction>
      <reaction id="RE2326">
        <listOfReactants>
          <speciesReference id="sid_C00601"/>
          <speciesReference id="sid_CE5841"/>
        </listOfReactants>
        <listOfProducts>
          <speciesReference id="sid_CE5835"/>
          <speciesReference id="sid_CE5837"/>
        </listOfProducts>
        <listOfModifiers>
          <modifierSpeciesReference/>
        </listOfModifiers>
      </reaction>
      <reaction id="RE2706">
        <listOfReactants>
          <speciesReference id="sid_C02477"/>
          <speciesReference id="sid_C00088"/>
        </listOfReactants>
        <listOfProducts>
          <speciesReference id="sid_CE0812"/>
          <speciesReference id="sid_C00080"/>
          <speciesReference id="sid_C00601"/>
        </listOfProducts>
        <listOfModifiers>
          <modifierSpeciesReference/>
        </listOfModifiers>
      </reaction>
      <reaction id="RE2325">
        <listOfReactants>
          <speciesReference id="sid_C02477"/>
          <speciesReference id="sid_C11378"/>
        </listOfReactants>
        <listOfProducts>
          <speciesReference id="sid_CE5017"/>
          <speciesReference id="sid_C00601"/>
        </listOfProducts>
        <listOfModifiers>
          <modifierSpeciesReference/>
        </listOfModifiers>
      </reaction>
      <reaction id="RE2327">
        <listOfReactants>
          <speciesReference id="sid_C11378"/>
          <speciesReference id="sid_CE5021"/>
        </listOfReactants>
        <listOfProducts>
          <speciesReference id="sid_CE5017"/>
          <speciesReference id="sid_CE5022"/>
        </listOfProducts>
        <listOfModifiers>
          <modifierSpeciesReference/>
        </listOfModifiers>
      </reaction>
      <reaction id="RE2704">
        <listOfReactants>
          <speciesReference id="sid_CE1924"/>
          <speciesReference id="sid_C00088"/>
        </listOfReactants>
        <listOfProducts>
          <speciesReference id="sid_CE0812"/>
          <speciesReference id="sid_C00080"/>
          <speciesReference id="sid_CE7047"/>
        </listOfProducts>
        <listOfModifiers>
          <modifierSpeciesReference/>
        </listOfModifiers>
      </reaction>
      <reaction id="RE2373">
        <listOfReactants>
          <speciesReference id="sid_CE5835"/>
        </listOfReactants>
        <listOfProducts>
          <speciesReference id="sid_CE5022"/>
        </listOfProducts>
        <listOfModifiers>
          <modifierSpeciesReference/>
        </listOfModifiers>
      </reaction>
      <reaction id="RE3636">
        <listOfReactants>
          <speciesReference id="sid_CE5899"/>
          <speciesReference id="sid_CE7047"/>
        </listOfReactants>
        <listOfProducts>
          <speciesReference id="sid_CE7101"/>
        </listOfProducts>
        <listOfModifiers>
          <modifierSpeciesReference/>
        </listOfModifiers>
      </reaction>
      <reaction id="RE3295">
        <listOfReactants>
          <speciesReference id="sid_CE7101"/>
        </listOfReactants>
        <listOfProducts>
          <speciesReference id="sid_CE6219"/>
        </listOfProducts>
        <listOfModifiers>
          <modifierSpeciesReference/>
        </listOfModifiers>
      </reaction>
    </listOfReactions>
  </model>
</sbml>
