# Supplementary material for: Constructing a fish metabolic network model
Source: Genome Biol. 2010 Nov 29;11(11):R115. doi: 10.1186/gb-2010-11-11-r115 (PMC3156954; doi:10.1186/gb-2010-11-11-r115)
Supplement: Additional file 5 — SBML distribution of MetaFishNet pathways. [file gb-2010-11-11-r115-S5.zip › sbml/mfn1v9path182.xml]

<?xml version="1.0" encoding="UTF-8"?>
<sbml xmlns="http://www.sbml.org/sbml/level2/version4" level="2" version="4">
  <model name="Proteoglycan biosynthesis">
    <annotation>a pathway from MetaFishNet project</annotation>
    <listOfSpeciesTypes>
      <speciesType id="enzyme"/>
      <speciesType id="compound"/>
    </listOfSpeciesTypes>
    <listOfSpecies>
      <species id="sid_5_1_3_19" name="5.1.3.19" speciesType="enzyme"/>
      <species id="sid_2_4_1_223" name="2.4.1.223" speciesType="enzyme"/>
      <species id="sid_2_4_1_224" name="2.4.1.224" speciesType="enzyme"/>
      <species id="sid_2_4_1_225" name="2.4.1.225" speciesType="enzyme"/>
      <species id="sid_2_4_1_226" name="2.4.1.226" speciesType="enzyme"/>
      <species id="sid_2_4_2_26" name="2.4.2.26" speciesType="enzyme"/>
      <species id="sid_5_1_3_17" name="5.1.3.17" speciesType="enzyme"/>
      <species id="sid_2_8_2___2_4_1_175_2_8_2_17_2_4_1_226" name="2.8.2.-;2.4.1.175;2.8.2.17;2.4.1.226" speciesType="enzyme"/>
      <species id="sid_2_4_1_175_2_8_2_17_2_4_1_226" name="2.4.1.175;2.8.2.17;2.4.1.226" speciesType="enzyme"/>
      <species id="sid_2_4_1_174" name="2.4.1.174" speciesType="enzyme"/>
      <species id="sid_2_4_1_175" name="2.4.1.175" speciesType="enzyme"/>
      <species id="sid_2_8_2_33_2_8_2_5_2_4_1_226_2_4_1_175" name="2.8.2.33;2.8.2.5;2.4.1.226;2.4.1.175" speciesType="enzyme"/>
      <species id="sid_2_8_2___2_8_2_5_5_1_3_19_2_4_1_226_2_4_1_175" name="2.8.2.-;2.8.2.5;5.1.3.19;2.4.1.226;2.4.1.175" speciesType="enzyme"/>
      <species id="sid_2_4_1_133" name="2.4.1.133" speciesType="enzyme"/>
      <species id="sid_2_4_1_134" name="2.4.1.134" speciesType="enzyme"/>
      <species id="sid_2_4_1_135" name="2.4.1.135" speciesType="enzyme"/>
      <species id="sid_2_8_2_5_2_4_1_175_2_4_1_226" name="2.8.2.5;2.4.1.175;2.4.1.226" speciesType="enzyme"/>
      <species id="sid_hs_pre10" name="hs_pre10" speciesType="compound"/>
      <species id="sid_hs_pre11" name="hs_pre11" speciesType="compound"/>
      <species id="sid_C00033" name="C00033" speciesType="compound"/>
      <species id="sid_C03424" name="C03424" speciesType="compound"/>
      <species id="sid_C00043" name="C00043" speciesType="compound"/>
      <species id="sid_lxser" name="lxser" speciesType="compound"/>
      <species id="sid_xser" name="xser" speciesType="compound"/>
      <species id="sid_C15656" name="C15656" speciesType="compound"/>
      <species id="sid_C00054" name="C00054" speciesType="compound"/>
      <species id="sid_C00167" name="C00167" speciesType="compound"/>
      <species id="sid_C00052" name="C00052" speciesType="compound"/>
      <species id="sid_C00053" name="C00053" speciesType="compound"/>
      <species id="sid_C02189" name="C02189" speciesType="compound"/>
      <species id="sid_C00015" name="C00015" speciesType="compound"/>
      <species id="sid_C00001" name="C00001" speciesType="compound"/>
      <species id="sid_C00634" name="C00634" speciesType="compound"/>
      <species id="sid_C04903" name="C04903" speciesType="compound"/>
      <species id="sid_G00157" name="G00157" speciesType="compound"/>
      <species id="sid_G00156" name="G00156" speciesType="compound"/>
      <species id="sid_C04825" name="C04825" speciesType="compound"/>
      <species id="sid_C00080" name="C00080" speciesType="compound"/>
      <species id="sid_C00426" name="C00426" speciesType="compound"/>
      <species id="sid_C00190" name="C00190" speciesType="compound"/>
      <species id="sid_CN0001" name="CN0001" speciesType="compound"/>
      <species id="sid_CN0003" name="CN0003" speciesType="compound"/>
      <species id="sid_CN0002" name="CN0002" speciesType="compound"/>
      <species id="sid_CN0005" name="CN0005" speciesType="compound"/>
      <species id="sid_CN0004" name="CN0004" speciesType="compound"/>
      <species id="sid_CN0007" name="CN0007" speciesType="compound"/>
      <species id="sid_CN0006" name="CN0006" speciesType="compound"/>
      <species id="sid_C00203" name="C00203" speciesType="compound"/>
    </listOfSpecies>
    <listOfReactions>
      <reaction id="R05926">
        <listOfReactants>
          <speciesReference id="sid_C00052"/>
          <speciesReference id="sid_C03424"/>
        </listOfReactants>
        <listOfProducts>
          <speciesReference id="sid_C00015"/>
        </listOfProducts>
        <listOfModifiers>
          <modifierSpeciesReference id="sid_2_4_1_133"/>
        </listOfModifiers>
      </reaction>
      <reaction id="GALTg">
        <listOfReactants>
          <speciesReference id="sid_C00052"/>
          <speciesReference id="sid_xser"/>
        </listOfReactants>
        <listOfProducts>
          <speciesReference id="sid_C00080"/>
          <speciesReference id="sid_lxser"/>
          <speciesReference id="sid_C00015"/>
        </listOfProducts>
        <listOfModifiers>
          <modifierSpeciesReference id="sid_2_4_1_133"/>
        </listOfModifiers>
      </reaction>
      <reaction id="R05927">
        <listOfReactants>
          <speciesReference id="sid_C00052"/>
        </listOfReactants>
        <listOfProducts>
          <speciesReference id="sid_C00015"/>
          <speciesReference id="sid_C04825"/>
        </listOfProducts>
        <listOfModifiers>
          <modifierSpeciesReference id="sid_2_4_1_134"/>
        </listOfModifiers>
      </reaction>
      <reaction id="R04607">
        <listOfReactants>
          <speciesReference id="sid_C00167"/>
          <speciesReference id="sid_C04825"/>
        </listOfReactants>
        <listOfProducts>
          <speciesReference id="sid_C00015"/>
          <speciesReference id="sid_C04903"/>
        </listOfProducts>
        <listOfModifiers>
          <modifierSpeciesReference id="sid_2_4_1_135"/>
        </listOfModifiers>
      </reaction>
      <reaction id="R05928">
        <listOfReactants>
          <speciesReference id="sid_G00156"/>
        </listOfReactants>
        <listOfProducts>
          <speciesReference id="sid_G00157"/>
        </listOfProducts>
        <listOfModifiers>
          <modifierSpeciesReference id="sid_2_4_1_135"/>
        </listOfModifiers>
      </reaction>
      <reaction id="R05929">
        <listOfReactants>
          <speciesReference id="sid_C00203"/>
          <speciesReference id="sid_C04903"/>
        </listOfReactants>
        <listOfProducts>
          <speciesReference id="sid_C00015"/>
        </listOfProducts>
        <listOfModifiers>
          <modifierSpeciesReference id="sid_2_4_1_174"/>
        </listOfModifiers>
      </reaction>
      <reaction id="R05932">
        <listOfReactants>
          <speciesReference id="sid_C00203"/>
        </listOfReactants>
        <listOfProducts>
          <speciesReference id="sid_C00015"/>
        </listOfProducts>
        <listOfModifiers>
          <modifierSpeciesReference id="sid_2_4_1_175"/>
        </listOfModifiers>
      </reaction>
      <reaction id="RN0004">
        <listOfReactants>
          <speciesReference id="sid_C00203"/>
          <speciesReference id="sid_CN0001"/>
        </listOfReactants>
        <listOfProducts>
          <speciesReference id="sid_C00015"/>
          <speciesReference id="sid_CN0002"/>
        </listOfProducts>
        <listOfModifiers>
          <modifierSpeciesReference id="sid_2_4_1_175"/>
        </listOfModifiers>
      </reaction>
      <reaction id="RN0009">
        <listOfProducts>
          <speciesReference id="sid_CN0005"/>
        </listOfProducts>
        <listOfModifiers>
          <modifierSpeciesReference id="sid_2_4_1_175_2_8_2_17_2_4_1_226"/>
        </listOfModifiers>
      </reaction>
      <reaction id="R07397">
        <listOfReactants>
          <speciesReference id="sid_C00043"/>
          <speciesReference id="sid_C04903"/>
        </listOfReactants>
        <listOfProducts>
          <speciesReference id="sid_C00015"/>
          <speciesReference id="sid_C15656"/>
        </listOfProducts>
        <listOfModifiers>
          <modifierSpeciesReference id="sid_2_4_1_223"/>
        </listOfModifiers>
      </reaction>
      <reaction id="R05936">
        <listOfReactants>
          <speciesReference id="sid_C00043"/>
        </listOfReactants>
        <listOfProducts>
          <speciesReference id="sid_C00015"/>
        </listOfProducts>
        <listOfModifiers>
          <modifierSpeciesReference id="sid_2_4_1_224"/>
        </listOfModifiers>
      </reaction>
      <reaction id="R05935">
        <listOfReactants>
          <speciesReference id="sid_C00167"/>
          <speciesReference id="sid_C15656"/>
        </listOfReactants>
        <listOfProducts>
          <speciesReference id="sid_C00015"/>
        </listOfProducts>
        <listOfModifiers>
          <modifierSpeciesReference id="sid_2_4_1_225"/>
        </listOfModifiers>
      </reaction>
      <reaction id="R05931">
        <listOfReactants>
          <speciesReference id="sid_C00167"/>
        </listOfReactants>
        <listOfProducts>
          <speciesReference id="sid_C00015"/>
        </listOfProducts>
        <listOfModifiers>
          <modifierSpeciesReference id="sid_2_4_1_226"/>
        </listOfModifiers>
      </reaction>
      <reaction id="RN0005">
        <listOfReactants>
          <speciesReference id="sid_C00167"/>
          <speciesReference id="sid_CN0002"/>
        </listOfReactants>
        <listOfProducts>
          <speciesReference id="sid_C00015"/>
          <speciesReference id="sid_CN0003"/>
        </listOfProducts>
        <listOfModifiers>
          <modifierSpeciesReference id="sid_2_4_1_226"/>
        </listOfModifiers>
      </reaction>
      <reaction id="XYLTer">
        <listOfReactants>
          <speciesReference id="sid_C00190"/>
        </listOfReactants>
        <listOfProducts>
          <speciesReference id="sid_C00080"/>
          <speciesReference id="sid_C00015"/>
          <speciesReference id="sid_xser"/>
        </listOfProducts>
        <listOfModifiers>
          <modifierSpeciesReference id="sid_2_4_2_26"/>
        </listOfModifiers>
      </reaction>
      <reaction id="R05925">
        <listOfReactants>
          <speciesReference id="sid_C00190"/>
          <speciesReference id="sid_C02189"/>
        </listOfReactants>
        <listOfProducts>
          <speciesReference id="sid_C00015"/>
          <speciesReference id="sid_C03424"/>
        </listOfProducts>
        <listOfModifiers>
          <modifierSpeciesReference id="sid_2_4_2_26"/>
        </listOfModifiers>
      </reaction>
      <reaction id="RN0010">
        <listOfProducts>
          <speciesReference id="sid_CN0006"/>
        </listOfProducts>
        <listOfModifiers>
          <modifierSpeciesReference id="sid_2_8_2___2_4_1_175_2_8_2_17_2_4_1_226"/>
        </listOfModifiers>
      </reaction>
      <reaction id="RN0007">
        <listOfReactants>
          <speciesReference id="sid_CN0004"/>
        </listOfReactants>
        <listOfProducts>
          <speciesReference id="sid_C00426"/>
        </listOfProducts>
        <listOfModifiers>
          <modifierSpeciesReference id="sid_2_8_2___2_8_2_5_5_1_3_19_2_4_1_226_2_4_1_175"/>
        </listOfModifiers>
      </reaction>
      <reaction id="RN0011">
        <listOfProducts>
          <speciesReference id="sid_CN0007"/>
        </listOfProducts>
        <listOfModifiers>
          <modifierSpeciesReference id="sid_2_8_2_33_2_8_2_5_2_4_1_226_2_4_1_175"/>
        </listOfModifiers>
      </reaction>
      <reaction id="RN0008">
        <listOfProducts>
          <speciesReference id="sid_C00634"/>
        </listOfProducts>
        <listOfModifiers>
          <modifierSpeciesReference id="sid_2_8_2_5_2_4_1_175_2_4_1_226"/>
        </listOfModifiers>
      </reaction>
      <reaction id="GLCAE2g">
        <listOfReactants>
          <speciesReference id="sid_hs_pre10"/>
        </listOfReactants>
        <listOfProducts>
          <speciesReference id="sid_hs_pre11"/>
        </listOfProducts>
        <listOfModifiers>
          <modifierSpeciesReference id="sid_5_1_3_17"/>
        </listOfModifiers>
      </reaction>
      <reaction id="RN0006">
        <listOfReactants>
          <speciesReference id="sid_CN0003"/>
        </listOfReactants>
        <listOfProducts>
          <speciesReference id="sid_CN0004"/>
        </listOfProducts>
        <listOfModifiers>
          <modifierSpeciesReference id="sid_5_1_3_19"/>
        </listOfModifiers>
      </reaction>
      <reaction id="RN0003">
        <listOfProducts>
          <speciesReference id="sid_CN0001"/>
        </listOfProducts>
        <listOfModifiers>
          <modifierSpeciesReference id="sid_5_1_3_19"/>
        </listOfModifiers>
      </reaction>
      <reaction id="GLCNACDASg">
        <listOfReactants>
          <speciesReference id="sid_C00001"/>
          <speciesReference id="sid_C00053"/>
        </listOfReactants>
        <listOfProducts>
          <speciesReference id="sid_C00033"/>
          <speciesReference id="sid_C00080"/>
          <speciesReference id="sid_C00054"/>
        </listOfProducts>
        <listOfModifiers>
          <modifierSpeciesReference/>
        </listOfModifiers>
      </reaction>
      <reaction id="S2T4g">
        <listOfReactants>
          <speciesReference id="sid_C00053"/>
        </listOfReactants>
        <listOfProducts>
          <speciesReference id="sid_C00080"/>
          <speciesReference id="sid_C00054"/>
        </listOfProducts>
        <listOfModifiers>
          <modifierSpeciesReference/>
        </listOfModifiers>
      </reaction>
    </listOfReactions>
  </model>
</sbml>
