# Supplementary material for: Constructing a fish metabolic network model
Source: Genome Biol. 2010 Nov 29;11(11):R115. doi: 10.1186/gb-2010-11-11-r115 (PMC3156954; doi:10.1186/gb-2010-11-11-r115)
Supplement: Additional file 5 — SBML distribution of MetaFishNet pathways. [file gb-2010-11-11-r115-S5.zip › sbml/mfn1v9path203.xml]

<?xml version="1.0" encoding="UTF-8"?>
<sbml xmlns="http://www.sbml.org/sbml/level2/version4" level="2" version="4">
  <model name="Vitamin B1 (thiamin) metabolism">
    <annotation>a pathway from MetaFishNet project</annotation>
    <listOfSpeciesTypes>
      <speciesType id="enzyme"/>
      <speciesType id="compound"/>
    </listOfSpeciesTypes>
    <listOfSpecies>
      <species id="sid_3_6_1_15" name="3.6.1.15" speciesType="enzyme"/>
      <species id="sid_3_6_1__" name="3.6.1.-" speciesType="enzyme"/>
      <species id="sid_2_7_4_15_2_7_6_2" name="2.7.4.15;2.7.6.2" speciesType="enzyme"/>
      <species id="sid_3_6_1_28" name="3.6.1.28" speciesType="enzyme"/>
      <species id="sid_1_2_4_2" name="1.2.4.2" speciesType="enzyme"/>
      <species id="sid_1_2_4_1" name="1.2.4.1" speciesType="enzyme"/>
      <species id="sid_2_7_6_2" name="2.7.6.2" speciesType="enzyme"/>
      <species id="sid_C00024" name="C00024" speciesType="compound"/>
      <species id="sid_C00026" name="C00026" speciesType="compound"/>
      <species id="sid_C00020" name="C00020" speciesType="compound"/>
      <species id="sid_C00009" name="C00009" speciesType="compound"/>
      <species id="sid_C00068" name="C00068" speciesType="compound"/>
      <species id="sid_C00322" name="C00322" speciesType="compound"/>
      <species id="sid_C00002" name="C00002" speciesType="compound"/>
      <species id="sid_C00001" name="C00001" speciesType="compound"/>
      <species id="sid_C00008" name="C00008" speciesType="compound"/>
      <species id="sid_C05125" name="C05125" speciesType="compound"/>
      <species id="sid_C00022" name="C00022" speciesType="compound"/>
      <species id="sid_C01081" name="C01081" speciesType="compound"/>
      <species id="sid_C00091" name="C00091" speciesType="compound"/>
      <species id="sid_C00454" name="C00454" speciesType="compound"/>
      <species id="sid_C00010" name="C00010" speciesType="compound"/>
      <species id="sid_C15972" name="C15972" speciesType="compound"/>
      <species id="sid_C00378" name="C00378" speciesType="compound"/>
      <species id="sid_C16255" name="C16255" speciesType="compound"/>
      <species id="sid_C16254" name="C16254" speciesType="compound"/>
      <species id="sid_C06157" name="C06157" speciesType="compound"/>
      <species id="sid_C00080" name="C00080" speciesType="compound"/>
      <species id="sid_C00527" name="C00527" speciesType="compound"/>
      <species id="sid_C03028" name="C03028" speciesType="compound"/>
      <species id="sid_C00201" name="C00201" speciesType="compound"/>
      <species id="sid_C05381" name="C05381" speciesType="compound"/>
    </listOfSpecies>
    <listOfReactions>
      <reaction id="MFN1081">
        <listOfReactants>
          <speciesReference id="sid_C00010"/>
          <speciesReference id="sid_C00022"/>
          <speciesReference id="sid_C00024"/>
          <speciesReference id="sid_C00068"/>
          <speciesReference id="sid_C05125"/>
          <speciesReference id="sid_C15972"/>
          <speciesReference id="sid_C16255"/>
        </listOfReactants>
        <listOfModifiers>
          <modifierSpeciesReference id="sid_1_2_4_1"/>
        </listOfModifiers>
      </reaction>
      <reaction id="MFN1082">
        <listOfReactants>
          <speciesReference id="sid_C00010"/>
          <speciesReference id="sid_C00026"/>
          <speciesReference id="sid_C00068"/>
          <speciesReference id="sid_C00091"/>
          <speciesReference id="sid_C00322"/>
          <speciesReference id="sid_C00527"/>
          <speciesReference id="sid_C05381"/>
          <speciesReference id="sid_C06157"/>
          <speciesReference id="sid_C15972"/>
          <speciesReference id="sid_C16254"/>
        </listOfReactants>
        <listOfModifiers>
          <modifierSpeciesReference id="sid_1_2_4_2"/>
        </listOfModifiers>
      </reaction>
      <reaction id="R00616">
        <listOfReactants>
          <speciesReference id="sid_C00002"/>
          <speciesReference id="sid_C00068"/>
        </listOfReactants>
        <listOfProducts>
          <speciesReference id="sid_C00008"/>
          <speciesReference id="sid_C03028"/>
        </listOfProducts>
        <listOfModifiers>
          <modifierSpeciesReference id="sid_2_7_4_15_2_7_6_2"/>
        </listOfModifiers>
      </reaction>
      <reaction id="R00619">
        <listOfReactants>
          <speciesReference id="sid_C00002"/>
          <speciesReference id="sid_C00378"/>
        </listOfReactants>
        <listOfProducts>
          <speciesReference id="sid_C00020"/>
          <speciesReference id="sid_C00068"/>
        </listOfProducts>
        <listOfModifiers>
          <modifierSpeciesReference id="sid_2_7_6_2"/>
        </listOfModifiers>
      </reaction>
      <reaction id="RE2819">
        <listOfReactants>
          <speciesReference id="sid_C00001"/>
          <speciesReference id="sid_C00068"/>
        </listOfReactants>
        <listOfProducts>
          <speciesReference id="sid_C00009"/>
          <speciesReference id="sid_C00080"/>
          <speciesReference id="sid_C01081"/>
        </listOfProducts>
        <listOfModifiers>
          <modifierSpeciesReference id="sid_3_6_1__"/>
        </listOfModifiers>
      </reaction>
      <reaction id="RE2820">
        <listOfReactants>
          <speciesReference id="sid_C00001"/>
          <speciesReference id="sid_C01081"/>
        </listOfReactants>
        <listOfProducts>
          <speciesReference id="sid_C00009"/>
          <speciesReference id="sid_C00378"/>
        </listOfProducts>
        <listOfModifiers>
          <modifierSpeciesReference id="sid_3_6_1__"/>
        </listOfModifiers>
      </reaction>
      <reaction id="MFN932">
        <listOfReactants>
          <speciesReference id="sid_C00068"/>
          <speciesReference id="sid_C00201"/>
          <speciesReference id="sid_C00454"/>
          <speciesReference id="sid_C01081"/>
        </listOfReactants>
        <listOfModifiers>
          <modifierSpeciesReference id="sid_3_6_1_15"/>
        </listOfModifiers>
      </reaction>
      <reaction id="R00618">
        <listOfReactants>
          <speciesReference id="sid_C03028"/>
          <speciesReference id="sid_C00001"/>
        </listOfReactants>
        <listOfProducts>
          <speciesReference id="sid_C00068"/>
          <speciesReference id="sid_C00009"/>
        </listOfProducts>
        <listOfModifiers>
          <modifierSpeciesReference id="sid_3_6_1_28"/>
        </listOfModifiers>
      </reaction>
    </listOfReactions>
  </model>
</sbml>
