# Supplementary material for: Constructing a fish metabolic network model
Source: Genome Biol. 2010 Nov 29;11(11):R115. doi: 10.1186/gb-2010-11-11-r115 (PMC3156954; doi:10.1186/gb-2010-11-11-r115)
Supplement: Additional file 5 — SBML distribution of MetaFishNet pathways. [file gb-2010-11-11-r115-S5.zip › sbml/mfn1v9path118.xml]

<?xml version="1.0" encoding="UTF-8"?>
<sbml xmlns="http://www.sbml.org/sbml/level2/version4" level="2" version="4">
  <model name="Butanoate metabolism">
    <annotation>a pathway from MetaFishNet project</annotation>
    <listOfSpeciesTypes>
      <speciesType id="enzyme"/>
      <speciesType id="compound"/>
    </listOfSpeciesTypes>
    <listOfSpecies>
      <species id="sid_3_1_1__" name="3.1.1.-" speciesType="enzyme"/>
      <species id="sid_4_2_1_17" name="4.2.1.17" speciesType="enzyme"/>
      <species id="sid_1_1_1_30" name="1.1.1.30" speciesType="enzyme"/>
      <species id="sid_1_1_1__" name="1.1.1.-" speciesType="enzyme"/>
      <species id="sid_1_1_1_27" name="1.1.1.27" speciesType="enzyme"/>
      <species id="sid_2_8_3_5" name="2.8.3.5" speciesType="enzyme"/>
      <species id="sid_2_3_3_10" name="2.3.3.10" speciesType="enzyme"/>
      <species id="sid_2_6_1_19" name="2.6.1.19" speciesType="enzyme"/>
      <species id="sid_4_1_1_19_4_1_1_15" name="4.1.1.19;4.1.1.15" speciesType="enzyme"/>
      <species id="sid_6_2_1_16" name="6.2.1.16" speciesType="enzyme"/>
      <species id="sid_1_3_1_44_1_3_99_2" name="1.3.1.44;1.3.99.2" speciesType="enzyme"/>
      <species id="sid_1_2_1_3" name="1.2.1.3" speciesType="enzyme"/>
      <species id="sid_1_3_99_2" name="1.3.99.2" speciesType="enzyme"/>
      <species id="sid_C00025" name="C00025" speciesType="compound"/>
      <species id="sid_C00024" name="C00024" speciesType="compound"/>
      <species id="sid_C00020" name="C00020" speciesType="compound"/>
      <species id="sid_C00004" name="C00004" speciesType="compound"/>
      <species id="sid_C00003" name="C00003" speciesType="compound"/>
      <species id="sid_C00002" name="C00002" speciesType="compound"/>
      <species id="sid_C00001" name="C00001" speciesType="compound"/>
      <species id="sid_C00109" name="C00109" speciesType="compound"/>
      <species id="sid_C04546" name="C04546" speciesType="compound"/>
      <species id="sid_C06144" name="C06144" speciesType="compound"/>
      <species id="sid_C06145" name="C06145" speciesType="compound"/>
      <species id="sid_C06142" name="C06142" speciesType="compound"/>
      <species id="sid_C06143" name="C06143" speciesType="compound"/>
      <species id="sid_C01412" name="C01412" speciesType="compound"/>
      <species id="sid_C00356" name="C00356" speciesType="compound"/>
      <species id="sid_C01089" name="C01089" speciesType="compound"/>
      <species id="sid_C00232" name="C00232" speciesType="compound"/>
      <species id="sid_C00010" name="C00010" speciesType="compound"/>
      <species id="sid_C05984" name="C05984" speciesType="compound"/>
      <species id="sid_C00013" name="C00013" speciesType="compound"/>
      <species id="sid_C00016" name="C00016" speciesType="compound"/>
      <species id="sid_C00136" name="C00136" speciesType="compound"/>
      <species id="sid_C00332" name="C00332" speciesType="compound"/>
      <species id="sid_C00334" name="C00334" speciesType="compound"/>
      <species id="sid_C00877" name="C00877" speciesType="compound"/>
      <species id="sid_C00091" name="C00091" speciesType="compound"/>
      <species id="sid_C05116" name="C05116" speciesType="compound"/>
      <species id="sid_C00080" name="C00080" speciesType="compound"/>
      <species id="sid_C00164" name="C00164" speciesType="compound"/>
      <species id="sid_C00042" name="C00042" speciesType="compound"/>
      <species id="sid_C01352" name="C01352" speciesType="compound"/>
    </listOfSpecies>
    <listOfReactions>
      <reaction id="R03544">
        <listOfReactants>
          <speciesReference id="sid_C01412"/>
        </listOfReactants>
        <listOfProducts>
          <speciesReference id="sid_C06142"/>
        </listOfProducts>
        <listOfModifiers>
          <modifierSpeciesReference id="sid_1_1_1__"/>
        </listOfModifiers>
      </reaction>
      <reaction id="R03545">
        <listOfReactants>
          <speciesReference id="sid_C01412"/>
        </listOfReactants>
        <listOfProducts>
          <speciesReference id="sid_C06142"/>
        </listOfProducts>
        <listOfModifiers>
          <modifierSpeciesReference id="sid_1_1_1__"/>
        </listOfModifiers>
      </reaction>
      <reaction id="R01000">
        <listOfReactants>
          <speciesReference id="sid_C05984"/>
          <speciesReference id="sid_C00003"/>
        </listOfReactants>
        <listOfProducts>
          <speciesReference id="sid_C00109"/>
          <speciesReference id="sid_C00004"/>
          <speciesReference id="sid_C00080"/>
        </listOfProducts>
        <listOfModifiers>
          <modifierSpeciesReference id="sid_1_1_1_27"/>
        </listOfModifiers>
      </reaction>
      <reaction id="R01361">
        <listOfReactants>
          <speciesReference id="sid_C01089"/>
          <speciesReference id="sid_C00003"/>
        </listOfReactants>
        <listOfProducts>
          <speciesReference id="sid_C00164"/>
          <speciesReference id="sid_C00004"/>
          <speciesReference id="sid_C00080"/>
        </listOfProducts>
        <listOfModifiers>
          <modifierSpeciesReference id="sid_1_1_1_30"/>
        </listOfModifiers>
      </reaction>
      <reaction id="R05119">
        <listOfReactants>
          <speciesReference id="sid_C06145"/>
          <speciesReference id="sid_C00003"/>
          <speciesReference id="sid_C00001"/>
        </listOfReactants>
        <listOfProducts>
          <speciesReference id="sid_C06144"/>
          <speciesReference id="sid_C00004"/>
        </listOfProducts>
        <listOfModifiers>
          <modifierSpeciesReference id="sid_1_2_1_3"/>
        </listOfModifiers>
      </reaction>
      <reaction id="R01171">
        <listOfReactants>
          <speciesReference id="sid_C00136"/>
          <speciesReference id="sid_C00003"/>
        </listOfReactants>
        <listOfProducts>
          <speciesReference id="sid_C00877"/>
          <speciesReference id="sid_C00004"/>
          <speciesReference id="sid_C00080"/>
        </listOfProducts>
        <listOfModifiers>
          <modifierSpeciesReference id="sid_1_3_1_44_1_3_99_2"/>
        </listOfModifiers>
      </reaction>
      <reaction id="ACOAD1fm">
        <listOfReactants>
          <speciesReference id="sid_C00136"/>
          <speciesReference id="sid_C00016"/>
        </listOfReactants>
        <listOfProducts>
          <speciesReference id="sid_C00877"/>
          <speciesReference id="sid_C01352"/>
        </listOfProducts>
        <listOfModifiers>
          <modifierSpeciesReference id="sid_1_3_99_2"/>
        </listOfModifiers>
      </reaction>
      <reaction id="R01978">
        <listOfReactants>
          <speciesReference id="sid_C00356"/>
          <speciesReference id="sid_C00010"/>
        </listOfReactants>
        <listOfProducts>
          <speciesReference id="sid_C00024"/>
          <speciesReference id="sid_C00001"/>
          <speciesReference id="sid_C00332"/>
        </listOfProducts>
        <listOfModifiers>
          <modifierSpeciesReference id="sid_2_3_3_10"/>
        </listOfModifiers>
      </reaction>
      <reaction id="R01648">
        <listOfReactants>
          <speciesReference id="sid_C00334"/>
        </listOfReactants>
        <listOfProducts>
          <speciesReference id="sid_C00232"/>
        </listOfProducts>
        <listOfModifiers>
          <modifierSpeciesReference id="sid_2_6_1_19"/>
        </listOfModifiers>
      </reaction>
      <reaction id="R00410">
        <listOfReactants>
          <speciesReference id="sid_C00091"/>
          <speciesReference id="sid_C00164"/>
        </listOfReactants>
        <listOfProducts>
          <speciesReference id="sid_C00042"/>
          <speciesReference id="sid_C00332"/>
        </listOfProducts>
        <listOfModifiers>
          <modifierSpeciesReference id="sid_2_8_3_5"/>
        </listOfModifiers>
      </reaction>
      <reaction id="R05118">
        <listOfReactants>
          <speciesReference id="sid_C06143"/>
        </listOfReactants>
        <listOfProducts>
          <speciesReference id="sid_C04546"/>
        </listOfProducts>
        <listOfModifiers>
          <modifierSpeciesReference id="sid_3_1_1__"/>
        </listOfModifiers>
      </reaction>
      <reaction id="R00261">
        <listOfReactants>
          <speciesReference id="sid_C00025"/>
        </listOfReactants>
        <listOfProducts>
          <speciesReference id="sid_C00334"/>
        </listOfProducts>
        <listOfModifiers>
          <modifierSpeciesReference id="sid_4_1_1_19_4_1_1_15"/>
        </listOfModifiers>
      </reaction>
      <reaction id="R05595">
        <listOfReactants>
          <speciesReference id="sid_C00877"/>
          <speciesReference id="sid_C00001"/>
        </listOfReactants>
        <listOfProducts>
          <speciesReference id="sid_C05116"/>
        </listOfProducts>
        <listOfModifiers>
          <modifierSpeciesReference id="sid_4_2_1_17"/>
        </listOfModifiers>
      </reaction>
      <reaction id="R01357">
        <listOfReactants>
          <speciesReference id="sid_C00002"/>
          <speciesReference id="sid_C00164"/>
          <speciesReference id="sid_C00010"/>
        </listOfReactants>
        <listOfProducts>
          <speciesReference id="sid_C00020"/>
          <speciesReference id="sid_C00013"/>
          <speciesReference id="sid_C00332"/>
        </listOfProducts>
        <listOfModifiers>
          <modifierSpeciesReference id="sid_6_2_1_16"/>
        </listOfModifiers>
      </reaction>
    </listOfReactions>
  </model>
</sbml>
