# Supplementary material for: Constructing a fish metabolic network model
Source: Genome Biol. 2010 Nov 29;11(11):R115. doi: 10.1186/gb-2010-11-11-r115 (PMC3156954; doi:10.1186/gb-2010-11-11-r115)
Supplement: Additional file 5 — SBML distribution of MetaFishNet pathways. [file gb-2010-11-11-r115-S5.zip › sbml/mfn1v9path158.xml]

<?xml version="1.0" encoding="UTF-8"?>
<sbml xmlns="http://www.sbml.org/sbml/level2/version4" level="2" version="4">
  <model name="Leukotriene metabolism">
    <annotation>a pathway from MetaFishNet project</annotation>
    <listOfSpeciesTypes>
      <speciesType id="enzyme"/>
      <speciesType id="compound"/>
    </listOfSpeciesTypes>
    <listOfSpecies>
      <species id="sid_1_3_3_6" name="1.3.3.6" speciesType="enzyme"/>
      <species id="sid_2_5_1_18" name="2.5.1.18" speciesType="enzyme"/>
      <species id="sid_1_14_14_1" name="1.14.14.1" speciesType="enzyme"/>
      <species id="sid_6_2_1_3" name="6.2.1.3" speciesType="enzyme"/>
      <species id="sid_1_13_11_34" name="1.13.11.34" speciesType="enzyme"/>
      <species id="sid_1_3_1_34" name="1.3.1.34" speciesType="enzyme"/>
      <species id="sid_1_1_1_35" name="1.1.1.35" speciesType="enzyme"/>
      <species id="sid_3_1_2_2" name="3.1.2.2" speciesType="enzyme"/>
      <species id="sid_4_2_1_17" name="4.2.1.17" speciesType="enzyme"/>
      <species id="sid_5_3_3_8" name="5.3.3.8" speciesType="enzyme"/>
      <species id="sid_2_3_2_2" name="2.3.2.2" speciesType="enzyme"/>
      <species id="sid_2_3_1__" name="2.3.1.-" speciesType="enzyme"/>
      <species id="sid_1_1_1_1" name="1.1.1.1" speciesType="enzyme"/>
      <species id="sid_1_1_1_184" name="1.1.1.184" speciesType="enzyme"/>
      <species id="sid_4_4_1_20" name="4.4.1.20" speciesType="enzyme"/>
      <species id="sid_1_2_1_3" name="1.2.1.3" speciesType="enzyme"/>
      <species id="sid_3_3_2_6" name="3.3.2.6" speciesType="enzyme"/>
      <species id="sid_C00024" name="C00024" speciesType="compound"/>
      <species id="sid_C00027" name="C00027" speciesType="compound"/>
      <species id="sid_C00020" name="C00020" speciesType="compound"/>
      <species id="sid_CE5995" name="CE5995" speciesType="compound"/>
      <species id="sid_CE5994" name="CE5994" speciesType="compound"/>
      <species id="sid_CE4988" name="CE4988" speciesType="compound"/>
      <species id="sid_CE4987" name="CE4987" speciesType="compound"/>
      <species id="sid_CE2056" name="CE2056" speciesType="compound"/>
      <species id="sid_C05356" name="C05356" speciesType="compound"/>
      <species id="sid_CE2054" name="CE2054" speciesType="compound"/>
      <species id="sid_CE2053" name="CE2053" speciesType="compound"/>
      <species id="sid_CE5348" name="CE5348" speciesType="compound"/>
      <species id="sid_CE5349" name="CE5349" speciesType="compound"/>
      <species id="sid_CE5342" name="CE5342" speciesType="compound"/>
      <species id="sid_CE5343" name="CE5343" speciesType="compound"/>
      <species id="sid_CE5341" name="CE5341" speciesType="compound"/>
      <species id="sid_CE5346" name="CE5346" speciesType="compound"/>
      <species id="sid_CE5347" name="CE5347" speciesType="compound"/>
      <species id="sid_CE5344" name="CE5344" speciesType="compound"/>
      <species id="sid_CE5345" name="CE5345" speciesType="compound"/>
      <species id="sid_CE6197" name="CE6197" speciesType="compound"/>
      <species id="sid_C00010" name="C00010" speciesType="compound"/>
      <species id="sid_C00013" name="C00013" speciesType="compound"/>
      <species id="sid_CE5968" name="CE5968" speciesType="compound"/>
      <species id="sid_CE5969" name="CE5969" speciesType="compound"/>
      <species id="sid_CE5966" name="CE5966" speciesType="compound"/>
      <species id="sid_CE5967" name="CE5967" speciesType="compound"/>
      <species id="sid_C00219" name="C00219" speciesType="compound"/>
      <species id="sid_CE6246" name="CE6246" speciesType="compound"/>
      <species id="sid_CE5350" name="CE5350" speciesType="compound"/>
      <species id="sid_CE5352" name="CE5352" speciesType="compound"/>
      <species id="sid_C00302" name="C00302" speciesType="compound"/>
      <species id="sid_C00007" name="C00007" speciesType="compound"/>
      <species id="sid_C00006" name="C00006" speciesType="compound"/>
      <species id="sid_C00005" name="C00005" speciesType="compound"/>
      <species id="sid_CE5976" name="CE5976" speciesType="compound"/>
      <species id="sid_C00003" name="C00003" speciesType="compound"/>
      <species id="sid_CE5970" name="CE5970" speciesType="compound"/>
      <species id="sid_C00001" name="C00001" speciesType="compound"/>
      <species id="sid_CE5141" name="CE5141" speciesType="compound"/>
      <species id="sid_C04853" name="C04853" speciesType="compound"/>
      <species id="sid_CE5140" name="CE5140" speciesType="compound"/>
      <species id="sid_CE6474" name="CE6474" speciesType="compound"/>
      <species id="sid_CE5944" name="CE5944" speciesType="compound"/>
      <species id="sid_CE5946" name="CE5946" speciesType="compound"/>
      <species id="sid_CE5947" name="CE5947" speciesType="compound"/>
      <species id="sid_C00080" name="C00080" speciesType="compound"/>
      <species id="sid_CE5179" name="CE5179" speciesType="compound"/>
      <species id="sid_CE5178" name="CE5178" speciesType="compound"/>
      <species id="sid_C03577" name="C03577" speciesType="compound"/>
      <species id="sid_CE0078" name="CE0078" speciesType="compound"/>
      <species id="sid_C03363" name="C03363" speciesType="compound"/>
      <species id="sid_CE5307" name="CE5307" speciesType="compound"/>
      <species id="sid_CE6473" name="CE6473" speciesType="compound"/>
      <species id="sid_C00909" name="C00909" speciesType="compound"/>
      <species id="sid_C02166" name="C02166" speciesType="compound"/>
      <species id="sid_C02165" name="C02165" speciesType="compound"/>
      <species id="sid_C00004" name="C00004" speciesType="compound"/>
      <species id="sid_CE6204" name="CE6204" speciesType="compound"/>
      <species id="sid_CE4936" name="CE4936" speciesType="compound"/>
      <species id="sid_CE5971" name="CE5971" speciesType="compound"/>
      <species id="sid_C00002" name="C00002" speciesType="compound"/>
      <species id="sid_CE5525" name="CE5525" speciesType="compound"/>
      <species id="sid_CE3554" name="CE3554" speciesType="compound"/>
      <species id="sid_C05952" name="C05952" speciesType="compound"/>
      <species id="sid_C05951" name="C05951" speciesType="compound"/>
      <species id="sid_CE5319" name="CE5319" speciesType="compound"/>
      <species id="sid_CE5531" name="CE5531" speciesType="compound"/>
      <species id="sid_CE5329" name="CE5329" speciesType="compound"/>
      <species id="sid_CE2446" name="CE2446" speciesType="compound"/>
      <species id="sid_CE6192" name="CE6192" speciesType="compound"/>
      <species id="sid_CE6193" name="CE6193" speciesType="compound"/>
      <species id="sid_CE6190" name="CE6190" speciesType="compound"/>
      <species id="sid_CE6191" name="CE6191" speciesType="compound"/>
      <species id="sid_C00051" name="C00051" speciesType="compound"/>
      <species id="sid_CE6195" name="CE6195" speciesType="compound"/>
      <species id="sid_CE6198" name="CE6198" speciesType="compound"/>
      <species id="sid_CE6228" name="CE6228" speciesType="compound"/>
      <species id="sid_CE6229" name="CE6229" speciesType="compound"/>
      <species id="sid_CE6225" name="CE6225" speciesType="compound"/>
      <species id="sid_CE6226" name="CE6226" speciesType="compound"/>
      <species id="sid_CE6227" name="CE6227" speciesType="compound"/>
      <species id="sid_CE4990" name="CE4990" speciesType="compound"/>
      <species id="sid_CE4993" name="CE4993" speciesType="compound"/>
      <species id="sid_CE4994" name="CE4994" speciesType="compound"/>
      <species id="sid_CE5139" name="CE5139" speciesType="compound"/>
      <species id="sid_CE5337" name="CE5337" speciesType="compound"/>
      <species id="sid_CE5331" name="CE5331" speciesType="compound"/>
      <species id="sid_CE2445" name="CE2445" speciesType="compound"/>
      <species id="sid_CE6183" name="CE6183" speciesType="compound"/>
      <species id="sid_CE6182" name="CE6182" speciesType="compound"/>
      <species id="sid_CE6185" name="CE6185" speciesType="compound"/>
      <species id="sid_CE6184" name="CE6184" speciesType="compound"/>
      <species id="sid_CE6187" name="CE6187" speciesType="compound"/>
      <species id="sid_CE6186" name="CE6186" speciesType="compound"/>
      <species id="sid_CE6189" name="CE6189" speciesType="compound"/>
      <species id="sid_CE6188" name="CE6188" speciesType="compound"/>
    </listOfSpecies>
    <listOfReactions>
      <reaction id="RE3551">
        <listOfReactants>
          <speciesReference id="sid_C00003"/>
          <speciesReference id="sid_C03577"/>
        </listOfReactants>
        <listOfProducts>
          <speciesReference id="sid_C00004"/>
          <speciesReference id="sid_C00080"/>
          <speciesReference id="sid_CE5994"/>
        </listOfProducts>
        <listOfModifiers>
          <modifierSpeciesReference id="sid_1_1_1_1"/>
        </listOfModifiers>
      </reaction>
      <reaction id="RE3011">
        <listOfReactants>
          <speciesReference id="sid_C00003"/>
          <speciesReference id="sid_C04853"/>
        </listOfReactants>
        <listOfProducts>
          <speciesReference id="sid_C00004"/>
          <speciesReference id="sid_C00080"/>
          <speciesReference id="sid_CE2053"/>
        </listOfProducts>
        <listOfModifiers>
          <modifierSpeciesReference id="sid_1_1_1_1"/>
        </listOfModifiers>
      </reaction>
      <reaction id="RE3597">
        <listOfReactants>
          <speciesReference id="sid_C00005"/>
          <speciesReference id="sid_C00080"/>
          <speciesReference id="sid_CE2054"/>
        </listOfReactants>
        <listOfProducts>
          <speciesReference id="sid_C00006"/>
          <speciesReference id="sid_CE5947"/>
        </listOfProducts>
        <listOfModifiers>
          <modifierSpeciesReference id="sid_1_1_1_184"/>
        </listOfModifiers>
      </reaction>
      <reaction id="RE3309">
        <listOfReactants>
          <speciesReference id="sid_C00005"/>
          <speciesReference id="sid_C00080"/>
          <speciesReference id="sid_CE5179"/>
        </listOfReactants>
        <listOfProducts>
          <speciesReference id="sid_C00006"/>
          <speciesReference id="sid_CE5352"/>
        </listOfProducts>
        <listOfModifiers>
          <modifierSpeciesReference id="sid_1_1_1_184"/>
        </listOfModifiers>
      </reaction>
      <reaction id="RE3312">
        <listOfReactants>
          <speciesReference id="sid_C00005"/>
          <speciesReference id="sid_C00080"/>
          <speciesReference id="sid_CE5343"/>
        </listOfReactants>
        <listOfProducts>
          <speciesReference id="sid_C00006"/>
          <speciesReference id="sid_CE5350"/>
        </listOfProducts>
        <listOfModifiers>
          <modifierSpeciesReference id="sid_1_1_1_184"/>
        </listOfModifiers>
      </reaction>
      <reaction id="RE3596">
        <listOfReactants>
          <speciesReference id="sid_C00005"/>
          <speciesReference id="sid_C00080"/>
          <speciesReference id="sid_CE5525"/>
        </listOfReactants>
        <listOfProducts>
          <speciesReference id="sid_C00006"/>
          <speciesReference id="sid_CE5976"/>
        </listOfProducts>
        <listOfModifiers>
          <modifierSpeciesReference id="sid_1_1_1_184"/>
        </listOfModifiers>
      </reaction>
      <reaction id="RE1819">
        <listOfReactants>
          <speciesReference id="sid_C00005"/>
          <speciesReference id="sid_C00080"/>
          <speciesReference id="sid_CE5531"/>
        </listOfReactants>
        <listOfProducts>
          <speciesReference id="sid_C00006"/>
          <speciesReference id="sid_CE4993"/>
        </listOfProducts>
        <listOfModifiers>
          <modifierSpeciesReference id="sid_1_1_1_184"/>
        </listOfModifiers>
      </reaction>
      <reaction id="RE3432">
        <listOfReactants>
          <speciesReference id="sid_C00005"/>
          <speciesReference id="sid_C00080"/>
          <speciesReference id="sid_CE5944"/>
        </listOfReactants>
        <listOfProducts>
          <speciesReference id="sid_C00006"/>
          <speciesReference id="sid_CE4987"/>
        </listOfProducts>
        <listOfModifiers>
          <modifierSpeciesReference id="sid_1_1_1_184"/>
        </listOfModifiers>
      </reaction>
      <reaction id="RE3433">
        <listOfReactants>
          <speciesReference id="sid_C00005"/>
          <speciesReference id="sid_C00080"/>
          <speciesReference id="sid_CE5944"/>
        </listOfReactants>
        <listOfProducts>
          <speciesReference id="sid_C00006"/>
          <speciesReference id="sid_CE4988"/>
        </listOfProducts>
        <listOfModifiers>
          <modifierSpeciesReference id="sid_1_1_1_184"/>
        </listOfModifiers>
      </reaction>
      <reaction id="RE3307">
        <listOfReactants>
          <speciesReference id="sid_C00006"/>
          <speciesReference id="sid_CE2445"/>
        </listOfReactants>
        <listOfProducts>
          <speciesReference id="sid_C00005"/>
          <speciesReference id="sid_C00080"/>
          <speciesReference id="sid_CE5178"/>
        </listOfProducts>
        <listOfModifiers>
          <modifierSpeciesReference id="sid_1_1_1_184"/>
        </listOfModifiers>
      </reaction>
      <reaction id="RE3313">
        <listOfReactants>
          <speciesReference id="sid_C00006"/>
          <speciesReference id="sid_CE2446"/>
        </listOfReactants>
        <listOfProducts>
          <speciesReference id="sid_C00005"/>
          <speciesReference id="sid_C00080"/>
          <speciesReference id="sid_CE5349"/>
        </listOfProducts>
        <listOfModifiers>
          <modifierSpeciesReference id="sid_1_1_1_184"/>
        </listOfModifiers>
      </reaction>
      <reaction id="RE3010">
        <listOfReactants>
          <speciesReference id="sid_C02165"/>
          <speciesReference id="sid_C00003"/>
        </listOfReactants>
        <listOfProducts>
          <speciesReference id="sid_C00004"/>
          <speciesReference id="sid_C00080"/>
          <speciesReference id="sid_CE4990"/>
        </listOfProducts>
        <listOfModifiers>
          <modifierSpeciesReference id="sid_1_1_1_184"/>
        </listOfModifiers>
      </reaction>
      <reaction id="RE3340">
        <listOfReactants>
          <speciesReference id="sid_C00003"/>
          <speciesReference id="sid_CE5329"/>
        </listOfReactants>
        <listOfProducts>
          <speciesReference id="sid_C00004"/>
          <speciesReference id="sid_C00080"/>
          <speciesReference id="sid_CE5331"/>
        </listOfProducts>
        <listOfModifiers>
          <modifierSpeciesReference id="sid_1_1_1_35"/>
        </listOfModifiers>
      </reaction>
      <reaction id="RE3338">
        <listOfReactants>
          <speciesReference id="sid_C00003"/>
          <speciesReference id="sid_CE5344"/>
        </listOfReactants>
        <listOfProducts>
          <speciesReference id="sid_C00004"/>
          <speciesReference id="sid_C00080"/>
          <speciesReference id="sid_CE5345"/>
        </listOfProducts>
        <listOfModifiers>
          <modifierSpeciesReference id="sid_1_1_1_35"/>
        </listOfModifiers>
      </reaction>
      <reaction id="RE3448">
        <listOfReactants>
          <speciesReference id="sid_C00003"/>
          <speciesReference id="sid_CE5971"/>
        </listOfReactants>
        <listOfProducts>
          <speciesReference id="sid_C00004"/>
          <speciesReference id="sid_C00080"/>
          <speciesReference id="sid_CE5966"/>
        </listOfProducts>
        <listOfModifiers>
          <modifierSpeciesReference id="sid_1_1_1_35"/>
        </listOfModifiers>
      </reaction>
      <reaction id="RE3564">
        <listOfReactants>
          <speciesReference id="sid_C00003"/>
          <speciesReference id="sid_CE6187"/>
        </listOfReactants>
        <listOfProducts>
          <speciesReference id="sid_C00004"/>
          <speciesReference id="sid_C00080"/>
          <speciesReference id="sid_CE6183"/>
        </listOfProducts>
        <listOfModifiers>
          <modifierSpeciesReference id="sid_1_1_1_35"/>
        </listOfModifiers>
      </reaction>
      <reaction id="RE3572">
        <listOfReactants>
          <speciesReference id="sid_C00004"/>
          <speciesReference id="sid_C00080"/>
          <speciesReference id="sid_CE6189"/>
        </listOfReactants>
        <listOfProducts>
          <speciesReference id="sid_C00003"/>
          <speciesReference id="sid_CE6192"/>
        </listOfProducts>
        <listOfModifiers>
          <modifierSpeciesReference id="sid_1_1_1_35"/>
        </listOfModifiers>
      </reaction>
      <reaction id="RE3573">
        <listOfReactants>
          <speciesReference id="sid_C00004"/>
          <speciesReference id="sid_C00080"/>
          <speciesReference id="sid_CE6198"/>
        </listOfReactants>
        <listOfProducts>
          <speciesReference id="sid_C00003"/>
          <speciesReference id="sid_CE6226"/>
        </listOfProducts>
        <listOfModifiers>
          <modifierSpeciesReference id="sid_1_1_1_35"/>
        </listOfModifiers>
      </reaction>
      <reaction id="R01595">
        <listOfReactants>
          <speciesReference id="sid_C00219"/>
          <speciesReference id="sid_C00007"/>
        </listOfReactants>
        <listOfProducts>
          <speciesReference id="sid_C05356"/>
        </listOfProducts>
        <listOfModifiers>
          <modifierSpeciesReference id="sid_1_13_11_34"/>
        </listOfModifiers>
      </reaction>
      <reaction id="R03058">
        <listOfReactants>
          <speciesReference id="sid_C05356"/>
        </listOfReactants>
        <listOfProducts>
          <speciesReference id="sid_C00909"/>
          <speciesReference id="sid_C00001"/>
        </listOfProducts>
        <listOfModifiers>
          <modifierSpeciesReference id="sid_1_13_11_34"/>
        </listOfModifiers>
      </reaction>
      <reaction id="RE3308">
        <listOfReactants>
          <speciesReference id="sid_C00005"/>
          <speciesReference id="sid_C00080"/>
          <speciesReference id="sid_CE5178"/>
        </listOfReactants>
        <listOfProducts>
          <speciesReference id="sid_C00006"/>
          <speciesReference id="sid_CE5179"/>
        </listOfProducts>
        <listOfModifiers>
          <modifierSpeciesReference id="sid_1_14_14_1"/>
        </listOfModifiers>
      </reaction>
      <reaction id="RE3311">
        <listOfReactants>
          <speciesReference id="sid_C00005"/>
          <speciesReference id="sid_C00080"/>
          <speciesReference id="sid_CE5349"/>
        </listOfReactants>
        <listOfProducts>
          <speciesReference id="sid_C00006"/>
          <speciesReference id="sid_CE5343"/>
        </listOfProducts>
        <listOfModifiers>
          <modifierSpeciesReference id="sid_1_14_14_1"/>
        </listOfModifiers>
      </reaction>
      <reaction id="RE3314">
        <listOfReactants>
          <speciesReference id="sid_C00006"/>
          <speciesReference id="sid_CE5350"/>
        </listOfReactants>
        <listOfProducts>
          <speciesReference id="sid_C00005"/>
          <speciesReference id="sid_C00080"/>
          <speciesReference id="sid_CE5343"/>
        </listOfProducts>
        <listOfModifiers>
          <modifierSpeciesReference id="sid_1_14_14_1"/>
        </listOfModifiers>
      </reaction>
      <reaction id="RE3310">
        <listOfReactants>
          <speciesReference id="sid_C00006"/>
          <speciesReference id="sid_CE5352"/>
        </listOfReactants>
        <listOfProducts>
          <speciesReference id="sid_C00005"/>
          <speciesReference id="sid_C00080"/>
          <speciesReference id="sid_CE5179"/>
        </listOfProducts>
        <listOfModifiers>
          <modifierSpeciesReference id="sid_1_14_14_1"/>
        </listOfModifiers>
      </reaction>
      <reaction id="RE3012">
        <listOfReactants>
          <speciesReference id="sid_C00001"/>
          <speciesReference id="sid_C00003"/>
          <speciesReference id="sid_CE2053"/>
        </listOfReactants>
        <listOfProducts>
          <speciesReference id="sid_C00004"/>
          <speciesReference id="sid_C00080"/>
          <speciesReference id="sid_CE2054"/>
        </listOfProducts>
        <listOfModifiers>
          <modifierSpeciesReference id="sid_1_2_1_3"/>
        </listOfModifiers>
      </reaction>
      <reaction id="RE3552">
        <listOfReactants>
          <speciesReference id="sid_C00001"/>
          <speciesReference id="sid_C00003"/>
          <speciesReference id="sid_CE5994"/>
        </listOfReactants>
        <listOfProducts>
          <speciesReference id="sid_C00004"/>
          <speciesReference id="sid_C00080"/>
          <speciesReference id="sid_CE5995"/>
        </listOfProducts>
        <listOfModifiers>
          <modifierSpeciesReference id="sid_1_2_1_3"/>
        </listOfModifiers>
      </reaction>
      <reaction id="RE3581">
        <listOfReactants>
          <speciesReference id="sid_C00005"/>
          <speciesReference id="sid_C00080"/>
          <speciesReference id="sid_CE6204"/>
        </listOfReactants>
        <listOfProducts>
          <speciesReference id="sid_C00006"/>
          <speciesReference id="sid_CE6227"/>
        </listOfProducts>
        <listOfModifiers>
          <modifierSpeciesReference id="sid_1_3_1_34"/>
        </listOfModifiers>
      </reaction>
      <reaction id="RE3341">
        <listOfReactants>
          <speciesReference id="sid_C00007"/>
          <speciesReference id="sid_CE5342"/>
        </listOfReactants>
        <listOfProducts>
          <speciesReference id="sid_C00027"/>
          <speciesReference id="sid_CE5341"/>
        </listOfProducts>
        <listOfModifiers>
          <modifierSpeciesReference id="sid_1_3_3_6"/>
        </listOfModifiers>
      </reaction>
      <reaction id="RE3334">
        <listOfReactants>
          <speciesReference id="sid_C00007"/>
          <speciesReference id="sid_CE5348"/>
        </listOfReactants>
        <listOfProducts>
          <speciesReference id="sid_C00027"/>
          <speciesReference id="sid_CE5347"/>
        </listOfProducts>
        <listOfModifiers>
          <modifierSpeciesReference id="sid_1_3_3_6"/>
        </listOfModifiers>
      </reaction>
      <reaction id="RE3445">
        <listOfReactants>
          <speciesReference id="sid_C00007"/>
          <speciesReference id="sid_CE5969"/>
        </listOfReactants>
        <listOfProducts>
          <speciesReference id="sid_C00027"/>
          <speciesReference id="sid_CE5970"/>
        </listOfProducts>
        <listOfModifiers>
          <modifierSpeciesReference id="sid_1_3_3_6"/>
        </listOfModifiers>
      </reaction>
      <reaction id="RE3561">
        <listOfReactants>
          <speciesReference id="sid_C00007"/>
          <speciesReference id="sid_CE6182"/>
        </listOfReactants>
        <listOfProducts>
          <speciesReference id="sid_C00027"/>
          <speciesReference id="sid_CE6186"/>
        </listOfProducts>
        <listOfModifiers>
          <modifierSpeciesReference id="sid_1_3_3_6"/>
        </listOfModifiers>
      </reaction>
      <reaction id="RE3580">
        <listOfReactants>
          <speciesReference id="sid_C00007"/>
          <speciesReference id="sid_CE6188"/>
        </listOfReactants>
        <listOfProducts>
          <speciesReference id="sid_C00027"/>
          <speciesReference id="sid_CE6204"/>
        </listOfProducts>
        <listOfModifiers>
          <modifierSpeciesReference id="sid_1_3_3_6"/>
        </listOfModifiers>
      </reaction>
      <reaction id="RE3576">
        <listOfReactants>
          <speciesReference id="sid_C00007"/>
          <speciesReference id="sid_CE6190"/>
        </listOfReactants>
        <listOfProducts>
          <speciesReference id="sid_C00027"/>
          <speciesReference id="sid_CE6191"/>
        </listOfProducts>
        <listOfModifiers>
          <modifierSpeciesReference id="sid_1_3_3_6"/>
        </listOfModifiers>
      </reaction>
      <reaction id="RE3585">
        <listOfReactants>
          <speciesReference id="sid_C00007"/>
          <speciesReference id="sid_CE6195"/>
        </listOfReactants>
        <listOfProducts>
          <speciesReference id="sid_C00027"/>
          <speciesReference id="sid_CE6228"/>
        </listOfProducts>
        <listOfModifiers>
          <modifierSpeciesReference id="sid_1_3_3_6"/>
        </listOfModifiers>
      </reaction>
      <reaction id="RE2360">
        <listOfReactants>
          <speciesReference id="sid_C00024"/>
          <speciesReference id="sid_C05952"/>
        </listOfReactants>
        <listOfProducts>
          <speciesReference id="sid_C00010"/>
          <speciesReference id="sid_C00080"/>
          <speciesReference id="sid_CE4936"/>
        </listOfProducts>
        <listOfModifiers>
          <modifierSpeciesReference id="sid_2_3_1__"/>
        </listOfModifiers>
      </reaction>
      <reaction id="R03867">
        <listOfReactants>
          <speciesReference id="sid_C02166"/>
          <speciesReference id="sid_C00001"/>
        </listOfReactants>
        <listOfProducts>
          <speciesReference id="sid_C05951"/>
          <speciesReference id="sid_C00302"/>
        </listOfProducts>
        <listOfModifiers>
          <modifierSpeciesReference id="sid_2_3_2_2"/>
        </listOfModifiers>
      </reaction>
      <reaction id="RE1820">
        <listOfReactants>
          <speciesReference id="sid_CE0078"/>
          <speciesReference id="sid_CE4993"/>
        </listOfReactants>
        <listOfProducts>
          <speciesReference id="sid_C03363"/>
          <speciesReference id="sid_CE4994"/>
        </listOfProducts>
        <listOfModifiers>
          <modifierSpeciesReference id="sid_2_3_2_2"/>
        </listOfModifiers>
      </reaction>
      <reaction id="RE1818">
        <listOfReactants>
          <speciesReference id="sid_C00051"/>
          <speciesReference id="sid_CE4990"/>
        </listOfReactants>
        <listOfProducts>
          <speciesReference id="sid_CE5531"/>
        </listOfProducts>
        <listOfModifiers>
          <modifierSpeciesReference id="sid_2_5_1_18"/>
        </listOfModifiers>
      </reaction>
      <reaction id="RE3343">
        <listOfReactants>
          <speciesReference id="sid_C00001"/>
          <speciesReference id="sid_CE5337"/>
        </listOfReactants>
        <listOfProducts>
          <speciesReference id="sid_C00010"/>
          <speciesReference id="sid_C00080"/>
          <speciesReference id="sid_CE5319"/>
        </listOfProducts>
        <listOfModifiers>
          <modifierSpeciesReference id="sid_3_1_2_2"/>
        </listOfModifiers>
      </reaction>
      <reaction id="RE3339">
        <listOfReactants>
          <speciesReference id="sid_C00001"/>
          <speciesReference id="sid_CE5346"/>
        </listOfReactants>
        <listOfProducts>
          <speciesReference id="sid_C00010"/>
          <speciesReference id="sid_C00080"/>
          <speciesReference id="sid_CE5307"/>
        </listOfProducts>
        <listOfModifiers>
          <modifierSpeciesReference id="sid_3_1_2_2"/>
        </listOfModifiers>
      </reaction>
      <reaction id="RE3444">
        <listOfReactants>
          <speciesReference id="sid_C00001"/>
          <speciesReference id="sid_CE5967"/>
        </listOfReactants>
        <listOfProducts>
          <speciesReference id="sid_C00010"/>
          <speciesReference id="sid_C00080"/>
          <speciesReference id="sid_CE5968"/>
        </listOfProducts>
        <listOfModifiers>
          <modifierSpeciesReference id="sid_3_1_2_2"/>
        </listOfModifiers>
      </reaction>
      <reaction id="RE3560">
        <listOfReactants>
          <speciesReference id="sid_C00001"/>
          <speciesReference id="sid_CE6184"/>
        </listOfReactants>
        <listOfProducts>
          <speciesReference id="sid_C00010"/>
          <speciesReference id="sid_C00080"/>
          <speciesReference id="sid_CE6185"/>
        </listOfProducts>
        <listOfModifiers>
          <modifierSpeciesReference id="sid_3_1_2_2"/>
        </listOfModifiers>
      </reaction>
      <reaction id="RE3574">
        <listOfReactants>
          <speciesReference id="sid_C00001"/>
          <speciesReference id="sid_CE6188"/>
        </listOfReactants>
        <listOfProducts>
          <speciesReference id="sid_C00010"/>
          <speciesReference id="sid_C00080"/>
          <speciesReference id="sid_CE6193"/>
        </listOfProducts>
        <listOfModifiers>
          <modifierSpeciesReference id="sid_3_1_2_2"/>
        </listOfModifiers>
      </reaction>
      <reaction id="RE3579">
        <listOfReactants>
          <speciesReference id="sid_C00001"/>
          <speciesReference id="sid_CE6195"/>
        </listOfReactants>
        <listOfProducts>
          <speciesReference id="sid_C00010"/>
          <speciesReference id="sid_C00080"/>
          <speciesReference id="sid_CE6197"/>
        </listOfProducts>
        <listOfModifiers>
          <modifierSpeciesReference id="sid_3_1_2_2"/>
        </listOfModifiers>
      </reaction>
      <reaction id="RE3586">
        <listOfReactants>
          <speciesReference id="sid_C00001"/>
          <speciesReference id="sid_CE6228"/>
        </listOfReactants>
        <listOfProducts>
          <speciesReference id="sid_C00010"/>
          <speciesReference id="sid_C00080"/>
          <speciesReference id="sid_CE6229"/>
        </listOfProducts>
        <listOfModifiers>
          <modifierSpeciesReference id="sid_3_1_2_2"/>
        </listOfModifiers>
      </reaction>
      <reaction id="R03057">
        <listOfReactants>
          <speciesReference id="sid_C00909"/>
          <speciesReference id="sid_C00001"/>
        </listOfReactants>
        <listOfProducts>
          <speciesReference id="sid_C02165"/>
        </listOfProducts>
        <listOfModifiers>
          <modifierSpeciesReference id="sid_3_3_2_6"/>
        </listOfModifiers>
      </reaction>
      <reaction id="RE3344">
        <listOfReactants>
          <speciesReference id="sid_C00001"/>
          <speciesReference id="sid_CE5341"/>
        </listOfReactants>
        <listOfProducts>
          <speciesReference id="sid_CE5329"/>
        </listOfProducts>
        <listOfModifiers>
          <modifierSpeciesReference id="sid_4_2_1_17"/>
        </listOfModifiers>
      </reaction>
      <reaction id="RE3337">
        <listOfReactants>
          <speciesReference id="sid_C00001"/>
          <speciesReference id="sid_CE5347"/>
        </listOfReactants>
        <listOfProducts>
          <speciesReference id="sid_CE5344"/>
        </listOfProducts>
        <listOfModifiers>
          <modifierSpeciesReference id="sid_4_2_1_17"/>
        </listOfModifiers>
      </reaction>
      <reaction id="RE3447">
        <listOfReactants>
          <speciesReference id="sid_C00001"/>
          <speciesReference id="sid_CE5970"/>
        </listOfReactants>
        <listOfProducts>
          <speciesReference id="sid_CE5971"/>
        </listOfProducts>
        <listOfModifiers>
          <modifierSpeciesReference id="sid_4_2_1_17"/>
        </listOfModifiers>
      </reaction>
      <reaction id="RE3563">
        <listOfReactants>
          <speciesReference id="sid_C00001"/>
          <speciesReference id="sid_CE6186"/>
        </listOfReactants>
        <listOfProducts>
          <speciesReference id="sid_CE6187"/>
        </listOfProducts>
        <listOfModifiers>
          <modifierSpeciesReference id="sid_4_2_1_17"/>
        </listOfModifiers>
      </reaction>
      <reaction id="RE3578">
        <listOfReactants>
          <speciesReference id="sid_C00001"/>
          <speciesReference id="sid_CE6191"/>
        </listOfReactants>
        <listOfProducts>
          <speciesReference id="sid_CE6192"/>
        </listOfProducts>
        <listOfModifiers>
          <modifierSpeciesReference id="sid_4_2_1_17"/>
        </listOfModifiers>
      </reaction>
      <reaction id="RE3583">
        <listOfReactants>
          <speciesReference id="sid_C00001"/>
          <speciesReference id="sid_CE6225"/>
        </listOfReactants>
        <listOfProducts>
          <speciesReference id="sid_CE6226"/>
        </listOfProducts>
        <listOfModifiers>
          <modifierSpeciesReference id="sid_4_2_1_17"/>
        </listOfModifiers>
      </reaction>
      <reaction id="R03059">
        <listOfReactants>
          <speciesReference id="sid_C00909"/>
          <speciesReference id="sid_C00051"/>
        </listOfReactants>
        <listOfProducts>
          <speciesReference id="sid_C02166"/>
          <speciesReference id="sid_C00001"/>
        </listOfProducts>
        <listOfModifiers>
          <modifierSpeciesReference id="sid_4_4_1_20"/>
        </listOfModifiers>
      </reaction>
      <reaction id="RE3582">
        <listOfReactants>
          <speciesReference id="sid_CE6227"/>
        </listOfReactants>
        <listOfProducts>
          <speciesReference id="sid_CE6225"/>
        </listOfProducts>
        <listOfModifiers>
          <modifierSpeciesReference id="sid_5_3_3_8"/>
        </listOfModifiers>
      </reaction>
      <reaction id="RE3562">
        <listOfReactants>
          <speciesReference id="sid_C00002"/>
          <speciesReference id="sid_C00010"/>
          <speciesReference id="sid_CE2054"/>
        </listOfReactants>
        <listOfProducts>
          <speciesReference id="sid_C00020"/>
          <speciesReference id="sid_C00013"/>
          <speciesReference id="sid_CE6182"/>
        </listOfProducts>
        <listOfModifiers>
          <modifierSpeciesReference id="sid_6_2_1_3"/>
        </listOfModifiers>
      </reaction>
      <reaction id="RE3446">
        <listOfReactants>
          <speciesReference id="sid_C00002"/>
          <speciesReference id="sid_C00010"/>
          <speciesReference id="sid_CE4987"/>
        </listOfReactants>
        <listOfProducts>
          <speciesReference id="sid_C00020"/>
          <speciesReference id="sid_C00013"/>
          <speciesReference id="sid_CE5969"/>
        </listOfProducts>
        <listOfModifiers>
          <modifierSpeciesReference id="sid_6_2_1_3"/>
        </listOfModifiers>
      </reaction>
      <reaction id="RE3335">
        <listOfReactants>
          <speciesReference id="sid_C00002"/>
          <speciesReference id="sid_C00010"/>
          <speciesReference id="sid_CE5179"/>
        </listOfReactants>
        <listOfProducts>
          <speciesReference id="sid_C00020"/>
          <speciesReference id="sid_C00013"/>
          <speciesReference id="sid_CE5348"/>
        </listOfProducts>
        <listOfModifiers>
          <modifierSpeciesReference id="sid_6_2_1_3"/>
        </listOfModifiers>
      </reaction>
      <reaction id="RE3345">
        <listOfReactants>
          <speciesReference id="sid_C00002"/>
          <speciesReference id="sid_C00010"/>
          <speciesReference id="sid_CE5343"/>
        </listOfReactants>
        <listOfProducts>
          <speciesReference id="sid_C00020"/>
          <speciesReference id="sid_C00013"/>
          <speciesReference id="sid_CE5342"/>
        </listOfProducts>
        <listOfModifiers>
          <modifierSpeciesReference id="sid_6_2_1_3"/>
        </listOfModifiers>
      </reaction>
      <reaction id="RE3577">
        <listOfReactants>
          <speciesReference id="sid_C00002"/>
          <speciesReference id="sid_C00010"/>
          <speciesReference id="sid_CE5995"/>
        </listOfReactants>
        <listOfProducts>
          <speciesReference id="sid_C00020"/>
          <speciesReference id="sid_C00013"/>
          <speciesReference id="sid_CE6190"/>
        </listOfProducts>
        <listOfModifiers>
          <modifierSpeciesReference id="sid_6_2_1_3"/>
        </listOfModifiers>
      </reaction>
      <reaction id="RE3016">
        <listOfReactants>
          <speciesReference id="sid_C00001"/>
          <speciesReference id="sid_C00080"/>
          <speciesReference id="sid_CE2054"/>
        </listOfReactants>
        <listOfProducts>
          <speciesReference id="sid_CE3554"/>
        </listOfProducts>
        <listOfModifiers>
          <modifierSpeciesReference/>
        </listOfModifiers>
      </reaction>
      <reaction id="RE3116">
        <listOfReactants>
          <speciesReference id="sid_C00001"/>
          <speciesReference id="sid_C00909"/>
        </listOfReactants>
        <listOfProducts>
          <speciesReference id="sid_CE6246"/>
        </listOfProducts>
        <listOfModifiers>
          <modifierSpeciesReference/>
        </listOfModifiers>
      </reaction>
      <reaction id="RE3117">
        <listOfReactants>
          <speciesReference id="sid_C00001"/>
          <speciesReference id="sid_C00909"/>
        </listOfReactants>
        <listOfProducts>
          <speciesReference id="sid_CE6474"/>
        </listOfProducts>
        <listOfModifiers>
          <modifierSpeciesReference/>
        </listOfModifiers>
      </reaction>
      <reaction id="RE3017">
        <listOfReactants>
          <speciesReference id="sid_C00001"/>
          <speciesReference id="sid_CE2053"/>
        </listOfReactants>
        <listOfProducts>
          <speciesReference id="sid_CE2056"/>
        </listOfProducts>
        <listOfModifiers>
          <modifierSpeciesReference/>
        </listOfModifiers>
      </reaction>
      <reaction id="RE3118">
        <listOfReactants>
          <speciesReference id="sid_C00909"/>
        </listOfReactants>
        <listOfProducts>
          <speciesReference id="sid_CE6473"/>
        </listOfProducts>
        <listOfModifiers>
          <modifierSpeciesReference/>
        </listOfModifiers>
      </reaction>
      <reaction id="RE3431">
        <listOfReactants>
          <speciesReference id="sid_CE4987"/>
        </listOfReactants>
        <listOfProducts>
          <speciesReference id="sid_CE4988"/>
        </listOfProducts>
        <listOfModifiers>
          <modifierSpeciesReference/>
        </listOfModifiers>
      </reaction>
      <reaction id="RE3021">
        <listOfReactants>
          <speciesReference id="sid_CE5139"/>
        </listOfReactants>
        <listOfProducts>
          <speciesReference id="sid_C00001"/>
          <speciesReference id="sid_CE5141"/>
        </listOfProducts>
        <listOfModifiers>
          <modifierSpeciesReference/>
        </listOfModifiers>
      </reaction>
      <reaction id="RE3022">
        <listOfReactants>
          <speciesReference id="sid_CE5140"/>
        </listOfReactants>
        <listOfProducts>
          <speciesReference id="sid_C00001"/>
          <speciesReference id="sid_C00080"/>
          <speciesReference id="sid_CE5525"/>
        </listOfProducts>
        <listOfModifiers>
          <modifierSpeciesReference/>
        </listOfModifiers>
      </reaction>
      <reaction id="RE3437">
        <listOfReactants>
          <speciesReference id="sid_CE5946"/>
        </listOfReactants>
        <listOfProducts>
          <speciesReference id="sid_C00001"/>
          <speciesReference id="sid_C00080"/>
          <speciesReference id="sid_CE5947"/>
        </listOfProducts>
        <listOfModifiers>
          <modifierSpeciesReference/>
        </listOfModifiers>
      </reaction>
    </listOfReactions>
  </model>
</sbml>
