# Supplementary material for: Constructing a fish metabolic network model
Source: Genome Biol. 2010 Nov 29;11(11):R115. doi: 10.1186/gb-2010-11-11-r115 (PMC3156954; doi:10.1186/gb-2010-11-11-r115)
Supplement: Additional file 5 — SBML distribution of MetaFishNet pathways. [file gb-2010-11-11-r115-S5.zip › sbml/mfn1v9path170.xml]

<?xml version="1.0" encoding="UTF-8"?>
<sbml xmlns="http://www.sbml.org/sbml/level2/version4" level="2" version="4">
  <model name="Omega-3 fatty acid metabolism">
    <annotation>a pathway from MetaFishNet project</annotation>
    <listOfSpeciesTypes>
      <speciesType id="enzyme"/>
      <speciesType id="compound"/>
    </listOfSpeciesTypes>
    <listOfSpecies>
      <species id="sid_1_3_3_6" name="1.3.3.6" speciesType="enzyme"/>
      <species id="sid_1_13_11_12" name="1.13.11.12" speciesType="enzyme"/>
      <species id="sid_6_2_1_3" name="6.2.1.3" speciesType="enzyme"/>
      <species id="sid_1_1_1__" name="1.1.1.-" speciesType="enzyme"/>
      <species id="sid_1_1_1_35" name="1.1.1.35" speciesType="enzyme"/>
      <species id="sid_4_2_1_17" name="4.2.1.17" speciesType="enzyme"/>
      <species id="sid_2_3_1__" name="2.3.1.-" speciesType="enzyme"/>
      <species id="sid_CE4828" name="CE4828" speciesType="compound"/>
      <species id="sid_C00027" name="C00027" speciesType="compound"/>
      <species id="sid_C00020" name="C00020" speciesType="compound"/>
      <species id="sid_CE4809" name="CE4809" speciesType="compound"/>
      <species id="sid_CE4820" name="CE4820" speciesType="compound"/>
      <species id="sid_C00006" name="C00006" speciesType="compound"/>
      <species id="sid_C00005" name="C00005" speciesType="compound"/>
      <species id="sid_CE4823" name="CE4823" speciesType="compound"/>
      <species id="sid_C00003" name="C00003" speciesType="compound"/>
      <species id="sid_CE4825" name="CE4825" speciesType="compound"/>
      <species id="sid_CE4826" name="CE4826" speciesType="compound"/>
      <species id="sid_C00013" name="C00013" speciesType="compound"/>
      <species id="sid_CE2540" name="CE2540" speciesType="compound"/>
      <species id="sid_C04785" name="C04785" speciesType="compound"/>
      <species id="sid_C16328" name="C16328" speciesType="compound"/>
      <species id="sid_C16327" name="C16327" speciesType="compound"/>
      <species id="sid_C16321" name="C16321" speciesType="compound"/>
      <species id="sid_CE4851" name="CE4851" speciesType="compound"/>
      <species id="sid_CE4850" name="CE4850" speciesType="compound"/>
      <species id="sid_CE4854" name="CE4854" speciesType="compound"/>
      <species id="sid_C00007" name="C00007" speciesType="compound"/>
      <species id="sid_CE4822" name="CE4822" speciesType="compound"/>
      <species id="sid_C00010" name="C00010" speciesType="compound"/>
      <species id="sid_C00011" name="C00011" speciesType="compound"/>
      <species id="sid_C00004" name="C00004" speciesType="compound"/>
      <species id="sid_CE4819" name="CE4819" speciesType="compound"/>
      <species id="sid_CE4818" name="CE4818" speciesType="compound"/>
      <species id="sid_CE4815" name="CE4815" speciesType="compound"/>
      <species id="sid_CE4814" name="CE4814" speciesType="compound"/>
      <species id="sid_CE4817" name="CE4817" speciesType="compound"/>
      <species id="sid_CE4811" name="CE4811" speciesType="compound"/>
      <species id="sid_CE4810" name="CE4810" speciesType="compound"/>
      <species id="sid_CE4813" name="CE4813" speciesType="compound"/>
      <species id="sid_C00002" name="C00002" speciesType="compound"/>
      <species id="sid_C00001" name="C00001" speciesType="compound"/>
      <species id="sid_C06427" name="C06427" speciesType="compound"/>
      <species id="sid_C00083" name="C00083" speciesType="compound"/>
      <species id="sid_C00080" name="C00080" speciesType="compound"/>
      <species id="sid_C16336" name="C16336" speciesType="compound"/>
      <species id="sid_C16335" name="C16335" speciesType="compound"/>
      <species id="sid_C16332" name="C16332" speciesType="compound"/>
      <species id="sid_C16331" name="C16331" speciesType="compound"/>
      <species id="sid_CE4786" name="CE4786" speciesType="compound"/>
      <species id="sid_CE4848" name="CE4848" speciesType="compound"/>
      <species id="sid_CE4849" name="CE4849" speciesType="compound"/>
    </listOfSpecies>
    <listOfReactions>
      <reaction id="RE3112">
        <listOfReactants>
          <speciesReference id="sid_C00005"/>
          <speciesReference id="sid_C00080"/>
          <speciesReference id="sid_CE4811"/>
        </listOfReactants>
        <listOfProducts>
          <speciesReference id="sid_C00006"/>
          <speciesReference id="sid_CE4810"/>
        </listOfProducts>
        <listOfModifiers>
          <modifierSpeciesReference id="sid_1_1_1__"/>
        </listOfModifiers>
      </reaction>
      <reaction id="RE3121">
        <listOfReactants>
          <speciesReference id="sid_C00005"/>
          <speciesReference id="sid_C00080"/>
          <speciesReference id="sid_CE4819"/>
        </listOfReactants>
        <listOfProducts>
          <speciesReference id="sid_C00006"/>
          <speciesReference id="sid_CE4817"/>
        </listOfProducts>
        <listOfModifiers>
          <modifierSpeciesReference id="sid_1_1_1__"/>
        </listOfModifiers>
      </reaction>
      <reaction id="RE3125">
        <listOfReactants>
          <speciesReference id="sid_C00005"/>
          <speciesReference id="sid_C00080"/>
          <speciesReference id="sid_CE4820"/>
        </listOfReactants>
        <listOfProducts>
          <speciesReference id="sid_C00006"/>
          <speciesReference id="sid_CE4818"/>
        </listOfProducts>
        <listOfModifiers>
          <modifierSpeciesReference id="sid_1_1_1__"/>
        </listOfModifiers>
      </reaction>
      <reaction id="RE3171">
        <listOfReactants>
          <speciesReference id="sid_C00005"/>
          <speciesReference id="sid_C00080"/>
          <speciesReference id="sid_CE4850"/>
        </listOfReactants>
        <listOfProducts>
          <speciesReference id="sid_C00006"/>
          <speciesReference id="sid_CE4848"/>
        </listOfProducts>
        <listOfModifiers>
          <modifierSpeciesReference id="sid_1_1_1__"/>
        </listOfModifiers>
      </reaction>
      <reaction id="RE3175">
        <listOfReactants>
          <speciesReference id="sid_C00005"/>
          <speciesReference id="sid_C00080"/>
          <speciesReference id="sid_CE4851"/>
        </listOfReactants>
        <listOfProducts>
          <speciesReference id="sid_C00006"/>
          <speciesReference id="sid_CE4849"/>
        </listOfProducts>
        <listOfModifiers>
          <modifierSpeciesReference id="sid_1_1_1__"/>
        </listOfModifiers>
      </reaction>
      <reaction id="RE3141">
        <listOfReactants>
          <speciesReference id="sid_C00003"/>
          <speciesReference id="sid_CE4825"/>
        </listOfReactants>
        <listOfProducts>
          <speciesReference id="sid_C00004"/>
          <speciesReference id="sid_C00080"/>
          <speciesReference id="sid_CE4826"/>
        </listOfProducts>
        <listOfModifiers>
          <modifierSpeciesReference id="sid_1_1_1_35"/>
        </listOfModifiers>
      </reaction>
      <reaction id="R07869">
        <listOfReactants>
          <speciesReference id="sid_C06427"/>
        </listOfReactants>
        <listOfProducts>
          <speciesReference id="sid_C04785"/>
        </listOfProducts>
        <listOfModifiers>
          <modifierSpeciesReference id="sid_1_13_11_12"/>
        </listOfModifiers>
      </reaction>
      <reaction id="R07864">
        <listOfReactants>
          <speciesReference id="sid_C06427"/>
        </listOfReactants>
        <listOfProducts>
          <speciesReference id="sid_C16321"/>
        </listOfProducts>
        <listOfModifiers>
          <modifierSpeciesReference id="sid_1_13_11_12"/>
        </listOfModifiers>
      </reaction>
      <reaction id="RE3145">
        <listOfReactants>
          <speciesReference id="sid_C00007"/>
          <speciesReference id="sid_CE4823"/>
        </listOfReactants>
        <listOfProducts>
          <speciesReference id="sid_C00027"/>
          <speciesReference id="sid_CE4828"/>
        </listOfProducts>
        <listOfModifiers>
          <modifierSpeciesReference id="sid_1_3_3_6"/>
        </listOfModifiers>
      </reaction>
      <reaction id="R07888">
        <listOfReactants>
          <speciesReference id="sid_C16327"/>
        </listOfReactants>
        <listOfProducts>
          <speciesReference id="sid_C16328"/>
        </listOfProducts>
        <listOfModifiers>
          <modifierSpeciesReference id="sid_1_3_3_6"/>
        </listOfModifiers>
      </reaction>
      <reaction id="R07892">
        <listOfReactants>
          <speciesReference id="sid_C16331"/>
        </listOfReactants>
        <listOfProducts>
          <speciesReference id="sid_C16332"/>
        </listOfProducts>
        <listOfModifiers>
          <modifierSpeciesReference id="sid_1_3_3_6"/>
        </listOfModifiers>
      </reaction>
      <reaction id="R07896">
        <listOfReactants>
          <speciesReference id="sid_C16335"/>
        </listOfReactants>
        <listOfProducts>
          <speciesReference id="sid_C16336"/>
        </listOfProducts>
        <listOfModifiers>
          <modifierSpeciesReference id="sid_1_3_3_6"/>
        </listOfModifiers>
      </reaction>
      <reaction id="RE3120">
        <listOfReactants>
          <speciesReference id="sid_C00083"/>
          <speciesReference id="sid_C00080"/>
          <speciesReference id="sid_CE4813"/>
        </listOfReactants>
        <listOfProducts>
          <speciesReference id="sid_C00011"/>
          <speciesReference id="sid_C00010"/>
          <speciesReference id="sid_CE4819"/>
        </listOfProducts>
        <listOfModifiers>
          <modifierSpeciesReference id="sid_2_3_1__"/>
        </listOfModifiers>
      </reaction>
      <reaction id="RE3170">
        <listOfReactants>
          <speciesReference id="sid_C00083"/>
          <speciesReference id="sid_C00080"/>
          <speciesReference id="sid_CE4814"/>
        </listOfReactants>
        <listOfProducts>
          <speciesReference id="sid_C00011"/>
          <speciesReference id="sid_C00010"/>
          <speciesReference id="sid_CE4850"/>
        </listOfProducts>
        <listOfModifiers>
          <modifierSpeciesReference id="sid_2_3_1__"/>
        </listOfModifiers>
      </reaction>
      <reaction id="RE3110">
        <listOfReactants>
          <speciesReference id="sid_C00083"/>
          <speciesReference id="sid_C00080"/>
          <speciesReference id="sid_CE4815"/>
        </listOfReactants>
        <listOfProducts>
          <speciesReference id="sid_C00011"/>
          <speciesReference id="sid_C00010"/>
          <speciesReference id="sid_CE4811"/>
        </listOfProducts>
        <listOfModifiers>
          <modifierSpeciesReference id="sid_2_3_1__"/>
        </listOfModifiers>
      </reaction>
      <reaction id="RE3124">
        <listOfReactants>
          <speciesReference id="sid_C00083"/>
          <speciesReference id="sid_C00080"/>
          <speciesReference id="sid_CE4822"/>
        </listOfReactants>
        <listOfProducts>
          <speciesReference id="sid_C00011"/>
          <speciesReference id="sid_C00010"/>
          <speciesReference id="sid_CE4820"/>
        </listOfProducts>
        <listOfModifiers>
          <modifierSpeciesReference id="sid_2_3_1__"/>
        </listOfModifiers>
      </reaction>
      <reaction id="RE3174">
        <listOfReactants>
          <speciesReference id="sid_C00083"/>
          <speciesReference id="sid_C00080"/>
          <speciesReference id="sid_CE4854"/>
        </listOfReactants>
        <listOfProducts>
          <speciesReference id="sid_C00011"/>
          <speciesReference id="sid_C00010"/>
          <speciesReference id="sid_CE4851"/>
        </listOfProducts>
        <listOfModifiers>
          <modifierSpeciesReference id="sid_2_3_1__"/>
        </listOfModifiers>
      </reaction>
      <reaction id="RE3140">
        <listOfReactants>
          <speciesReference id="sid_C00001"/>
          <speciesReference id="sid_CE4828"/>
        </listOfReactants>
        <listOfProducts>
          <speciesReference id="sid_CE4825"/>
        </listOfProducts>
        <listOfModifiers>
          <modifierSpeciesReference id="sid_4_2_1_17"/>
        </listOfModifiers>
      </reaction>
      <reaction id="RE3114">
        <listOfReactants>
          <speciesReference id="sid_C00002"/>
          <speciesReference id="sid_C00010"/>
          <speciesReference id="sid_C06427"/>
        </listOfReactants>
        <listOfProducts>
          <speciesReference id="sid_C00020"/>
          <speciesReference id="sid_C00013"/>
          <speciesReference id="sid_CE4809"/>
        </listOfProducts>
        <listOfModifiers>
          <modifierSpeciesReference id="sid_6_2_1_3"/>
        </listOfModifiers>
      </reaction>
      <reaction id="RE3132">
        <listOfReactants>
          <speciesReference id="sid_C00002"/>
          <speciesReference id="sid_C00010"/>
          <speciesReference id="sid_CE2540"/>
        </listOfReactants>
        <listOfProducts>
          <speciesReference id="sid_C00020"/>
          <speciesReference id="sid_C00013"/>
          <speciesReference id="sid_CE4813"/>
        </listOfProducts>
        <listOfModifiers>
          <modifierSpeciesReference id="sid_6_2_1_3"/>
        </listOfModifiers>
      </reaction>
      <reaction id="RE3146">
        <listOfReactants>
          <speciesReference id="sid_C00002"/>
          <speciesReference id="sid_C00010"/>
          <speciesReference id="sid_CE4786"/>
        </listOfReactants>
        <listOfProducts>
          <speciesReference id="sid_C00020"/>
          <speciesReference id="sid_C00013"/>
          <speciesReference id="sid_CE4823"/>
        </listOfProducts>
        <listOfModifiers>
          <modifierSpeciesReference id="sid_6_2_1_3"/>
        </listOfModifiers>
      </reaction>
    </listOfReactions>
  </model>
</sbml>
