# Supplementary material for: Constructing a fish metabolic network model
Source: Genome Biol. 2010 Nov 29;11(11):R115. doi: 10.1186/gb-2010-11-11-r115 (PMC3156954; doi:10.1186/gb-2010-11-11-r115)
Supplement: Additional file 5 — SBML distribution of MetaFishNet pathways. [file gb-2010-11-11-r115-S5.zip › sbml/mfn1v9path137.xml]

<?xml version="1.0" encoding="UTF-8"?>
<sbml xmlns="http://www.sbml.org/sbml/level2/version4" level="2" version="4">
  <model name="Geraniol degradation">
    <annotation>a pathway from MetaFishNet project</annotation>
    <listOfSpeciesTypes>
      <speciesType id="enzyme"/>
      <speciesType id="compound"/>
    </listOfSpeciesTypes>
    <listOfSpecies>
      <species id="sid_1_3_99__" name="1.3.99.-" speciesType="enzyme"/>
      <species id="sid_1_1_1_35" name="1.1.1.35" speciesType="enzyme"/>
      <species id="sid_C16471" name="C16471" speciesType="compound"/>
      <species id="sid_C16470" name="C16470" speciesType="compound"/>
      <species id="sid_C16464" name="C16464" speciesType="compound"/>
      <species id="sid_C16468" name="C16468" speciesType="compound"/>
      <species id="sid_C16469" name="C16469" speciesType="compound"/>
      <species id="sid_C01920" name="C01920" speciesType="compound"/>
    </listOfSpecies>
    <listOfReactions>
      <reaction id="R08094">
        <listOfReactants>
          <speciesReference id="sid_C16469"/>
        </listOfReactants>
        <listOfProducts>
          <speciesReference id="sid_C16471"/>
        </listOfProducts>
        <listOfModifiers>
          <modifierSpeciesReference id="sid_1_1_1_35"/>
        </listOfModifiers>
      </reaction>
      <reaction id="R08089">
        <listOfReactants>
          <speciesReference id="sid_C16464"/>
        </listOfReactants>
        <listOfProducts>
          <speciesReference id="sid_C01920"/>
        </listOfProducts>
        <listOfModifiers>
          <modifierSpeciesReference id="sid_1_3_99__"/>
        </listOfModifiers>
      </reaction>
      <reaction id="R08092">
        <listOfReactants>
          <speciesReference id="sid_C16470"/>
        </listOfReactants>
        <listOfProducts>
          <speciesReference id="sid_C16468"/>
        </listOfProducts>
        <listOfModifiers>
          <modifierSpeciesReference id="sid_1_3_99__"/>
        </listOfModifiers>
      </reaction>
    </listOfReactions>
  </model>
</sbml>
