# Supplementary material for: Constructing a fish metabolic network model
Source: Genome Biol. 2010 Nov 29;11(11):R115. doi: 10.1186/gb-2010-11-11-r115 (PMC3156954; doi:10.1186/gb-2010-11-11-r115)
Supplement: Additional file 5 — SBML distribution of MetaFishNet pathways. [file gb-2010-11-11-r115-S5.zip › sbml/mfn1v9path106.xml]

<?xml version="1.0" encoding="UTF-8"?>
<sbml xmlns="http://www.sbml.org/sbml/level2/version4" level="2" version="4">
  <model name="Aminosugars metabolism">
    <annotation>a pathway from MetaFishNet project</annotation>
    <listOfSpeciesTypes>
      <speciesType id="enzyme"/>
      <speciesType id="compound"/>
    </listOfSpeciesTypes>
    <listOfSpecies>
      <species id="sid_3_5_1_25" name="3.5.1.25" speciesType="enzyme"/>
      <species id="sid_3_1_3_29" name="3.1.3.29" speciesType="enzyme"/>
      <species id="sid_2_7_1_59" name="2.7.1.59" speciesType="enzyme"/>
      <species id="sid_3_2_1_14" name="3.2.1.14" speciesType="enzyme"/>
      <species id="sid_2_6_1_16" name="2.6.1.16" speciesType="enzyme"/>
      <species id="sid_2_4_1_244" name="2.4.1.244" speciesType="enzyme"/>
      <species id="sid_3_5_99_6" name="3.5.99.6" speciesType="enzyme"/>
      <species id="sid_2_7_7_15" name="2.7.7.15" speciesType="enzyme"/>
      <species id="sid_2_7_7_14" name="2.7.7.14" speciesType="enzyme"/>
      <species id="sid_2_4_99_3" name="2.4.99.3" speciesType="enzyme"/>
      <species id="sid_2_4_99_1" name="2.4.99.1" speciesType="enzyme"/>
      <species id="sid_2_4_1_16" name="2.4.1.16" speciesType="enzyme"/>
      <species id="sid_5_4_2_3" name="5.4.2.3" speciesType="enzyme"/>
      <species id="sid_5_1_3_14" name="5.1.3.14" speciesType="enzyme"/>
      <species id="sid_3_1_3__" name="3.1.3.-" speciesType="enzyme"/>
      <species id="sid_2_5_1_57_2_5_1_56" name="2.5.1.57;2.5.1.56" speciesType="enzyme"/>
      <species id="sid_3_2_1__" name="3.2.1.-" speciesType="enzyme"/>
      <species id="sid_2_7_1_1_2_7_1_8" name="2.7.1.1;2.7.1.8" speciesType="enzyme"/>
      <species id="sid_5_4_2_2" name="5.4.2.2" speciesType="enzyme"/>
      <species id="sid_2_7_7_23" name="2.7.7.23" speciesType="enzyme"/>
      <species id="sid_2_7_1_60" name="2.7.1.60" speciesType="enzyme"/>
      <species id="sid_4_1_3_3" name="4.1.3.3" speciesType="enzyme"/>
      <species id="sid_5_1_3_8" name="5.1.3.8" speciesType="enzyme"/>
      <species id="sid_2_7_7_43" name="2.7.7.43" speciesType="enzyme"/>
      <species id="sid_C00025" name="C00025" speciesType="compound"/>
      <species id="sid_C00104" name="C00104" speciesType="compound"/>
      <species id="sid_C00329" name="C00329" speciesType="compound"/>
      <species id="sid_C00009" name="C00009" speciesType="compound"/>
      <species id="sid_C00008" name="C00008" speciesType="compound"/>
      <species id="sid_C00128" name="C00128" speciesType="compound"/>
      <species id="sid_C05673" name="C05673" speciesType="compound"/>
      <species id="sid_C00140" name="C00140" speciesType="compound"/>
      <species id="sid_C00064" name="C00064" speciesType="compound"/>
      <species id="sid_C00001" name="C00001" speciesType="compound"/>
      <species id="sid_chtn" name="chtn" speciesType="compound"/>
      <species id="sid_C03518" name="C03518" speciesType="compound"/>
      <species id="sid_C04256" name="C04256" speciesType="compound"/>
      <species id="sid_C00275" name="C00275" speciesType="compound"/>
      <species id="sid_C01064" name="C01064" speciesType="compound"/>
      <species id="sid_G04854" name="G04854" speciesType="compound"/>
      <species id="sid_C04257" name="C04257" speciesType="compound"/>
      <species id="sid_C00063" name="C00063" speciesType="compound"/>
      <species id="sid_G00246" name="G00246" speciesType="compound"/>
      <species id="sid_C01342" name="C01342" speciesType="compound"/>
      <species id="sid_C00075" name="C00075" speciesType="compound"/>
      <species id="sid_C00033" name="C00033" speciesType="compound"/>
      <species id="sid_C06023" name="C06023" speciesType="compound"/>
      <species id="sid_C00270" name="C00270" speciesType="compound"/>
      <species id="sid_G00388" name="G00388" speciesType="compound"/>
      <species id="sid_C04932" name="C04932" speciesType="compound"/>
      <species id="sid_G00023" name="G00023" speciesType="compound"/>
      <species id="sid_C06459" name="C06459" speciesType="compound"/>
      <species id="sid_C11377" name="C11377" speciesType="compound"/>
      <species id="sid_C03691" name="C03691" speciesType="compound"/>
      <species id="sid_G00027" name="G00027" speciesType="compound"/>
      <species id="sid_G00026" name="G00026" speciesType="compound"/>
      <species id="sid_C00645" name="C00645" speciesType="compound"/>
      <species id="sid_C00055" name="C00055" speciesType="compound"/>
      <species id="sid_C00591" name="C00591" speciesType="compound"/>
      <species id="sid_C01674" name="C01674" speciesType="compound"/>
      <species id="sid_G04461" name="G04461" speciesType="compound"/>
      <species id="sid_G10483" name="G10483" speciesType="compound"/>
      <species id="sid_C00013" name="C00013" speciesType="compound"/>
      <species id="sid_C00014" name="C00014" speciesType="compound"/>
      <species id="sid_C00015" name="C00015" speciesType="compound"/>
      <species id="sid_C00357" name="C00357" speciesType="compound"/>
      <species id="sid_G10621" name="G10621" speciesType="compound"/>
      <species id="sid_C00085" name="C00085" speciesType="compound"/>
      <species id="sid_C00074" name="C00074" speciesType="compound"/>
      <species id="sid_C00352" name="C00352" speciesType="compound"/>
      <species id="sid_C00002" name="C00002" speciesType="compound"/>
      <species id="sid_C00081" name="C00081" speciesType="compound"/>
      <species id="sid_G00017" name="G00017" speciesType="compound"/>
      <species id="sid_G00704" name="G00704" speciesType="compound"/>
      <species id="sid_G00255" name="G00255" speciesType="compound"/>
      <species id="sid_G00018" name="G00018" speciesType="compound"/>
      <species id="sid_C01132" name="C01132" speciesType="compound"/>
      <species id="sid_G00251" name="G00251" speciesType="compound"/>
      <species id="sid_C04791" name="C04791" speciesType="compound"/>
      <species id="sid_C04901" name="C04901" speciesType="compound"/>
      <species id="sid_G00837" name="G00837" speciesType="compound"/>
      <species id="sid_C06241" name="C06241" speciesType="compound"/>
      <species id="sid_C00080" name="C00080" speciesType="compound"/>
      <species id="sid_C01170" name="C01170" speciesType="compound"/>
      <species id="sid_G05309" name="G05309" speciesType="compound"/>
      <species id="sid_C05674" name="C05674" speciesType="compound"/>
      <species id="sid_G00393" name="G00393" speciesType="compound"/>
      <species id="sid_G00035" name="G00035" speciesType="compound"/>
      <species id="sid_C00043" name="C00043" speciesType="compound"/>
      <species id="sid_G10611" name="G10611" speciesType="compound"/>
      <species id="sid_G10610" name="G10610" speciesType="compound"/>
      <species id="sid_C04886" name="C04886" speciesType="compound"/>
      <species id="sid_C03557" name="C03557" speciesType="compound"/>
      <species id="sid_C00022" name="C00022" speciesType="compound"/>
      <species id="sid_C03410" name="C03410" speciesType="compound"/>
      <species id="sid_G10619" name="G10619" speciesType="compound"/>
      <species id="sid_C00611" name="C00611" speciesType="compound"/>
      <species id="sid_C00461" name="C00461" speciesType="compound"/>
      <species id="sid_C00203" name="C00203" speciesType="compound"/>
    </listOfSpecies>
    <listOfReactions>
      <reaction id="MFN973">
        <listOfReactants>
          <speciesReference id="sid_C00015"/>
          <speciesReference id="sid_C00043"/>
          <speciesReference id="sid_C00461"/>
          <speciesReference id="sid_G10483"/>
          <speciesReference id="sid_G10610"/>
          <speciesReference id="sid_G10619"/>
        </listOfReactants>
        <listOfModifiers>
          <modifierSpeciesReference id="sid_2_4_1_16"/>
        </listOfModifiers>
      </reaction>
      <reaction id="MFN966">
        <listOfReactants>
          <speciesReference id="sid_C00015"/>
          <speciesReference id="sid_C00203"/>
          <speciesReference id="sid_G00388"/>
          <speciesReference id="sid_G00704"/>
          <speciesReference id="sid_G05309"/>
          <speciesReference id="sid_G10611"/>
          <speciesReference id="sid_G10619"/>
        </listOfReactants>
        <listOfModifiers>
          <modifierSpeciesReference id="sid_2_4_1_244"/>
        </listOfModifiers>
      </reaction>
      <reaction id="MFN925">
        <listOfReactants>
          <speciesReference id="sid_C00055"/>
          <speciesReference id="sid_C00128"/>
          <speciesReference id="sid_C00611"/>
          <speciesReference id="sid_C04791"/>
          <speciesReference id="sid_C04886"/>
          <speciesReference id="sid_C11377"/>
          <speciesReference id="sid_G00017"/>
          <speciesReference id="sid_G00018"/>
          <speciesReference id="sid_G00246"/>
          <speciesReference id="sid_G00251"/>
          <speciesReference id="sid_G00255"/>
          <speciesReference id="sid_G00393"/>
          <speciesReference id="sid_G00837"/>
          <speciesReference id="sid_C00128"/>
          <speciesReference id="sid_G10621"/>
        </listOfReactants>
        <listOfModifiers>
          <modifierSpeciesReference id="sid_2_4_99_1"/>
        </listOfModifiers>
      </reaction>
      <reaction id="MFN924">
        <listOfReactants>
          <speciesReference id="sid_C00055"/>
          <speciesReference id="sid_C00128"/>
          <speciesReference id="sid_C04901"/>
          <speciesReference id="sid_G00023"/>
          <speciesReference id="sid_G00026"/>
          <speciesReference id="sid_G00027"/>
          <speciesReference id="sid_G00035"/>
          <speciesReference id="sid_G04461"/>
          <speciesReference id="sid_G04854"/>
          <speciesReference id="sid_C00128"/>
          <speciesReference id="sid_G10621"/>
        </listOfReactants>
        <listOfModifiers>
          <modifierSpeciesReference id="sid_2_4_99_3"/>
        </listOfModifiers>
      </reaction>
      <reaction id="R04435">
        <listOfReactants>
          <speciesReference id="sid_C06241"/>
          <speciesReference id="sid_C00009"/>
        </listOfReactants>
        <listOfProducts>
          <speciesReference id="sid_C04257"/>
          <speciesReference id="sid_C00074"/>
          <speciesReference id="sid_C00001"/>
        </listOfProducts>
        <listOfModifiers>
          <modifierSpeciesReference id="sid_2_5_1_57_2_5_1_56"/>
        </listOfModifiers>
      </reaction>
      <reaction id="R00768">
        <listOfReactants>
          <speciesReference id="sid_C00064"/>
          <speciesReference id="sid_C00085"/>
        </listOfReactants>
        <listOfProducts>
          <speciesReference id="sid_C00025"/>
          <speciesReference id="sid_C00352"/>
        </listOfProducts>
        <listOfModifiers>
          <modifierSpeciesReference id="sid_2_6_1_16"/>
        </listOfModifiers>
      </reaction>
      <reaction id="R01961">
        <listOfReactants>
          <speciesReference id="sid_C00002"/>
          <speciesReference id="sid_C00329"/>
        </listOfReactants>
        <listOfProducts>
          <speciesReference id="sid_C00008"/>
          <speciesReference id="sid_C00352"/>
        </listOfProducts>
        <listOfModifiers>
          <modifierSpeciesReference id="sid_2_7_1_1_2_7_1_8"/>
        </listOfModifiers>
      </reaction>
      <reaction id="R01201">
        <listOfReactants>
          <speciesReference id="sid_C00002"/>
          <speciesReference id="sid_C00140"/>
        </listOfReactants>
        <listOfProducts>
          <speciesReference id="sid_C00008"/>
          <speciesReference id="sid_C00357"/>
        </listOfProducts>
        <listOfModifiers>
          <modifierSpeciesReference id="sid_2_7_1_59"/>
        </listOfModifiers>
      </reaction>
      <reaction id="R02705">
        <listOfReactants>
          <speciesReference id="sid_C00002"/>
          <speciesReference id="sid_C00645"/>
        </listOfReactants>
        <listOfProducts>
          <speciesReference id="sid_C00008"/>
          <speciesReference id="sid_C04257"/>
        </listOfProducts>
        <listOfModifiers>
          <modifierSpeciesReference id="sid_2_7_1_60"/>
        </listOfModifiers>
      </reaction>
      <reaction id="R04247">
        <listOfReactants>
          <speciesReference id="sid_C00063"/>
          <speciesReference id="sid_C03557"/>
        </listOfReactants>
        <listOfProducts>
          <speciesReference id="sid_C00013"/>
          <speciesReference id="sid_C05673"/>
        </listOfProducts>
        <listOfModifiers>
          <modifierSpeciesReference id="sid_2_7_7_14"/>
        </listOfModifiers>
      </reaction>
      <reaction id="R02590">
        <listOfReactants>
          <speciesReference id="sid_C00063"/>
          <speciesReference id="sid_C06459"/>
        </listOfReactants>
        <listOfProducts>
          <speciesReference id="sid_C00013"/>
          <speciesReference id="sid_C05674"/>
        </listOfProducts>
        <listOfModifiers>
          <modifierSpeciesReference id="sid_2_7_7_15"/>
        </listOfModifiers>
      </reaction>
      <reaction id="R00415">
        <listOfReactants>
          <speciesReference id="sid_C00075"/>
          <speciesReference id="sid_C04256"/>
        </listOfReactants>
        <listOfProducts>
          <speciesReference id="sid_C00013"/>
          <speciesReference id="sid_C00043"/>
        </listOfProducts>
        <listOfModifiers>
          <modifierSpeciesReference id="sid_2_7_7_23"/>
        </listOfModifiers>
      </reaction>
      <reaction id="MFN1095">
        <listOfReactants>
          <speciesReference id="sid_C00063"/>
          <speciesReference id="sid_C00128"/>
          <speciesReference id="sid_C00270"/>
          <speciesReference id="sid_C00591"/>
          <speciesReference id="sid_C01064"/>
          <speciesReference id="sid_C03410"/>
          <speciesReference id="sid_C03691"/>
          <speciesReference id="sid_C00128"/>
        </listOfReactants>
        <listOfModifiers>
          <modifierSpeciesReference id="sid_2_7_7_43"/>
        </listOfModifiers>
      </reaction>
      <reaction id="R01117">
        <listOfReactants>
          <speciesReference id="sid_C00063"/>
          <speciesReference id="sid_C00270"/>
        </listOfReactants>
        <listOfProducts>
          <speciesReference id="sid_C00013"/>
          <speciesReference id="sid_C00128"/>
        </listOfProducts>
        <listOfModifiers>
          <modifierSpeciesReference id="sid_2_7_7_43"/>
        </listOfModifiers>
      </reaction>
      <reaction id="R04215">
        <listOfReactants>
          <speciesReference id="sid_C00063"/>
          <speciesReference id="sid_C03410"/>
        </listOfReactants>
        <listOfProducts>
          <speciesReference id="sid_C00013"/>
          <speciesReference id="sid_C03691"/>
        </listOfProducts>
        <listOfModifiers>
          <modifierSpeciesReference id="sid_2_7_7_43"/>
        </listOfModifiers>
      </reaction>
      <reaction id="R02706">
        <listOfReactants>
          <speciesReference id="sid_C00645"/>
        </listOfReactants>
        <listOfProducts>
          <speciesReference id="sid_C04257"/>
        </listOfProducts>
        <listOfModifiers>
          <modifierSpeciesReference id="sid_3_1_3__"/>
        </listOfModifiers>
      </reaction>
      <reaction id="ACNAMPH">
        <listOfReactants>
          <speciesReference id="sid_C06241"/>
          <speciesReference id="sid_C00001"/>
        </listOfReactants>
        <listOfProducts>
          <speciesReference id="sid_C00270"/>
          <speciesReference id="sid_C00009"/>
        </listOfProducts>
        <listOfModifiers>
          <modifierSpeciesReference id="sid_3_1_3_29"/>
        </listOfModifiers>
      </reaction>
      <reaction id="R01206">
        <listOfReactants>
          <speciesReference id="sid_C00461"/>
          <speciesReference id="sid_C00001"/>
        </listOfReactants>
        <listOfProducts>
          <speciesReference id="sid_C00140"/>
          <speciesReference id="sid_C00461"/>
        </listOfProducts>
        <listOfModifiers>
          <modifierSpeciesReference id="sid_3_2_1__"/>
        </listOfModifiers>
      </reaction>
      <reaction id="R02334">
        <listOfReactants>
          <speciesReference id="sid_C00461"/>
          <speciesReference id="sid_C00001"/>
        </listOfReactants>
        <listOfProducts>
          <speciesReference id="sid_C03518"/>
          <speciesReference id="sid_C00461"/>
        </listOfProducts>
        <listOfModifiers>
          <modifierSpeciesReference id="sid_3_2_1__"/>
        </listOfModifiers>
      </reaction>
      <reaction id="R00022">
        <listOfReactants>
          <speciesReference id="sid_C01674"/>
          <speciesReference id="sid_C00001"/>
        </listOfReactants>
        <listOfProducts>
          <speciesReference id="sid_C00140"/>
        </listOfProducts>
        <listOfModifiers>
          <modifierSpeciesReference id="sid_3_2_1__"/>
        </listOfModifiers>
      </reaction>
      <reaction id="R01966">
        <listOfReactants>
          <speciesReference id="sid_C06023"/>
        </listOfReactants>
        <listOfProducts>
          <speciesReference id="sid_C00329"/>
        </listOfProducts>
        <listOfModifiers>
          <modifierSpeciesReference id="sid_3_2_1__"/>
        </listOfModifiers>
      </reaction>
      <reaction id="CHTNASE">
        <listOfReactants>
          <speciesReference id="sid_chtn"/>
          <speciesReference id="sid_C00001"/>
        </listOfReactants>
        <listOfProducts>
          <speciesReference id="sid_C00140"/>
        </listOfProducts>
        <listOfModifiers>
          <modifierSpeciesReference id="sid_3_2_1_14"/>
        </listOfModifiers>
      </reaction>
      <reaction id="R02059">
        <listOfReactants>
          <speciesReference id="sid_C00357"/>
          <speciesReference id="sid_C00001"/>
        </listOfReactants>
        <listOfProducts>
          <speciesReference id="sid_C00352"/>
          <speciesReference id="sid_C00033"/>
        </listOfProducts>
        <listOfModifiers>
          <modifierSpeciesReference id="sid_3_5_1_25"/>
        </listOfModifiers>
      </reaction>
      <reaction id="R00765">
        <listOfReactants>
          <speciesReference id="sid_C00352"/>
          <speciesReference id="sid_C00001"/>
        </listOfReactants>
        <listOfProducts>
          <speciesReference id="sid_C00085"/>
          <speciesReference id="sid_C00014"/>
        </listOfProducts>
        <listOfModifiers>
          <modifierSpeciesReference id="sid_3_5_99_6"/>
        </listOfModifiers>
      </reaction>
      <reaction id="G6PDA">
        <listOfReactants>
          <speciesReference id="sid_C00352"/>
          <speciesReference id="sid_C00001"/>
        </listOfReactants>
        <listOfProducts>
          <speciesReference id="sid_C00085"/>
          <speciesReference id="sid_C01342"/>
        </listOfProducts>
        <listOfModifiers>
          <modifierSpeciesReference id="sid_3_5_99_6"/>
        </listOfModifiers>
      </reaction>
      <reaction id="R01811">
        <listOfReactants>
          <speciesReference id="sid_C00270"/>
        </listOfReactants>
        <listOfProducts>
          <speciesReference id="sid_C00645"/>
          <speciesReference id="sid_C00022"/>
        </listOfProducts>
        <listOfModifiers>
          <modifierSpeciesReference id="sid_4_1_3_3"/>
        </listOfModifiers>
      </reaction>
      <reaction id="UAG2EMAi">
        <listOfReactants>
          <speciesReference id="sid_C00001"/>
          <speciesReference id="sid_C00043"/>
        </listOfReactants>
        <listOfProducts>
          <speciesReference id="sid_C00645"/>
          <speciesReference id="sid_C00080"/>
          <speciesReference id="sid_C00015"/>
        </listOfProducts>
        <listOfModifiers>
          <modifierSpeciesReference id="sid_5_1_3_14"/>
        </listOfModifiers>
      </reaction>
      <reaction id="R00420">
        <listOfReactants>
          <speciesReference id="sid_C00043"/>
        </listOfReactants>
        <listOfProducts>
          <speciesReference id="sid_C01170"/>
        </listOfProducts>
        <listOfModifiers>
          <modifierSpeciesReference id="sid_5_1_3_14"/>
        </listOfModifiers>
      </reaction>
      <reaction id="R01207">
        <listOfReactants>
          <speciesReference id="sid_C00140"/>
        </listOfReactants>
        <listOfProducts>
          <speciesReference id="sid_C00645"/>
        </listOfProducts>
        <listOfModifiers>
          <modifierSpeciesReference id="sid_5_1_3_8"/>
        </listOfModifiers>
      </reaction>
      <reaction id="RE0314">
        <listOfReactants>
          <speciesReference id="sid_C04932"/>
        </listOfReactants>
        <listOfProducts>
          <speciesReference id="sid_C00352"/>
        </listOfProducts>
        <listOfModifiers>
          <modifierSpeciesReference id="sid_5_4_2_2"/>
        </listOfModifiers>
      </reaction>
      <reaction id="R02086">
        <listOfReactants>
          <speciesReference id="sid_C00357"/>
        </listOfReactants>
        <listOfProducts>
          <speciesReference id="sid_C04256"/>
        </listOfProducts>
        <listOfModifiers>
          <modifierSpeciesReference id="sid_5_4_2_3"/>
        </listOfModifiers>
      </reaction>
      <reaction id="KDNH">
        <listOfReactants>
          <speciesReference id="sid_C00001"/>
        </listOfReactants>
        <listOfProducts>
          <speciesReference id="sid_C00009"/>
        </listOfProducts>
        <listOfModifiers>
          <modifierSpeciesReference/>
        </listOfModifiers>
      </reaction>
      <reaction id="ACNAM9PL2">
        <listOfReactants>
          <speciesReference id="sid_C00001"/>
          <speciesReference id="sid_C00275"/>
          <speciesReference id="sid_C00074"/>
        </listOfReactants>
        <listOfProducts>
          <speciesReference id="sid_C00009"/>
        </listOfProducts>
        <listOfModifiers>
          <modifierSpeciesReference/>
        </listOfModifiers>
      </reaction>
      <reaction id="UAGALDP">
        <listOfReactants>
          <speciesReference id="sid_C00080"/>
          <speciesReference id="sid_C00075"/>
        </listOfReactants>
        <listOfProducts>
          <speciesReference id="sid_C00013"/>
          <speciesReference id="sid_C00203"/>
        </listOfProducts>
        <listOfModifiers>
          <modifierSpeciesReference/>
        </listOfModifiers>
      </reaction>
      <reaction id="ACGALK">
        <listOfReactants>
          <speciesReference id="sid_C01132"/>
          <speciesReference id="sid_C00002"/>
        </listOfReactants>
        <listOfProducts>
          <speciesReference id="sid_C00008"/>
          <speciesReference id="sid_C00080"/>
        </listOfProducts>
        <listOfModifiers>
          <modifierSpeciesReference/>
        </listOfModifiers>
      </reaction>
      <reaction id="ACGALK2">
        <listOfReactants>
          <speciesReference id="sid_C01132"/>
          <speciesReference id="sid_C00081"/>
        </listOfReactants>
        <listOfProducts>
          <speciesReference id="sid_C00080"/>
          <speciesReference id="sid_C00104"/>
        </listOfProducts>
        <listOfModifiers>
          <modifierSpeciesReference/>
        </listOfModifiers>
      </reaction>
      <reaction id="ACNAM9PL">
        <listOfReactants>
          <speciesReference id="sid_C04257"/>
          <speciesReference id="sid_C00001"/>
          <speciesReference id="sid_C00074"/>
        </listOfReactants>
        <listOfProducts>
          <speciesReference id="sid_C06241"/>
          <speciesReference id="sid_C00009"/>
        </listOfProducts>
        <listOfModifiers>
          <modifierSpeciesReference/>
        </listOfModifiers>
      </reaction>
    </listOfReactions>
  </model>
</sbml>
