# Supplementary material for: Constructing a fish metabolic network model
Source: Genome Biol. 2010 Nov 29;11(11):R115. doi: 10.1186/gb-2010-11-11-r115 (PMC3156954; doi:10.1186/gb-2010-11-11-r115)
Supplement: Additional file 5 — SBML distribution of MetaFishNet pathways. [file gb-2010-11-11-r115-S5.zip › sbml/mfn1v9path134.xml]

<?xml version="1.0" encoding="UTF-8"?>
<sbml xmlns="http://www.sbml.org/sbml/level2/version4" level="2" version="4">
  <model name="Fatty acid oxidation, peroxisome">
    <annotation>a pathway from MetaFishNet project</annotation>
    <listOfSpeciesTypes>
      <speciesType id="enzyme"/>
      <speciesType id="compound"/>
    </listOfSpeciesTypes>
    <listOfSpecies>
      <species id="sid_1_3_99_3" name="1.3.99.3" speciesType="enzyme"/>
      <species id="sid_C00024" name="C00024" speciesType="compound"/>
      <species id="sid_C00027" name="C00027" speciesType="compound"/>
      <species id="sid_strdnccoa" name="strdnccoa" speciesType="compound"/>
      <species id="sid_C00100" name="C00100" speciesType="compound"/>
      <species id="sid_C01944" name="C01944" speciesType="compound"/>
      <species id="sid_C00007" name="C00007" speciesType="compound"/>
      <species id="sid_C00004" name="C00004" speciesType="compound"/>
      <species id="sid_C00003" name="C00003" speciesType="compound"/>
      <species id="sid_C00001" name="C00001" speciesType="compound"/>
      <species id="sid_tettet6coa" name="tettet6coa" speciesType="compound"/>
      <species id="sid_tethex3coa" name="tethex3coa" speciesType="compound"/>
      <species id="sid_C03035" name="C03035" speciesType="compound"/>
      <species id="sid_arachdcoa" name="arachdcoa" speciesType="compound"/>
      <species id="sid_dcsptn1coa" name="dcsptn1coa" speciesType="compound"/>
      <species id="sid_C00412" name="C00412" speciesType="compound"/>
      <species id="sid_clpndcoa" name="clpndcoa" speciesType="compound"/>
      <species id="sid_nrvnccoa" name="nrvnccoa" speciesType="compound"/>
      <species id="sid_tetpent6coa" name="tetpent6coa" speciesType="compound"/>
      <species id="sid_C00010" name="C00010" speciesType="compound"/>
      <species id="sid_adrncoa" name="adrncoa" speciesType="compound"/>
      <species id="sid_C00154" name="C00154" speciesType="compound"/>
      <species id="sid_c226coa" name="c226coa" speciesType="compound"/>
      <species id="sid_hexccoa" name="hexccoa" speciesType="compound"/>
      <species id="sid_tetpent3coa" name="tetpent3coa" speciesType="compound"/>
      <species id="sid_lgnccoa" name="lgnccoa" speciesType="compound"/>
      <species id="sid_C00080" name="C00080" speciesType="compound"/>
      <species id="sid_odecoa" name="odecoa" speciesType="compound"/>
      <species id="sid_tmndnccoa" name="tmndnccoa" speciesType="compound"/>
      <species id="sid_arachcoa" name="arachcoa" speciesType="compound"/>
    </listOfSpecies>
    <listOfReactions>
      <reaction id="FAOXC2242046x">
        <listOfReactants>
          <speciesReference id="sid_adrncoa"/>
          <speciesReference id="sid_C00010"/>
          <speciesReference id="sid_C00001"/>
          <speciesReference id="sid_C00003"/>
          <speciesReference id="sid_C00007"/>
        </listOfReactants>
        <listOfProducts>
          <speciesReference id="sid_C00024"/>
          <speciesReference id="sid_arachdcoa"/>
          <speciesReference id="sid_C00080"/>
          <speciesReference id="sid_C00027"/>
          <speciesReference id="sid_C00004"/>
        </listOfProducts>
        <listOfModifiers>
          <modifierSpeciesReference id="sid_1_3_99_3"/>
        </listOfModifiers>
      </reaction>
      <reaction id="FAOXC200180x">
        <listOfReactants>
          <speciesReference id="sid_arachcoa"/>
          <speciesReference id="sid_C00010"/>
          <speciesReference id="sid_C00001"/>
          <speciesReference id="sid_C00003"/>
          <speciesReference id="sid_C00007"/>
        </listOfReactants>
        <listOfProducts>
          <speciesReference id="sid_C00024"/>
          <speciesReference id="sid_C00080"/>
          <speciesReference id="sid_C00027"/>
          <speciesReference id="sid_C00004"/>
          <speciesReference id="sid_C00412"/>
        </listOfProducts>
        <listOfModifiers>
          <modifierSpeciesReference id="sid_1_3_99_3"/>
        </listOfModifiers>
      </reaction>
      <reaction id="FAOXC16080x">
        <listOfReactants>
          <speciesReference id="sid_C00010"/>
          <speciesReference id="sid_C00001"/>
          <speciesReference id="sid_C00003"/>
          <speciesReference id="sid_C00007"/>
          <speciesReference id="sid_C00154"/>
        </listOfReactants>
        <listOfProducts>
          <speciesReference id="sid_C00024"/>
          <speciesReference id="sid_C00080"/>
          <speciesReference id="sid_C00027"/>
          <speciesReference id="sid_C00004"/>
          <speciesReference id="sid_C01944"/>
        </listOfProducts>
        <listOfModifiers>
          <modifierSpeciesReference id="sid_1_3_99_3"/>
        </listOfModifiers>
      </reaction>
      <reaction id="FAOXC180x">
        <listOfReactants>
          <speciesReference id="sid_C00010"/>
          <speciesReference id="sid_C00001"/>
          <speciesReference id="sid_C00003"/>
          <speciesReference id="sid_C00007"/>
          <speciesReference id="sid_C00412"/>
        </listOfReactants>
        <listOfProducts>
          <speciesReference id="sid_C00024"/>
          <speciesReference id="sid_C00080"/>
          <speciesReference id="sid_C00027"/>
          <speciesReference id="sid_C00004"/>
          <speciesReference id="sid_C00154"/>
        </listOfProducts>
        <listOfModifiers>
          <modifierSpeciesReference id="sid_1_3_99_3"/>
        </listOfModifiers>
      </reaction>
      <reaction id="FAOXC18480x">
        <listOfReactants>
          <speciesReference id="sid_C00010"/>
          <speciesReference id="sid_C00001"/>
          <speciesReference id="sid_C00003"/>
          <speciesReference id="sid_C00007"/>
          <speciesReference id="sid_strdnccoa"/>
        </listOfReactants>
        <listOfProducts>
          <speciesReference id="sid_C00024"/>
          <speciesReference id="sid_C00080"/>
          <speciesReference id="sid_C00027"/>
          <speciesReference id="sid_C00004"/>
          <speciesReference id="sid_C01944"/>
        </listOfProducts>
        <listOfModifiers>
          <modifierSpeciesReference id="sid_1_3_99_3"/>
        </listOfModifiers>
      </reaction>
      <reaction id="FAOXC246226x">
        <listOfReactants>
          <speciesReference id="sid_C00010"/>
          <speciesReference id="sid_C00001"/>
          <speciesReference id="sid_C00003"/>
          <speciesReference id="sid_C00007"/>
          <speciesReference id="sid_tethex3coa"/>
        </listOfReactants>
        <listOfProducts>
          <speciesReference id="sid_C00024"/>
          <speciesReference id="sid_c226coa"/>
          <speciesReference id="sid_C00080"/>
          <speciesReference id="sid_C00027"/>
          <speciesReference id="sid_C00004"/>
        </listOfProducts>
        <listOfModifiers>
          <modifierSpeciesReference id="sid_1_3_99_3"/>
        </listOfModifiers>
      </reaction>
      <reaction id="FAOXC2452253x">
        <listOfReactants>
          <speciesReference id="sid_C00010"/>
          <speciesReference id="sid_C00001"/>
          <speciesReference id="sid_C00003"/>
          <speciesReference id="sid_C00007"/>
          <speciesReference id="sid_tetpent3coa"/>
        </listOfReactants>
        <listOfProducts>
          <speciesReference id="sid_C00024"/>
          <speciesReference id="sid_clpndcoa"/>
          <speciesReference id="sid_C00080"/>
          <speciesReference id="sid_C00027"/>
          <speciesReference id="sid_C00004"/>
        </listOfProducts>
        <listOfModifiers>
          <modifierSpeciesReference id="sid_1_3_99_3"/>
        </listOfModifiers>
      </reaction>
      <reaction id="FAOXC2452256x">
        <listOfReactants>
          <speciesReference id="sid_C00010"/>
          <speciesReference id="sid_C00001"/>
          <speciesReference id="sid_C00003"/>
          <speciesReference id="sid_C00007"/>
          <speciesReference id="sid_tetpent6coa"/>
        </listOfReactants>
        <listOfProducts>
          <speciesReference id="sid_C00024"/>
          <speciesReference id="sid_dcsptn1coa"/>
          <speciesReference id="sid_C00080"/>
          <speciesReference id="sid_C00027"/>
          <speciesReference id="sid_C00004"/>
        </listOfProducts>
        <listOfModifiers>
          <modifierSpeciesReference id="sid_1_3_99_3"/>
        </listOfModifiers>
      </reaction>
      <reaction id="FAOXC2442246x">
        <listOfReactants>
          <speciesReference id="sid_C00010"/>
          <speciesReference id="sid_C00001"/>
          <speciesReference id="sid_C00003"/>
          <speciesReference id="sid_C00007"/>
          <speciesReference id="sid_tettet6coa"/>
        </listOfReactants>
        <listOfProducts>
          <speciesReference id="sid_C00024"/>
          <speciesReference id="sid_adrncoa"/>
          <speciesReference id="sid_C00080"/>
          <speciesReference id="sid_C00027"/>
          <speciesReference id="sid_C00004"/>
        </listOfProducts>
        <listOfModifiers>
          <modifierSpeciesReference id="sid_1_3_99_3"/>
        </listOfModifiers>
      </reaction>
      <reaction id="FAOXC241181x">
        <listOfReactants>
          <speciesReference id="sid_C00010"/>
          <speciesReference id="sid_C00001"/>
          <speciesReference id="sid_C00003"/>
          <speciesReference id="sid_nrvnccoa"/>
          <speciesReference id="sid_C00007"/>
        </listOfReactants>
        <listOfProducts>
          <speciesReference id="sid_C00024"/>
          <speciesReference id="sid_C00080"/>
          <speciesReference id="sid_C00027"/>
          <speciesReference id="sid_C00004"/>
          <speciesReference id="sid_odecoa"/>
        </listOfProducts>
        <listOfModifiers>
          <modifierSpeciesReference id="sid_1_3_99_3"/>
        </listOfModifiers>
      </reaction>
      <reaction id="FAOXC2051843x">
        <listOfReactants>
          <speciesReference id="sid_C00010"/>
          <speciesReference id="sid_C00001"/>
          <speciesReference id="sid_C00003"/>
          <speciesReference id="sid_tmndnccoa"/>
        </listOfReactants>
        <listOfProducts>
          <speciesReference id="sid_C00024"/>
          <speciesReference id="sid_C00080"/>
          <speciesReference id="sid_C00004"/>
          <speciesReference id="sid_strdnccoa"/>
        </listOfProducts>
        <listOfModifiers>
          <modifierSpeciesReference id="sid_1_3_99_3"/>
        </listOfModifiers>
      </reaction>
      <reaction id="FAOXC183806x">
        <listOfReactants>
          <speciesReference id="sid_C00010"/>
          <speciesReference id="sid_C00001"/>
          <speciesReference id="sid_C03035"/>
          <speciesReference id="sid_C00003"/>
          <speciesReference id="sid_C00007"/>
        </listOfReactants>
        <listOfProducts>
          <speciesReference id="sid_C00024"/>
          <speciesReference id="sid_C00080"/>
          <speciesReference id="sid_C00027"/>
          <speciesReference id="sid_C00004"/>
          <speciesReference id="sid_C01944"/>
        </listOfProducts>
        <listOfModifiers>
          <modifierSpeciesReference id="sid_1_3_99_3"/>
        </listOfModifiers>
      </reaction>
      <reaction id="FAOXC260240x">
        <listOfReactants>
          <speciesReference id="sid_C00010"/>
          <speciesReference id="sid_C00001"/>
          <speciesReference id="sid_hexccoa"/>
          <speciesReference id="sid_C00003"/>
          <speciesReference id="sid_C00007"/>
        </listOfReactants>
        <listOfProducts>
          <speciesReference id="sid_C00024"/>
          <speciesReference id="sid_C00080"/>
          <speciesReference id="sid_C00027"/>
          <speciesReference id="sid_lgnccoa"/>
          <speciesReference id="sid_C00004"/>
        </listOfProducts>
        <listOfModifiers>
          <modifierSpeciesReference id="sid_1_3_99_3"/>
        </listOfModifiers>
      </reaction>
      <reaction id="FAOXC240200x">
        <listOfReactants>
          <speciesReference id="sid_C00010"/>
          <speciesReference id="sid_C00001"/>
          <speciesReference id="sid_lgnccoa"/>
          <speciesReference id="sid_C00003"/>
          <speciesReference id="sid_C00007"/>
        </listOfReactants>
        <listOfProducts>
          <speciesReference id="sid_C00024"/>
          <speciesReference id="sid_arachcoa"/>
          <speciesReference id="sid_C00080"/>
          <speciesReference id="sid_C00027"/>
          <speciesReference id="sid_C00004"/>
        </listOfProducts>
        <listOfModifiers>
          <modifierSpeciesReference id="sid_1_3_99_3"/>
        </listOfModifiers>
      </reaction>
      <reaction id="FAOXC2251836x">
        <listOfReactants>
          <speciesReference id="sid_C00010"/>
          <speciesReference id="sid_dcsptn1coa"/>
          <speciesReference id="sid_C00001"/>
          <speciesReference id="sid_C00003"/>
        </listOfReactants>
        <listOfProducts>
          <speciesReference id="sid_C00024"/>
          <speciesReference id="sid_C00080"/>
          <speciesReference id="sid_C03035"/>
          <speciesReference id="sid_C00004"/>
        </listOfProducts>
        <listOfModifiers>
          <modifierSpeciesReference id="sid_1_3_99_3"/>
        </listOfModifiers>
      </reaction>
      <reaction id="PEROXx">
        <listOfReactants>
          <speciesReference id="sid_C00010"/>
          <speciesReference id="sid_C00001"/>
          <speciesReference id="sid_C00003"/>
          <speciesReference id="sid_C00007"/>
        </listOfReactants>
        <listOfProducts>
          <speciesReference id="sid_C00024"/>
          <speciesReference id="sid_C00080"/>
          <speciesReference id="sid_C00027"/>
          <speciesReference id="sid_C00004"/>
          <speciesReference id="sid_C00100"/>
        </listOfProducts>
        <listOfModifiers>
          <modifierSpeciesReference/>
        </listOfModifiers>
      </reaction>
    </listOfReactions>
  </model>
</sbml>
