# Supplementary material for: Constructing a fish metabolic network model
Source: Genome Biol. 2010 Nov 29;11(11):R115. doi: 10.1186/gb-2010-11-11-r115 (PMC3156954; doi:10.1186/gb-2010-11-11-r115)
Supplement: Additional file 5 — SBML distribution of MetaFishNet pathways. [file gb-2010-11-11-r115-S5.zip › sbml/mfn1v9path177.xml]

<?xml version="1.0" encoding="UTF-8"?>
<sbml xmlns="http://www.sbml.org/sbml/level2/version4" level="2" version="4">
  <model name="Polyunsaturated fatty acid biosynthesis">
    <annotation>a pathway from MetaFishNet project</annotation>
    <listOfSpeciesTypes>
      <speciesType id="enzyme"/>
      <speciesType id="compound"/>
    </listOfSpeciesTypes>
    <listOfSpecies>
      <species id="sid_1_3_3_6" name="1.3.3.6" speciesType="enzyme"/>
      <species id="sid_1_3_1_38" name="1.3.1.38" speciesType="enzyme"/>
      <species id="sid_1_1_1__" name="1.1.1.-" speciesType="enzyme"/>
      <species id="sid_1_1_1_100" name="1.1.1.100" speciesType="enzyme"/>
      <species id="sid_2_3_1__" name="2.3.1.-" speciesType="enzyme"/>
      <species id="sid_1_14_19_2" name="1.14.19.2" speciesType="enzyme"/>
      <species id="sid_C00010" name="C00010" speciesType="compound"/>
      <species id="sid_C00011" name="C00011" speciesType="compound"/>
      <species id="sid_C04088" name="C04088" speciesType="compound"/>
      <species id="sid_C16219" name="C16219" speciesType="compound"/>
      <species id="sid_C16218" name="C16218" speciesType="compound"/>
      <species id="sid_C00080" name="C00080" speciesType="compound"/>
      <species id="sid_C16220" name="C16220" speciesType="compound"/>
      <species id="sid_C00006" name="C00006" speciesType="compound"/>
      <species id="sid_C00005" name="C00005" speciesType="compound"/>
      <species id="sid_C16216" name="C16216" speciesType="compound"/>
      <species id="sid_C00154" name="C00154" speciesType="compound"/>
      <species id="sid_C00412" name="C00412" speciesType="compound"/>
      <species id="sid_C01352" name="C01352" speciesType="compound"/>
      <species id="sid_C05764" name="C05764" speciesType="compound"/>
      <species id="sid_C16374" name="C16374" speciesType="compound"/>
      <species id="sid_C16387" name="C16387" speciesType="compound"/>
      <species id="sid_C01203" name="C01203" speciesType="compound"/>
      <species id="sid_C16172" name="C16172" speciesType="compound"/>
      <species id="sid_C16168" name="C16168" speciesType="compound"/>
      <species id="sid_C16217" name="C16217" speciesType="compound"/>
      <species id="sid_C00229" name="C00229" speciesType="compound"/>
    </listOfSpecies>
    <listOfReactions>
      <reaction id="R07759">
        <listOfReactants>
          <speciesReference id="sid_C16216"/>
          <speciesReference id="sid_C00005"/>
          <speciesReference id="sid_C00080"/>
        </listOfReactants>
        <listOfProducts>
          <speciesReference id="sid_C00006"/>
          <speciesReference id="sid_C16217"/>
        </listOfProducts>
        <listOfModifiers>
          <modifierSpeciesReference id="sid_1_1_1__"/>
        </listOfModifiers>
      </reaction>
      <reaction id="R07763">
        <listOfReactants>
          <speciesReference id="sid_C00005"/>
          <speciesReference id="sid_C00080"/>
          <speciesReference id="sid_C16219"/>
        </listOfReactants>
        <listOfProducts>
          <speciesReference id="sid_C00006"/>
          <speciesReference id="sid_C16220"/>
        </listOfProducts>
        <listOfModifiers>
          <modifierSpeciesReference id="sid_1_1_1_100"/>
        </listOfModifiers>
      </reaction>
      <reaction id="R03370">
        <listOfReactants>
          <speciesReference id="sid_C04088"/>
        </listOfReactants>
        <listOfProducts>
          <speciesReference id="sid_C01203"/>
        </listOfProducts>
        <listOfModifiers>
          <modifierSpeciesReference id="sid_1_14_19_2"/>
        </listOfModifiers>
      </reaction>
      <reaction id="R07761">
        <listOfReactants>
          <speciesReference id="sid_C00005"/>
          <speciesReference id="sid_C00080"/>
          <speciesReference id="sid_C16218"/>
        </listOfReactants>
        <listOfProducts>
          <speciesReference id="sid_C00412"/>
        </listOfProducts>
        <listOfModifiers>
          <modifierSpeciesReference id="sid_1_3_1_38"/>
        </listOfModifiers>
      </reaction>
      <reaction id="R07934">
        <listOfReactants>
          <speciesReference id="sid_C16168"/>
        </listOfReactants>
        <listOfProducts>
          <speciesReference id="sid_C16374"/>
          <speciesReference id="sid_C01352"/>
        </listOfProducts>
        <listOfModifiers>
          <modifierSpeciesReference id="sid_1_3_3_6"/>
        </listOfModifiers>
      </reaction>
      <reaction id="R07950">
        <listOfReactants>
          <speciesReference id="sid_C16172"/>
        </listOfReactants>
        <listOfProducts>
          <speciesReference id="sid_C16387"/>
          <speciesReference id="sid_C01352"/>
        </listOfProducts>
        <listOfModifiers>
          <modifierSpeciesReference id="sid_1_3_3_6"/>
        </listOfModifiers>
      </reaction>
      <reaction id="R07758">
        <listOfReactants>
          <speciesReference id="sid_C00154"/>
        </listOfReactants>
        <listOfProducts>
          <speciesReference id="sid_C16216"/>
          <speciesReference id="sid_C00011"/>
          <speciesReference id="sid_C00010"/>
        </listOfProducts>
        <listOfModifiers>
          <modifierSpeciesReference id="sid_2_3_1__"/>
        </listOfModifiers>
      </reaction>
      <reaction id="R07762">
        <listOfReactants>
          <speciesReference id="sid_C05764"/>
        </listOfReactants>
        <listOfProducts>
          <speciesReference id="sid_C00011"/>
          <speciesReference id="sid_C00229"/>
          <speciesReference id="sid_C16219"/>
        </listOfProducts>
        <listOfModifiers>
          <modifierSpeciesReference id="sid_2_3_1__"/>
        </listOfModifiers>
      </reaction>
    </listOfReactions>
  </model>
</sbml>
