# Supplementary material for: Constructing a fish metabolic network model
Source: Genome Biol. 2010 Nov 29;11(11):R115. doi: 10.1186/gb-2010-11-11-r115 (PMC3156954; doi:10.1186/gb-2010-11-11-r115)
Supplement: Additional file 5 — SBML distribution of MetaFishNet pathways. [file gb-2010-11-11-r115-S5.zip › sbml/mfn1v9path154.xml]

<?xml version="1.0" encoding="UTF-8"?>
<sbml xmlns="http://www.sbml.org/sbml/level2/version4" level="2" version="4">
  <model name="Histidine metabolism">
    <annotation>a pathway from MetaFishNet project</annotation>
    <listOfSpeciesTypes>
      <speciesType id="enzyme"/>
      <speciesType id="compound"/>
    </listOfSpeciesTypes>
    <listOfSpecies>
      <species id="sid_4_1_1_28_4_1_1_22" name="4.1.1.28;4.1.1.22" speciesType="enzyme"/>
      <species id="sid_1_4_3_4" name="1.4.3.4" speciesType="enzyme"/>
      <species id="sid_3_4_13_3_3_4_13_20" name="3.4.13.3;3.4.13.20" speciesType="enzyme"/>
      <species id="sid_3_5_1__" name="3.5.1.-" speciesType="enzyme"/>
      <species id="sid_4_3_1_3" name="4.3.1.3" speciesType="enzyme"/>
      <species id="sid_2_3_1__" name="2.3.1.-" speciesType="enzyme"/>
      <species id="sid_2_1_1__" name="2.1.1.-" speciesType="enzyme"/>
      <species id="sid_6_1_1_21" name="6.1.1.21" speciesType="enzyme"/>
      <species id="sid_2_6_1_19_2_6_1_55" name="2.6.1.19;2.6.1.55" speciesType="enzyme"/>
      <species id="sid_1_2_1_5" name="1.2.1.5" speciesType="enzyme"/>
      <species id="sid_1_2_1_3" name="1.2.1.3" speciesType="enzyme"/>
      <species id="sid_C00025" name="C00025" speciesType="compound"/>
      <species id="sid_C00024" name="C00024" speciesType="compound"/>
      <species id="sid_C00027" name="C00027" speciesType="compound"/>
      <species id="sid_C00026" name="C00026" speciesType="compound"/>
      <species id="sid_C00020" name="C00020" speciesType="compound"/>
      <species id="sid_C00011" name="C00011" speciesType="compound"/>
      <species id="sid_C00007" name="C00007" speciesType="compound"/>
      <species id="sid_C00004" name="C00004" speciesType="compound"/>
      <species id="sid_C00003" name="C00003" speciesType="compound"/>
      <species id="sid_C00002" name="C00002" speciesType="compound"/>
      <species id="sid_C00001" name="C00001" speciesType="compound"/>
      <species id="sid_CE7220" name="CE7220" speciesType="compound"/>
      <species id="sid_C05665" name="C05665" speciesType="compound"/>
      <species id="sid_C05127" name="C05127" speciesType="compound"/>
      <species id="sid_C00785" name="C00785" speciesType="compound"/>
      <species id="sid_CE7217" name="CE7217" speciesType="compound"/>
      <species id="sid_C00099" name="C00099" speciesType="compound"/>
      <species id="sid_CE2088" name="CE2088" speciesType="compound"/>
      <species id="sid_CE2089" name="CE2089" speciesType="compound"/>
      <species id="sid_C01342" name="C01342" speciesType="compound"/>
      <species id="sid_C00010" name="C00010" speciesType="compound"/>
      <species id="sid_C00037" name="C00037" speciesType="compound"/>
      <species id="sid_C05828" name="C05828" speciesType="compound"/>
      <species id="sid_C00013" name="C00013" speciesType="compound"/>
      <species id="sid_C00014" name="C00014" speciesType="compound"/>
      <species id="sid_C00033" name="C00033" speciesType="compound"/>
      <species id="sid_C00135" name="C00135" speciesType="compound"/>
      <species id="sid_C02835" name="C02835" speciesType="compound"/>
      <species id="sid_CE7218" name="CE7218" speciesType="compound"/>
      <species id="sid_C05827" name="C05827" speciesType="compound"/>
      <species id="sid_C05130" name="C05130" speciesType="compound"/>
      <species id="sid_C01643" name="C01643" speciesType="compound"/>
      <species id="sid_C00388" name="C00388" speciesType="compound"/>
      <species id="sid_C00222" name="C00222" speciesType="compound"/>
      <species id="sid_C00080" name="C00080" speciesType="compound"/>
      <species id="sid_C00386" name="C00386" speciesType="compound"/>
      <species id="sid_C01152" name="C01152" speciesType="compound"/>
      <species id="sid_C02988" name="C02988" speciesType="compound"/>
    </listOfSpecies>
    <listOfReactions>
      <reaction id="R04065">
        <listOfReactants>
          <speciesReference id="sid_C05130"/>
          <speciesReference id="sid_C00003"/>
          <speciesReference id="sid_C00001"/>
        </listOfReactants>
        <listOfProducts>
          <speciesReference id="sid_C02835"/>
          <speciesReference id="sid_C00004"/>
          <speciesReference id="sid_C00080"/>
        </listOfProducts>
        <listOfModifiers>
          <modifierSpeciesReference id="sid_1_2_1_3"/>
        </listOfModifiers>
      </reaction>
      <reaction id="R00904">
        <listOfReactants>
          <speciesReference id="sid_C05665"/>
          <speciesReference id="sid_C00003"/>
          <speciesReference id="sid_C00001"/>
        </listOfReactants>
        <listOfProducts>
          <speciesReference id="sid_C00099"/>
          <speciesReference id="sid_C00004"/>
        </listOfProducts>
        <listOfModifiers>
          <modifierSpeciesReference id="sid_1_2_1_3"/>
        </listOfModifiers>
      </reaction>
      <reaction id="R04996">
        <listOfReactants>
          <speciesReference id="sid_C05827"/>
          <speciesReference id="sid_C00003"/>
          <speciesReference id="sid_C00001"/>
        </listOfReactants>
        <listOfProducts>
          <speciesReference id="sid_C05828"/>
          <speciesReference id="sid_C00004"/>
        </listOfProducts>
        <listOfModifiers>
          <modifierSpeciesReference id="sid_1_2_1_5"/>
        </listOfModifiers>
      </reaction>
      <reaction id="MHISOR">
        <listOfReactants>
          <speciesReference id="sid_C00001"/>
          <speciesReference id="sid_C05127"/>
          <speciesReference id="sid_C00007"/>
        </listOfReactants>
        <listOfProducts>
          <speciesReference id="sid_C05827"/>
          <speciesReference id="sid_C00027"/>
          <speciesReference id="sid_C01342"/>
        </listOfProducts>
        <listOfModifiers>
          <modifierSpeciesReference id="sid_1_4_3_4"/>
        </listOfModifiers>
      </reaction>
      <reaction id="R04674">
        <listOfReactants>
          <speciesReference id="sid_C05127"/>
          <speciesReference id="sid_C00001"/>
          <speciesReference id="sid_C00007"/>
        </listOfReactants>
        <listOfProducts>
          <speciesReference id="sid_C05827"/>
          <speciesReference id="sid_C00014"/>
          <speciesReference id="sid_C00027"/>
        </listOfProducts>
        <listOfModifiers>
          <modifierSpeciesReference id="sid_1_4_3_4"/>
        </listOfModifiers>
      </reaction>
      <reaction id="R01159">
        <listOfReactants>
          <speciesReference id="sid_C00135"/>
        </listOfReactants>
        <listOfProducts>
          <speciesReference id="sid_C01152"/>
        </listOfProducts>
        <listOfModifiers>
          <modifierSpeciesReference id="sid_2_1_1__"/>
        </listOfModifiers>
      </reaction>
      <reaction id="RE3629">
        <listOfReactants>
          <speciesReference id="sid_C00024"/>
          <speciesReference id="sid_CE2089"/>
        </listOfReactants>
        <listOfProducts>
          <speciesReference id="sid_C00010"/>
          <speciesReference id="sid_C00080"/>
          <speciesReference id="sid_CE2088"/>
        </listOfProducts>
        <listOfModifiers>
          <modifierSpeciesReference id="sid_2_3_1__"/>
        </listOfModifiers>
      </reaction>
      <reaction id="R00908">
        <listOfReactants>
          <speciesReference id="sid_C00099"/>
          <speciesReference id="sid_C00026"/>
        </listOfReactants>
        <listOfProducts>
          <speciesReference id="sid_C00222"/>
          <speciesReference id="sid_C00025"/>
        </listOfProducts>
        <listOfModifiers>
          <modifierSpeciesReference id="sid_2_6_1_19_2_6_1_55"/>
        </listOfModifiers>
      </reaction>
      <reaction id="R01166">
        <listOfReactants>
          <speciesReference id="sid_C00386"/>
          <speciesReference id="sid_C00001"/>
        </listOfReactants>
        <listOfProducts>
          <speciesReference id="sid_C00099"/>
          <speciesReference id="sid_C00135"/>
        </listOfProducts>
        <listOfModifiers>
          <modifierSpeciesReference id="sid_3_4_13_3_3_4_13_20"/>
        </listOfModifiers>
      </reaction>
      <reaction id="RE3630">
        <listOfReactants>
          <speciesReference id="sid_C00001"/>
          <speciesReference id="sid_CE2088"/>
        </listOfReactants>
        <listOfProducts>
          <speciesReference id="sid_C00033"/>
          <speciesReference id="sid_CE2089"/>
        </listOfProducts>
        <listOfModifiers>
          <modifierSpeciesReference id="sid_3_5_1__"/>
        </listOfModifiers>
      </reaction>
      <reaction id="RE3633">
        <listOfReactants>
          <speciesReference id="sid_C00001"/>
          <speciesReference id="sid_CE2089"/>
        </listOfReactants>
        <listOfProducts>
          <speciesReference id="sid_C01342"/>
          <speciesReference id="sid_CE7218"/>
        </listOfProducts>
        <listOfModifiers>
          <modifierSpeciesReference id="sid_3_5_1__"/>
        </listOfModifiers>
      </reaction>
      <reaction id="RE3632">
        <listOfReactants>
          <speciesReference id="sid_C00001"/>
          <speciesReference id="sid_CE7220"/>
        </listOfReactants>
        <listOfProducts>
          <speciesReference id="sid_C00025"/>
          <speciesReference id="sid_C00037"/>
          <speciesReference id="sid_CE2089"/>
        </listOfProducts>
        <listOfModifiers>
          <modifierSpeciesReference id="sid_3_5_1__"/>
        </listOfModifiers>
      </reaction>
      <reaction id="R01167">
        <listOfReactants>
          <speciesReference id="sid_C00135"/>
        </listOfReactants>
        <listOfProducts>
          <speciesReference id="sid_C00388"/>
          <speciesReference id="sid_C00011"/>
        </listOfProducts>
        <listOfModifiers>
          <modifierSpeciesReference id="sid_4_1_1_28_4_1_1_22"/>
        </listOfModifiers>
      </reaction>
      <reaction id="R01168">
        <listOfReactants>
          <speciesReference id="sid_C00135"/>
        </listOfReactants>
        <listOfProducts>
          <speciesReference id="sid_C00785"/>
          <speciesReference id="sid_C00014"/>
        </listOfProducts>
        <listOfModifiers>
          <modifierSpeciesReference id="sid_4_3_1_3"/>
        </listOfModifiers>
      </reaction>
      <reaction id="HISD">
        <listOfReactants>
          <speciesReference id="sid_C00135"/>
        </listOfReactants>
        <listOfProducts>
          <speciesReference id="sid_C01342"/>
          <speciesReference id="sid_C00785"/>
        </listOfProducts>
        <listOfModifiers>
          <modifierSpeciesReference id="sid_4_3_1_3"/>
        </listOfModifiers>
      </reaction>
      <reaction id="R03655">
        <listOfReactants>
          <speciesReference id="sid_C00002"/>
          <speciesReference id="sid_C00135"/>
          <speciesReference id="sid_C01643"/>
        </listOfReactants>
        <listOfProducts>
          <speciesReference id="sid_C00020"/>
          <speciesReference id="sid_C00013"/>
          <speciesReference id="sid_C02988"/>
        </listOfProducts>
        <listOfModifiers>
          <modifierSpeciesReference id="sid_6_1_1_21"/>
        </listOfModifiers>
      </reaction>
      <reaction id="RE3625">
        <listOfReactants>
          <speciesReference id="sid_C00785"/>
        </listOfReactants>
        <listOfProducts>
          <speciesReference id="sid_CE7217"/>
        </listOfProducts>
        <listOfModifiers>
          <modifierSpeciesReference/>
        </listOfModifiers>
      </reaction>
    </listOfReactions>
  </model>
</sbml>
