# Supplementary material for: Constructing a fish metabolic network model
Source: Genome Biol. 2010 Nov 29;11(11):R115. doi: 10.1186/gb-2010-11-11-r115 (PMC3156954; doi:10.1186/gb-2010-11-11-r115)
Supplement: Additional file 5 — SBML distribution of MetaFishNet pathways. [file gb-2010-11-11-r115-S5.zip › sbml/mfn1v9path160.xml]

<?xml version="1.0" encoding="UTF-8"?>
<sbml xmlns="http://www.sbml.org/sbml/level2/version4" level="2" version="4">
  <model name="Linoleate metabolism">
    <annotation>a pathway from MetaFishNet project</annotation>
    <listOfSpeciesTypes>
      <speciesType id="enzyme"/>
      <speciesType id="compound"/>
    </listOfSpeciesTypes>
    <listOfSpecies>
      <species id="sid_3_3_2_9_3_3_2_10" name="3.3.2.9;3.3.2.10" speciesType="enzyme"/>
      <species id="sid_3_1_1_4" name="3.1.1.4" speciesType="enzyme"/>
      <species id="sid_1_14_99_1" name="1.14.99.1" speciesType="enzyme"/>
      <species id="sid_1_14_14_1" name="1.14.14.1" speciesType="enzyme"/>
      <species id="sid_2_4_1_17" name="2.4.1.17" speciesType="enzyme"/>
      <species id="sid_1_13_11_33_1_13_11_12" name="1.13.11.33;1.13.11.12" speciesType="enzyme"/>
      <species id="sid_1_11_1_9" name="1.11.1.9" speciesType="enzyme"/>
      <species id="sid_1_13_11_34" name="1.13.11.34" speciesType="enzyme"/>
      <species id="sid_C00127" name="C00127" speciesType="compound"/>
      <species id="sid_C00007" name="C00007" speciesType="compound"/>
      <species id="sid_C00006" name="C00006" speciesType="compound"/>
      <species id="sid_C00005" name="C00005" speciesType="compound"/>
      <species id="sid_CE2061" name="CE2061" speciesType="compound"/>
      <species id="sid_C04230" name="C04230" speciesType="compound"/>
      <species id="sid_C00028" name="C00028" speciesType="compound"/>
      <species id="sid_C00001" name="C00001" speciesType="compound"/>
      <species id="sid_CE6504" name="CE6504" speciesType="compound"/>
      <species id="sid_CE6415" name="CE6415" speciesType="compound"/>
      <species id="sid_CE2306" name="CE2306" speciesType="compound"/>
      <species id="sid_CE5921" name="CE5921" speciesType="compound"/>
      <species id="sid_C01041" name="C01041" speciesType="compound"/>
      <species id="sid_CE6506" name="CE6506" speciesType="compound"/>
      <species id="sid_CE2576" name="CE2576" speciesType="compound"/>
      <species id="sid_C04717" name="C04717" speciesType="compound"/>
      <species id="sid_C08261" name="C08261" speciesType="compound"/>
      <species id="sid_CE5922" name="CE5922" speciesType="compound"/>
      <species id="sid_CE5920" name="CE5920" speciesType="compound"/>
      <species id="sid_CE5918" name="CE5918" speciesType="compound"/>
      <species id="sid_C00051" name="C00051" speciesType="compound"/>
      <species id="sid_CE5898" name="CE5898" speciesType="compound"/>
      <species id="sid_CE5899" name="CE5899" speciesType="compound"/>
      <species id="sid_CE2163" name="CE2163" speciesType="compound"/>
      <species id="sid_CE2539" name="CE2539" speciesType="compound"/>
      <species id="sid_CE2006" name="CE2006" speciesType="compound"/>
      <species id="sid_C00015" name="C00015" speciesType="compound"/>
      <species id="sid_C00030" name="C00030" speciesType="compound"/>
      <species id="sid_CE2577" name="CE2577" speciesType="compound"/>
      <species id="sid_C00072" name="C00072" speciesType="compound"/>
      <species id="sid_C00157" name="C00157" speciesType="compound"/>
      <species id="sid_CE5526" name="CE5526" speciesType="compound"/>
      <species id="sid_C14825" name="C14825" speciesType="compound"/>
      <species id="sid_C14826" name="C14826" speciesType="compound"/>
      <species id="sid_C14827" name="C14827" speciesType="compound"/>
      <species id="sid_CE2047" name="CE2047" speciesType="compound"/>
      <species id="sid_CE2049" name="CE2049" speciesType="compound"/>
      <species id="sid_CE2305" name="CE2305" speciesType="compound"/>
      <species id="sid_CE2304" name="CE2304" speciesType="compound"/>
      <species id="sid_CE2303" name="CE2303" speciesType="compound"/>
      <species id="sid_CE5527" name="CE5527" speciesType="compound"/>
      <species id="sid_CE6502" name="CE6502" speciesType="compound"/>
      <species id="sid_CE5528" name="CE5528" speciesType="compound"/>
      <species id="sid_C00080" name="C00080" speciesType="compound"/>
      <species id="sid_C14762" name="C14762" speciesType="compound"/>
      <species id="sid_C01595" name="C01595" speciesType="compound"/>
      <species id="sid_C14765" name="C14765" speciesType="compound"/>
      <species id="sid_CE5919" name="CE5919" speciesType="compound"/>
      <species id="sid_C00167" name="C00167" speciesType="compound"/>
      <species id="sid_C01601" name="C01601" speciesType="compound"/>
    </listOfSpecies>
    <listOfReactions>
      <reaction id="RE3418">
        <listOfReactants>
          <speciesReference id="sid_C00051"/>
          <speciesReference id="sid_C04717"/>
        </listOfReactants>
        <listOfProducts>
          <speciesReference id="sid_C00001"/>
          <speciesReference id="sid_C00127"/>
          <speciesReference id="sid_CE2163"/>
        </listOfProducts>
        <listOfModifiers>
          <modifierSpeciesReference id="sid_1_11_1_9"/>
        </listOfModifiers>
      </reaction>
      <reaction id="RE3332">
        <listOfReactants>
          <speciesReference id="sid_C00051"/>
          <speciesReference id="sid_C14827"/>
        </listOfReactants>
        <listOfProducts>
          <speciesReference id="sid_C00001"/>
          <speciesReference id="sid_C00127"/>
          <speciesReference id="sid_CE2539"/>
        </listOfProducts>
        <listOfModifiers>
          <modifierSpeciesReference id="sid_1_11_1_9"/>
        </listOfModifiers>
      </reaction>
      <reaction id="R03626">
        <listOfReactants>
          <speciesReference id="sid_C01595"/>
          <speciesReference id="sid_C00007"/>
        </listOfReactants>
        <listOfProducts>
          <speciesReference id="sid_C04717"/>
        </listOfProducts>
        <listOfModifiers>
          <modifierSpeciesReference id="sid_1_13_11_33_1_13_11_12"/>
        </listOfModifiers>
      </reaction>
      <reaction id="R07057">
        <listOfReactants>
          <speciesReference id="sid_C01595"/>
          <speciesReference id="sid_C00007"/>
        </listOfReactants>
        <listOfProducts>
          <speciesReference id="sid_C14827"/>
        </listOfProducts>
        <listOfModifiers>
          <modifierSpeciesReference id="sid_1_13_11_34"/>
        </listOfModifiers>
      </reaction>
      <reaction id="R07055">
        <listOfReactants>
          <speciesReference id="sid_C01595"/>
          <speciesReference id="sid_C00007"/>
          <speciesReference id="sid_C00005"/>
          <speciesReference id="sid_C00080"/>
        </listOfReactants>
        <listOfProducts>
          <speciesReference id="sid_C14825"/>
          <speciesReference id="sid_C00006"/>
          <speciesReference id="sid_C00001"/>
        </listOfProducts>
        <listOfModifiers>
          <modifierSpeciesReference id="sid_1_14_14_1"/>
        </listOfModifiers>
      </reaction>
      <reaction id="R07056">
        <listOfReactants>
          <speciesReference id="sid_C01595"/>
          <speciesReference id="sid_C00007"/>
          <speciesReference id="sid_C00005"/>
          <speciesReference id="sid_C00080"/>
        </listOfReactants>
        <listOfProducts>
          <speciesReference id="sid_C14826"/>
          <speciesReference id="sid_C00006"/>
          <speciesReference id="sid_C00001"/>
        </listOfProducts>
        <listOfModifiers>
          <modifierSpeciesReference id="sid_1_14_14_1"/>
        </listOfModifiers>
      </reaction>
      <reaction id="RE3333">
        <listOfReactants>
          <speciesReference id="sid_C00030"/>
          <speciesReference id="sid_C14827"/>
        </listOfReactants>
        <listOfProducts>
          <speciesReference id="sid_C00028"/>
          <speciesReference id="sid_C00001"/>
          <speciesReference id="sid_CE2539"/>
        </listOfProducts>
        <listOfModifiers>
          <modifierSpeciesReference id="sid_1_14_99_1"/>
        </listOfModifiers>
      </reaction>
      <reaction id="RE3261">
        <listOfReactants>
          <speciesReference id="sid_C00167"/>
          <speciesReference id="sid_CE2047"/>
        </listOfReactants>
        <listOfProducts>
          <speciesReference id="sid_C00080"/>
          <speciesReference id="sid_C00015"/>
          <speciesReference id="sid_CE2303"/>
        </listOfProducts>
        <listOfModifiers>
          <modifierSpeciesReference id="sid_2_4_1_17"/>
        </listOfModifiers>
      </reaction>
      <reaction id="RE3265">
        <listOfReactants>
          <speciesReference id="sid_C00167"/>
          <speciesReference id="sid_CE2047"/>
        </listOfReactants>
        <listOfProducts>
          <speciesReference id="sid_C00080"/>
          <speciesReference id="sid_C00015"/>
          <speciesReference id="sid_CE2304"/>
        </listOfProducts>
        <listOfModifiers>
          <modifierSpeciesReference id="sid_2_4_1_17"/>
        </listOfModifiers>
      </reaction>
      <reaction id="RE3260">
        <listOfReactants>
          <speciesReference id="sid_C00167"/>
          <speciesReference id="sid_CE2049"/>
        </listOfReactants>
        <listOfProducts>
          <speciesReference id="sid_C00080"/>
          <speciesReference id="sid_C00015"/>
          <speciesReference id="sid_CE2305"/>
        </listOfProducts>
        <listOfModifiers>
          <modifierSpeciesReference id="sid_2_4_1_17"/>
        </listOfModifiers>
      </reaction>
      <reaction id="RE3264">
        <listOfReactants>
          <speciesReference id="sid_C00167"/>
          <speciesReference id="sid_CE2049"/>
        </listOfReactants>
        <listOfProducts>
          <speciesReference id="sid_C00080"/>
          <speciesReference id="sid_C00015"/>
          <speciesReference id="sid_CE2306"/>
        </listOfProducts>
        <listOfModifiers>
          <modifierSpeciesReference id="sid_2_4_1_17"/>
        </listOfModifiers>
      </reaction>
      <reaction id="R07064">
        <listOfReactants>
          <speciesReference id="sid_C00157"/>
          <speciesReference id="sid_C00001"/>
        </listOfReactants>
        <listOfProducts>
          <speciesReference id="sid_C04230"/>
          <speciesReference id="sid_C01595"/>
        </listOfProducts>
        <listOfModifiers>
          <modifierSpeciesReference id="sid_3_1_1_4"/>
        </listOfModifiers>
      </reaction>
      <reaction id="RE3259">
        <listOfReactants>
          <speciesReference id="sid_C00001"/>
          <speciesReference id="sid_C14825"/>
        </listOfReactants>
        <listOfProducts>
          <speciesReference id="sid_CE2047"/>
        </listOfProducts>
        <listOfModifiers>
          <modifierSpeciesReference id="sid_3_3_2_9_3_3_2_10"/>
        </listOfModifiers>
      </reaction>
      <reaction id="RE3258">
        <listOfReactants>
          <speciesReference id="sid_C00001"/>
          <speciesReference id="sid_C14826"/>
        </listOfReactants>
        <listOfProducts>
          <speciesReference id="sid_CE2049"/>
        </listOfProducts>
        <listOfModifiers>
          <modifierSpeciesReference id="sid_3_3_2_9_3_3_2_10"/>
        </listOfModifiers>
      </reaction>
      <reaction id="RE3411">
        <listOfReactants>
          <speciesReference id="sid_C00001"/>
          <speciesReference id="sid_C04717"/>
        </listOfReactants>
        <listOfProducts>
          <speciesReference id="sid_C01601"/>
          <speciesReference id="sid_CE2576"/>
        </listOfProducts>
        <listOfModifiers>
          <modifierSpeciesReference/>
        </listOfModifiers>
      </reaction>
      <reaction id="RE3412">
        <listOfReactants>
          <speciesReference id="sid_C00007"/>
          <speciesReference id="sid_CE6502"/>
        </listOfReactants>
        <listOfProducts>
          <speciesReference id="sid_CE6504"/>
        </listOfProducts>
        <listOfModifiers>
          <modifierSpeciesReference/>
        </listOfModifiers>
      </reaction>
      <reaction id="RE3407">
        <listOfReactants>
          <speciesReference id="sid_C00072"/>
          <speciesReference id="sid_C00007"/>
          <speciesReference id="sid_CE5527"/>
        </listOfReactants>
        <listOfProducts>
          <speciesReference id="sid_CE5922"/>
          <speciesReference id="sid_C01041"/>
        </listOfProducts>
        <listOfModifiers>
          <modifierSpeciesReference/>
        </listOfModifiers>
      </reaction>
      <reaction id="RE3409">
        <listOfReactants>
          <speciesReference id="sid_C01595"/>
          <speciesReference id="sid_C00007"/>
        </listOfReactants>
        <listOfProducts>
          <speciesReference id="sid_CE6415"/>
        </listOfProducts>
        <listOfModifiers>
          <modifierSpeciesReference/>
        </listOfModifiers>
      </reaction>
      <reaction id="RE3406">
        <listOfReactants>
          <speciesReference id="sid_C04717"/>
          <speciesReference id="sid_CE5918"/>
        </listOfReactants>
        <listOfProducts>
          <speciesReference id="sid_C00080"/>
          <speciesReference id="sid_CE5526"/>
          <speciesReference id="sid_CE5919"/>
        </listOfProducts>
        <listOfModifiers>
          <modifierSpeciesReference/>
        </listOfModifiers>
      </reaction>
      <reaction id="R07058">
        <listOfReactants>
          <speciesReference id="sid_C14762"/>
        </listOfReactants>
        <listOfProducts>
          <speciesReference id="sid_C14765"/>
        </listOfProducts>
        <listOfModifiers>
          <modifierSpeciesReference/>
        </listOfModifiers>
      </reaction>
      <reaction id="RE3413">
        <listOfReactants>
          <speciesReference id="sid_CE2006"/>
        </listOfReactants>
        <listOfProducts>
          <speciesReference id="sid_CE6506"/>
        </listOfProducts>
        <listOfModifiers>
          <modifierSpeciesReference/>
        </listOfModifiers>
      </reaction>
      <reaction id="RE2346">
        <listOfReactants>
          <speciesReference id="sid_CE2576"/>
        </listOfReactants>
        <listOfProducts>
          <speciesReference id="sid_C00001"/>
          <speciesReference id="sid_CE2577"/>
        </listOfProducts>
        <listOfModifiers>
          <modifierSpeciesReference/>
        </listOfModifiers>
      </reaction>
      <reaction id="RE3416">
        <listOfReactants>
          <speciesReference id="sid_CE2576"/>
        </listOfReactants>
        <listOfProducts>
          <speciesReference id="sid_C00001"/>
          <speciesReference id="sid_CE2577"/>
        </listOfProducts>
        <listOfModifiers>
          <modifierSpeciesReference/>
        </listOfModifiers>
      </reaction>
      <reaction id="RE3415">
        <listOfReactants>
          <speciesReference id="sid_CE5526"/>
        </listOfReactants>
        <listOfProducts>
          <speciesReference id="sid_CE5527"/>
        </listOfProducts>
        <listOfModifiers>
          <modifierSpeciesReference/>
        </listOfModifiers>
      </reaction>
      <reaction id="RE3414">
        <listOfReactants>
          <speciesReference id="sid_CE5526"/>
        </listOfReactants>
        <listOfProducts>
          <speciesReference id="sid_CE5898"/>
          <speciesReference id="sid_CE5920"/>
        </listOfProducts>
        <listOfModifiers>
          <modifierSpeciesReference/>
        </listOfModifiers>
      </reaction>
      <reaction id="RE3408">
        <listOfReactants>
          <speciesReference id="sid_CE5528"/>
        </listOfReactants>
        <listOfProducts>
          <speciesReference id="sid_CE2061"/>
          <speciesReference id="sid_CE5921"/>
        </listOfProducts>
        <listOfModifiers>
          <modifierSpeciesReference/>
        </listOfModifiers>
      </reaction>
      <reaction id="RE3410">
        <listOfReactants>
          <speciesReference id="sid_CE5899"/>
          <speciesReference id="sid_CE6502"/>
        </listOfReactants>
        <listOfProducts>
          <speciesReference id="sid_C00001"/>
          <speciesReference id="sid_CE5528"/>
        </listOfProducts>
        <listOfModifiers>
          <modifierSpeciesReference/>
        </listOfModifiers>
      </reaction>
      <reaction id="RE3419">
        <listOfReactants>
          <speciesReference id="sid_CE5918"/>
          <speciesReference id="sid_CE5922"/>
        </listOfReactants>
        <listOfProducts>
          <speciesReference id="sid_C00080"/>
          <speciesReference id="sid_CE5528"/>
          <speciesReference id="sid_CE5919"/>
        </listOfProducts>
        <listOfModifiers>
          <modifierSpeciesReference/>
        </listOfModifiers>
      </reaction>
      <reaction id="RE3417">
        <listOfReactants>
          <speciesReference id="sid_CE6504"/>
        </listOfReactants>
        <listOfProducts>
          <speciesReference id="sid_C00080"/>
          <speciesReference id="sid_C08261"/>
          <speciesReference id="sid_CE6506"/>
        </listOfProducts>
        <listOfModifiers>
          <modifierSpeciesReference/>
        </listOfModifiers>
      </reaction>
      <reaction id="RE3420">
        <listOfReactants>
          <speciesReference id="sid_CE6504"/>
        </listOfReactants>
        <listOfProducts>
          <speciesReference id="sid_C00080"/>
          <speciesReference id="sid_CE2577"/>
          <speciesReference id="sid_C08261"/>
        </listOfProducts>
        <listOfModifiers>
          <modifierSpeciesReference/>
        </listOfModifiers>
      </reaction>
    </listOfReactions>
  </model>
</sbml>
