# Supplementary material for: Constructing a fish metabolic network model
Source: Genome Biol. 2010 Nov 29;11(11):R115. doi: 10.1186/gb-2010-11-11-r115 (PMC3156954; doi:10.1186/gb-2010-11-11-r115)
Supplement: Additional file 5 — SBML distribution of MetaFishNet pathways. [file gb-2010-11-11-r115-S5.zip › sbml/mfn1v9path199.xml]

<?xml version="1.0" encoding="UTF-8"?>
<sbml xmlns="http://www.sbml.org/sbml/level2/version4" level="2" version="4">
  <model name="Ubiquinone Biosynthesis">
    <annotation>a pathway from MetaFishNet project</annotation>
    <listOfSpeciesTypes>
      <speciesType id="enzyme"/>
      <speciesType id="compound"/>
    </listOfSpeciesTypes>
    <listOfSpecies>
      <species id="sid_2_1_1_114" name="2.1.1.114" speciesType="enzyme"/>
      <species id="sid_C00010" name="C00010" speciesType="compound"/>
      <species id="sid_C00024" name="C00024" speciesType="compound"/>
      <species id="sid_C00399" name="C00399" speciesType="compound"/>
      <species id="sid_C00013" name="C00013" speciesType="compound"/>
      <species id="sid_C00021" name="C00021" speciesType="compound"/>
      <species id="sid_C00020" name="C00020" speciesType="compound"/>
      <species id="sid_C00080" name="C00080" speciesType="compound"/>
      <species id="sid_C00007" name="C00007" speciesType="compound"/>
      <species id="sid_C00019" name="C00019" speciesType="compound"/>
      <species id="sid_C00005" name="C00005" speciesType="compound"/>
      <species id="sid_C00004" name="C00004" speciesType="compound"/>
      <species id="sid_C00003" name="C00003" speciesType="compound"/>
      <species id="sid_C00002" name="C00002" speciesType="compound"/>
      <species id="sid_C00001" name="C00001" speciesType="compound"/>
      <species id="sid_C00156" name="C00156" speciesType="compound"/>
      <species id="sid_C05805" name="C05805" speciesType="compound"/>
      <species id="sid_C00811" name="C00811" speciesType="compound"/>
      <species id="sid_C00011" name="C00011" speciesType="compound"/>
      <species id="sid_C00006" name="C00006" speciesType="compound"/>
      <species id="sid_C01179" name="C01179" speciesType="compound"/>
    </listOfSpecies>
    <listOfReactions>
      <reaction id="R02175">
        <listOfReactants>
          <speciesReference id="sid_C00399"/>
          <speciesReference id="sid_C00021"/>
        </listOfReactants>
        <listOfProducts>
          <speciesReference id="sid_C05805"/>
          <speciesReference id="sid_C00019"/>
        </listOfProducts>
        <listOfModifiers>
          <modifierSpeciesReference id="sid_2_1_1_114"/>
        </listOfModifiers>
      </reaction>
      <reaction>
        <listOfReactants>
          <speciesReference id="sid_C00001"/>
        </listOfReactants>
        <listOfProducts>
          <speciesReference id="sid_C00156"/>
          <speciesReference id="sid_C00010"/>
          <speciesReference id="sid_C00080"/>
        </listOfProducts>
        <listOfModifiers>
          <modifierSpeciesReference/>
        </listOfModifiers>
      </reaction>
      <reaction id="COQ6m">
        <listOfReactants>
          <speciesReference id="sid_C00007"/>
        </listOfReactants>
        <listOfProducts>
          <speciesReference id="sid_C00001"/>
        </listOfProducts>
        <listOfModifiers>
          <modifierSpeciesReference/>
        </listOfModifiers>
      </reaction>
      <reaction>
        <listOfReactants>
          <speciesReference id="sid_C00010"/>
          <speciesReference id="sid_C00001"/>
          <speciesReference id="sid_C00003"/>
        </listOfReactants>
        <listOfProducts>
          <speciesReference id="sid_C00024"/>
          <speciesReference id="sid_C00080"/>
          <speciesReference id="sid_C00004"/>
        </listOfProducts>
        <listOfModifiers>
          <modifierSpeciesReference/>
        </listOfModifiers>
      </reaction>
      <reaction id="COQ5m">
        <listOfReactants>
          <speciesReference id="sid_C00019"/>
        </listOfReactants>
        <listOfProducts>
          <speciesReference id="sid_C00021"/>
          <speciesReference id="sid_C00080"/>
        </listOfProducts>
        <listOfModifiers>
          <modifierSpeciesReference/>
        </listOfModifiers>
      </reaction>
      <reaction id="DHDPBMTm">
        <listOfReactants>
          <speciesReference id="sid_C00019"/>
        </listOfReactants>
        <listOfProducts>
          <speciesReference id="sid_C00021"/>
          <speciesReference id="sid_C00080"/>
        </listOfProducts>
        <listOfModifiers>
          <modifierSpeciesReference/>
        </listOfModifiers>
      </reaction>
      <reaction id="COQ3m">
        <listOfReactants>
          <speciesReference id="sid_C00019"/>
        </listOfReactants>
        <listOfProducts>
          <speciesReference id="sid_C00021"/>
          <speciesReference id="sid_C00080"/>
          <speciesReference id="sid_C00399"/>
        </listOfProducts>
        <listOfModifiers>
          <modifierSpeciesReference/>
        </listOfModifiers>
      </reaction>
      <reaction id="DPHMBDCm">
        <listOfReactants>
          <speciesReference id="sid_C00080"/>
        </listOfReactants>
        <listOfProducts>
          <speciesReference id="sid_C00011"/>
        </listOfProducts>
        <listOfModifiers>
          <modifierSpeciesReference/>
        </listOfModifiers>
      </reaction>
      <reaction>
        <listOfReactants>
          <speciesReference id="sid_C00080"/>
          <speciesReference id="sid_C00004"/>
          <speciesReference id="sid_C00007"/>
        </listOfReactants>
        <listOfProducts>
          <speciesReference id="sid_C00001"/>
          <speciesReference id="sid_C00003"/>
        </listOfProducts>
        <listOfModifiers>
          <modifierSpeciesReference/>
        </listOfModifiers>
      </reaction>
      <reaction>
        <listOfReactants>
          <speciesReference id="sid_C00080"/>
          <speciesReference id="sid_C00005"/>
          <speciesReference id="sid_C00007"/>
        </listOfReactants>
        <listOfProducts>
          <speciesReference id="sid_C00001"/>
          <speciesReference id="sid_C00006"/>
        </listOfProducts>
        <listOfModifiers>
          <modifierSpeciesReference/>
        </listOfModifiers>
      </reaction>
      <reaction id="COQ7m">
        <listOfReactants>
          <speciesReference id="sid_C00080"/>
          <speciesReference id="sid_C00005"/>
          <speciesReference id="sid_C00007"/>
        </listOfReactants>
        <listOfProducts>
          <speciesReference id="sid_C00001"/>
          <speciesReference id="sid_C00006"/>
        </listOfProducts>
        <listOfModifiers>
          <modifierSpeciesReference/>
        </listOfModifiers>
      </reaction>
      <reaction id="HBZOPT10m">
        <listOfReactants>
          <speciesReference id="sid_C00156"/>
        </listOfReactants>
        <listOfProducts>
          <speciesReference id="sid_C00013"/>
        </listOfProducts>
        <listOfModifiers>
          <modifierSpeciesReference/>
        </listOfModifiers>
      </reaction>
      <reaction id="COUCOAFm">
        <listOfReactants>
          <speciesReference id="sid_C00811"/>
          <speciesReference id="sid_C00002"/>
          <speciesReference id="sid_C00010"/>
        </listOfReactants>
        <listOfProducts>
          <speciesReference id="sid_C00020"/>
          <speciesReference id="sid_C00013"/>
        </listOfProducts>
        <listOfModifiers>
          <modifierSpeciesReference/>
        </listOfModifiers>
      </reaction>
      <reaction>
        <listOfReactants>
          <speciesReference id="sid_C01179"/>
          <speciesReference id="sid_C00080"/>
          <speciesReference id="sid_C00004"/>
        </listOfReactants>
        <listOfProducts>
          <speciesReference id="sid_C00003"/>
        </listOfProducts>
        <listOfModifiers>
          <modifierSpeciesReference/>
        </listOfModifiers>
      </reaction>
      <reaction id="T4HCINNMFM">
        <listOfProducts>
          <speciesReference id="sid_C00811"/>
          <speciesReference id="sid_C00001"/>
        </listOfProducts>
        <listOfModifiers>
          <modifierSpeciesReference/>
        </listOfModifiers>
      </reaction>
    </listOfReactions>
  </model>
</sbml>
