# Supplementary material for: Constructing a fish metabolic network model
Source: Genome Biol. 2010 Nov 29;11(11):R115. doi: 10.1186/gb-2010-11-11-r115 (PMC3156954; doi:10.1186/gb-2010-11-11-r115)
Supplement: Additional file 5 — SBML distribution of MetaFishNet pathways. [file gb-2010-11-11-r115-S5.zip › sbml/mfn1v9path135.xml]

<?xml version="1.0" encoding="UTF-8"?>
<sbml xmlns="http://www.sbml.org/sbml/level2/version4" level="2" version="4">
  <model name="Fructose and mannose metabolism">
    <annotation>a pathway from MetaFishNet project</annotation>
    <listOfSpeciesTypes>
      <speciesType id="enzyme"/>
      <speciesType id="compound"/>
    </listOfSpeciesTypes>
    <listOfSpecies>
      <species id="sid_4_1_2_13" name="4.1.2.13" speciesType="enzyme"/>
      <species id="sid_4_2_1_47" name="4.2.1.47" speciesType="enzyme"/>
      <species id="sid_5_3_1_8" name="5.3.1.8" speciesType="enzyme"/>
      <species id="sid_2_7_7_30" name="2.7.7.30" speciesType="enzyme"/>
      <species id="sid_1_1_1__" name="1.1.1.-" speciesType="enzyme"/>
      <species id="sid_5_3_1_5" name="5.3.1.5" speciesType="enzyme"/>
      <species id="sid_2_7_1_4_2_7_1_1" name="2.7.1.4;2.7.1.1" speciesType="enzyme"/>
      <species id="sid_2_7_7_13" name="2.7.7.13" speciesType="enzyme"/>
      <species id="sid_3_1_3_11" name="3.1.3.11" speciesType="enzyme"/>
      <species id="sid_2_7_1_7_2_7_1_1" name="2.7.1.7;2.7.1.1" speciesType="enzyme"/>
      <species id="sid_2_4_1__" name="2.4.1.-" speciesType="enzyme"/>
      <species id="sid_1_1_1_271" name="1.1.1.271" speciesType="enzyme"/>
      <species id="sid_3_1_3__" name="3.1.3.-" speciesType="enzyme"/>
      <species id="sid_2_7_1_1" name="2.7.1.1" speciesType="enzyme"/>
      <species id="sid_3_1_3_46" name="3.1.3.46" speciesType="enzyme"/>
      <species id="sid_5_4_2_8" name="5.4.2.8" speciesType="enzyme"/>
      <species id="sid_C00009" name="C00009" speciesType="compound"/>
      <species id="sid_C00008" name="C00008" speciesType="compound"/>
      <species id="sid_C03267" name="C03267" speciesType="compound"/>
      <species id="sid_C00006" name="C00006" speciesType="compound"/>
      <species id="sid_C00005" name="C00005" speciesType="compound"/>
      <species id="sid_C00004" name="C00004" speciesType="compound"/>
      <species id="sid_C00003" name="C00003" speciesType="compound"/>
      <species id="sid_C00002" name="C00002" speciesType="compound"/>
      <species id="sid_C00001" name="C00001" speciesType="compound"/>
      <species id="sid_C00325" name="C00325" speciesType="compound"/>
      <species id="sid_C14830" name="C14830" speciesType="compound"/>
      <species id="sid_C03812" name="C03812" speciesType="compound"/>
      <species id="sid_C02888" name="C02888" speciesType="compound"/>
      <species id="sid_C00577" name="C00577" speciesType="compound"/>
      <species id="sid_C01222" name="C01222" speciesType="compound"/>
      <species id="sid_C00275" name="C00275" speciesType="compound"/>
      <species id="sid_C00310" name="C00310" speciesType="compound"/>
      <species id="sid_C02492" name="C02492" speciesType="compound"/>
      <species id="sid_C00665" name="C00665" speciesType="compound"/>
      <species id="sid_C02985" name="C02985" speciesType="compound"/>
      <species id="sid_C00095" name="C00095" speciesType="compound"/>
      <species id="sid_C00096" name="C00096" speciesType="compound"/>
      <species id="sid_C00159" name="C00159" speciesType="compound"/>
      <species id="sid_C00013" name="C00013" speciesType="compound"/>
      <species id="sid_C00111" name="C00111" speciesType="compound"/>
      <species id="sid_C00031" name="C00031" speciesType="compound"/>
      <species id="sid_C00354" name="C00354" speciesType="compound"/>
      <species id="sid_C00085" name="C00085" speciesType="compound"/>
      <species id="sid_C02976" name="C02976" speciesType="compound"/>
      <species id="sid_C01096" name="C01096" speciesType="compound"/>
      <species id="sid_C05345" name="C05345" speciesType="compound"/>
      <species id="sid_C00636" name="C00636" speciesType="compound"/>
      <species id="sid_C00080" name="C00080" speciesType="compound"/>
      <species id="sid_C00267" name="C00267" speciesType="compound"/>
      <species id="sid_C00044" name="C00044" speciesType="compound"/>
      <species id="sid_C00464" name="C00464" speciesType="compound"/>
      <species id="sid_C01094" name="C01094" speciesType="compound"/>
      <species id="sid_C00181" name="C00181" speciesType="compound"/>
    </listOfSpecies>
    <listOfReactions>
      <reaction id="R03234">
        <listOfReactants>
          <speciesReference id="sid_C02888"/>
        </listOfReactants>
        <listOfProducts>
          <speciesReference id="sid_C01096"/>
        </listOfProducts>
        <listOfModifiers>
          <modifierSpeciesReference id="sid_1_1_1__"/>
        </listOfModifiers>
      </reaction>
      <reaction id="R05692">
        <listOfReactants>
          <speciesReference id="sid_C00325"/>
          <speciesReference id="sid_C00003"/>
        </listOfReactants>
        <listOfProducts>
          <speciesReference id="sid_C01222"/>
          <speciesReference id="sid_C00004"/>
          <speciesReference id="sid_C00080"/>
        </listOfProducts>
        <listOfModifiers>
          <modifierSpeciesReference id="sid_1_1_1_271"/>
        </listOfModifiers>
      </reaction>
      <reaction id="R07059">
        <listOfReactants>
          <speciesReference id="sid_C01222"/>
        </listOfReactants>
        <listOfProducts>
          <speciesReference id="sid_C14830"/>
        </listOfProducts>
        <listOfModifiers>
          <modifierSpeciesReference id="sid_1_1_1_271"/>
        </listOfModifiers>
      </reaction>
      <reaction id="GFUCS">
        <listOfReactants>
          <speciesReference id="sid_C01222"/>
          <speciesReference id="sid_C00080"/>
          <speciesReference id="sid_C00005"/>
        </listOfReactants>
        <listOfProducts>
          <speciesReference id="sid_C00325"/>
          <speciesReference id="sid_C00006"/>
        </listOfProducts>
        <listOfModifiers>
          <modifierSpeciesReference id="sid_1_1_1_271"/>
        </listOfModifiers>
      </reaction>
      <reaction id="R07060">
        <listOfReactants>
          <speciesReference id="sid_C14830"/>
          <speciesReference id="sid_C00005"/>
          <speciesReference id="sid_C00080"/>
        </listOfReactants>
        <listOfProducts>
          <speciesReference id="sid_C00325"/>
          <speciesReference id="sid_C00006"/>
        </listOfProducts>
        <listOfModifiers>
          <modifierSpeciesReference id="sid_1_1_1_271"/>
        </listOfModifiers>
      </reaction>
      <reaction id="R00887">
        <listOfReactants>
          <speciesReference id="sid_C00096"/>
        </listOfReactants>
        <listOfProducts>
          <speciesReference id="sid_C00464"/>
        </listOfProducts>
        <listOfModifiers>
          <modifierSpeciesReference id="sid_2_4_1__"/>
        </listOfModifiers>
      </reaction>
      <reaction id="R00890">
        <listOfReactants>
          <speciesReference id="sid_C00096"/>
        </listOfReactants>
        <listOfProducts>
          <speciesReference id="sid_C02492"/>
        </listOfProducts>
        <listOfModifiers>
          <modifierSpeciesReference id="sid_2_4_1__"/>
        </listOfModifiers>
      </reaction>
      <reaction id="HEX7">
        <listOfReactants>
          <speciesReference id="sid_C00002"/>
          <speciesReference id="sid_C00095"/>
        </listOfReactants>
        <listOfProducts>
          <speciesReference id="sid_C00008"/>
          <speciesReference id="sid_C00085"/>
          <speciesReference id="sid_C00080"/>
        </listOfProducts>
        <listOfModifiers>
          <modifierSpeciesReference id="sid_2_7_1_1"/>
        </listOfModifiers>
      </reaction>
      <reaction id="R00867">
        <listOfReactants>
          <speciesReference id="sid_C00002"/>
          <speciesReference id="sid_C00095"/>
        </listOfReactants>
        <listOfProducts>
          <speciesReference id="sid_C00008"/>
          <speciesReference id="sid_C05345"/>
        </listOfProducts>
        <listOfModifiers>
          <modifierSpeciesReference id="sid_2_7_1_4_2_7_1_1"/>
        </listOfModifiers>
      </reaction>
      <reaction id="R01326">
        <listOfReactants>
          <speciesReference id="sid_C00002"/>
          <speciesReference id="sid_C00159"/>
        </listOfReactants>
        <listOfProducts>
          <speciesReference id="sid_C00008"/>
          <speciesReference id="sid_C00275"/>
        </listOfProducts>
        <listOfModifiers>
          <modifierSpeciesReference id="sid_2_7_1_7_2_7_1_1"/>
        </listOfModifiers>
      </reaction>
      <reaction id="R00885">
        <listOfReactants>
          <speciesReference id="sid_C00044"/>
          <speciesReference id="sid_C00636"/>
        </listOfReactants>
        <listOfProducts>
          <speciesReference id="sid_C00013"/>
          <speciesReference id="sid_C00096"/>
        </listOfProducts>
        <listOfModifiers>
          <modifierSpeciesReference id="sid_2_7_7_13"/>
        </listOfModifiers>
      </reaction>
      <reaction id="R01951">
        <listOfReactants>
          <speciesReference id="sid_C00044"/>
          <speciesReference id="sid_C02985"/>
        </listOfReactants>
        <listOfProducts>
          <speciesReference id="sid_C00013"/>
          <speciesReference id="sid_C00325"/>
        </listOfProducts>
        <listOfModifiers>
          <modifierSpeciesReference id="sid_2_7_7_30"/>
        </listOfModifiers>
      </reaction>
      <reaction id="R00872">
        <listOfReactants>
          <speciesReference id="sid_C03267"/>
        </listOfReactants>
        <listOfProducts>
          <speciesReference id="sid_C00095"/>
        </listOfProducts>
        <listOfModifiers>
          <modifierSpeciesReference id="sid_3_1_3__"/>
        </listOfModifiers>
      </reaction>
      <reaction id="R00762">
        <listOfReactants>
          <speciesReference id="sid_C00354"/>
          <speciesReference id="sid_C00001"/>
        </listOfReactants>
        <listOfProducts>
          <speciesReference id="sid_C00085"/>
          <speciesReference id="sid_C00009"/>
        </listOfProducts>
        <listOfModifiers>
          <modifierSpeciesReference id="sid_3_1_3_11"/>
        </listOfModifiers>
      </reaction>
      <reaction id="FBP26">
        <listOfReactants>
          <speciesReference id="sid_C00665"/>
          <speciesReference id="sid_C00001"/>
        </listOfReactants>
        <listOfProducts>
          <speciesReference id="sid_C00085"/>
          <speciesReference id="sid_C00009"/>
        </listOfProducts>
        <listOfModifiers>
          <modifierSpeciesReference id="sid_3_1_3_46"/>
        </listOfModifiers>
      </reaction>
      <reaction id="R02568">
        <listOfReactants>
          <speciesReference id="sid_C01094"/>
        </listOfReactants>
        <listOfProducts>
          <speciesReference id="sid_C00111"/>
          <speciesReference id="sid_C00577"/>
        </listOfProducts>
        <listOfModifiers>
          <modifierSpeciesReference id="sid_4_1_2_13"/>
        </listOfModifiers>
      </reaction>
      <reaction id="FBA2">
        <listOfReactants>
          <speciesReference id="sid_C02976"/>
        </listOfReactants>
        <listOfProducts>
          <speciesReference id="sid_C00111"/>
          <speciesReference id="sid_C00577"/>
        </listOfProducts>
        <listOfModifiers>
          <modifierSpeciesReference id="sid_4_1_2_13"/>
        </listOfModifiers>
      </reaction>
      <reaction id="R00888">
        <listOfReactants>
          <speciesReference id="sid_C00096"/>
        </listOfReactants>
        <listOfProducts>
          <speciesReference id="sid_C01222"/>
          <speciesReference id="sid_C00001"/>
        </listOfProducts>
        <listOfModifiers>
          <modifierSpeciesReference id="sid_4_2_1_47"/>
        </listOfModifiers>
      </reaction>
      <reaction id="MFN988">
        <listOfReactants>
          <speciesReference id="sid_C00031"/>
          <speciesReference id="sid_C00095"/>
          <speciesReference id="sid_C00181"/>
          <speciesReference id="sid_C00267"/>
          <speciesReference id="sid_C00310"/>
        </listOfReactants>
        <listOfModifiers>
          <modifierSpeciesReference id="sid_5_3_1_5"/>
        </listOfModifiers>
      </reaction>
      <reaction id="MAN6PI">
        <listOfReactants>
          <speciesReference id="sid_C00275"/>
        </listOfReactants>
        <listOfProducts>
          <speciesReference id="sid_C00085"/>
        </listOfProducts>
        <listOfModifiers>
          <modifierSpeciesReference id="sid_5_3_1_8"/>
        </listOfModifiers>
      </reaction>
      <reaction id="R01819">
        <listOfReactants>
          <speciesReference id="sid_C00275"/>
        </listOfReactants>
        <listOfProducts>
          <speciesReference id="sid_C05345"/>
        </listOfProducts>
        <listOfModifiers>
          <modifierSpeciesReference id="sid_5_3_1_8"/>
        </listOfModifiers>
      </reaction>
      <reaction id="R01818">
        <listOfReactants>
          <speciesReference id="sid_C00275"/>
        </listOfReactants>
        <listOfProducts>
          <speciesReference id="sid_C00636"/>
        </listOfProducts>
        <listOfModifiers>
          <modifierSpeciesReference id="sid_5_4_2_8"/>
        </listOfModifiers>
      </reaction>
      <reaction id="PMANM">
        <listOfReactants>
          <speciesReference id="sid_C03812"/>
        </listOfReactants>
        <listOfProducts>
          <speciesReference id="sid_C00275"/>
        </listOfProducts>
        <listOfModifiers>
          <modifierSpeciesReference id="sid_5_4_2_8"/>
        </listOfModifiers>
      </reaction>
    </listOfReactions>
  </model>
</sbml>
