# Supplementary material for: Constructing a fish metabolic network model
Source: Genome Biol. 2010 Nov 29;11(11):R115. doi: 10.1186/gb-2010-11-11-r115 (PMC3156954; doi:10.1186/gb-2010-11-11-r115)
Supplement: Additional file 5 — SBML distribution of MetaFishNet pathways. [file gb-2010-11-11-r115-S5.zip › sbml/mfn1v9path194.xml]

<?xml version="1.0" encoding="UTF-8"?>
<sbml xmlns="http://www.sbml.org/sbml/level2/version4" level="2" version="4">
  <model name="Starch and Sucrose Metabolism">
    <annotation>a pathway from MetaFishNet project</annotation>
    <listOfSpeciesTypes>
      <speciesType id="enzyme"/>
      <speciesType id="compound"/>
    </listOfSpeciesTypes>
    <listOfSpecies>
      <species id="sid_3_2_1_20" name="3.2.1.20" speciesType="enzyme"/>
      <species id="sid_2_4_1_11" name="2.4.1.11" speciesType="enzyme"/>
      <species id="sid_2_4_1_18" name="2.4.1.18" speciesType="enzyme"/>
      <species id="sid_3_6_1_9" name="3.6.1.9" speciesType="enzyme"/>
      <species id="sid_3_2_1_1" name="3.2.1.1" speciesType="enzyme"/>
      <species id="sid_2_4_1_1" name="2.4.1.1" speciesType="enzyme"/>
      <species id="sid_3_2_1_28" name="3.2.1.28" speciesType="enzyme"/>
      <species id="sid_3_2_1_33" name="3.2.1.33" speciesType="enzyme"/>
      <species id="sid_3_6_1__" name="3.6.1.-" speciesType="enzyme"/>
      <species id="sid_C01835" name="C01835" speciesType="compound"/>
      <species id="sid_C00105" name="C00105" speciesType="compound"/>
      <species id="sid_C00103" name="C00103" speciesType="compound"/>
      <species id="sid_C00009" name="C00009" speciesType="compound"/>
      <species id="sid_C00029" name="C00029" speciesType="compound"/>
      <species id="sid_C00001" name="C00001" speciesType="compound"/>
      <species id="sid_C00369" name="C00369" speciesType="compound"/>
      <species id="sid_glygn4" name="glygn4" speciesType="compound"/>
      <species id="sid_C00252" name="C00252" speciesType="compound"/>
      <species id="sid_CE2835" name="CE2835" speciesType="compound"/>
      <species id="sid_CE2837" name="CE2837" speciesType="compound"/>
      <species id="sid_CE2839" name="CE2839" speciesType="compound"/>
      <species id="sid_CE2838" name="CE2838" speciesType="compound"/>
      <species id="sid_C01936" name="C01936" speciesType="compound"/>
      <species id="sid_C01083" name="C01083" speciesType="compound"/>
      <species id="sid_C00721" name="C00721" speciesType="compound"/>
      <species id="sid_C02052" name="C02052" speciesType="compound"/>
      <species id="sid_Tyr_ggn" name="Tyr-ggn" speciesType="compound"/>
      <species id="sid_glygn1" name="glygn1" speciesType="compound"/>
      <species id="sid_glygn3" name="glygn3" speciesType="compound"/>
      <species id="sid_glygn2" name="glygn2" speciesType="compound"/>
      <species id="sid_C00015" name="C00015" speciesType="compound"/>
      <species id="sid_C00031" name="C00031" speciesType="compound"/>
      <species id="sid_C00718" name="C00718" speciesType="compound"/>
      <species id="sid_dxtrn" name="dxtrn" speciesType="compound"/>
      <species id="sid_ggn" name="ggn" speciesType="compound"/>
      <species id="sid_strch2" name="strch2" speciesType="compound"/>
      <species id="sid_strch1" name="strch1" speciesType="compound"/>
      <species id="sid_C00080" name="C00080" speciesType="compound"/>
      <species id="sid_C00267" name="C00267" speciesType="compound"/>
      <species id="sid_C00208" name="C00208" speciesType="compound"/>
      <species id="sid_C00897" name="C00897" speciesType="compound"/>
    </listOfSpecies>
    <listOfReactions>
      <reaction id="GLPASE1">
        <listOfReactants>
          <speciesReference id="sid_glygn2"/>
          <speciesReference id="sid_C00009"/>
        </listOfReactants>
        <listOfProducts>
          <speciesReference id="sid_dxtrn"/>
          <speciesReference id="sid_C00103"/>
        </listOfProducts>
        <listOfModifiers>
          <modifierSpeciesReference id="sid_2_4_1_1"/>
        </listOfModifiers>
      </reaction>
      <reaction id="GLPASE2">
        <listOfReactants>
          <speciesReference id="sid_glygn3"/>
          <speciesReference id="sid_C00001"/>
        </listOfReactants>
        <listOfProducts>
          <speciesReference id="sid_Tyr_ggn"/>
          <speciesReference id="sid_C00031"/>
        </listOfProducts>
        <listOfModifiers>
          <modifierSpeciesReference id="sid_2_4_1_1"/>
        </listOfModifiers>
      </reaction>
      <reaction id="GLGNS1">
        <listOfReactants>
          <speciesReference id="sid_ggn"/>
          <speciesReference id="sid_C00029"/>
        </listOfReactants>
        <listOfProducts>
          <speciesReference id="sid_glygn1"/>
          <speciesReference id="sid_C00080"/>
          <speciesReference id="sid_C00015"/>
        </listOfProducts>
        <listOfModifiers>
          <modifierSpeciesReference id="sid_2_4_1_11"/>
        </listOfModifiers>
      </reaction>
      <reaction id="R02110">
        <listOfReactants>
          <speciesReference id="sid_C00718"/>
        </listOfReactants>
        <listOfProducts>
          <speciesReference id="sid_C00369"/>
        </listOfProducts>
        <listOfModifiers>
          <modifierSpeciesReference id="sid_2_4_1_18"/>
        </listOfModifiers>
      </reaction>
      <reaction id="GLBRAN">
        <listOfReactants>
          <speciesReference id="sid_glygn1"/>
        </listOfReactants>
        <listOfProducts>
          <speciesReference id="sid_glygn2"/>
        </listOfProducts>
        <listOfModifiers>
          <modifierSpeciesReference id="sid_2_4_1_18"/>
        </listOfModifiers>
      </reaction>
      <reaction id="RE0905">
        <listOfReactants>
          <speciesReference id="sid_C00001"/>
          <speciesReference id="sid_C01835"/>
        </listOfReactants>
        <listOfProducts>
          <speciesReference id="sid_C00267"/>
          <speciesReference id="sid_C00897"/>
        </listOfProducts>
        <listOfModifiers>
          <modifierSpeciesReference id="sid_3_2_1_1"/>
        </listOfModifiers>
      </reaction>
      <reaction id="RE0935">
        <listOfReactants>
          <speciesReference id="sid_C00001"/>
          <speciesReference id="sid_C01936"/>
        </listOfReactants>
        <listOfProducts>
          <speciesReference id="sid_C00267"/>
          <speciesReference id="sid_CE2835"/>
        </listOfProducts>
        <listOfModifiers>
          <modifierSpeciesReference id="sid_3_2_1_1"/>
        </listOfModifiers>
      </reaction>
      <reaction id="RE0915">
        <listOfReactants>
          <speciesReference id="sid_C00001"/>
          <speciesReference id="sid_C02052"/>
        </listOfReactants>
        <listOfProducts>
          <speciesReference id="sid_C00267"/>
          <speciesReference id="sid_C01835"/>
        </listOfProducts>
        <listOfModifiers>
          <modifierSpeciesReference id="sid_3_2_1_1"/>
        </listOfModifiers>
      </reaction>
      <reaction id="RE0926">
        <listOfReactants>
          <speciesReference id="sid_C00001"/>
          <speciesReference id="sid_CE2835"/>
        </listOfReactants>
        <listOfProducts>
          <speciesReference id="sid_C00267"/>
          <speciesReference id="sid_C02052"/>
        </listOfProducts>
        <listOfModifiers>
          <modifierSpeciesReference id="sid_3_2_1_1"/>
        </listOfModifiers>
      </reaction>
      <reaction id="RE0944">
        <listOfReactants>
          <speciesReference id="sid_C00001"/>
          <speciesReference id="sid_CE2837"/>
        </listOfReactants>
        <listOfProducts>
          <speciesReference id="sid_C00267"/>
          <speciesReference id="sid_C01936"/>
        </listOfProducts>
        <listOfModifiers>
          <modifierSpeciesReference id="sid_3_2_1_1"/>
        </listOfModifiers>
      </reaction>
      <reaction id="RE0951">
        <listOfReactants>
          <speciesReference id="sid_C00001"/>
          <speciesReference id="sid_CE2838"/>
        </listOfReactants>
        <listOfProducts>
          <speciesReference id="sid_C00267"/>
          <speciesReference id="sid_CE2837"/>
        </listOfProducts>
        <listOfModifiers>
          <modifierSpeciesReference id="sid_3_2_1_1"/>
        </listOfModifiers>
      </reaction>
      <reaction id="RE0958">
        <listOfReactants>
          <speciesReference id="sid_C00001"/>
          <speciesReference id="sid_CE2839"/>
        </listOfReactants>
        <listOfProducts>
          <speciesReference id="sid_C00267"/>
          <speciesReference id="sid_CE2838"/>
        </listOfProducts>
        <listOfModifiers>
          <modifierSpeciesReference id="sid_3_2_1_1"/>
        </listOfModifiers>
      </reaction>
      <reaction id="AMY1e">
        <listOfReactants>
          <speciesReference id="sid_C00001"/>
          <speciesReference id="sid_strch1"/>
        </listOfReactants>
        <listOfProducts>
          <speciesReference id="sid_C00031"/>
          <speciesReference id="sid_strch2"/>
        </listOfProducts>
        <listOfModifiers>
          <modifierSpeciesReference id="sid_3_2_1_1"/>
        </listOfModifiers>
      </reaction>
      <reaction id="R02108">
        <listOfReactants>
          <speciesReference id="sid_C00369"/>
          <speciesReference id="sid_C00001"/>
        </listOfReactants>
        <listOfProducts>
          <speciesReference id="sid_C00721"/>
          <speciesReference id="sid_C00369"/>
        </listOfProducts>
        <listOfModifiers>
          <modifierSpeciesReference id="sid_3_2_1_1"/>
        </listOfModifiers>
      </reaction>
      <reaction id="AMY2e">
        <listOfReactants>
          <speciesReference id="sid_glygn2"/>
          <speciesReference id="sid_C00001"/>
        </listOfReactants>
        <listOfProducts>
          <speciesReference id="sid_C00031"/>
          <speciesReference id="sid_glygn4"/>
        </listOfProducts>
        <listOfModifiers>
          <modifierSpeciesReference id="sid_3_2_1_1"/>
        </listOfModifiers>
      </reaction>
      <reaction id="MALTly">
        <listOfReactants>
          <speciesReference id="sid_C00001"/>
          <speciesReference id="sid_C00208"/>
        </listOfReactants>
        <listOfProducts>
          <speciesReference id="sid_C00031"/>
        </listOfProducts>
        <listOfModifiers>
          <modifierSpeciesReference id="sid_3_2_1_20"/>
        </listOfModifiers>
      </reaction>
      <reaction id="RE0446">
        <listOfReactants>
          <speciesReference id="sid_C00897"/>
          <speciesReference id="sid_C00001"/>
        </listOfReactants>
        <listOfProducts>
          <speciesReference id="sid_C00267"/>
        </listOfProducts>
        <listOfModifiers>
          <modifierSpeciesReference id="sid_3_2_1_20"/>
        </listOfModifiers>
      </reaction>
      <reaction id="TREHe">
        <listOfReactants>
          <speciesReference id="sid_C00001"/>
          <speciesReference id="sid_C01083"/>
        </listOfReactants>
        <listOfProducts>
          <speciesReference id="sid_C00031"/>
        </listOfProducts>
        <listOfModifiers>
          <modifierSpeciesReference id="sid_3_2_1_28"/>
        </listOfModifiers>
      </reaction>
      <reaction id="R02109">
        <listOfReactants>
          <speciesReference id="sid_C00369"/>
          <speciesReference id="sid_C00001"/>
        </listOfReactants>
        <listOfProducts>
          <speciesReference id="sid_C00718"/>
          <speciesReference id="sid_C00267"/>
        </listOfProducts>
        <listOfModifiers>
          <modifierSpeciesReference id="sid_3_2_1_33"/>
        </listOfModifiers>
      </reaction>
      <reaction id="GLDBRAN">
        <listOfReactants>
          <speciesReference id="sid_dxtrn"/>
          <speciesReference id="sid_C00001"/>
        </listOfReactants>
        <listOfProducts>
          <speciesReference id="sid_C00031"/>
          <speciesReference id="sid_glygn3"/>
        </listOfProducts>
        <listOfModifiers>
          <modifierSpeciesReference id="sid_3_2_1_33"/>
        </listOfModifiers>
      </reaction>
      <reaction id="R01719">
        <listOfReactants>
          <speciesReference id="sid_C00252"/>
        </listOfReactants>
        <listOfProducts>
          <speciesReference id="sid_C00252"/>
        </listOfProducts>
        <listOfModifiers>
          <modifierSpeciesReference id="sid_3_6_1__"/>
        </listOfModifiers>
      </reaction>
      <reaction id="UDPGP">
        <listOfReactants>
          <speciesReference id="sid_C00001"/>
          <speciesReference id="sid_C00029"/>
        </listOfReactants>
        <listOfProducts>
          <speciesReference id="sid_C00103"/>
          <speciesReference id="sid_C00080"/>
          <speciesReference id="sid_C00105"/>
        </listOfProducts>
        <listOfModifiers>
          <modifierSpeciesReference id="sid_3_6_1_9"/>
        </listOfModifiers>
      </reaction>
      <reaction id="MLTG1ly">
        <listOfReactants>
          <speciesReference id="sid_C00001"/>
          <speciesReference id="sid_C01835"/>
        </listOfReactants>
        <listOfProducts>
          <speciesReference id="sid_C00031"/>
          <speciesReference id="sid_C00208"/>
        </listOfProducts>
        <listOfModifiers>
          <modifierSpeciesReference/>
        </listOfModifiers>
      </reaction>
      <reaction id="GGNG">
        <listOfReactants>
          <speciesReference id="sid_C00029"/>
        </listOfReactants>
        <listOfProducts>
          <speciesReference id="sid_C00080"/>
          <speciesReference id="sid_C00015"/>
        </listOfProducts>
        <listOfModifiers>
          <modifierSpeciesReference/>
        </listOfModifiers>
      </reaction>
    </listOfReactions>
  </model>
</sbml>
