# Supplementary material for: Constructing a fish metabolic network model
Source: Genome Biol. 2010 Nov 29;11(11):R115. doi: 10.1186/gb-2010-11-11-r115 (PMC3156954; doi:10.1186/gb-2010-11-11-r115)
Supplement: Additional file 5 — SBML distribution of MetaFishNet pathways. [file gb-2010-11-11-r115-S5.zip › sbml/mfn1v9path200.xml]

<?xml version="1.0" encoding="UTF-8"?>
<sbml xmlns="http://www.sbml.org/sbml/level2/version4" level="2" version="4">
  <model name="Urea cycle/amino group metabolism">
    <annotation>a pathway from MetaFishNet project</annotation>
    <listOfSpeciesTypes>
      <speciesType id="enzyme"/>
      <speciesType id="compound"/>
    </listOfSpeciesTypes>
    <listOfSpecies>
      <species id="sid_2_1_1_67" name="2.1.1.67" speciesType="enzyme"/>
      <species id="sid_2_1_1_43" name="2.1.1.43" speciesType="enzyme"/>
      <species id="sid_2_1_1_62" name="2.1.1.62" speciesType="enzyme"/>
      <species id="sid_3_5_3_1" name="3.5.3.1" speciesType="enzyme"/>
      <species id="sid_2_1_1_114" name="2.1.1.114" speciesType="enzyme"/>
      <species id="sid_2_1_1_37" name="2.1.1.37" speciesType="enzyme"/>
      <species id="sid_2_7_7_7_2_7_7_31_2_7_7_49" name="2.7.7.7;2.7.7.31;2.7.7.49" speciesType="enzyme"/>
      <species id="sid_1_2_1_3" name="1.2.1.3" speciesType="enzyme"/>
      <species id="sid_2_1_1_77" name="2.1.1.77" speciesType="enzyme"/>
      <species id="sid_4_1_1_50" name="4.1.1.50" speciesType="enzyme"/>
      <species id="sid_4_3_2_1" name="4.3.2.1" speciesType="enzyme"/>
      <species id="sid_2_1_1_56" name="2.1.1.56" speciesType="enzyme"/>
      <species id="sid_2_7_2_11" name="2.7.2.11" speciesType="enzyme"/>
      <species id="sid_1_16_1_8" name="1.16.1.8" speciesType="enzyme"/>
      <species id="sid_1_5_99_1" name="1.5.99.1" speciesType="enzyme"/>
      <species id="sid_2_1_3_3" name="2.1.3.3" speciesType="enzyme"/>
      <species id="sid_2_1_1_100" name="2.1.1.100" speciesType="enzyme"/>
      <species id="sid_2_1_1_98" name="2.1.1.98" speciesType="enzyme"/>
      <species id="sid_6_3_4_5" name="6.3.4.5" speciesType="enzyme"/>
      <species id="sid_2_1_1_125" name="2.1.1.125" speciesType="enzyme"/>
      <species id="sid_2_4_2_29" name="2.4.2.29" speciesType="enzyme"/>
      <species id="sid_2_3_1_1" name="2.3.1.1" speciesType="enzyme"/>
      <species id="sid_1_5_1_2" name="1.5.1.2" speciesType="enzyme"/>
      <species id="sid_2_1_1_6" name="2.1.1.6" speciesType="enzyme"/>
      <species id="sid_4_1_1_17" name="4.1.1.17" speciesType="enzyme"/>
      <species id="sid_2_8_1_8" name="2.8.1.8" speciesType="enzyme"/>
      <species id="sid_2_1_1_28" name="2.1.1.28" speciesType="enzyme"/>
      <species id="sid_C00025" name="C00025" speciesType="compound"/>
      <species id="sid_C00024" name="C00024" speciesType="compound"/>
      <species id="sid_C00148" name="C00148" speciesType="compound"/>
      <species id="sid_C01586" name="C01586" speciesType="compound"/>
      <species id="sid_C00021" name="C00021" speciesType="compound"/>
      <species id="sid_C00791" name="C00791" speciesType="compound"/>
      <species id="sid_C04311" name="C04311" speciesType="compound"/>
      <species id="sid_C00101" name="C00101" speciesType="compound"/>
      <species id="sid_C00143" name="C00143" speciesType="compound"/>
      <species id="sid_C00005" name="C00005" speciesType="compound"/>
      <species id="sid_C00004" name="C00004" speciesType="compound"/>
      <species id="sid_C00003" name="C00003" speciesType="compound"/>
      <species id="sid_C00327" name="C00327" speciesType="compound"/>
      <species id="sid_C00001" name="C00001" speciesType="compound"/>
      <species id="sid_C00011" name="C00011" speciesType="compound"/>
      <species id="sid_C02967" name="C02967" speciesType="compound"/>
      <species id="sid_C03912" name="C03912" speciesType="compound"/>
      <species id="sid_C03702" name="C03702" speciesType="compound"/>
      <species id="sid_C02339" name="C02339" speciesType="compound"/>
      <species id="sid_C02946" name="C02946" speciesType="compound"/>
      <species id="sid_C02415" name="C02415" speciesType="compound"/>
      <species id="sid_C00288" name="C00288" speciesType="compound"/>
      <species id="sid_C04441" name="C04441" speciesType="compound"/>
      <species id="sid_C04692" name="C04692" speciesType="compound"/>
      <species id="sid_C04748" name="C04748" speciesType="compound"/>
      <species id="sid_C04833" name="C04833" speciesType="compound"/>
      <species id="sid_C00009" name="C00009" speciesType="compound"/>
      <species id="sid_C02735" name="C02735" speciesType="compound"/>
      <species id="sid_C00624" name="C00624" speciesType="compound"/>
      <species id="sid_C04506" name="C04506" speciesType="compound"/>
      <species id="sid_C01756" name="C01756" speciesType="compound"/>
      <species id="sid_C05313" name="C05313" speciesType="compound"/>
      <species id="sid_C02031" name="C02031" speciesType="compound"/>
      <species id="sid_C03306" name="C03306" speciesType="compound"/>
      <species id="sid_C00006" name="C00006" speciesType="compound"/>
      <species id="sid_C00555" name="C00555" speciesType="compound"/>
      <species id="sid_CE2934" name="CE2934" speciesType="compound"/>
      <species id="sid_C00086" name="C00086" speciesType="compound"/>
      <species id="sid_C03406" name="C03406" speciesType="compound"/>
      <species id="sid_C00213" name="C00213" speciesType="compound"/>
      <species id="sid_C06410" name="C06410" speciesType="compound"/>
      <species id="sid_C00008" name="C00008" speciesType="compound"/>
      <species id="sid_C00010" name="C00010" speciesType="compound"/>
      <species id="sid_C00037" name="C00037" speciesType="compound"/>
      <species id="sid_C01972" name="C01972" speciesType="compound"/>
      <species id="sid_C00013" name="C00013" speciesType="compound"/>
      <species id="sid_C00016" name="C00016" speciesType="compound"/>
      <species id="sid_C01977" name="C01977" speciesType="compound"/>
      <species id="sid_C01978" name="C01978" speciesType="compound"/>
      <species id="sid_C00019" name="C00019" speciesType="compound"/>
      <species id="sid_C00677" name="C00677" speciesType="compound"/>
      <species id="sid_C00122" name="C00122" speciesType="compound"/>
      <species id="sid_C00334" name="C00334" speciesType="compound"/>
      <species id="sid_C00039" name="C00039" speciesType="compound"/>
      <species id="sid_C00002" name="C00002" speciesType="compound"/>
      <species id="sid_C16236" name="C16236" speciesType="compound"/>
      <species id="sid_C03711" name="C03711" speciesType="compound"/>
      <species id="sid_C05198" name="C05198" speciesType="compound"/>
      <species id="sid_C00856" name="C00856" speciesType="compound"/>
      <species id="sid_C01137" name="C01137" speciesType="compound"/>
      <species id="sid_C16239" name="C16239" speciesType="compound"/>
      <species id="sid_C00087" name="C00087" speciesType="compound"/>
      <species id="sid_C16237" name="C16237" speciesType="compound"/>
      <species id="sid_C05752" name="C05752" speciesType="compound"/>
      <species id="sid_C00242" name="C00242" speciesType="compound"/>
      <species id="sid_C00134" name="C00134" speciesType="compound"/>
      <species id="sid_C00080" name="C00080" speciesType="compound"/>
      <species id="sid_C05206" name="C05206" speciesType="compound"/>
      <species id="sid_C00073" name="C00073" speciesType="compound"/>
      <species id="sid_C00062" name="C00062" speciesType="compound"/>
      <species id="sid_C05320" name="C05320" speciesType="compound"/>
      <species id="sid_C05200" name="C05200" speciesType="compound"/>
      <species id="sid_C03542" name="C03542" speciesType="compound"/>
      <species id="sid_C01449" name="C01449" speciesType="compound"/>
      <species id="sid_C01352" name="C01352" speciesType="compound"/>
      <species id="sid_C03287" name="C03287" speciesType="compound"/>
      <species id="sid_C06409" name="C06409" speciesType="compound"/>
      <species id="sid_C01165" name="C01165" speciesType="compound"/>
      <species id="sid_C00788" name="C00788" speciesType="compound"/>
      <species id="sid_C00547" name="C00547" speciesType="compound"/>
      <species id="sid_C00049" name="C00049" speciesType="compound"/>
      <species id="sid_C01602" name="C01602" speciesType="compound"/>
      <species id="sid_C00169" name="C00169" speciesType="compound"/>
      <species id="sid_C05936" name="C05936" speciesType="compound"/>
    </listOfSpecies>
    <listOfReactions>
      <reaction id="R05182">
        <listOfReactants>
          <speciesReference id="sid_C00019"/>
          <speciesReference id="sid_C06409"/>
          <speciesReference id="sid_C00005"/>
        </listOfReactants>
        <listOfProducts>
          <speciesReference id="sid_C06410"/>
          <speciesReference id="sid_C00021"/>
          <speciesReference id="sid_C00006"/>
        </listOfProducts>
        <listOfModifiers>
          <modifierSpeciesReference id="sid_1_16_1_8"/>
        </listOfModifiers>
      </reaction>
      <reaction id="R01986">
        <listOfReactants>
          <speciesReference id="sid_C00555"/>
        </listOfReactants>
        <listOfProducts>
          <speciesReference id="sid_C00334"/>
        </listOfProducts>
        <listOfModifiers>
          <modifierSpeciesReference id="sid_1_2_1_3"/>
        </listOfModifiers>
      </reaction>
      <reaction id="R05050">
        <listOfReactants>
          <speciesReference id="sid_C05936"/>
        </listOfReactants>
        <listOfProducts>
          <speciesReference id="sid_C02946"/>
        </listOfProducts>
        <listOfModifiers>
          <modifierSpeciesReference id="sid_1_2_1_3"/>
        </listOfModifiers>
      </reaction>
      <reaction id="P5CRx">
        <listOfReactants>
          <speciesReference id="sid_C03912"/>
          <speciesReference id="sid_C00080"/>
          <speciesReference id="sid_C00004"/>
        </listOfReactants>
        <listOfProducts>
          <speciesReference id="sid_C00003"/>
          <speciesReference id="sid_C00148"/>
        </listOfProducts>
        <listOfModifiers>
          <modifierSpeciesReference id="sid_1_5_1_2"/>
        </listOfModifiers>
      </reaction>
      <reaction id="SARDHm">
        <listOfReactants>
          <speciesReference id="sid_C00016"/>
          <speciesReference id="sid_C00213"/>
          <speciesReference id="sid_C00101"/>
        </listOfReactants>
        <listOfProducts>
          <speciesReference id="sid_C01352"/>
          <speciesReference id="sid_C00037"/>
          <speciesReference id="sid_C00143"/>
        </listOfProducts>
        <listOfModifiers>
          <modifierSpeciesReference id="sid_1_5_99_1"/>
        </listOfModifiers>
      </reaction>
      <reaction id="R04496">
        <listOfReactants>
          <speciesReference id="sid_C00019"/>
          <speciesReference id="sid_C04506"/>
        </listOfReactants>
        <listOfProducts>
          <speciesReference id="sid_C00021"/>
          <speciesReference id="sid_C04748"/>
        </listOfProducts>
        <listOfModifiers>
          <modifierSpeciesReference id="sid_2_1_1_100"/>
        </listOfModifiers>
      </reaction>
      <reaction id="R04711">
        <listOfReactants>
          <speciesReference id="sid_C00019"/>
          <speciesReference id="sid_C05200"/>
        </listOfReactants>
        <listOfProducts>
          <speciesReference id="sid_C00021"/>
          <speciesReference id="sid_C05313"/>
        </listOfProducts>
        <listOfModifiers>
          <modifierSpeciesReference id="sid_2_1_1_114"/>
        </listOfModifiers>
      </reaction>
      <reaction id="R04718">
        <listOfReactants>
          <speciesReference id="sid_C00019"/>
          <speciesReference id="sid_C05206"/>
        </listOfReactants>
        <listOfProducts>
          <speciesReference id="sid_C00021"/>
          <speciesReference id="sid_C05320"/>
        </listOfProducts>
        <listOfModifiers>
          <modifierSpeciesReference id="sid_2_1_1_125"/>
        </listOfModifiers>
      </reaction>
      <reaction id="MFN1111">
        <listOfReactants>
          <speciesReference id="sid_C00019"/>
          <speciesReference id="sid_C00021"/>
          <speciesReference id="sid_C00547"/>
          <speciesReference id="sid_C00788"/>
          <speciesReference id="sid_C02735"/>
          <speciesReference id="sid_C03711"/>
        </listOfReactants>
        <listOfModifiers>
          <modifierSpeciesReference id="sid_2_1_1_28"/>
        </listOfModifiers>
      </reaction>
      <reaction id="MFN1112">
        <listOfReactants>
          <speciesReference id="sid_C00019"/>
          <speciesReference id="sid_C00021"/>
          <speciesReference id="sid_C00039"/>
          <speciesReference id="sid_C00856"/>
          <speciesReference id="sid_C02967"/>
        </listOfReactants>
        <listOfModifiers>
          <modifierSpeciesReference id="sid_2_1_1_37"/>
        </listOfModifiers>
      </reaction>
      <reaction id="R03938">
        <listOfReactants>
          <speciesReference id="sid_C00019"/>
          <speciesReference id="sid_C02415"/>
        </listOfReactants>
        <listOfProducts>
          <speciesReference id="sid_C00021"/>
          <speciesReference id="sid_C03702"/>
        </listOfProducts>
        <listOfModifiers>
          <modifierSpeciesReference id="sid_2_1_1_43"/>
        </listOfModifiers>
      </reaction>
      <reaction id="R03805">
        <listOfReactants>
          <speciesReference id="sid_C00019"/>
          <speciesReference id="sid_C02031"/>
        </listOfReactants>
        <listOfProducts>
          <speciesReference id="sid_C00021"/>
          <speciesReference id="sid_C02339"/>
        </listOfProducts>
        <listOfModifiers>
          <modifierSpeciesReference id="sid_2_1_1_56"/>
        </listOfModifiers>
      </reaction>
      <reaction id="RE2127">
        <listOfReactants>
          <speciesReference id="sid_C00019"/>
          <speciesReference id="sid_C01586"/>
        </listOfReactants>
        <listOfProducts>
          <speciesReference id="sid_C00021"/>
          <speciesReference id="sid_C00080"/>
          <speciesReference id="sid_CE2934"/>
        </listOfProducts>
        <listOfModifiers>
          <modifierSpeciesReference id="sid_2_1_1_6"/>
        </listOfModifiers>
      </reaction>
      <reaction id="R03788">
        <listOfReactants>
          <speciesReference id="sid_C00019"/>
          <speciesReference id="sid_C01972"/>
        </listOfReactants>
        <listOfProducts>
          <speciesReference id="sid_C00021"/>
          <speciesReference id="sid_C04833"/>
        </listOfProducts>
        <listOfModifiers>
          <modifierSpeciesReference id="sid_2_1_1_62"/>
        </listOfModifiers>
      </reaction>
      <reaction id="R03701">
        <listOfReactants>
          <speciesReference id="sid_C00019"/>
          <speciesReference id="sid_C01756"/>
        </listOfReactants>
        <listOfProducts>
          <speciesReference id="sid_C00021"/>
          <speciesReference id="sid_C03542"/>
        </listOfProducts>
        <listOfModifiers>
          <modifierSpeciesReference id="sid_2_1_1_67"/>
        </listOfModifiers>
      </reaction>
      <reaction id="R04190">
        <listOfReactants>
          <speciesReference id="sid_C00019"/>
          <speciesReference id="sid_C03306"/>
        </listOfReactants>
        <listOfProducts>
          <speciesReference id="sid_C00021"/>
          <speciesReference id="sid_C04311"/>
        </listOfProducts>
        <listOfModifiers>
          <modifierSpeciesReference id="sid_2_1_1_77"/>
        </listOfModifiers>
      </reaction>
      <reaction id="R04481">
        <listOfReactants>
          <speciesReference id="sid_C00019"/>
          <speciesReference id="sid_C04441"/>
        </listOfReactants>
        <listOfProducts>
          <speciesReference id="sid_C00021"/>
          <speciesReference id="sid_C04692"/>
        </listOfProducts>
        <listOfModifiers>
          <modifierSpeciesReference id="sid_2_1_1_98"/>
        </listOfModifiers>
      </reaction>
      <reaction id="OCBTm">
        <listOfReactants>
          <speciesReference id="sid_C00169"/>
          <speciesReference id="sid_C01602"/>
        </listOfReactants>
        <listOfProducts>
          <speciesReference id="sid_C00327"/>
          <speciesReference id="sid_C00080"/>
          <speciesReference id="sid_C00009"/>
        </listOfProducts>
        <listOfModifiers>
          <modifierSpeciesReference id="sid_2_1_3_3"/>
        </listOfModifiers>
      </reaction>
      <reaction id="ACGSm">
        <listOfReactants>
          <speciesReference id="sid_C00024"/>
          <speciesReference id="sid_C00025"/>
        </listOfReactants>
        <listOfProducts>
          <speciesReference id="sid_C00624"/>
          <speciesReference id="sid_C00010"/>
          <speciesReference id="sid_C00080"/>
        </listOfProducts>
        <listOfModifiers>
          <modifierSpeciesReference id="sid_2_3_1_1"/>
        </listOfModifiers>
      </reaction>
      <reaction id="R03789">
        <listOfReactants>
          <speciesReference id="sid_C01977"/>
          <speciesReference id="sid_C01449"/>
        </listOfReactants>
        <listOfProducts>
          <speciesReference id="sid_C01978"/>
          <speciesReference id="sid_C00242"/>
        </listOfProducts>
        <listOfModifiers>
          <modifierSpeciesReference id="sid_2_4_2_29"/>
        </listOfModifiers>
      </reaction>
      <reaction id="GLU5Km">
        <listOfReactants>
          <speciesReference id="sid_C00002"/>
          <speciesReference id="sid_C00025"/>
        </listOfReactants>
        <listOfProducts>
          <speciesReference id="sid_C00008"/>
          <speciesReference id="sid_C03287"/>
        </listOfProducts>
        <listOfModifiers>
          <modifierSpeciesReference id="sid_2_7_2_11"/>
        </listOfModifiers>
      </reaction>
      <reaction id="R00379">
        <listOfReactants>
          <speciesReference id="sid_C00677"/>
          <speciesReference id="sid_C00039"/>
        </listOfReactants>
        <listOfProducts>
          <speciesReference id="sid_C00013"/>
          <speciesReference id="sid_C00039"/>
        </listOfProducts>
        <listOfModifiers>
          <modifierSpeciesReference id="sid_2_7_7_7_2_7_7_31_2_7_7_49"/>
        </listOfModifiers>
      </reaction>
      <reaction id="MFN994">
        <listOfReactants>
          <speciesReference id="sid_C00019"/>
          <speciesReference id="sid_C00073"/>
          <speciesReference id="sid_C00087"/>
          <speciesReference id="sid_C05198"/>
          <speciesReference id="sid_C05752"/>
          <speciesReference id="sid_C16236"/>
          <speciesReference id="sid_C16237"/>
          <speciesReference id="sid_C16239"/>
        </listOfReactants>
        <listOfModifiers>
          <modifierSpeciesReference id="sid_2_8_1_8"/>
        </listOfModifiers>
      </reaction>
      <reaction id="ARGN">
        <listOfReactants>
          <speciesReference id="sid_C00062"/>
          <speciesReference id="sid_C00001"/>
        </listOfReactants>
        <listOfProducts>
          <speciesReference id="sid_C01602"/>
          <speciesReference id="sid_C00086"/>
        </listOfProducts>
        <listOfModifiers>
          <modifierSpeciesReference id="sid_3_5_3_1"/>
        </listOfModifiers>
      </reaction>
      <reaction id="ORNDC">
        <listOfReactants>
          <speciesReference id="sid_C00080"/>
          <speciesReference id="sid_C01602"/>
        </listOfReactants>
        <listOfProducts>
          <speciesReference id="sid_C00011"/>
          <speciesReference id="sid_C00134"/>
        </listOfProducts>
        <listOfModifiers>
          <modifierSpeciesReference id="sid_4_1_1_17"/>
        </listOfModifiers>
      </reaction>
      <reaction id="R00178">
        <listOfReactants>
          <speciesReference id="sid_C00019"/>
        </listOfReactants>
        <listOfProducts>
          <speciesReference id="sid_C00011"/>
          <speciesReference id="sid_C01137"/>
        </listOfProducts>
        <listOfModifiers>
          <modifierSpeciesReference id="sid_4_1_1_50"/>
        </listOfModifiers>
      </reaction>
      <reaction id="R01086">
        <listOfReactants>
          <speciesReference id="sid_C03406"/>
        </listOfReactants>
        <listOfProducts>
          <speciesReference id="sid_C00062"/>
          <speciesReference id="sid_C00122"/>
        </listOfProducts>
        <listOfModifiers>
          <modifierSpeciesReference id="sid_4_3_2_1"/>
        </listOfModifiers>
      </reaction>
      <reaction id="R01954">
        <listOfReactants>
          <speciesReference id="sid_C00327"/>
          <speciesReference id="sid_C00049"/>
        </listOfReactants>
        <listOfProducts>
          <speciesReference id="sid_C03406"/>
        </listOfProducts>
        <listOfModifiers>
          <modifierSpeciesReference id="sid_6_3_4_5"/>
        </listOfModifiers>
      </reaction>
      <reaction id="HCO3Em">
        <listOfReactants>
          <speciesReference id="sid_C00011"/>
          <speciesReference id="sid_C00001"/>
        </listOfReactants>
        <listOfProducts>
          <speciesReference id="sid_C00080"/>
          <speciesReference id="sid_C00288"/>
        </listOfProducts>
        <listOfModifiers>
          <modifierSpeciesReference/>
        </listOfModifiers>
      </reaction>
      <reaction id="G5SADs">
        <listOfReactants>
          <speciesReference id="sid_C01165"/>
        </listOfReactants>
        <listOfProducts>
          <speciesReference id="sid_C03912"/>
          <speciesReference id="sid_C00080"/>
          <speciesReference id="sid_C00001"/>
        </listOfProducts>
        <listOfModifiers>
          <modifierSpeciesReference/>
        </listOfModifiers>
      </reaction>
      <reaction id="CRTNsyn">
        <listOfProducts>
          <speciesReference id="sid_C00791"/>
          <speciesReference id="sid_C00080"/>
          <speciesReference id="sid_C00009"/>
        </listOfProducts>
        <listOfModifiers>
          <modifierSpeciesReference/>
        </listOfModifiers>
      </reaction>
    </listOfReactions>
  </model>
</sbml>
