# Supplementary material for: Constructing a fish metabolic network model
Source: Genome Biol. 2010 Nov 29;11(11):R115. doi: 10.1186/gb-2010-11-11-r115 (PMC3156954; doi:10.1186/gb-2010-11-11-r115)
Supplement: Additional file 5 — SBML distribution of MetaFishNet pathways. [file gb-2010-11-11-r115-S5.zip › sbml/mfn1v9path174.xml]

<?xml version="1.0" encoding="UTF-8"?>
<sbml xmlns="http://www.sbml.org/sbml/level2/version4" level="2" version="4">
  <model name="Pentose phosphate pathway">
    <annotation>a pathway from MetaFishNet project</annotation>
    <listOfSpeciesTypes>
      <speciesType id="enzyme"/>
      <speciesType id="compound"/>
    </listOfSpeciesTypes>
    <listOfSpecies>
      <species id="sid_2_2_1_2" name="2.2.1.2" speciesType="enzyme"/>
      <species id="sid_5_1_3_1" name="5.1.3.1" speciesType="enzyme"/>
      <species id="sid_2_7_1_15" name="2.7.1.15" speciesType="enzyme"/>
      <species id="sid_2_7_1_14" name="2.7.1.14" speciesType="enzyme"/>
      <species id="sid_4_1_2_4" name="4.1.2.4" speciesType="enzyme"/>
      <species id="sid_5_4_2_2_5_4_2_7" name="5.4.2.2;5.4.2.7" speciesType="enzyme"/>
      <species id="sid_3_1_3_11_3_1_3_37" name="3.1.3.11;3.1.3.37" speciesType="enzyme"/>
      <species id="sid_5_3_1_6" name="5.3.1.6" speciesType="enzyme"/>
      <species id="sid_1_1_1_49" name="1.1.1.49" speciesType="enzyme"/>
      <species id="sid_4_1_2_13" name="4.1.2.13" speciesType="enzyme"/>
      <species id="sid_1_1_1_44" name="1.1.1.44" speciesType="enzyme"/>
      <species id="sid_3_1_1_31" name="3.1.1.31" speciesType="enzyme"/>
      <species id="sid_2_7_6_1" name="2.7.6.1" speciesType="enzyme"/>
      <species id="sid_C00121" name="C00121" speciesType="compound"/>
      <species id="sid_C00281" name="C00281" speciesType="compound"/>
      <species id="sid_C00345" name="C00345" speciesType="compound"/>
      <species id="sid_C00009" name="C00009" speciesType="compound"/>
      <species id="sid_C01801" name="C01801" speciesType="compound"/>
      <species id="sid_C00006" name="C00006" speciesType="compound"/>
      <species id="sid_C00005" name="C00005" speciesType="compound"/>
      <species id="sid_C00004" name="C00004" speciesType="compound"/>
      <species id="sid_C00003" name="C00003" speciesType="compound"/>
      <species id="sid_C00002" name="C00002" speciesType="compound"/>
      <species id="sid_C00001" name="C00001" speciesType="compound"/>
      <species id="sid_C00020" name="C00020" speciesType="compound"/>
      <species id="sid_C02076" name="C02076" speciesType="compound"/>
      <species id="sid_C00620" name="C00620" speciesType="compound"/>
      <species id="sid_C00279" name="C00279" speciesType="compound"/>
      <species id="sid_C00008" name="C00008" speciesType="compound"/>
      <species id="sid_C00199" name="C00199" speciesType="compound"/>
      <species id="sid_C00231" name="C00231" speciesType="compound"/>
      <species id="sid_C00092" name="C00092" speciesType="compound"/>
      <species id="sid_C00661" name="C00661" speciesType="compound"/>
      <species id="sid_C00011" name="C00011" speciesType="compound"/>
      <species id="sid_C00117" name="C00117" speciesType="compound"/>
      <species id="sid_C00111" name="C00111" speciesType="compound"/>
      <species id="sid_C00119" name="C00119" speciesType="compound"/>
      <species id="sid_C00118" name="C00118" speciesType="compound"/>
      <species id="sid_C00084" name="C00084" speciesType="compound"/>
      <species id="sid_C00447" name="C00447" speciesType="compound"/>
      <species id="sid_C00085" name="C00085" speciesType="compound"/>
      <species id="sid_C06222" name="C06222" speciesType="compound"/>
      <species id="sid_C01236" name="C01236" speciesType="compound"/>
      <species id="sid_C00080" name="C00080" speciesType="compound"/>
      <species id="sid_C01172" name="C01172" speciesType="compound"/>
      <species id="sid_C00673" name="C00673" speciesType="compound"/>
      <species id="sid_C05382" name="C05382" speciesType="compound"/>
    </listOfSpecies>
    <listOfReactions>
      <reaction id="R01528">
        <listOfReactants>
          <speciesReference id="sid_C00345"/>
          <speciesReference id="sid_C00006"/>
        </listOfReactants>
        <listOfProducts>
          <speciesReference id="sid_C00199"/>
          <speciesReference id="sid_C00011"/>
          <speciesReference id="sid_C00005"/>
          <speciesReference id="sid_C00080"/>
        </listOfProducts>
        <listOfModifiers>
          <modifierSpeciesReference id="sid_1_1_1_44"/>
        </listOfModifiers>
      </reaction>
      <reaction id="R02736">
        <listOfReactants>
          <speciesReference id="sid_C01172"/>
          <speciesReference id="sid_C00006"/>
        </listOfReactants>
        <listOfProducts>
          <speciesReference id="sid_C01236"/>
          <speciesReference id="sid_C00005"/>
          <speciesReference id="sid_C00080"/>
        </listOfProducts>
        <listOfModifiers>
          <modifierSpeciesReference id="sid_1_1_1_49"/>
        </listOfModifiers>
      </reaction>
      <reaction id="TALA">
        <listOfReactants>
          <speciesReference id="sid_C00661"/>
          <speciesReference id="sid_C00281"/>
        </listOfReactants>
        <listOfProducts>
          <speciesReference id="sid_C00279"/>
          <speciesReference id="sid_C00085"/>
        </listOfProducts>
        <listOfModifiers>
          <modifierSpeciesReference id="sid_2_2_1_2"/>
        </listOfModifiers>
      </reaction>
      <reaction id="R01827">
        <listOfReactants>
          <speciesReference id="sid_C05382"/>
          <speciesReference id="sid_C00118"/>
        </listOfReactants>
        <listOfProducts>
          <speciesReference id="sid_C00279"/>
          <speciesReference id="sid_C00085"/>
        </listOfProducts>
        <listOfModifiers>
          <modifierSpeciesReference id="sid_2_2_1_2"/>
        </listOfModifiers>
      </reaction>
      <reaction id="MFN903">
        <listOfReactants>
          <speciesReference id="sid_C00281"/>
          <speciesReference id="sid_C02076"/>
          <speciesReference id="sid_C06222"/>
        </listOfReactants>
        <listOfModifiers>
          <modifierSpeciesReference id="sid_2_7_1_14"/>
        </listOfModifiers>
      </reaction>
      <reaction id="R01051">
        <listOfReactants>
          <speciesReference id="sid_C00002"/>
          <speciesReference id="sid_C00121"/>
        </listOfReactants>
        <listOfProducts>
          <speciesReference id="sid_C00008"/>
          <speciesReference id="sid_C00117"/>
        </listOfProducts>
        <listOfModifiers>
          <modifierSpeciesReference id="sid_2_7_1_15"/>
        </listOfModifiers>
      </reaction>
      <reaction id="DRBK">
        <listOfReactants>
          <speciesReference id="sid_C00002"/>
          <speciesReference id="sid_C01801"/>
        </listOfReactants>
        <listOfProducts>
          <speciesReference id="sid_C00673"/>
          <speciesReference id="sid_C00008"/>
          <speciesReference id="sid_C00080"/>
        </listOfProducts>
        <listOfModifiers>
          <modifierSpeciesReference id="sid_2_7_1_15"/>
        </listOfModifiers>
      </reaction>
      <reaction id="R02750">
        <listOfReactants>
          <speciesReference id="sid_C00673"/>
          <speciesReference id="sid_C00008"/>
        </listOfReactants>
        <listOfProducts>
          <speciesReference id="sid_C01801"/>
          <speciesReference id="sid_C00002"/>
        </listOfProducts>
        <listOfModifiers>
          <modifierSpeciesReference id="sid_2_7_1_15"/>
        </listOfModifiers>
      </reaction>
      <reaction id="R01049">
        <listOfReactants>
          <speciesReference id="sid_C00002"/>
          <speciesReference id="sid_C00117"/>
        </listOfReactants>
        <listOfProducts>
          <speciesReference id="sid_C00020"/>
          <speciesReference id="sid_C00119"/>
        </listOfProducts>
        <listOfModifiers>
          <modifierSpeciesReference id="sid_2_7_6_1"/>
        </listOfModifiers>
      </reaction>
      <reaction id="R02035">
        <listOfReactants>
          <speciesReference id="sid_C01236"/>
          <speciesReference id="sid_C00001"/>
        </listOfReactants>
        <listOfProducts>
          <speciesReference id="sid_C00345"/>
        </listOfProducts>
        <listOfModifiers>
          <modifierSpeciesReference id="sid_3_1_1_31"/>
        </listOfModifiers>
      </reaction>
      <reaction id="R01845">
        <listOfReactants>
          <speciesReference id="sid_C00447"/>
          <speciesReference id="sid_C00001"/>
        </listOfReactants>
        <listOfProducts>
          <speciesReference id="sid_C00281"/>
          <speciesReference id="sid_C00009"/>
        </listOfProducts>
        <listOfModifiers>
          <modifierSpeciesReference id="sid_3_1_3_11_3_1_3_37"/>
        </listOfModifiers>
      </reaction>
      <reaction id="R01829">
        <listOfReactants>
          <speciesReference id="sid_C00447"/>
        </listOfReactants>
        <listOfProducts>
          <speciesReference id="sid_C00111"/>
          <speciesReference id="sid_C00279"/>
        </listOfProducts>
        <listOfModifiers>
          <modifierSpeciesReference id="sid_4_1_2_13"/>
        </listOfModifiers>
      </reaction>
      <reaction id="DRPA">
        <listOfReactants>
          <speciesReference id="sid_C00673"/>
        </listOfReactants>
        <listOfProducts>
          <speciesReference id="sid_C00084"/>
          <speciesReference id="sid_C00661"/>
        </listOfProducts>
        <listOfModifiers>
          <modifierSpeciesReference id="sid_4_1_2_4"/>
        </listOfModifiers>
      </reaction>
      <reaction id="R01066">
        <listOfReactants>
          <speciesReference id="sid_C00673"/>
        </listOfReactants>
        <listOfProducts>
          <speciesReference id="sid_C00118"/>
          <speciesReference id="sid_C00084"/>
        </listOfProducts>
        <listOfModifiers>
          <modifierSpeciesReference id="sid_4_1_2_4"/>
        </listOfModifiers>
      </reaction>
      <reaction id="R01529">
        <listOfReactants>
          <speciesReference id="sid_C00199"/>
        </listOfReactants>
        <listOfProducts>
          <speciesReference id="sid_C00231"/>
        </listOfProducts>
        <listOfModifiers>
          <modifierSpeciesReference id="sid_5_1_3_1"/>
        </listOfModifiers>
      </reaction>
      <reaction id="R01056">
        <listOfReactants>
          <speciesReference id="sid_C00117"/>
        </listOfReactants>
        <listOfProducts>
          <speciesReference id="sid_C00199"/>
        </listOfProducts>
        <listOfModifiers>
          <modifierSpeciesReference id="sid_5_3_1_6"/>
        </listOfModifiers>
      </reaction>
      <reaction id="R01057">
        <listOfReactants>
          <speciesReference id="sid_C00620"/>
        </listOfReactants>
        <listOfProducts>
          <speciesReference id="sid_C00117"/>
        </listOfProducts>
        <listOfModifiers>
          <modifierSpeciesReference id="sid_5_4_2_2_5_4_2_7"/>
        </listOfModifiers>
      </reaction>
      <reaction id="G6PDH1er">
        <listOfReactants>
          <speciesReference id="sid_C00092"/>
          <speciesReference id="sid_C00003"/>
        </listOfReactants>
        <listOfProducts>
          <speciesReference id="sid_C01236"/>
          <speciesReference id="sid_C00080"/>
          <speciesReference id="sid_C00004"/>
        </listOfProducts>
        <listOfModifiers>
          <modifierSpeciesReference/>
        </listOfModifiers>
      </reaction>
    </listOfReactions>
  </model>
</sbml>
