# Supplementary material for: Constructing a fish metabolic network model
Source: Genome Biol. 2010 Nov 29;11(11):R115. doi: 10.1186/gb-2010-11-11-r115 (PMC3156954; doi:10.1186/gb-2010-11-11-r115)
Supplement: Additional file 5 — SBML distribution of MetaFishNet pathways. [file gb-2010-11-11-r115-S5.zip › sbml/mfn1v9path152.xml]

<?xml version="1.0" encoding="UTF-8"?>
<sbml xmlns="http://www.sbml.org/sbml/level2/version4" level="2" version="4">
  <model name="Heparan sulfate degradation">
    <annotation>a pathway from MetaFishNet project</annotation>
    <listOfSpeciesTypes>
      <speciesType id="enzyme"/>
      <speciesType id="compound"/>
    </listOfSpeciesTypes>
    <listOfSpecies>
      <species id="sid_3_10_1_1" name="3.10.1.1" speciesType="enzyme"/>
      <species id="sid_3_2_1_76" name="3.2.1.76" speciesType="enzyme"/>
      <species id="sid_3_2_1_31" name="3.2.1.31" speciesType="enzyme"/>
      <species id="sid_3_1_6_14" name="3.1.6.14" speciesType="enzyme"/>
      <species id="sid_hs_deg17" name="hs_deg17" speciesType="compound"/>
      <species id="sid_hs_deg16" name="hs_deg16" speciesType="compound"/>
      <species id="sid_hs_deg11" name="hs_deg11" speciesType="compound"/>
      <species id="sid_hs_deg10" name="hs_deg10" speciesType="compound"/>
      <species id="sid_hs_deg13" name="hs_deg13" speciesType="compound"/>
      <species id="sid_hs_deg12" name="hs_deg12" speciesType="compound"/>
      <species id="sid_hs_deg19" name="hs_deg19" speciesType="compound"/>
      <species id="sid_hs_deg18" name="hs_deg18" speciesType="compound"/>
      <species id="sid_C00001" name="C00001" speciesType="compound"/>
      <species id="sid_C00124" name="C00124" speciesType="compound"/>
      <species id="sid_C06472" name="C06472" speciesType="compound"/>
      <species id="sid_C00191" name="C00191" speciesType="compound"/>
      <species id="sid_C00059" name="C00059" speciesType="compound"/>
      <species id="sid_hs" name="hs" speciesType="compound"/>
      <species id="sid_hs_deg22" name="hs_deg22" speciesType="compound"/>
      <species id="sid_hs_deg23" name="hs_deg23" speciesType="compound"/>
      <species id="sid_C00181" name="C00181" speciesType="compound"/>
      <species id="sid_C00080" name="C00080" speciesType="compound"/>
      <species id="sid_hs_deg9" name="hs_deg9" speciesType="compound"/>
      <species id="sid_hs_deg1" name="hs_deg1" speciesType="compound"/>
      <species id="sid_hs_deg2" name="hs_deg2" speciesType="compound"/>
      <species id="sid_hs_deg5" name="hs_deg5" speciesType="compound"/>
      <species id="sid_hs_deg4" name="hs_deg4" speciesType="compound"/>
      <species id="sid_hs_deg7" name="hs_deg7" speciesType="compound"/>
      <species id="sid_hs_deg6" name="hs_deg6" speciesType="compound"/>
    </listOfSpecies>
    <listOfReactions>
      <reaction id="HS1ly">
        <listOfReactants>
          <speciesReference id="sid_C00001"/>
          <speciesReference id="sid_hs_deg1"/>
        </listOfReactants>
        <listOfProducts>
          <speciesReference id="sid_C00080"/>
          <speciesReference id="sid_hs_deg2"/>
          <speciesReference id="sid_C00059"/>
        </listOfProducts>
        <listOfModifiers>
          <modifierSpeciesReference id="sid_3_10_1_1"/>
        </listOfModifiers>
      </reaction>
      <reaction id="HS3ly">
        <listOfReactants>
          <speciesReference id="sid_C00001"/>
          <speciesReference id="sid_hs_deg12"/>
        </listOfReactants>
        <listOfProducts>
          <speciesReference id="sid_C00080"/>
          <speciesReference id="sid_hs_deg13"/>
          <speciesReference id="sid_C00059"/>
        </listOfProducts>
        <listOfModifiers>
          <modifierSpeciesReference id="sid_3_10_1_1"/>
        </listOfModifiers>
      </reaction>
      <reaction id="HS4ly">
        <listOfReactants>
          <speciesReference id="sid_C00001"/>
          <speciesReference id="sid_hs_deg18"/>
        </listOfReactants>
        <listOfProducts>
          <speciesReference id="sid_C00080"/>
          <speciesReference id="sid_hs_deg19"/>
          <speciesReference id="sid_C00059"/>
        </listOfProducts>
        <listOfModifiers>
          <modifierSpeciesReference id="sid_3_10_1_1"/>
        </listOfModifiers>
      </reaction>
      <reaction id="HS2ly">
        <listOfReactants>
          <speciesReference id="sid_C00001"/>
          <speciesReference id="sid_hs_deg6"/>
        </listOfReactants>
        <listOfProducts>
          <speciesReference id="sid_C00080"/>
          <speciesReference id="sid_hs_deg7"/>
          <speciesReference id="sid_C00059"/>
        </listOfProducts>
        <listOfModifiers>
          <modifierSpeciesReference id="sid_3_10_1_1"/>
        </listOfModifiers>
      </reaction>
      <reaction id="S6TASE1ly">
        <listOfReactants>
          <speciesReference id="sid_C00001"/>
          <speciesReference id="sid_hs"/>
        </listOfReactants>
        <listOfProducts>
          <speciesReference id="sid_C00080"/>
          <speciesReference id="sid_hs_deg1"/>
          <speciesReference id="sid_C00059"/>
        </listOfProducts>
        <listOfModifiers>
          <modifierSpeciesReference id="sid_3_1_6_14"/>
        </listOfModifiers>
      </reaction>
      <reaction id="S6TASE3ly">
        <listOfReactants>
          <speciesReference id="sid_C00001"/>
          <speciesReference id="sid_hs_deg11"/>
        </listOfReactants>
        <listOfProducts>
          <speciesReference id="sid_C00080"/>
          <speciesReference id="sid_hs_deg12"/>
          <speciesReference id="sid_C00059"/>
        </listOfProducts>
        <listOfModifiers>
          <modifierSpeciesReference id="sid_3_1_6_14"/>
        </listOfModifiers>
      </reaction>
      <reaction id="S6TASE2ly">
        <listOfReactants>
          <speciesReference id="sid_C00001"/>
          <speciesReference id="sid_hs_deg5"/>
        </listOfReactants>
        <listOfProducts>
          <speciesReference id="sid_C00080"/>
          <speciesReference id="sid_hs_deg6"/>
          <speciesReference id="sid_C00059"/>
        </listOfProducts>
        <listOfModifiers>
          <modifierSpeciesReference id="sid_3_1_6_14"/>
        </listOfModifiers>
      </reaction>
      <reaction id="GLCAASE1ly">
        <listOfReactants>
          <speciesReference id="sid_C00001"/>
          <speciesReference id="sid_hs_deg9"/>
        </listOfReactants>
        <listOfProducts>
          <speciesReference id="sid_C00191"/>
          <speciesReference id="sid_hs_deg10"/>
        </listOfProducts>
        <listOfModifiers>
          <modifierSpeciesReference id="sid_3_2_1_31"/>
        </listOfModifiers>
      </reaction>
      <reaction id="IDOAASE2ly">
        <listOfReactants>
          <speciesReference id="sid_C00001"/>
          <speciesReference id="sid_hs_deg16"/>
        </listOfReactants>
        <listOfProducts>
          <speciesReference id="sid_hs_deg17"/>
          <speciesReference id="sid_C06472"/>
        </listOfProducts>
        <listOfModifiers>
          <modifierSpeciesReference id="sid_3_2_1_76"/>
        </listOfModifiers>
      </reaction>
      <reaction id="IDOAASE3ly">
        <listOfReactants>
          <speciesReference id="sid_C00001"/>
          <speciesReference id="sid_hs_deg22"/>
        </listOfReactants>
        <listOfProducts>
          <speciesReference id="sid_hs_deg23"/>
          <speciesReference id="sid_C06472"/>
        </listOfProducts>
        <listOfModifiers>
          <modifierSpeciesReference id="sid_3_2_1_76"/>
        </listOfModifiers>
      </reaction>
      <reaction id="IDOAASE1ly">
        <listOfReactants>
          <speciesReference id="sid_C00001"/>
          <speciesReference id="sid_hs_deg4"/>
        </listOfReactants>
        <listOfProducts>
          <speciesReference id="sid_hs_deg5"/>
          <speciesReference id="sid_C06472"/>
        </listOfProducts>
        <listOfModifiers>
          <modifierSpeciesReference id="sid_3_2_1_76"/>
        </listOfModifiers>
      </reaction>
      <reaction id="LINKDEG1ly">
        <listOfReactants>
          <speciesReference id="sid_C00001"/>
        </listOfReactants>
        <listOfProducts>
          <speciesReference id="sid_C00124"/>
          <speciesReference id="sid_C00191"/>
          <speciesReference id="sid_C00181"/>
        </listOfProducts>
        <listOfModifiers>
          <modifierSpeciesReference/>
        </listOfModifiers>
      </reaction>
      <reaction id="HSPASEly">
        <listOfReactants>
          <speciesReference id="sid_C00001"/>
        </listOfReactants>
        <listOfModifiers>
          <modifierSpeciesReference/>
        </listOfModifiers>
      </reaction>
    </listOfReactions>
  </model>
</sbml>
