# Supplementary material for: Constructing a fish metabolic network model
Source: Genome Biol. 2010 Nov 29;11(11):R115. doi: 10.1186/gb-2010-11-11-r115 (PMC3156954; doi:10.1186/gb-2010-11-11-r115)
Supplement: Additional file 5 — SBML distribution of MetaFishNet pathways. [file gb-2010-11-11-r115-S5.zip › sbml/mfn1v9path206.xml]

<?xml version="1.0" encoding="UTF-8"?>
<sbml xmlns="http://www.sbml.org/sbml/level2/version4" level="2" version="4">
  <model name="Vitamin B3 (nicotinate and nicotinamide) metabolism">
    <annotation>a pathway from MetaFishNet project</annotation>
    <listOfSpeciesTypes>
      <speciesType id="enzyme"/>
      <speciesType id="compound"/>
    </listOfSpeciesTypes>
    <listOfSpecies>
      <species id="sid_3_6_1_9_3_6_1_22" name="3.6.1.9;3.6.1.22" speciesType="enzyme"/>
      <species id="sid_2_7_7_1_2_7_7_18" name="2.7.7.1;2.7.7.18" speciesType="enzyme"/>
      <species id="sid_2_4_2_11" name="2.4.2.11" speciesType="enzyme"/>
      <species id="sid_1_4_1_21" name="1.4.1.21" speciesType="enzyme"/>
      <species id="sid_1_6_2_2" name="1.6.2.2" speciesType="enzyme"/>
      <species id="sid_2_4_2_12" name="2.4.2.12" speciesType="enzyme"/>
      <species id="sid_2_4_2_19" name="2.4.2.19" speciesType="enzyme"/>
      <species id="sid_2_7_1_23" name="2.7.1.23" speciesType="enzyme"/>
      <species id="sid_1_2_3_1" name="1.2.3.1" speciesType="enzyme"/>
      <species id="sid_3_2_2_19" name="3.2.2.19" speciesType="enzyme"/>
      <species id="sid_2_4_2_31" name="2.4.2.31" speciesType="enzyme"/>
      <species id="sid_3_1_3_5" name="3.1.3.5" speciesType="enzyme"/>
      <species id="sid_2_4_2_1" name="2.4.2.1" speciesType="enzyme"/>
      <species id="sid_C00027" name="C00027" speciesType="compound"/>
      <species id="sid_C00020" name="C00020" speciesType="compound"/>
      <species id="sid_C00009" name="C00009" speciesType="compound"/>
      <species id="sid_C00011" name="C00011" speciesType="compound"/>
      <species id="sid_C00007" name="C00007" speciesType="compound"/>
      <species id="sid_C00006" name="C00006" speciesType="compound"/>
      <species id="sid_C00004" name="C00004" speciesType="compound"/>
      <species id="sid_C00003" name="C00003" speciesType="compound"/>
      <species id="sid_C00002" name="C00002" speciesType="compound"/>
      <species id="sid_C00001" name="C00001" speciesType="compound"/>
      <species id="sid_C00013" name="C00013" speciesType="compound"/>
      <species id="sid_C03722" name="C03722" speciesType="compound"/>
      <species id="sid_C00253" name="C00253" speciesType="compound"/>
      <species id="sid_C00008" name="C00008" speciesType="compound"/>
      <species id="sid_C03150" name="C03150" speciesType="compound"/>
      <species id="sid_C00062" name="C00062" speciesType="compound"/>
      <species id="sid_C01201" name="C01201" speciesType="compound"/>
      <species id="sid_C01185" name="C01185" speciesType="compound"/>
      <species id="sid_C00455" name="C00455" speciesType="compound"/>
      <species id="sid_C05840" name="C05840" speciesType="compound"/>
      <species id="sid_C05841" name="C05841" speciesType="compound"/>
      <species id="sid_C05842" name="C05842" speciesType="compound"/>
      <species id="sid_C05843" name="C05843" speciesType="compound"/>
      <species id="sid_C00153" name="C00153" speciesType="compound"/>
      <species id="sid_C02918" name="C02918" speciesType="compound"/>
      <species id="sid_C00119" name="C00119" speciesType="compound"/>
      <species id="sid_C00857" name="C00857" speciesType="compound"/>
      <species id="sid_C00442" name="C00442" speciesType="compound"/>
      <species id="sid_C00080" name="C00080" speciesType="compound"/>
      <species id="sid_C00996" name="C00996" speciesType="compound"/>
      <species id="sid_C00301" name="C00301" speciesType="compound"/>
      <species id="sid_C00049" name="C00049" speciesType="compound"/>
      <species id="sid_C00999" name="C00999" speciesType="compound"/>
    </listOfSpecies>
    <listOfReactions>
      <reaction id="R04085">
        <listOfReactants>
          <speciesReference id="sid_C02918"/>
          <speciesReference id="sid_C00007"/>
          <speciesReference id="sid_C00001"/>
        </listOfReactants>
        <listOfProducts>
          <speciesReference id="sid_C05843"/>
          <speciesReference id="sid_C05842"/>
          <speciesReference id="sid_C00027"/>
        </listOfProducts>
        <listOfModifiers>
          <modifierSpeciesReference id="sid_1_2_3_1"/>
        </listOfModifiers>
      </reaction>
      <reaction id="R07407">
        <listOfReactants>
          <speciesReference id="sid_C00049"/>
        </listOfReactants>
        <listOfProducts>
          <speciesReference id="sid_C05840"/>
        </listOfProducts>
        <listOfModifiers>
          <modifierSpeciesReference id="sid_1_4_1_21"/>
        </listOfModifiers>
      </reaction>
      <reaction id="R07410">
        <listOfReactants>
          <speciesReference id="sid_C00049"/>
        </listOfReactants>
        <listOfProducts>
          <speciesReference id="sid_C05840"/>
        </listOfProducts>
        <listOfModifiers>
          <modifierSpeciesReference id="sid_1_4_1_21"/>
        </listOfModifiers>
      </reaction>
      <reaction id="R00100">
        <listOfReactants>
          <speciesReference id="sid_C00004"/>
          <speciesReference id="sid_C00996"/>
        </listOfReactants>
        <listOfProducts>
          <speciesReference id="sid_C00003"/>
          <speciesReference id="sid_C00999"/>
        </listOfProducts>
        <listOfModifiers>
          <modifierSpeciesReference id="sid_1_6_2_2"/>
        </listOfModifiers>
      </reaction>
      <reaction id="NP1">
        <listOfReactants>
          <speciesReference id="sid_C00080"/>
          <speciesReference id="sid_C00253"/>
          <speciesReference id="sid_C00442"/>
        </listOfReactants>
        <listOfProducts>
          <speciesReference id="sid_C05841"/>
          <speciesReference id="sid_C00009"/>
        </listOfProducts>
        <listOfModifiers>
          <modifierSpeciesReference id="sid_2_4_2_1"/>
        </listOfModifiers>
      </reaction>
      <reaction id="R02294">
        <listOfReactants>
          <speciesReference id="sid_C03150"/>
          <speciesReference id="sid_C00009"/>
        </listOfReactants>
        <listOfProducts>
          <speciesReference id="sid_C00153"/>
          <speciesReference id="sid_C00442"/>
        </listOfProducts>
        <listOfModifiers>
          <modifierSpeciesReference id="sid_2_4_2_1"/>
        </listOfModifiers>
      </reaction>
      <reaction id="R02295">
        <listOfReactants>
          <speciesReference id="sid_C05841"/>
          <speciesReference id="sid_C00009"/>
        </listOfReactants>
        <listOfProducts>
          <speciesReference id="sid_C00253"/>
          <speciesReference id="sid_C00442"/>
        </listOfProducts>
        <listOfModifiers>
          <modifierSpeciesReference id="sid_2_4_2_1"/>
        </listOfModifiers>
      </reaction>
      <reaction id="R01724">
        <listOfReactants>
          <speciesReference id="sid_C01185"/>
          <speciesReference id="sid_C00013"/>
        </listOfReactants>
        <listOfProducts>
          <speciesReference id="sid_C00253"/>
          <speciesReference id="sid_C00119"/>
        </listOfProducts>
        <listOfModifiers>
          <modifierSpeciesReference id="sid_2_4_2_11"/>
        </listOfModifiers>
      </reaction>
      <reaction id="NMNS">
        <listOfReactants>
          <speciesReference id="sid_C00080"/>
          <speciesReference id="sid_C00153"/>
          <speciesReference id="sid_C00119"/>
        </listOfReactants>
        <listOfProducts>
          <speciesReference id="sid_C00455"/>
          <speciesReference id="sid_C00013"/>
        </listOfProducts>
        <listOfModifiers>
          <modifierSpeciesReference id="sid_2_4_2_12"/>
        </listOfModifiers>
      </reaction>
      <reaction id="R01271">
        <listOfReactants>
          <speciesReference id="sid_C00455"/>
          <speciesReference id="sid_C00013"/>
        </listOfReactants>
        <listOfProducts>
          <speciesReference id="sid_C00153"/>
          <speciesReference id="sid_C00119"/>
        </listOfProducts>
        <listOfModifiers>
          <modifierSpeciesReference id="sid_2_4_2_12"/>
        </listOfModifiers>
      </reaction>
      <reaction id="NNDPR">
        <listOfReactants>
          <speciesReference id="sid_C00080"/>
          <speciesReference id="sid_C00119"/>
          <speciesReference id="sid_C03722"/>
        </listOfReactants>
        <listOfProducts>
          <speciesReference id="sid_C00011"/>
          <speciesReference id="sid_C01185"/>
          <speciesReference id="sid_C00013"/>
        </listOfProducts>
        <listOfModifiers>
          <modifierSpeciesReference id="sid_2_4_2_19"/>
        </listOfModifiers>
      </reaction>
      <reaction id="R03348">
        <listOfReactants>
          <speciesReference id="sid_C01185"/>
          <speciesReference id="sid_C00013"/>
          <speciesReference id="sid_C00011"/>
        </listOfReactants>
        <listOfProducts>
          <speciesReference id="sid_C03722"/>
          <speciesReference id="sid_C00119"/>
        </listOfProducts>
        <listOfModifiers>
          <modifierSpeciesReference id="sid_2_4_2_19"/>
        </listOfModifiers>
      </reaction>
      <reaction id="R00555">
        <listOfReactants>
          <speciesReference id="sid_C00003"/>
          <speciesReference id="sid_C00062"/>
        </listOfReactants>
        <listOfProducts>
          <speciesReference id="sid_C00153"/>
          <speciesReference id="sid_C01201"/>
        </listOfProducts>
        <listOfModifiers>
          <modifierSpeciesReference id="sid_2_4_2_31"/>
        </listOfModifiers>
      </reaction>
      <reaction id="R00104">
        <listOfReactants>
          <speciesReference id="sid_C00002"/>
          <speciesReference id="sid_C00003"/>
        </listOfReactants>
        <listOfProducts>
          <speciesReference id="sid_C00008"/>
          <speciesReference id="sid_C00006"/>
        </listOfProducts>
        <listOfModifiers>
          <modifierSpeciesReference id="sid_2_7_1_23"/>
        </listOfModifiers>
      </reaction>
      <reaction id="R00137">
        <listOfReactants>
          <speciesReference id="sid_C00002"/>
          <speciesReference id="sid_C00455"/>
        </listOfReactants>
        <listOfProducts>
          <speciesReference id="sid_C00013"/>
          <speciesReference id="sid_C00003"/>
        </listOfProducts>
        <listOfModifiers>
          <modifierSpeciesReference id="sid_2_7_7_1_2_7_7_18"/>
        </listOfModifiers>
      </reaction>
      <reaction id="R03005">
        <listOfReactants>
          <speciesReference id="sid_C00002"/>
          <speciesReference id="sid_C01185"/>
        </listOfReactants>
        <listOfProducts>
          <speciesReference id="sid_C00013"/>
          <speciesReference id="sid_C00857"/>
        </listOfProducts>
        <listOfModifiers>
          <modifierSpeciesReference id="sid_2_7_7_1_2_7_7_18"/>
        </listOfModifiers>
      </reaction>
      <reaction id="R02323">
        <listOfReactants>
          <speciesReference id="sid_C00455"/>
          <speciesReference id="sid_C00001"/>
        </listOfReactants>
        <listOfProducts>
          <speciesReference id="sid_C03150"/>
          <speciesReference id="sid_C00009"/>
        </listOfProducts>
        <listOfModifiers>
          <modifierSpeciesReference id="sid_3_1_3_5"/>
        </listOfModifiers>
      </reaction>
      <reaction id="R03346">
        <listOfReactants>
          <speciesReference id="sid_C01185"/>
          <speciesReference id="sid_C00001"/>
        </listOfReactants>
        <listOfProducts>
          <speciesReference id="sid_C05841"/>
          <speciesReference id="sid_C00009"/>
        </listOfProducts>
        <listOfModifiers>
          <modifierSpeciesReference id="sid_3_1_3_5"/>
        </listOfModifiers>
      </reaction>
      <reaction id="R01886">
        <listOfReactants>
          <speciesReference id="sid_C01201"/>
          <speciesReference id="sid_C00001"/>
        </listOfReactants>
        <listOfProducts>
          <speciesReference id="sid_C00062"/>
          <speciesReference id="sid_C00301"/>
        </listOfProducts>
        <listOfModifiers>
          <modifierSpeciesReference id="sid_3_2_2_19"/>
        </listOfModifiers>
      </reaction>
      <reaction id="R00103">
        <listOfReactants>
          <speciesReference id="sid_C00003"/>
          <speciesReference id="sid_C00001"/>
        </listOfReactants>
        <listOfProducts>
          <speciesReference id="sid_C00020"/>
          <speciesReference id="sid_C00455"/>
        </listOfProducts>
        <listOfModifiers>
          <modifierSpeciesReference id="sid_3_6_1_9_3_6_1_22"/>
        </listOfModifiers>
      </reaction>
      <reaction id="R03004">
        <listOfReactants>
          <speciesReference id="sid_C00857"/>
          <speciesReference id="sid_C00001"/>
        </listOfReactants>
        <listOfProducts>
          <speciesReference id="sid_C00020"/>
          <speciesReference id="sid_C01185"/>
        </listOfProducts>
        <listOfModifiers>
          <modifierSpeciesReference id="sid_3_6_1_9_3_6_1_22"/>
        </listOfModifiers>
      </reaction>
      <reaction id="NICRNS">
        <listOfReactants>
          <speciesReference id="sid_C00002"/>
          <speciesReference id="sid_C05841"/>
        </listOfReactants>
        <listOfProducts>
          <speciesReference id="sid_C00008"/>
          <speciesReference id="sid_C00080"/>
          <speciesReference id="sid_C01185"/>
        </listOfProducts>
        <listOfModifiers>
          <modifierSpeciesReference/>
        </listOfModifiers>
      </reaction>
    </listOfReactions>
  </model>
</sbml>
