# Supplementary material for: Constructing a fish metabolic network model
Source: Genome Biol. 2010 Nov 29;11(11):R115. doi: 10.1186/gb-2010-11-11-r115 (PMC3156954; doi:10.1186/gb-2010-11-11-r115)
Supplement: Additional file 5 — SBML distribution of MetaFishNet pathways. [file gb-2010-11-11-r115-S5.zip › sbml/mfn1v9path107.xml]

<?xml version="1.0" encoding="UTF-8"?>
<sbml xmlns="http://www.sbml.org/sbml/level2/version4" level="2" version="4">
  <model name="Androgen and estrogen biosynthesis and metabolism">
    <annotation>a pathway from MetaFishNet project</annotation>
    <listOfSpeciesTypes>
      <speciesType id="enzyme"/>
      <speciesType id="compound"/>
    </listOfSpeciesTypes>
    <listOfSpecies>
      <species id="sid_3_1_6_2" name="3.1.6.2" speciesType="enzyme"/>
      <species id="sid_1_1_1_64" name="1.1.1.64" speciesType="enzyme"/>
      <species id="sid_1_1_1_63" name="1.1.1.63" speciesType="enzyme"/>
      <species id="sid_1_1_1_62" name="1.1.1.62" speciesType="enzyme"/>
      <species id="sid_5_3_3_1_1_1_1_145" name="5.3.3.1;1.1.1.145" speciesType="enzyme"/>
      <species id="sid_2_4_1_17" name="2.4.1.17" speciesType="enzyme"/>
      <species id="sid_2_1_1_6" name="2.1.1.6" speciesType="enzyme"/>
      <species id="sid_1_6_99_3" name="1.6.99.3" speciesType="enzyme"/>
      <species id="sid_2_5_1_18" name="2.5.1.18" speciesType="enzyme"/>
      <species id="sid_1_1_1_51_1_1_1_62" name="1.1.1.51;1.1.1.62" speciesType="enzyme"/>
      <species id="sid_1_1_1_146" name="1.1.1.146" speciesType="enzyme"/>
      <species id="sid_2_1_1__" name="2.1.1.-" speciesType="enzyme"/>
      <species id="sid_1_11_1_7" name="1.11.1.7" speciesType="enzyme"/>
      <species id="sid_1_3_99_6" name="1.3.99.6" speciesType="enzyme"/>
      <species id="sid_1_11_1_15" name="1.11.1.15" speciesType="enzyme"/>
      <species id="sid_1_1_1_145" name="1.1.1.145" speciesType="enzyme"/>
      <species id="sid_1_3_99_5" name="1.3.99.5" speciesType="enzyme"/>
      <species id="sid_1_14_15_4" name="1.14.15.4" speciesType="enzyme"/>
      <species id="sid_1_14_14_1" name="1.14.14.1" speciesType="enzyme"/>
      <species id="sid_C15496" name="C15496" speciesType="compound"/>
      <species id="sid_C00027" name="C00027" speciesType="compound"/>
      <species id="sid_C00021" name="C00021" speciesType="compound"/>
      <species id="sid_C05301" name="C05301" speciesType="compound"/>
      <species id="sid_CE5253" name="CE5253" speciesType="compound"/>
      <species id="sid_C00028" name="C00028" speciesType="compound"/>
      <species id="sid_C01227" name="C01227" speciesType="compound"/>
      <species id="sid_C00535" name="C00535" speciesType="compound"/>
      <species id="sid_C05294" name="C05294" speciesType="compound"/>
      <species id="sid_C00704" name="C00704" speciesType="compound"/>
      <species id="sid_C05290" name="C05290" speciesType="compound"/>
      <species id="sid_C05293" name="C05293" speciesType="compound"/>
      <species id="sid_C05299" name="C05299" speciesType="compound"/>
      <species id="sid_C05298" name="C05298" speciesType="compound"/>
      <species id="sid_C00015" name="C00015" speciesType="compound"/>
      <species id="sid_C00019" name="C00019" speciesType="compound"/>
      <species id="sid_C00951" name="C00951" speciesType="compound"/>
      <species id="sid_CE2184" name="CE2184" speciesType="compound"/>
      <species id="sid_CE2186" name="CE2186" speciesType="compound"/>
      <species id="sid_CE2180" name="CE2180" speciesType="compound"/>
      <species id="sid_CE2183" name="CE2183" speciesType="compound"/>
      <species id="sid_CE2182" name="CE2182" speciesType="compound"/>
      <species id="sid_CE2189" name="CE2189" speciesType="compound"/>
      <species id="sid_C01335" name="C01335" speciesType="compound"/>
      <species id="sid_C00007" name="C00007" speciesType="compound"/>
      <species id="sid_C00006" name="C00006" speciesType="compound"/>
      <species id="sid_C00005" name="C00005" speciesType="compound"/>
      <species id="sid_C00004" name="C00004" speciesType="compound"/>
      <species id="sid_C00003" name="C00003" speciesType="compound"/>
      <species id="sid_C00001" name="C00001" speciesType="compound"/>
      <species id="sid_C03917" name="C03917" speciesType="compound"/>
      <species id="sid_C05141" name="C05141" speciesType="compound"/>
      <species id="sid_C05140" name="C05140" speciesType="compound"/>
      <species id="sid_CE1356" name="CE1356" speciesType="compound"/>
      <species id="sid_CE1358" name="CE1358" speciesType="compound"/>
      <species id="sid_C00080" name="C00080" speciesType="compound"/>
      <species id="sid_C03772" name="C03772" speciesType="compound"/>
      <species id="sid_C00167" name="C00167" speciesType="compound"/>
      <species id="sid_C00674" name="C00674" speciesType="compound"/>
      <species id="sid_C00069" name="C00069" speciesType="compound"/>
      <species id="sid_C04373" name="C04373" speciesType="compound"/>
      <species id="sid_C15498" name="C15498" speciesType="compound"/>
      <species id="sid_C05504" name="C05504" speciesType="compound"/>
      <species id="sid_C03170" name="C03170" speciesType="compound"/>
      <species id="sid_C16736" name="C16736" speciesType="compound"/>
      <species id="sid_C00667" name="C00667" speciesType="compound"/>
      <species id="sid_C14497" name="C14497" speciesType="compound"/>
      <species id="sid_C00662" name="C00662" speciesType="compound"/>
      <species id="sid_CE5254" name="CE5254" speciesType="compound"/>
      <species id="sid_CE5255" name="CE5255" speciesType="compound"/>
      <species id="sid_CE5256" name="CE5256" speciesType="compound"/>
      <species id="sid_C04555" name="C04555" speciesType="compound"/>
      <species id="sid_C05302" name="C05302" speciesType="compound"/>
      <species id="sid_CE5252" name="CE5252" speciesType="compound"/>
      <species id="sid_C05300" name="C05300" speciesType="compound"/>
      <species id="sid_C03161" name="C03161" speciesType="compound"/>
      <species id="sid_C00468" name="C00468" speciesType="compound"/>
      <species id="sid_C05503" name="C05503" speciesType="compound"/>
      <species id="sid_C00280" name="C00280" speciesType="compound"/>
      <species id="sid_CE5243" name="CE5243" speciesType="compound"/>
      <species id="sid_CE5242" name="CE5242" speciesType="compound"/>
      <species id="sid_CE5241" name="CE5241" speciesType="compound"/>
      <species id="sid_CE5240" name="CE5240" speciesType="compound"/>
      <species id="sid_CE5244" name="CE5244" speciesType="compound"/>
      <species id="sid_CE5249" name="CE5249" speciesType="compound"/>
      <species id="sid_CE5239" name="CE5239" speciesType="compound"/>
      <species id="sid_C11131" name="C11131" speciesType="compound"/>
      <species id="sid_C11133" name="C11133" speciesType="compound"/>
      <species id="sid_C11132" name="C11132" speciesType="compound"/>
      <species id="sid_C11135" name="C11135" speciesType="compound"/>
      <species id="sid_C11134" name="C11134" speciesType="compound"/>
      <species id="sid_C11136" name="C11136" speciesType="compound"/>
      <species id="sid_C02090" name="C02090" speciesType="compound"/>
      <species id="sid_C04295" name="C04295" speciesType="compound"/>
      <species id="sid_C00051" name="C00051" speciesType="compound"/>
      <species id="sid_C00059" name="C00059" speciesType="compound"/>
      <species id="sid_C00030" name="C00030" speciesType="compound"/>
      <species id="sid_CE6031" name="CE6031" speciesType="compound"/>
      <species id="sid_CE6032" name="CE6032" speciesType="compound"/>
      <species id="sid_C16663" name="C16663" speciesType="compound"/>
      <species id="sid_C16664" name="C16664" speciesType="compound"/>
      <species id="sid_C05139" name="C05139" speciesType="compound"/>
      <species id="sid_C00523" name="C00523" speciesType="compound"/>
      <species id="sid_C05284" name="C05284" speciesType="compound"/>
      <species id="sid_C05285" name="C05285" speciesType="compound"/>
      <species id="sid_CE2179" name="CE2179" speciesType="compound"/>
      <species id="sid_CE5250" name="CE5250" speciesType="compound"/>
      <species id="sid_C03024" name="C03024" speciesType="compound"/>
      <species id="sid_CE5251" name="CE5251" speciesType="compound"/>
    </listOfSpecies>
    <listOfReactions>
      <reaction id="MFN1047">
        <listOfReactants>
          <speciesReference id="sid_C00069"/>
          <speciesReference id="sid_C01335"/>
          <speciesReference id="sid_C02090"/>
          <speciesReference id="sid_C03170"/>
          <speciesReference id="sid_C15496"/>
          <speciesReference id="sid_C15498"/>
          <speciesReference id="sid_C16663"/>
          <speciesReference id="sid_C16664"/>
          <speciesReference id="sid_C16736"/>
        </listOfReactants>
        <listOfModifiers>
          <modifierSpeciesReference id="sid_1_11_1_15"/>
        </listOfModifiers>
      </reaction>
      <reaction id="RE3111">
        <listOfReactants>
          <speciesReference id="sid_C00003"/>
          <speciesReference id="sid_C04295"/>
        </listOfReactants>
        <listOfProducts>
          <speciesReference id="sid_C00004"/>
          <speciesReference id="sid_C00080"/>
          <speciesReference id="sid_C03917"/>
        </listOfProducts>
        <listOfModifiers>
          <modifierSpeciesReference id="sid_1_1_1_145"/>
        </listOfModifiers>
      </reaction>
      <reaction id="R04757">
        <listOfReactants>
          <speciesReference id="sid_C05284"/>
          <speciesReference id="sid_C00003"/>
        </listOfReactants>
        <listOfProducts>
          <speciesReference id="sid_C05285"/>
          <speciesReference id="sid_C00004"/>
          <speciesReference id="sid_C00080"/>
        </listOfProducts>
        <listOfModifiers>
          <modifierSpeciesReference id="sid_1_1_1_146"/>
        </listOfModifiers>
      </reaction>
      <reaction id="R04758">
        <listOfReactants>
          <speciesReference id="sid_C05284"/>
          <speciesReference id="sid_C00006"/>
        </listOfReactants>
        <listOfProducts>
          <speciesReference id="sid_C05285"/>
          <speciesReference id="sid_C00005"/>
          <speciesReference id="sid_C00080"/>
        </listOfProducts>
        <listOfModifiers>
          <modifierSpeciesReference id="sid_1_1_1_146"/>
        </listOfModifiers>
      </reaction>
      <reaction id="RE1698">
        <listOfReactants>
          <speciesReference id="sid_C00027"/>
          <speciesReference id="sid_CE2179"/>
        </listOfReactants>
        <listOfProducts>
          <speciesReference id="sid_C00001"/>
          <speciesReference id="sid_CE5253"/>
        </listOfProducts>
        <listOfModifiers>
          <modifierSpeciesReference id="sid_1_11_1_7"/>
        </listOfModifiers>
      </reaction>
      <reaction id="RE1695">
        <listOfReactants>
          <speciesReference id="sid_C00027"/>
          <speciesReference id="sid_CE2180"/>
        </listOfReactants>
        <listOfProducts>
          <speciesReference id="sid_C00001"/>
          <speciesReference id="sid_CE5255"/>
        </listOfProducts>
        <listOfModifiers>
          <modifierSpeciesReference id="sid_1_11_1_7"/>
        </listOfModifiers>
      </reaction>
      <reaction id="RE1696">
        <listOfReactants>
          <speciesReference id="sid_C05298"/>
          <speciesReference id="sid_C00027"/>
        </listOfReactants>
        <listOfProducts>
          <speciesReference id="sid_C00001"/>
          <speciesReference id="sid_CE5256"/>
        </listOfProducts>
        <listOfModifiers>
          <modifierSpeciesReference id="sid_1_11_1_7"/>
        </listOfModifiers>
      </reaction>
      <reaction id="RE1697">
        <listOfReactants>
          <speciesReference id="sid_C05301"/>
          <speciesReference id="sid_C00027"/>
        </listOfReactants>
        <listOfProducts>
          <speciesReference id="sid_C00001"/>
          <speciesReference id="sid_CE5254"/>
        </listOfProducts>
        <listOfModifiers>
          <modifierSpeciesReference id="sid_1_11_1_7"/>
        </listOfModifiers>
      </reaction>
      <reaction id="R02352">
        <listOfReactants>
          <speciesReference id="sid_C00951"/>
          <speciesReference id="sid_C00003"/>
        </listOfReactants>
        <listOfProducts>
          <speciesReference id="sid_C00468"/>
          <speciesReference id="sid_C00004"/>
          <speciesReference id="sid_C00080"/>
        </listOfProducts>
        <listOfModifiers>
          <modifierSpeciesReference id="sid_1_1_1_51_1_1_1_62"/>
        </listOfModifiers>
      </reaction>
      <reaction id="R02353">
        <listOfReactants>
          <speciesReference id="sid_C00951"/>
          <speciesReference id="sid_C00006"/>
        </listOfReactants>
        <listOfProducts>
          <speciesReference id="sid_C00468"/>
          <speciesReference id="sid_C00005"/>
          <speciesReference id="sid_C00080"/>
        </listOfProducts>
        <listOfModifiers>
          <modifierSpeciesReference id="sid_1_1_1_51_1_1_1_62"/>
        </listOfModifiers>
      </reaction>
      <reaction id="R04681">
        <listOfReactants>
          <speciesReference id="sid_C05141"/>
          <speciesReference id="sid_C00003"/>
        </listOfReactants>
        <listOfProducts>
          <speciesReference id="sid_C05300"/>
          <speciesReference id="sid_C00004"/>
          <speciesReference id="sid_C00080"/>
        </listOfProducts>
        <listOfModifiers>
          <modifierSpeciesReference id="sid_1_1_1_62"/>
        </listOfModifiers>
      </reaction>
      <reaction id="R04682">
        <listOfReactants>
          <speciesReference id="sid_C05141"/>
          <speciesReference id="sid_C00006"/>
        </listOfReactants>
        <listOfProducts>
          <speciesReference id="sid_C05300"/>
          <speciesReference id="sid_C00005"/>
          <speciesReference id="sid_C00080"/>
        </listOfProducts>
        <listOfModifiers>
          <modifierSpeciesReference id="sid_1_1_1_62"/>
        </listOfModifiers>
      </reaction>
      <reaction id="MFN1073">
        <listOfReactants>
          <speciesReference id="sid_C00280"/>
          <speciesReference id="sid_C00535"/>
        </listOfReactants>
        <listOfModifiers>
          <modifierSpeciesReference id="sid_1_1_1_63"/>
        </listOfModifiers>
      </reaction>
      <reaction id="MFN1072">
        <listOfReactants>
          <speciesReference id="sid_C00280"/>
          <speciesReference id="sid_C00535"/>
        </listOfReactants>
        <listOfModifiers>
          <modifierSpeciesReference id="sid_1_1_1_64"/>
        </listOfModifiers>
      </reaction>
      <reaction id="RE2235">
        <listOfReactants>
          <speciesReference id="sid_C00005"/>
          <speciesReference id="sid_C00007"/>
          <speciesReference id="sid_C00080"/>
          <speciesReference id="sid_C00468"/>
        </listOfReactants>
        <listOfProducts>
          <speciesReference id="sid_C00001"/>
          <speciesReference id="sid_C00006"/>
          <speciesReference id="sid_C05300"/>
        </listOfProducts>
        <listOfModifiers>
          <modifierSpeciesReference id="sid_1_14_14_1"/>
        </listOfModifiers>
      </reaction>
      <reaction id="RE1215">
        <listOfReactants>
          <speciesReference id="sid_C00007"/>
          <speciesReference id="sid_C00535"/>
          <speciesReference id="sid_C03024"/>
        </listOfReactants>
        <listOfProducts>
          <speciesReference id="sid_C00001"/>
          <speciesReference id="sid_C14497"/>
          <speciesReference id="sid_C03161"/>
        </listOfProducts>
        <listOfModifiers>
          <modifierSpeciesReference id="sid_1_14_14_1"/>
        </listOfModifiers>
      </reaction>
      <reaction id="RE1095">
        <listOfReactants>
          <speciesReference id="sid_C00007"/>
          <speciesReference id="sid_C00535"/>
          <speciesReference id="sid_C03024"/>
        </listOfReactants>
        <listOfProducts>
          <speciesReference id="sid_C00001"/>
          <speciesReference id="sid_CE1356"/>
          <speciesReference id="sid_C03161"/>
        </listOfProducts>
        <listOfModifiers>
          <modifierSpeciesReference id="sid_1_14_14_1"/>
        </listOfModifiers>
      </reaction>
      <reaction id="RE1216">
        <listOfReactants>
          <speciesReference id="sid_C00007"/>
          <speciesReference id="sid_C00535"/>
          <speciesReference id="sid_C03024"/>
        </listOfReactants>
        <listOfProducts>
          <speciesReference id="sid_C00001"/>
          <speciesReference id="sid_CE1358"/>
          <speciesReference id="sid_C03161"/>
        </listOfProducts>
        <listOfModifiers>
          <modifierSpeciesReference id="sid_1_14_14_1"/>
        </listOfModifiers>
      </reaction>
      <reaction id="R01840">
        <listOfReactants>
          <speciesReference id="sid_C00280"/>
        </listOfReactants>
        <listOfProducts>
          <speciesReference id="sid_C05290"/>
        </listOfProducts>
        <listOfModifiers>
          <modifierSpeciesReference id="sid_1_14_14_1"/>
        </listOfModifiers>
      </reaction>
      <reaction id="R02501">
        <listOfReactants>
          <speciesReference id="sid_C00535"/>
        </listOfReactants>
        <listOfProducts>
          <speciesReference id="sid_C05294"/>
        </listOfProducts>
        <listOfModifiers>
          <modifierSpeciesReference id="sid_1_14_14_1"/>
        </listOfModifiers>
      </reaction>
      <reaction id="RE3013">
        <listOfReactants>
          <speciesReference id="sid_C00951"/>
          <speciesReference id="sid_C00005"/>
          <speciesReference id="sid_C00007"/>
          <speciesReference id="sid_C00080"/>
        </listOfReactants>
        <listOfProducts>
          <speciesReference id="sid_C05301"/>
          <speciesReference id="sid_C00001"/>
          <speciesReference id="sid_C00006"/>
        </listOfProducts>
        <listOfModifiers>
          <modifierSpeciesReference id="sid_1_14_14_1"/>
        </listOfModifiers>
      </reaction>
      <reaction id="R02725">
        <listOfReactants>
          <speciesReference id="sid_C00662"/>
          <speciesReference id="sid_C00280"/>
          <speciesReference id="sid_C00007"/>
        </listOfReactants>
        <listOfProducts>
          <speciesReference id="sid_C05284"/>
          <speciesReference id="sid_C00667"/>
          <speciesReference id="sid_C00001"/>
        </listOfProducts>
        <listOfModifiers>
          <modifierSpeciesReference id="sid_1_14_15_4"/>
        </listOfModifiers>
      </reaction>
      <reaction id="R01834">
        <listOfReactants>
          <speciesReference id="sid_C00674"/>
          <speciesReference id="sid_C00028"/>
        </listOfReactants>
        <listOfProducts>
          <speciesReference id="sid_C00280"/>
          <speciesReference id="sid_C00030"/>
        </listOfProducts>
        <listOfModifiers>
          <modifierSpeciesReference id="sid_1_3_99_5"/>
        </listOfModifiers>
      </reaction>
      <reaction id="R02497">
        <listOfReactants>
          <speciesReference id="sid_C03917"/>
          <speciesReference id="sid_C00028"/>
        </listOfReactants>
        <listOfProducts>
          <speciesReference id="sid_C00535"/>
          <speciesReference id="sid_C00030"/>
        </listOfProducts>
        <listOfModifiers>
          <modifierSpeciesReference id="sid_1_3_99_5"/>
        </listOfModifiers>
      </reaction>
      <reaction id="RE2767">
        <listOfReactants>
          <speciesReference id="sid_C03917"/>
          <speciesReference id="sid_C00028"/>
        </listOfReactants>
        <listOfProducts>
          <speciesReference id="sid_C00535"/>
          <speciesReference id="sid_C00030"/>
        </listOfProducts>
        <listOfModifiers>
          <modifierSpeciesReference id="sid_1_3_99_5"/>
        </listOfModifiers>
      </reaction>
      <reaction id="R01835">
        <listOfReactants>
          <speciesReference id="sid_C03772"/>
          <speciesReference id="sid_C00028"/>
        </listOfReactants>
        <listOfProducts>
          <speciesReference id="sid_C00280"/>
          <speciesReference id="sid_C00030"/>
        </listOfProducts>
        <listOfModifiers>
          <modifierSpeciesReference id="sid_1_3_99_6"/>
        </listOfModifiers>
      </reaction>
      <reaction id="R02498">
        <listOfReactants>
          <speciesReference id="sid_C05293"/>
          <speciesReference id="sid_C00028"/>
        </listOfReactants>
        <listOfProducts>
          <speciesReference id="sid_C00535"/>
          <speciesReference id="sid_C00030"/>
        </listOfProducts>
        <listOfModifiers>
          <modifierSpeciesReference id="sid_1_3_99_6"/>
        </listOfModifiers>
      </reaction>
      <reaction id="MFN1030">
        <listOfReactants>
          <speciesReference id="sid_C00028"/>
          <speciesReference id="sid_C00030"/>
        </listOfReactants>
        <listOfModifiers>
          <modifierSpeciesReference id="sid_1_6_99_3"/>
        </listOfModifiers>
      </reaction>
      <reaction id="R04764">
        <listOfReactants>
          <speciesReference id="sid_C05301"/>
        </listOfReactants>
        <listOfProducts>
          <speciesReference id="sid_C05302"/>
        </listOfProducts>
        <listOfModifiers>
          <modifierSpeciesReference id="sid_2_1_1__"/>
        </listOfModifiers>
      </reaction>
      <reaction id="RE1628">
        <listOfReactants>
          <speciesReference id="sid_C00019"/>
          <speciesReference id="sid_CE2179"/>
        </listOfReactants>
        <listOfProducts>
          <speciesReference id="sid_C00021"/>
          <speciesReference id="sid_C00080"/>
          <speciesReference id="sid_CE2186"/>
        </listOfProducts>
        <listOfModifiers>
          <modifierSpeciesReference id="sid_2_1_1_6"/>
        </listOfModifiers>
      </reaction>
      <reaction id="RE1629">
        <listOfReactants>
          <speciesReference id="sid_C00019"/>
          <speciesReference id="sid_CE2180"/>
        </listOfReactants>
        <listOfProducts>
          <speciesReference id="sid_C00021"/>
          <speciesReference id="sid_C00080"/>
          <speciesReference id="sid_CE2189"/>
        </listOfProducts>
        <listOfModifiers>
          <modifierSpeciesReference id="sid_2_1_1_6"/>
        </listOfModifiers>
      </reaction>
      <reaction id="RE1630">
        <listOfReactants>
          <speciesReference id="sid_C05298"/>
          <speciesReference id="sid_C00019"/>
        </listOfReactants>
        <listOfProducts>
          <speciesReference id="sid_C00021"/>
          <speciesReference id="sid_C00080"/>
          <speciesReference id="sid_C05299"/>
        </listOfProducts>
        <listOfModifiers>
          <modifierSpeciesReference id="sid_2_1_1_6"/>
        </listOfModifiers>
      </reaction>
      <reaction id="RE1631">
        <listOfReactants>
          <speciesReference id="sid_C05298"/>
          <speciesReference id="sid_C00019"/>
        </listOfReactants>
        <listOfProducts>
          <speciesReference id="sid_C00021"/>
          <speciesReference id="sid_C00080"/>
          <speciesReference id="sid_CE2184"/>
        </listOfProducts>
        <listOfModifiers>
          <modifierSpeciesReference id="sid_2_1_1_6"/>
        </listOfModifiers>
      </reaction>
      <reaction id="RE2386">
        <listOfReactants>
          <speciesReference id="sid_C05301"/>
          <speciesReference id="sid_C00019"/>
        </listOfReactants>
        <listOfProducts>
          <speciesReference id="sid_C00021"/>
          <speciesReference id="sid_C00080"/>
          <speciesReference id="sid_CE2182"/>
        </listOfProducts>
        <listOfModifiers>
          <modifierSpeciesReference id="sid_2_1_1_6"/>
        </listOfModifiers>
      </reaction>
      <reaction id="RE1627">
        <listOfReactants>
          <speciesReference id="sid_C05301"/>
          <speciesReference id="sid_C00019"/>
        </listOfReactants>
        <listOfProducts>
          <speciesReference id="sid_C00021"/>
          <speciesReference id="sid_C00080"/>
          <speciesReference id="sid_CE2183"/>
        </listOfProducts>
        <listOfModifiers>
          <modifierSpeciesReference id="sid_2_1_1_6"/>
        </listOfModifiers>
      </reaction>
      <reaction id="R04683">
        <listOfReactants>
          <speciesReference id="sid_C00167"/>
          <speciesReference id="sid_C05141"/>
        </listOfReactants>
        <listOfProducts>
          <speciesReference id="sid_C00015"/>
          <speciesReference id="sid_C05504"/>
        </listOfProducts>
        <listOfModifiers>
          <modifierSpeciesReference id="sid_2_4_1_17"/>
        </listOfModifiers>
      </reaction>
      <reaction id="R02358">
        <listOfReactants>
          <speciesReference id="sid_C00468"/>
          <speciesReference id="sid_C00167"/>
        </listOfReactants>
        <listOfProducts>
          <speciesReference id="sid_C11133"/>
          <speciesReference id="sid_C00015"/>
        </listOfProducts>
        <listOfModifiers>
          <modifierSpeciesReference id="sid_2_4_1_17"/>
        </listOfModifiers>
      </reaction>
      <reaction id="R02478">
        <listOfReactants>
          <speciesReference id="sid_C00523"/>
          <speciesReference id="sid_C00167"/>
        </listOfReactants>
        <listOfProducts>
          <speciesReference id="sid_C11135"/>
          <speciesReference id="sid_C00015"/>
        </listOfProducts>
        <listOfModifiers>
          <modifierSpeciesReference id="sid_2_4_1_17"/>
        </listOfModifiers>
      </reaction>
      <reaction id="R02502">
        <listOfReactants>
          <speciesReference id="sid_C00535"/>
          <speciesReference id="sid_C00167"/>
        </listOfReactants>
        <listOfProducts>
          <speciesReference id="sid_C11134"/>
          <speciesReference id="sid_C00015"/>
        </listOfProducts>
        <listOfModifiers>
          <modifierSpeciesReference id="sid_2_4_1_17"/>
        </listOfModifiers>
      </reaction>
      <reaction id="R03091">
        <listOfReactants>
          <speciesReference id="sid_C00951"/>
          <speciesReference id="sid_C00167"/>
        </listOfReactants>
        <listOfProducts>
          <speciesReference id="sid_C05503"/>
          <speciesReference id="sid_C00015"/>
        </listOfProducts>
        <listOfModifiers>
          <modifierSpeciesReference id="sid_2_4_1_17"/>
        </listOfModifiers>
      </reaction>
      <reaction id="R04352">
        <listOfReactants>
          <speciesReference id="sid_C04373"/>
          <speciesReference id="sid_C00167"/>
        </listOfReactants>
        <listOfProducts>
          <speciesReference id="sid_C11136"/>
          <speciesReference id="sid_C00015"/>
        </listOfProducts>
        <listOfModifiers>
          <modifierSpeciesReference id="sid_2_4_1_17"/>
        </listOfModifiers>
      </reaction>
      <reaction id="R04353">
        <listOfReactants>
          <speciesReference id="sid_C05299"/>
          <speciesReference id="sid_C00167"/>
        </listOfReactants>
        <listOfProducts>
          <speciesReference id="sid_C11132"/>
          <speciesReference id="sid_C00015"/>
        </listOfProducts>
        <listOfModifiers>
          <modifierSpeciesReference id="sid_2_4_1_17"/>
        </listOfModifiers>
      </reaction>
      <reaction id="R04354">
        <listOfReactants>
          <speciesReference id="sid_C05302"/>
          <speciesReference id="sid_C00167"/>
        </listOfReactants>
        <listOfProducts>
          <speciesReference id="sid_C11131"/>
          <speciesReference id="sid_C00015"/>
        </listOfProducts>
        <listOfModifiers>
          <modifierSpeciesReference id="sid_2_4_1_17"/>
        </listOfModifiers>
      </reaction>
      <reaction id="RE1816">
        <listOfReactants>
          <speciesReference id="sid_C00051"/>
          <speciesReference id="sid_CE5249"/>
        </listOfReactants>
        <listOfProducts>
          <speciesReference id="sid_CE5243"/>
        </listOfProducts>
        <listOfModifiers>
          <modifierSpeciesReference id="sid_2_5_1_18"/>
        </listOfModifiers>
      </reaction>
      <reaction id="RE1635">
        <listOfReactants>
          <speciesReference id="sid_C00051"/>
          <speciesReference id="sid_CE5250"/>
        </listOfReactants>
        <listOfProducts>
          <speciesReference id="sid_CE5239"/>
        </listOfProducts>
        <listOfModifiers>
          <modifierSpeciesReference id="sid_2_5_1_18"/>
        </listOfModifiers>
      </reaction>
      <reaction id="RE2318">
        <listOfReactants>
          <speciesReference id="sid_C00051"/>
          <speciesReference id="sid_CE5250"/>
        </listOfReactants>
        <listOfProducts>
          <speciesReference id="sid_CE5241"/>
        </listOfProducts>
        <listOfModifiers>
          <modifierSpeciesReference id="sid_2_5_1_18"/>
        </listOfModifiers>
      </reaction>
      <reaction id="RE1817">
        <listOfReactants>
          <speciesReference id="sid_C00051"/>
          <speciesReference id="sid_CE5251"/>
        </listOfReactants>
        <listOfProducts>
          <speciesReference id="sid_CE5244"/>
        </listOfProducts>
        <listOfModifiers>
          <modifierSpeciesReference id="sid_2_5_1_18"/>
        </listOfModifiers>
      </reaction>
      <reaction id="RE2319">
        <listOfReactants>
          <speciesReference id="sid_C00051"/>
          <speciesReference id="sid_CE5252"/>
        </listOfReactants>
        <listOfProducts>
          <speciesReference id="sid_CE5240"/>
        </listOfProducts>
        <listOfModifiers>
          <modifierSpeciesReference id="sid_2_5_1_18"/>
        </listOfModifiers>
      </reaction>
      <reaction id="RE1815">
        <listOfReactants>
          <speciesReference id="sid_C00051"/>
          <speciesReference id="sid_CE5252"/>
        </listOfReactants>
        <listOfProducts>
          <speciesReference id="sid_CE5242"/>
        </listOfProducts>
        <listOfModifiers>
          <modifierSpeciesReference id="sid_2_5_1_18"/>
        </listOfModifiers>
      </reaction>
      <reaction id="RE3218">
        <listOfReactants>
          <speciesReference id="sid_C00080"/>
          <speciesReference id="sid_C00059"/>
          <speciesReference id="sid_C03917"/>
        </listOfReactants>
        <listOfProducts>
          <speciesReference id="sid_C00001"/>
          <speciesReference id="sid_CE6032"/>
        </listOfProducts>
        <listOfModifiers>
          <modifierSpeciesReference id="sid_3_1_6_2"/>
        </listOfModifiers>
      </reaction>
      <reaction id="RE3220">
        <listOfReactants>
          <speciesReference id="sid_C00523"/>
          <speciesReference id="sid_C00080"/>
          <speciesReference id="sid_C00059"/>
        </listOfReactants>
        <listOfProducts>
          <speciesReference id="sid_C00001"/>
          <speciesReference id="sid_CE6031"/>
        </listOfProducts>
        <listOfModifiers>
          <modifierSpeciesReference id="sid_3_1_6_2"/>
        </listOfModifiers>
      </reaction>
      <reaction id="R03404">
        <listOfReactants>
          <speciesReference id="sid_C04555"/>
          <speciesReference id="sid_C00001"/>
        </listOfReactants>
        <listOfProducts>
          <speciesReference id="sid_C01227"/>
          <speciesReference id="sid_C00059"/>
        </listOfProducts>
        <listOfModifiers>
          <modifierSpeciesReference id="sid_3_1_6_2"/>
        </listOfModifiers>
      </reaction>
      <reaction id="R02499">
        <listOfReactants>
          <speciesReference id="sid_C00535"/>
          <speciesReference id="sid_C00080"/>
          <speciesReference id="sid_C00004"/>
        </listOfReactants>
        <listOfProducts>
          <speciesReference id="sid_C04295"/>
          <speciesReference id="sid_C00003"/>
        </listOfProducts>
        <listOfModifiers>
          <modifierSpeciesReference id="sid_5_3_3_1_1_1_1_145"/>
        </listOfModifiers>
      </reaction>
      <reaction id="R02500">
        <listOfReactants>
          <speciesReference id="sid_C00535"/>
          <speciesReference id="sid_C00080"/>
          <speciesReference id="sid_C00005"/>
        </listOfReactants>
        <listOfProducts>
          <speciesReference id="sid_C04295"/>
          <speciesReference id="sid_C00006"/>
        </listOfProducts>
        <listOfModifiers>
          <modifierSpeciesReference id="sid_5_3_3_1_1_1_1_145"/>
        </listOfModifiers>
      </reaction>
      <reaction id="R01837">
        <listOfReactants>
          <speciesReference id="sid_C01227"/>
          <speciesReference id="sid_C00003"/>
        </listOfReactants>
        <listOfProducts>
          <speciesReference id="sid_C00280"/>
          <speciesReference id="sid_C00004"/>
          <speciesReference id="sid_C00080"/>
        </listOfProducts>
        <listOfModifiers>
          <modifierSpeciesReference id="sid_5_3_3_1_1_1_1_145"/>
        </listOfModifiers>
      </reaction>
      <reaction id="R01839">
        <listOfReactants>
          <speciesReference id="sid_C01227"/>
          <speciesReference id="sid_C00006"/>
        </listOfReactants>
        <listOfProducts>
          <speciesReference id="sid_C00280"/>
          <speciesReference id="sid_C00005"/>
          <speciesReference id="sid_C00080"/>
        </listOfProducts>
        <listOfModifiers>
          <modifierSpeciesReference id="sid_5_3_3_1_1_1_1_145"/>
        </listOfModifiers>
      </reaction>
      <reaction id="R04678">
        <listOfReactants>
          <speciesReference id="sid_C05140"/>
          <speciesReference id="sid_C00080"/>
          <speciesReference id="sid_C00004"/>
        </listOfReactants>
        <listOfProducts>
          <speciesReference id="sid_C05139"/>
          <speciesReference id="sid_C00003"/>
        </listOfProducts>
        <listOfModifiers>
          <modifierSpeciesReference id="sid_5_3_3_1_1_1_1_145"/>
        </listOfModifiers>
      </reaction>
      <reaction id="R04680">
        <listOfReactants>
          <speciesReference id="sid_C05140"/>
          <speciesReference id="sid_C00080"/>
          <speciesReference id="sid_C00005"/>
        </listOfReactants>
        <listOfProducts>
          <speciesReference id="sid_C05139"/>
          <speciesReference id="sid_C00006"/>
        </listOfProducts>
        <listOfModifiers>
          <modifierSpeciesReference id="sid_5_3_3_1_1_1_1_145"/>
        </listOfModifiers>
      </reaction>
      <reaction id="RE1702">
        <listOfReactants>
          <speciesReference id="sid_C00007"/>
          <speciesReference id="sid_CE5253"/>
        </listOfReactants>
        <listOfProducts>
          <speciesReference id="sid_C00704"/>
          <speciesReference id="sid_CE5249"/>
        </listOfProducts>
        <listOfModifiers>
          <modifierSpeciesReference/>
        </listOfModifiers>
      </reaction>
      <reaction id="RE1701">
        <listOfReactants>
          <speciesReference id="sid_C00007"/>
          <speciesReference id="sid_CE5254"/>
        </listOfReactants>
        <listOfProducts>
          <speciesReference id="sid_C00704"/>
          <speciesReference id="sid_CE5250"/>
        </listOfProducts>
        <listOfModifiers>
          <modifierSpeciesReference/>
        </listOfModifiers>
      </reaction>
      <reaction id="RE1700">
        <listOfReactants>
          <speciesReference id="sid_C00007"/>
          <speciesReference id="sid_CE5255"/>
        </listOfReactants>
        <listOfProducts>
          <speciesReference id="sid_C00704"/>
          <speciesReference id="sid_CE5251"/>
        </listOfProducts>
        <listOfModifiers>
          <modifierSpeciesReference/>
        </listOfModifiers>
      </reaction>
      <reaction id="RE1699">
        <listOfReactants>
          <speciesReference id="sid_C00007"/>
          <speciesReference id="sid_CE5256"/>
        </listOfReactants>
        <listOfProducts>
          <speciesReference id="sid_C00704"/>
          <speciesReference id="sid_CE5252"/>
        </listOfProducts>
        <listOfModifiers>
          <modifierSpeciesReference/>
        </listOfModifiers>
      </reaction>
    </listOfReactions>
  </model>
</sbml>
