# Supplementary material for: Constructing a fish metabolic network model
Source: Genome Biol. 2010 Nov 29;11(11):R115. doi: 10.1186/gb-2010-11-11-r115 (PMC3156954; doi:10.1186/gb-2010-11-11-r115)
Supplement: Additional file 5 — SBML distribution of MetaFishNet pathways. [file gb-2010-11-11-r115-S5.zip › sbml/mfn1v9path136.xml]

<?xml version="1.0" encoding="UTF-8"?>
<sbml xmlns="http://www.sbml.org/sbml/level2/version4" level="2" version="4">
  <model name="Galactose metabolism">
    <annotation>a pathway from MetaFishNet project</annotation>
    <listOfSpeciesTypes>
      <speciesType id="enzyme"/>
      <speciesType id="compound"/>
    </listOfSpeciesTypes>
    <listOfSpecies>
      <species id="sid_2_7_1_11" name="2.7.1.11" speciesType="enzyme"/>
      <species id="sid_3_2_1_22" name="3.2.1.22" speciesType="enzyme"/>
      <species id="sid_3_2_1_23" name="3.2.1.23" speciesType="enzyme"/>
      <species id="sid_1_1_1__" name="1.1.1.-" speciesType="enzyme"/>
      <species id="sid_3_2_1_108_3_2_1_23" name="3.2.1.108;3.2.1.23" speciesType="enzyme"/>
      <species id="sid_2_7_1_11_2_7_1_144_2_7_1_56" name="2.7.1.11;2.7.1.144;2.7.1.56" speciesType="enzyme"/>
      <species id="sid_2_7_7_12" name="2.7.7.12" speciesType="enzyme"/>
      <species id="sid_5_1_3_2" name="5.1.3.2" speciesType="enzyme"/>
      <species id="sid_2_7_7_9" name="2.7.7.9" speciesType="enzyme"/>
      <species id="sid_2_7_1_6" name="2.7.1.6" speciesType="enzyme"/>
      <species id="sid_3_2_1_20_3_2_1_22" name="3.2.1.20;3.2.1.22" speciesType="enzyme"/>
      <species id="sid_4_1_2_13" name="4.1.2.13" speciesType="enzyme"/>
      <species id="sid_2_4_1_90" name="2.4.1.90" speciesType="enzyme"/>
      <species id="sid_3_2_1_20_3_2_1_48_3_2_1_26" name="3.2.1.20;3.2.1.48;3.2.1.26" speciesType="enzyme"/>
      <species id="sid_C00104" name="C00104" speciesType="compound"/>
      <species id="sid_C05396" name="C05396" speciesType="compound"/>
      <species id="sid_C00124" name="C00124" speciesType="compound"/>
      <species id="sid_C00103" name="C00103" speciesType="compound"/>
      <species id="sid_C00009" name="C00009" speciesType="compound"/>
      <species id="sid_C00008" name="C00008" speciesType="compound"/>
      <species id="sid_C00140" name="C00140" speciesType="compound"/>
      <species id="sid_C00029" name="C00029" speciesType="compound"/>
      <species id="sid_C00002" name="C00002" speciesType="compound"/>
      <species id="sid_C00001" name="C00001" speciesType="compound"/>
      <species id="sid_C00116" name="C00116" speciesType="compound"/>
      <species id="sid_C05400" name="C05400" speciesType="compound"/>
      <species id="sid_C05401" name="C05401" speciesType="compound"/>
      <species id="sid_C05402" name="C05402" speciesType="compound"/>
      <species id="sid_C05403" name="C05403" speciesType="compound"/>
      <species id="sid_C05404" name="C05404" speciesType="compound"/>
      <species id="sid_C00962" name="C00962" speciesType="compound"/>
      <species id="sid_tag1p_D" name="tag1p-D" speciesType="compound"/>
      <species id="sid_C00577" name="C00577" speciesType="compound"/>
      <species id="sid_C00031" name="C00031" speciesType="compound"/>
      <species id="sid_C00492" name="C00492" speciesType="compound"/>
      <species id="sid_C05394" name="C05394" speciesType="compound"/>
      <species id="sid_C00052" name="C00052" speciesType="compound"/>
      <species id="sid_C05399" name="C05399" speciesType="compound"/>
      <species id="sid_C03785" name="C03785" speciesType="compound"/>
      <species id="sid_C00063" name="C00063" speciesType="compound"/>
      <species id="sid_C01613" name="C01613" speciesType="compound"/>
      <species id="sid_C00159" name="C00159" speciesType="compound"/>
      <species id="sid_C00013" name="C00013" speciesType="compound"/>
      <species id="sid_C00111" name="C00111" speciesType="compound"/>
      <species id="sid_C00015" name="C00015" speciesType="compound"/>
      <species id="sid_C00112" name="C00112" speciesType="compound"/>
      <species id="sid_C05796" name="C05796" speciesType="compound"/>
      <species id="sid_C00075" name="C00075" speciesType="compound"/>
      <species id="sid_C00794" name="C00794" speciesType="compound"/>
      <species id="sid_C02336" name="C02336" speciesType="compound"/>
      <species id="sid_C00446" name="C00446" speciesType="compound"/>
      <species id="sid_C00243" name="C00243" speciesType="compound"/>
      <species id="sid_C00221" name="C00221" speciesType="compound"/>
      <species id="sid_C00081" name="C00081" speciesType="compound"/>
      <species id="sid_C00080" name="C00080" speciesType="compound"/>
      <species id="sid_C00267" name="C00267" speciesType="compound"/>
      <species id="sid_C00089" name="C00089" speciesType="compound"/>
      <species id="sid_C01097" name="C01097" speciesType="compound"/>
      <species id="sid_C00611" name="C00611" speciesType="compound"/>
    </listOfSpecies>
    <listOfReactions>
      <reaction id="R03113">
        <listOfReactants>
          <speciesReference id="sid_C05394"/>
        </listOfReactants>
        <listOfProducts>
          <speciesReference id="sid_C00962"/>
        </listOfProducts>
        <listOfModifiers>
          <modifierSpeciesReference id="sid_1_1_1__"/>
        </listOfModifiers>
      </reaction>
      <reaction id="R01205">
        <listOfReactants>
          <speciesReference id="sid_C00052"/>
          <speciesReference id="sid_C00140"/>
        </listOfReactants>
        <listOfProducts>
          <speciesReference id="sid_C00015"/>
          <speciesReference id="sid_C00611"/>
        </listOfProducts>
        <listOfModifiers>
          <modifierSpeciesReference id="sid_2_4_1_90"/>
        </listOfModifiers>
      </reaction>
      <reaction id="R03237">
        <listOfReactants>
          <speciesReference id="sid_C00063"/>
          <speciesReference id="sid_C01097"/>
        </listOfReactants>
        <listOfProducts>
          <speciesReference id="sid_C00112"/>
          <speciesReference id="sid_C03785"/>
        </listOfProducts>
        <listOfModifiers>
          <modifierSpeciesReference id="sid_2_7_1_11"/>
        </listOfModifiers>
      </reaction>
      <reaction id="R03238">
        <listOfReactants>
          <speciesReference id="sid_C00075"/>
          <speciesReference id="sid_C01097"/>
        </listOfReactants>
        <listOfProducts>
          <speciesReference id="sid_C00015"/>
          <speciesReference id="sid_C03785"/>
        </listOfProducts>
        <listOfModifiers>
          <modifierSpeciesReference id="sid_2_7_1_11"/>
        </listOfModifiers>
      </reaction>
      <reaction id="R03239">
        <listOfReactants>
          <speciesReference id="sid_C00081"/>
          <speciesReference id="sid_C01097"/>
        </listOfReactants>
        <listOfProducts>
          <speciesReference id="sid_C00104"/>
          <speciesReference id="sid_C03785"/>
        </listOfProducts>
        <listOfModifiers>
          <modifierSpeciesReference id="sid_2_7_1_11"/>
        </listOfModifiers>
      </reaction>
      <reaction id="R03236">
        <listOfReactants>
          <speciesReference id="sid_C01097"/>
          <speciesReference id="sid_C00002"/>
        </listOfReactants>
        <listOfProducts>
          <speciesReference id="sid_C03785"/>
          <speciesReference id="sid_C00008"/>
        </listOfProducts>
        <listOfModifiers>
          <modifierSpeciesReference id="sid_2_7_1_11_2_7_1_144_2_7_1_56"/>
        </listOfModifiers>
      </reaction>
      <reaction id="R01092">
        <listOfReactants>
          <speciesReference id="sid_C00002"/>
          <speciesReference id="sid_C00124"/>
        </listOfReactants>
        <listOfProducts>
          <speciesReference id="sid_C00008"/>
          <speciesReference id="sid_C00446"/>
        </listOfProducts>
        <listOfModifiers>
          <modifierSpeciesReference id="sid_2_7_1_6"/>
        </listOfModifiers>
      </reaction>
      <reaction id="R00955">
        <listOfReactants>
          <speciesReference id="sid_C00029"/>
          <speciesReference id="sid_C00446"/>
        </listOfReactants>
        <listOfProducts>
          <speciesReference id="sid_C00103"/>
          <speciesReference id="sid_C00052"/>
        </listOfProducts>
        <listOfModifiers>
          <modifierSpeciesReference id="sid_2_7_7_12"/>
        </listOfModifiers>
      </reaction>
      <reaction id="GALU">
        <listOfReactants>
          <speciesReference id="sid_C00103"/>
          <speciesReference id="sid_C00080"/>
          <speciesReference id="sid_C00075"/>
        </listOfReactants>
        <listOfProducts>
          <speciesReference id="sid_C00013"/>
          <speciesReference id="sid_C00029"/>
        </listOfProducts>
        <listOfModifiers>
          <modifierSpeciesReference id="sid_2_7_7_9"/>
        </listOfModifiers>
      </reaction>
      <reaction id="R01678">
        <listOfReactants>
          <speciesReference id="sid_C00243"/>
          <speciesReference id="sid_C00001"/>
        </listOfReactants>
        <listOfProducts>
          <speciesReference id="sid_C00267"/>
          <speciesReference id="sid_C00124"/>
        </listOfProducts>
        <listOfModifiers>
          <modifierSpeciesReference id="sid_3_2_1_108_3_2_1_23"/>
        </listOfModifiers>
      </reaction>
      <reaction id="R01101">
        <listOfReactants>
          <speciesReference id="sid_C05402"/>
          <speciesReference id="sid_C00001"/>
        </listOfReactants>
        <listOfProducts>
          <speciesReference id="sid_C00124"/>
          <speciesReference id="sid_C00031"/>
        </listOfProducts>
        <listOfModifiers>
          <modifierSpeciesReference id="sid_3_2_1_20_3_2_1_22"/>
        </listOfModifiers>
      </reaction>
      <reaction id="R00802">
        <listOfReactants>
          <speciesReference id="sid_C00089"/>
          <speciesReference id="sid_C00001"/>
        </listOfReactants>
        <listOfProducts>
          <speciesReference id="sid_C02336"/>
          <speciesReference id="sid_C00267"/>
        </listOfProducts>
        <listOfModifiers>
          <modifierSpeciesReference id="sid_3_2_1_20_3_2_1_48_3_2_1_26"/>
        </listOfModifiers>
      </reaction>
      <reaction id="R01103">
        <listOfReactants>
          <speciesReference id="sid_C00492"/>
          <speciesReference id="sid_C00001"/>
        </listOfReactants>
        <listOfProducts>
          <speciesReference id="sid_C00124"/>
          <speciesReference id="sid_C00089"/>
        </listOfProducts>
        <listOfModifiers>
          <modifierSpeciesReference id="sid_3_2_1_22"/>
        </listOfModifiers>
      </reaction>
      <reaction id="R03634">
        <listOfReactants>
          <speciesReference id="sid_C01613"/>
          <speciesReference id="sid_C00001"/>
        </listOfReactants>
        <listOfProducts>
          <speciesReference id="sid_C00492"/>
          <speciesReference id="sid_C00124"/>
        </listOfProducts>
        <listOfModifiers>
          <modifierSpeciesReference id="sid_3_2_1_22"/>
        </listOfModifiers>
      </reaction>
      <reaction id="R02926">
        <listOfReactants>
          <speciesReference id="sid_C05399"/>
          <speciesReference id="sid_C00001"/>
        </listOfReactants>
        <listOfProducts>
          <speciesReference id="sid_C00794"/>
          <speciesReference id="sid_C00124"/>
        </listOfProducts>
        <listOfModifiers>
          <modifierSpeciesReference id="sid_3_2_1_22"/>
        </listOfModifiers>
      </reaction>
      <reaction id="R01329">
        <listOfReactants>
          <speciesReference id="sid_C05400"/>
          <speciesReference id="sid_C00001"/>
        </listOfReactants>
        <listOfProducts>
          <speciesReference id="sid_C00159"/>
          <speciesReference id="sid_C00124"/>
        </listOfProducts>
        <listOfModifiers>
          <modifierSpeciesReference id="sid_3_2_1_22"/>
        </listOfModifiers>
      </reaction>
      <reaction id="R01104">
        <listOfReactants>
          <speciesReference id="sid_C05401"/>
          <speciesReference id="sid_C00001"/>
        </listOfReactants>
        <listOfProducts>
          <speciesReference id="sid_C00124"/>
          <speciesReference id="sid_C00116"/>
        </listOfProducts>
        <listOfModifiers>
          <modifierSpeciesReference id="sid_3_2_1_22"/>
        </listOfModifiers>
      </reaction>
      <reaction id="R05549">
        <listOfReactants>
          <speciesReference id="sid_C05404"/>
          <speciesReference id="sid_C00001"/>
        </listOfReactants>
        <listOfProducts>
          <speciesReference id="sid_C00124"/>
          <speciesReference id="sid_C05402"/>
        </listOfProducts>
        <listOfModifiers>
          <modifierSpeciesReference id="sid_3_2_1_22"/>
        </listOfModifiers>
      </reaction>
      <reaction id="R01679">
        <listOfReactants>
          <speciesReference id="sid_C05396"/>
          <speciesReference id="sid_C00001"/>
        </listOfReactants>
        <listOfProducts>
          <speciesReference id="sid_C00243"/>
          <speciesReference id="sid_C00009"/>
        </listOfProducts>
        <listOfModifiers>
          <modifierSpeciesReference id="sid_3_2_1_23"/>
        </listOfModifiers>
      </reaction>
      <reaction id="R04783">
        <listOfReactants>
          <speciesReference id="sid_C05403"/>
          <speciesReference id="sid_C00001"/>
        </listOfReactants>
        <listOfProducts>
          <speciesReference id="sid_C05394"/>
          <speciesReference id="sid_C00221"/>
        </listOfProducts>
        <listOfModifiers>
          <modifierSpeciesReference id="sid_3_2_1_23"/>
        </listOfModifiers>
      </reaction>
      <reaction id="R01105">
        <listOfReactants>
          <speciesReference id="sid_C05796"/>
          <speciesReference id="sid_C00001"/>
        </listOfReactants>
        <listOfProducts>
          <speciesReference id="sid_C00124"/>
          <speciesReference id="sid_C05796"/>
        </listOfProducts>
        <listOfModifiers>
          <modifierSpeciesReference id="sid_3_2_1_23"/>
        </listOfModifiers>
      </reaction>
      <reaction id="FBA5">
        <listOfReactants>
          <speciesReference id="sid_tag1p_D"/>
        </listOfReactants>
        <listOfProducts>
          <speciesReference id="sid_C00111"/>
          <speciesReference id="sid_C00577"/>
        </listOfProducts>
        <listOfModifiers>
          <modifierSpeciesReference id="sid_4_1_2_13"/>
        </listOfModifiers>
      </reaction>
      <reaction id="R00291">
        <listOfReactants>
          <speciesReference id="sid_C00029"/>
        </listOfReactants>
        <listOfProducts>
          <speciesReference id="sid_C00052"/>
        </listOfProducts>
        <listOfModifiers>
          <modifierSpeciesReference id="sid_5_1_3_2"/>
        </listOfModifiers>
      </reaction>
    </listOfReactions>
  </model>
</sbml>
