# Supplementary material for: Constructing a fish metabolic network model
Source: Genome Biol. 2010 Nov 29;11(11):R115. doi: 10.1186/gb-2010-11-11-r115 (PMC3156954; doi:10.1186/gb-2010-11-11-r115)
Supplement: Additional file 5 — SBML distribution of MetaFishNet pathways. [file gb-2010-11-11-r115-S5.zip › sbml/mfn1v9path121.xml]

<?xml version="1.0" encoding="UTF-8"?>
<sbml xmlns="http://www.sbml.org/sbml/level2/version4" level="2" version="4">
  <model name="Carbon fixation">
    <annotation>a pathway from MetaFishNet project</annotation>
    <listOfSpeciesTypes>
      <speciesType id="enzyme"/>
      <speciesType id="compound"/>
    </listOfSpeciesTypes>
    <listOfSpecies>
      <species id="sid_2_7_1_40" name="2.7.1.40" speciesType="enzyme"/>
      <species id="sid_2_6_1_1" name="2.6.1.1" speciesType="enzyme"/>
      <species id="sid_4_1_2_13" name="4.1.2.13" speciesType="enzyme"/>
      <species id="sid_C00036" name="C00036" speciesType="compound"/>
      <species id="sid_C00111" name="C00111" speciesType="compound"/>
      <species id="sid_C00022" name="C00022" speciesType="compound"/>
      <species id="sid_C00354" name="C00354" speciesType="compound"/>
      <species id="sid_C00118" name="C00118" speciesType="compound"/>
      <species id="sid_C00074" name="C00074" speciesType="compound"/>
      <species id="sid_C00049" name="C00049" speciesType="compound"/>
    </listOfSpecies>
    <listOfReactions>
      <reaction id="R00355">
        <listOfReactants>
          <speciesReference id="sid_C00049"/>
        </listOfReactants>
        <listOfProducts>
          <speciesReference id="sid_C00036"/>
        </listOfProducts>
        <listOfModifiers>
          <modifierSpeciesReference id="sid_2_6_1_1"/>
        </listOfModifiers>
      </reaction>
      <reaction id="R02320">
        <listOfReactants>
          <speciesReference id="sid_C00074"/>
        </listOfReactants>
        <listOfProducts>
          <speciesReference id="sid_C00022"/>
        </listOfProducts>
        <listOfModifiers>
          <modifierSpeciesReference id="sid_2_7_1_40"/>
        </listOfModifiers>
      </reaction>
      <reaction id="R01068">
        <listOfReactants>
          <speciesReference id="sid_C00118"/>
          <speciesReference id="sid_C00111"/>
        </listOfReactants>
        <listOfProducts>
          <speciesReference id="sid_C00354"/>
        </listOfProducts>
        <listOfModifiers>
          <modifierSpeciesReference id="sid_4_1_2_13"/>
        </listOfModifiers>
      </reaction>
    </listOfReactions>
  </model>
</sbml>
