# Supplementary material for: Constructing a fish metabolic network model
Source: Genome Biol. 2010 Nov 29;11(11):R115. doi: 10.1186/gb-2010-11-11-r115 (PMC3156954; doi:10.1186/gb-2010-11-11-r115)
Supplement: Additional file 5 — SBML distribution of MetaFishNet pathways. [file gb-2010-11-11-r115-S5.zip › sbml/mfn1v9path113.xml]

<?xml version="1.0" encoding="UTF-8"?>
<sbml xmlns="http://www.sbml.org/sbml/level2/version4" level="2" version="4">
  <model name="Benzoate degradation via CoA ligation">
    <annotation>a pathway from MetaFishNet project</annotation>
    <listOfSpeciesTypes>
      <speciesType id="enzyme"/>
      <speciesType id="compound"/>
    </listOfSpeciesTypes>
    <listOfSpecies>
      <species id="sid_1_14_13_7" name="1.14.13.7" speciesType="enzyme"/>
      <species id="sid_1_3_99_7" name="1.3.99.7" speciesType="enzyme"/>
      <species id="sid_2_3_1__" name="2.3.1.-" speciesType="enzyme"/>
      <species id="sid_3_1_2__" name="3.1.2.-" speciesType="enzyme"/>
      <species id="sid_C06715" name="C06715" speciesType="compound"/>
      <species id="sid_C06714" name="C06714" speciesType="compound"/>
      <species id="sid_C01455" name="C01455" speciesType="compound"/>
      <species id="sid_C09825" name="C09825" speciesType="compound"/>
      <species id="sid_C01144" name="C01144" speciesType="compound"/>
      <species id="sid_C02814" name="C02814" speciesType="compound"/>
      <species id="sid_C00527" name="C00527" speciesType="compound"/>
      <species id="sid_C00146" name="C00146" speciesType="compound"/>
      <species id="sid_C01751" name="C01751" speciesType="compound"/>
      <species id="sid_C06730" name="C06730" speciesType="compound"/>
      <species id="sid_C16273" name="C16273" speciesType="compound"/>
      <species id="sid_C02411" name="C02411" speciesType="compound"/>
      <species id="sid_C01468" name="C01468" speciesType="compound"/>
      <species id="sid_C02923" name="C02923" speciesType="compound"/>
      <species id="sid_C00090" name="C00090" speciesType="compound"/>
      <species id="sid_C01467" name="C01467" speciesType="compound"/>
      <species id="sid_C01542" name="C01542" speciesType="compound"/>
    </listOfSpecies>
    <listOfReactions>
      <reaction id="MFN1001">
        <listOfReactants>
          <speciesReference id="sid_C00090"/>
          <speciesReference id="sid_C00146"/>
          <speciesReference id="sid_C01455"/>
          <speciesReference id="sid_C01467"/>
          <speciesReference id="sid_C01468"/>
          <speciesReference id="sid_C01542"/>
          <speciesReference id="sid_C01751"/>
          <speciesReference id="sid_C02814"/>
          <speciesReference id="sid_C02923"/>
          <speciesReference id="sid_C06730"/>
        </listOfReactants>
        <listOfModifiers>
          <modifierSpeciesReference id="sid_1_14_13_7"/>
        </listOfModifiers>
      </reaction>
      <reaction id="R05579">
        <listOfReactants>
          <speciesReference id="sid_C00527"/>
        </listOfReactants>
        <listOfProducts>
          <speciesReference id="sid_C02411"/>
        </listOfProducts>
        <listOfModifiers>
          <modifierSpeciesReference id="sid_1_3_99_7"/>
        </listOfModifiers>
      </reaction>
      <reaction id="R05586">
        <listOfReactants>
          <speciesReference id="sid_C06715"/>
        </listOfReactants>
        <listOfProducts>
          <speciesReference id="sid_C00527"/>
        </listOfProducts>
        <listOfModifiers>
          <modifierSpeciesReference id="sid_2_3_1__"/>
        </listOfModifiers>
      </reaction>
      <reaction id="R07833">
        <listOfReactants>
          <speciesReference id="sid_C16273"/>
        </listOfReactants>
        <listOfProducts>
          <speciesReference id="sid_C01144"/>
        </listOfProducts>
        <listOfModifiers>
          <modifierSpeciesReference id="sid_2_3_1__"/>
        </listOfModifiers>
      </reaction>
      <reaction id="R05593">
        <listOfReactants>
          <speciesReference id="sid_C09825"/>
        </listOfReactants>
        <listOfProducts>
          <speciesReference id="sid_C06714"/>
        </listOfProducts>
        <listOfModifiers>
          <modifierSpeciesReference id="sid_3_1_2__"/>
        </listOfModifiers>
      </reaction>
    </listOfReactions>
  </model>
</sbml>
