# Supplementary material for: Constructing a fish metabolic network model
Source: Genome Biol. 2010 Nov 29;11(11):R115. doi: 10.1186/gb-2010-11-11-r115 (PMC3156954; doi:10.1186/gb-2010-11-11-r115)
Supplement: Additional file 5 — SBML distribution of MetaFishNet pathways. [file gb-2010-11-11-r115-S5.zip › sbml/mfn1v9path189.xml]

<?xml version="1.0" encoding="UTF-8"?>
<sbml xmlns="http://www.sbml.org/sbml/level2/version4" level="2" version="4">
  <model name="Saturated fatty acids beta-oxidation">
    <annotation>a pathway from MetaFishNet project</annotation>
    <listOfSpeciesTypes>
      <speciesType id="enzyme"/>
      <speciesType id="compound"/>
    </listOfSpeciesTypes>
    <listOfSpecies>
      <species id="sid_1_3_3_6_1_3_99_3_1_3_99_13" name="1.3.3.6;1.3.99.3;1.3.99.13" speciesType="enzyme"/>
      <species id="sid_1_3_1_38" name="1.3.1.38" speciesType="enzyme"/>
      <species id="sid_1_3_3_6_1_3_99_2_1_3_99_3" name="1.3.3.6;1.3.99.2;1.3.99.3" speciesType="enzyme"/>
      <species id="sid_1_1_1_35_1_1_1_211" name="1.1.1.35;1.1.1.211" speciesType="enzyme"/>
      <species id="sid_3_1_2_2_3_1_2_22" name="3.1.2.2;3.1.2.22" speciesType="enzyme"/>
      <species id="sid_4_2_1_17" name="4.2.1.17" speciesType="enzyme"/>
      <species id="sid_1_3_3_6_1_3_99_2_1_3_99_3_1_3_99_13" name="1.3.3.6;1.3.99.2;1.3.99.3;1.3.99.13" speciesType="enzyme"/>
      <species id="sid_2_3_1_9_2_3_1_16" name="2.3.1.9;2.3.1.16" speciesType="enzyme"/>
      <species id="sid_1_3_99_7" name="1.3.99.7" speciesType="enzyme"/>
      <species id="sid_4_2_1_74_4_2_1_17" name="4.2.1.74;4.2.1.17" speciesType="enzyme"/>
      <species id="sid_2_3_1_21" name="2.3.1.21" speciesType="enzyme"/>
      <species id="sid_C01944" name="C01944" speciesType="compound"/>
      <species id="sid_C00024" name="C00024" speciesType="compound"/>
      <species id="sid_C00006" name="C00006" speciesType="compound"/>
      <species id="sid_C00005" name="C00005" speciesType="compound"/>
      <species id="sid_C00004" name="C00004" speciesType="compound"/>
      <species id="sid_C00003" name="C00003" speciesType="compound"/>
      <species id="sid_C00001" name="C00001" speciesType="compound"/>
      <species id="sid_C05273" name="C05273" speciesType="compound"/>
      <species id="sid_C05258" name="C05258" speciesType="compound"/>
      <species id="sid_C05259" name="C05259" speciesType="compound"/>
      <species id="sid_C05272" name="C05272" speciesType="compound"/>
      <species id="sid_C05271" name="C05271" speciesType="compound"/>
      <species id="sid_C05270" name="C05270" speciesType="compound"/>
      <species id="sid_C05276" name="C05276" speciesType="compound"/>
      <species id="sid_C05275" name="C05275" speciesType="compound"/>
      <species id="sid_C05274" name="C05274" speciesType="compound"/>
      <species id="sid_C01144" name="C01144" speciesType="compound"/>
      <species id="sid_C00318" name="C00318" speciesType="compound"/>
      <species id="sid_C02593" name="C02593" speciesType="compound"/>
      <species id="sid_C02990" name="C02990" speciesType="compound"/>
      <species id="sid_C00010" name="C00010" speciesType="compound"/>
      <species id="sid_C00011" name="C00011" speciesType="compound"/>
      <species id="sid_C00016" name="C00016" speciesType="compound"/>
      <species id="sid_C01832" name="C01832" speciesType="compound"/>
      <species id="sid_C00136" name="C00136" speciesType="compound"/>
      <species id="sid_C00332" name="C00332" speciesType="compound"/>
      <species id="sid_C00154" name="C00154" speciesType="compound"/>
      <species id="sid_C05268" name="C05268" speciesType="compound"/>
      <species id="sid_C05269" name="C05269" speciesType="compound"/>
      <species id="sid_C05264" name="C05264" speciesType="compound"/>
      <species id="sid_C05265" name="C05265" speciesType="compound"/>
      <species id="sid_C05266" name="C05266" speciesType="compound"/>
      <species id="sid_C05267" name="C05267" speciesType="compound"/>
      <species id="sid_C05260" name="C05260" speciesType="compound"/>
      <species id="sid_C05261" name="C05261" speciesType="compound"/>
      <species id="sid_C05262" name="C05262" speciesType="compound"/>
      <species id="sid_C05263" name="C05263" speciesType="compound"/>
      <species id="sid_C03221" name="C03221" speciesType="compound"/>
      <species id="sid_C00080" name="C00080" speciesType="compound"/>
      <species id="sid_C00249" name="C00249" speciesType="compound"/>
      <species id="sid_C00527" name="C00527" speciesType="compound"/>
      <species id="sid_C01352" name="C01352" speciesType="compound"/>
      <species id="sid_C00877" name="C00877" speciesType="compound"/>
    </listOfSpecies>
    <listOfReactions>
      <reaction id="R01975">
        <listOfReactants>
          <speciesReference id="sid_C01144"/>
          <speciesReference id="sid_C00003"/>
        </listOfReactants>
        <listOfProducts>
          <speciesReference id="sid_C00332"/>
          <speciesReference id="sid_C00004"/>
        </listOfProducts>
        <listOfModifiers>
          <modifierSpeciesReference id="sid_1_1_1_35_1_1_1_211"/>
        </listOfModifiers>
      </reaction>
      <reaction id="R04737">
        <listOfReactants>
          <speciesReference id="sid_C05258"/>
          <speciesReference id="sid_C00003"/>
        </listOfReactants>
        <listOfProducts>
          <speciesReference id="sid_C05259"/>
          <speciesReference id="sid_C00004"/>
        </listOfProducts>
        <listOfModifiers>
          <modifierSpeciesReference id="sid_1_1_1_35_1_1_1_211"/>
        </listOfModifiers>
      </reaction>
      <reaction id="R04739">
        <listOfReactants>
          <speciesReference id="sid_C05260"/>
          <speciesReference id="sid_C00003"/>
        </listOfReactants>
        <listOfProducts>
          <speciesReference id="sid_C05261"/>
          <speciesReference id="sid_C00004"/>
        </listOfProducts>
        <listOfModifiers>
          <modifierSpeciesReference id="sid_1_1_1_35_1_1_1_211"/>
        </listOfModifiers>
      </reaction>
      <reaction id="R04741">
        <listOfReactants>
          <speciesReference id="sid_C05262"/>
          <speciesReference id="sid_C00003"/>
        </listOfReactants>
        <listOfProducts>
          <speciesReference id="sid_C05263"/>
          <speciesReference id="sid_C00004"/>
        </listOfProducts>
        <listOfModifiers>
          <modifierSpeciesReference id="sid_1_1_1_35_1_1_1_211"/>
        </listOfModifiers>
      </reaction>
      <reaction id="R04743">
        <listOfReactants>
          <speciesReference id="sid_C05264"/>
          <speciesReference id="sid_C00003"/>
        </listOfReactants>
        <listOfProducts>
          <speciesReference id="sid_C05265"/>
          <speciesReference id="sid_C00004"/>
        </listOfProducts>
        <listOfModifiers>
          <modifierSpeciesReference id="sid_1_1_1_35_1_1_1_211"/>
        </listOfModifiers>
      </reaction>
      <reaction id="R04745">
        <listOfReactants>
          <speciesReference id="sid_C05266"/>
          <speciesReference id="sid_C00003"/>
        </listOfReactants>
        <listOfProducts>
          <speciesReference id="sid_C05267"/>
          <speciesReference id="sid_C00004"/>
        </listOfProducts>
        <listOfModifiers>
          <modifierSpeciesReference id="sid_1_1_1_35_1_1_1_211"/>
        </listOfModifiers>
      </reaction>
      <reaction id="R04748">
        <listOfReactants>
          <speciesReference id="sid_C05268"/>
          <speciesReference id="sid_C00003"/>
        </listOfReactants>
        <listOfProducts>
          <speciesReference id="sid_C05269"/>
          <speciesReference id="sid_C00004"/>
        </listOfProducts>
        <listOfModifiers>
          <modifierSpeciesReference id="sid_1_1_1_35_1_1_1_211"/>
        </listOfModifiers>
      </reaction>
      <reaction id="R01278">
        <listOfReactants>
          <speciesReference id="sid_C00154"/>
          <speciesReference id="sid_C00006"/>
        </listOfReactants>
        <listOfProducts>
          <speciesReference id="sid_C05272"/>
          <speciesReference id="sid_C00005"/>
          <speciesReference id="sid_C00080"/>
        </listOfProducts>
        <listOfModifiers>
          <modifierSpeciesReference id="sid_1_3_1_38"/>
        </listOfModifiers>
      </reaction>
      <reaction id="R03856">
        <listOfReactants>
          <speciesReference id="sid_C01832"/>
          <speciesReference id="sid_C00006"/>
        </listOfReactants>
        <listOfProducts>
          <speciesReference id="sid_C03221"/>
          <speciesReference id="sid_C00005"/>
          <speciesReference id="sid_C00080"/>
        </listOfProducts>
        <listOfModifiers>
          <modifierSpeciesReference id="sid_1_3_1_38"/>
        </listOfModifiers>
      </reaction>
      <reaction id="R03776">
        <listOfReactants>
          <speciesReference id="sid_C01944"/>
          <speciesReference id="sid_C00006"/>
        </listOfReactants>
        <listOfProducts>
          <speciesReference id="sid_C05276"/>
          <speciesReference id="sid_C00005"/>
          <speciesReference id="sid_C00080"/>
        </listOfProducts>
        <listOfModifiers>
          <modifierSpeciesReference id="sid_1_3_1_38"/>
        </listOfModifiers>
      </reaction>
      <reaction id="R03989">
        <listOfReactants>
          <speciesReference id="sid_C02593"/>
          <speciesReference id="sid_C00006"/>
        </listOfReactants>
        <listOfProducts>
          <speciesReference id="sid_C05273"/>
          <speciesReference id="sid_C00005"/>
          <speciesReference id="sid_C00080"/>
        </listOfProducts>
        <listOfModifiers>
          <modifierSpeciesReference id="sid_1_3_1_38"/>
        </listOfModifiers>
      </reaction>
      <reaction id="R06985">
        <listOfReactants>
          <speciesReference id="sid_C05271"/>
          <speciesReference id="sid_C00005"/>
          <speciesReference id="sid_C00080"/>
        </listOfReactants>
        <listOfProducts>
          <speciesReference id="sid_C05270"/>
          <speciesReference id="sid_C00006"/>
        </listOfProducts>
        <listOfModifiers>
          <modifierSpeciesReference id="sid_1_3_1_38"/>
        </listOfModifiers>
      </reaction>
      <reaction id="R04753">
        <listOfReactants>
          <speciesReference id="sid_C05274"/>
          <speciesReference id="sid_C00006"/>
        </listOfReactants>
        <listOfProducts>
          <speciesReference id="sid_C05275"/>
          <speciesReference id="sid_C00005"/>
          <speciesReference id="sid_C00080"/>
        </listOfProducts>
        <listOfModifiers>
          <modifierSpeciesReference id="sid_1_3_1_38"/>
        </listOfModifiers>
      </reaction>
      <reaction id="R01175">
        <listOfReactants>
          <speciesReference id="sid_C00136"/>
          <speciesReference id="sid_C00016"/>
        </listOfReactants>
        <listOfProducts>
          <speciesReference id="sid_C01352"/>
          <speciesReference id="sid_C00877"/>
        </listOfProducts>
        <listOfModifiers>
          <modifierSpeciesReference id="sid_1_3_3_6_1_3_99_2_1_3_99_3"/>
        </listOfModifiers>
      </reaction>
      <reaction id="R04751">
        <listOfReactants>
          <speciesReference id="sid_C05270"/>
          <speciesReference id="sid_C00016"/>
        </listOfReactants>
        <listOfProducts>
          <speciesReference id="sid_C05271"/>
          <speciesReference id="sid_C01352"/>
        </listOfProducts>
        <listOfModifiers>
          <modifierSpeciesReference id="sid_1_3_3_6_1_3_99_2_1_3_99_3_1_3_99_13"/>
        </listOfModifiers>
      </reaction>
      <reaction id="R01279">
        <listOfReactants>
          <speciesReference id="sid_C00154"/>
          <speciesReference id="sid_C00016"/>
        </listOfReactants>
        <listOfProducts>
          <speciesReference id="sid_C05272"/>
          <speciesReference id="sid_C01352"/>
        </listOfProducts>
        <listOfModifiers>
          <modifierSpeciesReference id="sid_1_3_3_6_1_3_99_3_1_3_99_13"/>
        </listOfModifiers>
      </reaction>
      <reaction id="R03857">
        <listOfReactants>
          <speciesReference id="sid_C01832"/>
          <speciesReference id="sid_C00016"/>
        </listOfReactants>
        <listOfProducts>
          <speciesReference id="sid_C03221"/>
          <speciesReference id="sid_C01352"/>
        </listOfProducts>
        <listOfModifiers>
          <modifierSpeciesReference id="sid_1_3_3_6_1_3_99_3_1_3_99_13"/>
        </listOfModifiers>
      </reaction>
      <reaction id="R03777">
        <listOfReactants>
          <speciesReference id="sid_C01944"/>
          <speciesReference id="sid_C00016"/>
        </listOfReactants>
        <listOfProducts>
          <speciesReference id="sid_C05276"/>
          <speciesReference id="sid_C01352"/>
        </listOfProducts>
        <listOfModifiers>
          <modifierSpeciesReference id="sid_1_3_3_6_1_3_99_3_1_3_99_13"/>
        </listOfModifiers>
      </reaction>
      <reaction id="R03990">
        <listOfReactants>
          <speciesReference id="sid_C02593"/>
          <speciesReference id="sid_C00016"/>
        </listOfReactants>
        <listOfProducts>
          <speciesReference id="sid_C05273"/>
          <speciesReference id="sid_C01352"/>
        </listOfProducts>
        <listOfModifiers>
          <modifierSpeciesReference id="sid_1_3_3_6_1_3_99_3_1_3_99_13"/>
        </listOfModifiers>
      </reaction>
      <reaction id="R04754">
        <listOfReactants>
          <speciesReference id="sid_C05274"/>
          <speciesReference id="sid_C00016"/>
        </listOfReactants>
        <listOfProducts>
          <speciesReference id="sid_C05275"/>
          <speciesReference id="sid_C01352"/>
        </listOfProducts>
        <listOfModifiers>
          <modifierSpeciesReference id="sid_1_3_3_6_1_3_99_3_1_3_99_13"/>
        </listOfModifiers>
      </reaction>
      <reaction id="R02487">
        <listOfReactants>
          <speciesReference id="sid_C00527"/>
          <speciesReference id="sid_C00016"/>
        </listOfReactants>
        <listOfProducts>
          <speciesReference id="sid_C01352"/>
          <speciesReference id="sid_C00877"/>
          <speciesReference id="sid_C00011"/>
        </listOfProducts>
        <listOfModifiers>
          <modifierSpeciesReference id="sid_1_3_99_7"/>
        </listOfModifiers>
      </reaction>
      <reaction id="R01923">
        <listOfReactants>
          <speciesReference id="sid_C00154"/>
          <speciesReference id="sid_C00318"/>
        </listOfReactants>
        <listOfProducts>
          <speciesReference id="sid_C00010"/>
          <speciesReference id="sid_C02990"/>
        </listOfProducts>
        <listOfModifiers>
          <modifierSpeciesReference id="sid_2_3_1_21"/>
        </listOfModifiers>
      </reaction>
      <reaction id="R00238">
        <listOfReactants>
          <speciesReference id="sid_C00024"/>
        </listOfReactants>
        <listOfProducts>
          <speciesReference id="sid_C00010"/>
          <speciesReference id="sid_C00332"/>
        </listOfProducts>
        <listOfModifiers>
          <modifierSpeciesReference id="sid_2_3_1_9_2_3_1_16"/>
        </listOfModifiers>
      </reaction>
      <reaction id="R01177">
        <listOfReactants>
          <speciesReference id="sid_C00024"/>
          <speciesReference id="sid_C00136"/>
        </listOfReactants>
        <listOfProducts>
          <speciesReference id="sid_C00010"/>
          <speciesReference id="sid_C05269"/>
        </listOfProducts>
        <listOfModifiers>
          <modifierSpeciesReference id="sid_2_3_1_9_2_3_1_16"/>
        </listOfModifiers>
      </reaction>
      <reaction id="R01274">
        <listOfReactants>
          <speciesReference id="sid_C00154"/>
          <speciesReference id="sid_C00001"/>
        </listOfReactants>
        <listOfProducts>
          <speciesReference id="sid_C00010"/>
          <speciesReference id="sid_C00249"/>
        </listOfProducts>
        <listOfModifiers>
          <modifierSpeciesReference id="sid_3_1_2_2_3_1_2_22"/>
        </listOfModifiers>
      </reaction>
      <reaction id="R03026">
        <listOfReactants>
          <speciesReference id="sid_C01144"/>
        </listOfReactants>
        <listOfProducts>
          <speciesReference id="sid_C00877"/>
          <speciesReference id="sid_C00001"/>
        </listOfProducts>
        <listOfModifiers>
          <modifierSpeciesReference id="sid_4_2_1_17"/>
        </listOfModifiers>
      </reaction>
      <reaction id="R04738">
        <listOfReactants>
          <speciesReference id="sid_C05258"/>
        </listOfReactants>
        <listOfProducts>
          <speciesReference id="sid_C05272"/>
          <speciesReference id="sid_C00001"/>
        </listOfProducts>
        <listOfModifiers>
          <modifierSpeciesReference id="sid_4_2_1_74_4_2_1_17"/>
        </listOfModifiers>
      </reaction>
      <reaction id="R04740">
        <listOfReactants>
          <speciesReference id="sid_C05260"/>
        </listOfReactants>
        <listOfProducts>
          <speciesReference id="sid_C05273"/>
          <speciesReference id="sid_C00001"/>
        </listOfProducts>
        <listOfModifiers>
          <modifierSpeciesReference id="sid_4_2_1_74_4_2_1_17"/>
        </listOfModifiers>
      </reaction>
      <reaction id="R04170">
        <listOfReactants>
          <speciesReference id="sid_C05262"/>
        </listOfReactants>
        <listOfProducts>
          <speciesReference id="sid_C03221"/>
          <speciesReference id="sid_C00001"/>
        </listOfProducts>
        <listOfModifiers>
          <modifierSpeciesReference id="sid_4_2_1_74_4_2_1_17"/>
        </listOfModifiers>
      </reaction>
      <reaction id="R04744">
        <listOfReactants>
          <speciesReference id="sid_C05264"/>
        </listOfReactants>
        <listOfProducts>
          <speciesReference id="sid_C05275"/>
          <speciesReference id="sid_C00001"/>
        </listOfProducts>
        <listOfModifiers>
          <modifierSpeciesReference id="sid_4_2_1_74_4_2_1_17"/>
        </listOfModifiers>
      </reaction>
      <reaction id="R04746">
        <listOfReactants>
          <speciesReference id="sid_C05266"/>
        </listOfReactants>
        <listOfProducts>
          <speciesReference id="sid_C05276"/>
          <speciesReference id="sid_C00001"/>
        </listOfProducts>
        <listOfModifiers>
          <modifierSpeciesReference id="sid_4_2_1_74_4_2_1_17"/>
        </listOfModifiers>
      </reaction>
      <reaction id="R04749">
        <listOfReactants>
          <speciesReference id="sid_C05268"/>
        </listOfReactants>
        <listOfProducts>
          <speciesReference id="sid_C05271"/>
          <speciesReference id="sid_C00001"/>
        </listOfProducts>
        <listOfModifiers>
          <modifierSpeciesReference id="sid_4_2_1_74_4_2_1_17"/>
        </listOfModifiers>
      </reaction>
    </listOfReactions>
  </model>
</sbml>
