# Supplementary material for: Constructing a fish metabolic network model
Source: Genome Biol. 2010 Nov 29;11(11):R115. doi: 10.1186/gb-2010-11-11-r115 (PMC3156954; doi:10.1186/gb-2010-11-11-r115)
Supplement: Additional file 5 — SBML distribution of MetaFishNet pathways. [file gb-2010-11-11-r115-S5.zip › sbml/mfn1v9path179.xml]

<?xml version="1.0" encoding="UTF-8"?>
<sbml xmlns="http://www.sbml.org/sbml/level2/version4" level="2" version="4">
  <model name="Propanoate metabolism">
    <annotation>a pathway from MetaFishNet project</annotation>
    <listOfSpeciesTypes>
      <speciesType id="enzyme"/>
      <speciesType id="compound"/>
    </listOfSpeciesTypes>
    <listOfSpecies>
      <species id="sid_6_2_1___3_1_2_4" name="6.2.1.-;3.1.2.4" speciesType="enzyme"/>
      <species id="sid_1_1_1_27" name="1.1.1.27" speciesType="enzyme"/>
      <species id="sid_4_2_1_17" name="4.2.1.17" speciesType="enzyme"/>
      <species id="sid_1_2_1_27" name="1.2.1.27" speciesType="enzyme"/>
      <species id="sid_1_2_1_27_1_2_1_18" name="1.2.1.27;1.2.1.18" speciesType="enzyme"/>
      <species id="sid_3_1_2_4" name="3.1.2.4" speciesType="enzyme"/>
      <species id="sid_6_2_1_16" name="6.2.1.16" speciesType="enzyme"/>
      <species id="sid_6_2_1_17_6_2_1_1" name="6.2.1.17;6.2.1.1" speciesType="enzyme"/>
      <species id="sid_1_2_1_3" name="1.2.1.3" speciesType="enzyme"/>
      <species id="sid_1_3_99_3" name="1.3.99.3" speciesType="enzyme"/>
      <species id="sid_C00024" name="C00024" speciesType="compound"/>
      <species id="sid_C00020" name="C00020" speciesType="compound"/>
      <species id="sid_C00100" name="C00100" speciesType="compound"/>
      <species id="sid_C00011" name="C00011" speciesType="compound"/>
      <species id="sid_C00004" name="C00004" speciesType="compound"/>
      <species id="sid_C00003" name="C00003" speciesType="compound"/>
      <species id="sid_C00002" name="C00002" speciesType="compound"/>
      <species id="sid_C00001" name="C00001" speciesType="compound"/>
      <species id="sid_C00109" name="C00109" speciesType="compound"/>
      <species id="sid_C00804" name="C00804" speciesType="compound"/>
      <species id="sid_C04253" name="C04253" speciesType="compound"/>
      <species id="sid_C05983" name="C05983" speciesType="compound"/>
      <species id="sid_C05668" name="C05668" speciesType="compound"/>
      <species id="sid_C00008" name="C00008" speciesType="compound"/>
      <species id="sid_C00010" name="C00010" speciesType="compound"/>
      <species id="sid_C05984" name="C05984" speciesType="compound"/>
      <species id="sid_C00013" name="C00013" speciesType="compound"/>
      <species id="sid_C00016" name="C00016" speciesType="compound"/>
      <species id="sid_C00332" name="C00332" speciesType="compound"/>
      <species id="sid_C01013" name="C01013" speciesType="compound"/>
      <species id="sid_C04570" name="C04570" speciesType="compound"/>
      <species id="sid_C00222" name="C00222" speciesType="compound"/>
      <species id="sid_C00080" name="C00080" speciesType="compound"/>
      <species id="sid_C00164" name="C00164" speciesType="compound"/>
      <species id="sid_C01352" name="C01352" speciesType="compound"/>
      <species id="sid_C00894" name="C00894" speciesType="compound"/>
      <species id="sid_C00163" name="C00163" speciesType="compound"/>
      <species id="sid_C05985" name="C05985" speciesType="compound"/>
      <species id="sid_C00009" name="C00009" speciesType="compound"/>
    </listOfSpecies>
    <listOfReactions>
      <reaction>
        <listOfReactants>
          <speciesReference id="sid_C05984"/>
          <speciesReference id="sid_C00003"/>
        </listOfReactants>
        <listOfProducts>
          <speciesReference id="sid_C00109"/>
          <speciesReference id="sid_C00080"/>
          <speciesReference id="sid_C00004"/>
        </listOfProducts>
        <listOfModifiers>
          <modifierSpeciesReference id="sid_1_1_1_27"/>
        </listOfModifiers>
      </reaction>
      <reaction id="MMSAD3m">
        <listOfReactants>
          <speciesReference id="sid_C00010"/>
          <speciesReference id="sid_C00222"/>
          <speciesReference id="sid_C00003"/>
        </listOfReactants>
        <listOfProducts>
          <speciesReference id="sid_C00024"/>
          <speciesReference id="sid_C00011"/>
          <speciesReference id="sid_C00004"/>
        </listOfProducts>
        <listOfModifiers>
          <modifierSpeciesReference id="sid_1_2_1_27"/>
        </listOfModifiers>
      </reaction>
      <reaction id="R00705">
        <listOfReactants>
          <speciesReference id="sid_C00222"/>
          <speciesReference id="sid_C00010"/>
          <speciesReference id="sid_C00003"/>
        </listOfReactants>
        <listOfProducts>
          <speciesReference id="sid_C00024"/>
          <speciesReference id="sid_C00011"/>
          <speciesReference id="sid_C00004"/>
          <speciesReference id="sid_C00080"/>
        </listOfProducts>
        <listOfModifiers>
          <modifierSpeciesReference id="sid_1_2_1_27_1_2_1_18"/>
        </listOfModifiers>
      </reaction>
      <reaction id="R02940">
        <listOfReactants>
          <speciesReference id="sid_C05985"/>
          <speciesReference id="sid_C00003"/>
          <speciesReference id="sid_C00001"/>
        </listOfReactants>
        <listOfProducts>
          <speciesReference id="sid_C00804"/>
          <speciesReference id="sid_C00004"/>
        </listOfProducts>
        <listOfModifiers>
          <modifierSpeciesReference id="sid_1_2_1_3"/>
        </listOfModifiers>
      </reaction>
      <reaction id="PPCOAOm">
        <listOfReactants>
          <speciesReference id="sid_C00016"/>
          <speciesReference id="sid_C00100"/>
        </listOfReactants>
        <listOfProducts>
          <speciesReference id="sid_C01352"/>
          <speciesReference id="sid_C00894"/>
        </listOfProducts>
        <listOfModifiers>
          <modifierSpeciesReference id="sid_1_3_99_3"/>
        </listOfModifiers>
      </reaction>
      <reaction id="R04432">
        <listOfReactants>
          <speciesReference id="sid_C04253"/>
          <speciesReference id="sid_C00100"/>
        </listOfReactants>
        <listOfProducts>
          <speciesReference id="sid_C04570"/>
          <speciesReference id="sid_C00894"/>
        </listOfProducts>
        <listOfModifiers>
          <modifierSpeciesReference id="sid_1_3_99_3"/>
        </listOfModifiers>
      </reaction>
      <reaction id="R03158">
        <listOfReactants>
          <speciesReference id="sid_C01013"/>
          <speciesReference id="sid_C00010"/>
        </listOfReactants>
        <listOfProducts>
          <speciesReference id="sid_C05668"/>
          <speciesReference id="sid_C00001"/>
        </listOfProducts>
        <listOfModifiers>
          <modifierSpeciesReference id="sid_3_1_2_4"/>
        </listOfModifiers>
      </reaction>
      <reaction id="R03045">
        <listOfReactants>
          <speciesReference id="sid_C05668"/>
        </listOfReactants>
        <listOfProducts>
          <speciesReference id="sid_C00894"/>
          <speciesReference id="sid_C00001"/>
        </listOfProducts>
        <listOfModifiers>
          <modifierSpeciesReference id="sid_4_2_1_17"/>
        </listOfModifiers>
      </reaction>
      <reaction id="AACOAT">
        <listOfReactants>
          <speciesReference id="sid_C00164"/>
          <speciesReference id="sid_C00002"/>
          <speciesReference id="sid_C00010"/>
        </listOfReactants>
        <listOfProducts>
          <speciesReference id="sid_C00332"/>
          <speciesReference id="sid_C00020"/>
          <speciesReference id="sid_C00013"/>
        </listOfProducts>
        <listOfModifiers>
          <modifierSpeciesReference id="sid_6_2_1_16"/>
        </listOfModifiers>
      </reaction>
      <reaction id="R01354">
        <listOfReactants>
          <speciesReference id="sid_C00002"/>
          <speciesReference id="sid_C00163"/>
        </listOfReactants>
        <listOfProducts>
          <speciesReference id="sid_C00013"/>
          <speciesReference id="sid_C05983"/>
        </listOfProducts>
        <listOfModifiers>
          <modifierSpeciesReference id="sid_6_2_1_17_6_2_1_1"/>
        </listOfModifiers>
      </reaction>
      <reaction id="R00926">
        <listOfReactants>
          <speciesReference id="sid_C05983"/>
          <speciesReference id="sid_C00010"/>
        </listOfReactants>
        <listOfProducts>
          <speciesReference id="sid_C00020"/>
          <speciesReference id="sid_C00100"/>
        </listOfProducts>
        <listOfModifiers>
          <modifierSpeciesReference id="sid_6_2_1_17_6_2_1_1"/>
        </listOfModifiers>
      </reaction>
      <reaction id="R03157">
        <listOfReactants>
          <speciesReference id="sid_C05668"/>
          <speciesReference id="sid_C00009"/>
          <speciesReference id="sid_C00008"/>
        </listOfReactants>
        <listOfProducts>
          <speciesReference id="sid_C01013"/>
          <speciesReference id="sid_C00010"/>
          <speciesReference id="sid_C00002"/>
        </listOfProducts>
        <listOfModifiers>
          <modifierSpeciesReference id="sid_6_2_1___3_1_2_4"/>
        </listOfModifiers>
      </reaction>
    </listOfReactions>
  </model>
</sbml>
