# Supplementary material for: Constructing a fish metabolic network model
Source: Genome Biol. 2010 Nov 29;11(11):R115. doi: 10.1186/gb-2010-11-11-r115 (PMC3156954; doi:10.1186/gb-2010-11-11-r115)
Supplement: Additional file 5 — SBML distribution of MetaFishNet pathways. [file gb-2010-11-11-r115-S5.zip › sbml/mfn1v9path130.xml]

<?xml version="1.0" encoding="UTF-8"?>
<sbml xmlns="http://www.sbml.org/sbml/level2/version4" level="2" version="4">
  <model name="Electron transport chain">
    <annotation>a pathway from MetaFishNet project</annotation>
    <listOfSpeciesTypes>
      <speciesType id="enzyme"/>
      <speciesType id="compound"/>
    </listOfSpeciesTypes>
    <listOfSpecies>
      <species id="sid_1_10_2_2" name="1.10.2.2" speciesType="enzyme"/>
      <species id="sid_3_6_3_14" name="3.6.3.14" speciesType="enzyme"/>
      <species id="sid_1_6_5_3" name="1.6.5.3" speciesType="enzyme"/>
      <species id="sid_1_5_5_1" name="1.5.5.1" speciesType="enzyme"/>
      <species id="sid_1_9_3_1" name="1.9.3.1" speciesType="enzyme"/>
      <species id="sid_C00399" name="C00399" speciesType="compound"/>
      <species id="sid_C00125" name="C00125" speciesType="compound"/>
      <species id="sid_C00126" name="C00126" speciesType="compound"/>
      <species id="sid_C00080" name="C00080" speciesType="compound"/>
      <species id="sid_C00007" name="C00007" speciesType="compound"/>
      <species id="sid_C00390" name="C00390" speciesType="compound"/>
      <species id="sid_C00002" name="C00002" speciesType="compound"/>
      <species id="sid_C00001" name="C00001" speciesType="compound"/>
      <species id="sid_C00704" name="C00704" speciesType="compound"/>
      <species id="sid_C04570" name="C04570" speciesType="compound"/>
      <species id="sid_C00008" name="C00008" speciesType="compound"/>
      <species id="sid_C04253" name="C04253" speciesType="compound"/>
      <species id="sid_C00009" name="C00009" speciesType="compound"/>
    </listOfSpecies>
    <listOfReactions>
      <reaction id="MFN990">
        <listOfReactants>
          <speciesReference id="sid_C00125"/>
          <speciesReference id="sid_C00126"/>
          <speciesReference id="sid_C00390"/>
          <speciesReference id="sid_C00399"/>
        </listOfReactants>
        <listOfModifiers>
          <modifierSpeciesReference id="sid_1_10_2_2"/>
        </listOfModifiers>
      </reaction>
      <reaction id="R04433">
        <listOfReactants>
          <speciesReference id="sid_C04570"/>
          <speciesReference id="sid_C00399"/>
        </listOfReactants>
        <listOfProducts>
          <speciesReference id="sid_C04253"/>
          <speciesReference id="sid_C00390"/>
        </listOfProducts>
        <listOfModifiers>
          <modifierSpeciesReference id="sid_1_5_5_1"/>
        </listOfModifiers>
      </reaction>
      <reaction id="R02166">
        <listOfReactants>
          <speciesReference id="sid_C00390"/>
        </listOfReactants>
        <listOfProducts>
          <speciesReference id="sid_C00399"/>
          <speciesReference id="sid_C00080"/>
        </listOfProducts>
        <listOfModifiers>
          <modifierSpeciesReference id="sid_1_6_5_3"/>
        </listOfModifiers>
      </reaction>
      <reaction id="CYOOm3">
        <listOfReactants>
          <speciesReference id="sid_C00126"/>
          <speciesReference id="sid_C00080"/>
          <speciesReference id="sid_C00007"/>
        </listOfReactants>
        <listOfProducts>
          <speciesReference id="sid_C00125"/>
          <speciesReference id="sid_C00080"/>
          <speciesReference id="sid_C00001"/>
          <speciesReference id="sid_C00704"/>
        </listOfProducts>
        <listOfModifiers>
          <modifierSpeciesReference id="sid_1_9_3_1"/>
        </listOfModifiers>
      </reaction>
      <reaction id="ATPS4m">
        <listOfReactants>
          <speciesReference id="sid_C00008"/>
          <speciesReference id="sid_C00080"/>
          <speciesReference id="sid_C00009"/>
        </listOfReactants>
        <listOfProducts>
          <speciesReference id="sid_C00002"/>
          <speciesReference id="sid_C00080"/>
          <speciesReference id="sid_C00001"/>
        </listOfProducts>
        <listOfModifiers>
          <modifierSpeciesReference id="sid_3_6_3_14"/>
        </listOfModifiers>
      </reaction>
    </listOfReactions>
  </model>
</sbml>
