# Supplementary material for: Constructing a fish metabolic network model
Source: Genome Biol. 2010 Nov 29;11(11):R115. doi: 10.1186/gb-2010-11-11-r115 (PMC3156954; doi:10.1186/gb-2010-11-11-r115)
Supplement: Additional file 5 — SBML distribution of MetaFishNet pathways. [file gb-2010-11-11-r115-S5.zip › sbml/mfn1v9path103.xml]

<?xml version="1.0" encoding="UTF-8"?>
<sbml xmlns="http://www.sbml.org/sbml/level2/version4" level="2" version="4">
  <model name="3-oxo-10R-octadecatrienoate beta-oxidation">
    <annotation>a pathway from MetaFishNet project</annotation>
    <listOfSpeciesTypes>
      <speciesType id="enzyme"/>
      <speciesType id="compound"/>
    </listOfSpeciesTypes>
    <listOfSpecies>
      <species id="sid_1_3_1_34" name="1.3.1.34" speciesType="enzyme"/>
      <species id="sid_1_3_3_6" name="1.3.3.6" speciesType="enzyme"/>
      <species id="sid_1_1_1_35" name="1.1.1.35" speciesType="enzyme"/>
      <species id="sid_4_2_1_17" name="4.2.1.17" speciesType="enzyme"/>
      <species id="sid_C00027" name="C00027" speciesType="compound"/>
      <species id="sid_C00007" name="C00007" speciesType="compound"/>
      <species id="sid_C00006" name="C00006" speciesType="compound"/>
      <species id="sid_C00005" name="C00005" speciesType="compound"/>
      <species id="sid_C00004" name="C00004" speciesType="compound"/>
      <species id="sid_C00003" name="C00003" speciesType="compound"/>
      <species id="sid_C00001" name="C00001" speciesType="compound"/>
      <species id="sid_CE5306" name="CE5306" speciesType="compound"/>
      <species id="sid_CE5321" name="CE5321" speciesType="compound"/>
      <species id="sid_CE5305" name="CE5305" speciesType="compound"/>
      <species id="sid_CE5324" name="CE5324" speciesType="compound"/>
      <species id="sid_CE5325" name="CE5325" speciesType="compound"/>
      <species id="sid_CE5326" name="CE5326" speciesType="compound"/>
      <species id="sid_CE5327" name="CE5327" speciesType="compound"/>
      <species id="sid_CE5328" name="CE5328" speciesType="compound"/>
      <species id="sid_CE5308" name="CE5308" speciesType="compound"/>
      <species id="sid_CE5309" name="CE5309" speciesType="compound"/>
      <species id="sid_CE5320" name="CE5320" speciesType="compound"/>
      <species id="sid_CE5323" name="CE5323" speciesType="compound"/>
      <species id="sid_CE5315" name="CE5315" speciesType="compound"/>
      <species id="sid_CE5314" name="CE5314" speciesType="compound"/>
      <species id="sid_CE5317" name="CE5317" speciesType="compound"/>
      <species id="sid_CE5316" name="CE5316" speciesType="compound"/>
      <species id="sid_CE5311" name="CE5311" speciesType="compound"/>
      <species id="sid_CE5313" name="CE5313" speciesType="compound"/>
      <species id="sid_C00080" name="C00080" speciesType="compound"/>
      <species id="sid_CE5312" name="CE5312" speciesType="compound"/>
      <species id="sid_CE5318" name="CE5318" speciesType="compound"/>
    </listOfSpecies>
    <listOfReactions>
      <reaction id="RE3393">
        <listOfReactants>
          <speciesReference id="sid_C00003"/>
          <speciesReference id="sid_CE5305"/>
        </listOfReactants>
        <listOfProducts>
          <speciesReference id="sid_C00004"/>
          <speciesReference id="sid_C00080"/>
          <speciesReference id="sid_CE5308"/>
        </listOfProducts>
        <listOfModifiers>
          <modifierSpeciesReference id="sid_1_1_1_35"/>
        </listOfModifiers>
      </reaction>
      <reaction id="RE3387">
        <listOfReactants>
          <speciesReference id="sid_C00003"/>
          <speciesReference id="sid_CE5306"/>
        </listOfReactants>
        <listOfProducts>
          <speciesReference id="sid_C00004"/>
          <speciesReference id="sid_C00080"/>
          <speciesReference id="sid_CE5309"/>
        </listOfProducts>
        <listOfModifiers>
          <modifierSpeciesReference id="sid_1_1_1_35"/>
        </listOfModifiers>
      </reaction>
      <reaction id="RE3402">
        <listOfReactants>
          <speciesReference id="sid_C00003"/>
          <speciesReference id="sid_CE5317"/>
        </listOfReactants>
        <listOfProducts>
          <speciesReference id="sid_C00004"/>
          <speciesReference id="sid_C00080"/>
          <speciesReference id="sid_CE5320"/>
        </listOfProducts>
        <listOfModifiers>
          <modifierSpeciesReference id="sid_1_1_1_35"/>
        </listOfModifiers>
      </reaction>
      <reaction id="RE3399">
        <listOfReactants>
          <speciesReference id="sid_C00003"/>
          <speciesReference id="sid_CE5318"/>
        </listOfReactants>
        <listOfProducts>
          <speciesReference id="sid_C00004"/>
          <speciesReference id="sid_C00080"/>
          <speciesReference id="sid_CE5321"/>
        </listOfProducts>
        <listOfModifiers>
          <modifierSpeciesReference id="sid_1_1_1_35"/>
        </listOfModifiers>
      </reaction>
      <reaction id="RE3392">
        <listOfReactants>
          <speciesReference id="sid_C00005"/>
          <speciesReference id="sid_C00080"/>
          <speciesReference id="sid_CE5311"/>
        </listOfReactants>
        <listOfProducts>
          <speciesReference id="sid_C00006"/>
          <speciesReference id="sid_CE5312"/>
        </listOfProducts>
        <listOfModifiers>
          <modifierSpeciesReference id="sid_1_3_1_34"/>
        </listOfModifiers>
      </reaction>
      <reaction id="RE3391">
        <listOfReactants>
          <speciesReference id="sid_C00005"/>
          <speciesReference id="sid_C00080"/>
          <speciesReference id="sid_CE5314"/>
        </listOfReactants>
        <listOfProducts>
          <speciesReference id="sid_C00006"/>
          <speciesReference id="sid_CE5315"/>
        </listOfProducts>
        <listOfModifiers>
          <modifierSpeciesReference id="sid_1_3_1_34"/>
        </listOfModifiers>
      </reaction>
      <reaction id="RE3404">
        <listOfReactants>
          <speciesReference id="sid_C00005"/>
          <speciesReference id="sid_C00080"/>
          <speciesReference id="sid_CE5323"/>
        </listOfReactants>
        <listOfProducts>
          <speciesReference id="sid_C00006"/>
          <speciesReference id="sid_CE5324"/>
        </listOfProducts>
        <listOfModifiers>
          <modifierSpeciesReference id="sid_1_3_1_34"/>
        </listOfModifiers>
      </reaction>
      <reaction id="RE3403">
        <listOfReactants>
          <speciesReference id="sid_C00005"/>
          <speciesReference id="sid_C00080"/>
          <speciesReference id="sid_CE5326"/>
        </listOfReactants>
        <listOfProducts>
          <speciesReference id="sid_C00006"/>
          <speciesReference id="sid_CE5327"/>
        </listOfProducts>
        <listOfModifiers>
          <modifierSpeciesReference id="sid_1_3_1_34"/>
        </listOfModifiers>
      </reaction>
      <reaction id="RE3389">
        <listOfReactants>
          <speciesReference id="sid_C00007"/>
          <speciesReference id="sid_CE5313"/>
        </listOfReactants>
        <listOfProducts>
          <speciesReference id="sid_C00027"/>
          <speciesReference id="sid_CE5311"/>
        </listOfProducts>
        <listOfModifiers>
          <modifierSpeciesReference id="sid_1_3_3_6"/>
        </listOfModifiers>
      </reaction>
      <reaction id="RE3385">
        <listOfReactants>
          <speciesReference id="sid_C00007"/>
          <speciesReference id="sid_CE5316"/>
        </listOfReactants>
        <listOfProducts>
          <speciesReference id="sid_C00027"/>
          <speciesReference id="sid_CE5314"/>
        </listOfProducts>
        <listOfModifiers>
          <modifierSpeciesReference id="sid_1_3_3_6"/>
        </listOfModifiers>
      </reaction>
      <reaction id="RE3395">
        <listOfReactants>
          <speciesReference id="sid_C00007"/>
          <speciesReference id="sid_CE5325"/>
        </listOfReactants>
        <listOfProducts>
          <speciesReference id="sid_C00027"/>
          <speciesReference id="sid_CE5323"/>
        </listOfProducts>
        <listOfModifiers>
          <modifierSpeciesReference id="sid_1_3_3_6"/>
        </listOfModifiers>
      </reaction>
      <reaction id="RE3397">
        <listOfReactants>
          <speciesReference id="sid_C00007"/>
          <speciesReference id="sid_CE5328"/>
        </listOfReactants>
        <listOfProducts>
          <speciesReference id="sid_C00027"/>
          <speciesReference id="sid_CE5326"/>
        </listOfProducts>
        <listOfModifiers>
          <modifierSpeciesReference id="sid_1_3_3_6"/>
        </listOfModifiers>
      </reaction>
      <reaction id="RE3390">
        <listOfReactants>
          <speciesReference id="sid_C00001"/>
          <speciesReference id="sid_CE5312"/>
        </listOfReactants>
        <listOfProducts>
          <speciesReference id="sid_CE5305"/>
        </listOfProducts>
        <listOfModifiers>
          <modifierSpeciesReference id="sid_4_2_1_17"/>
        </listOfModifiers>
      </reaction>
      <reaction id="RE3386">
        <listOfReactants>
          <speciesReference id="sid_C00001"/>
          <speciesReference id="sid_CE5315"/>
        </listOfReactants>
        <listOfProducts>
          <speciesReference id="sid_CE5306"/>
        </listOfProducts>
        <listOfModifiers>
          <modifierSpeciesReference id="sid_4_2_1_17"/>
        </listOfModifiers>
      </reaction>
      <reaction id="RE3401">
        <listOfReactants>
          <speciesReference id="sid_C00001"/>
          <speciesReference id="sid_CE5324"/>
        </listOfReactants>
        <listOfProducts>
          <speciesReference id="sid_CE5317"/>
        </listOfProducts>
        <listOfModifiers>
          <modifierSpeciesReference id="sid_4_2_1_17"/>
        </listOfModifiers>
      </reaction>
      <reaction id="RE3398">
        <listOfReactants>
          <speciesReference id="sid_C00001"/>
          <speciesReference id="sid_CE5327"/>
        </listOfReactants>
        <listOfProducts>
          <speciesReference id="sid_CE5318"/>
        </listOfProducts>
        <listOfModifiers>
          <modifierSpeciesReference id="sid_4_2_1_17"/>
        </listOfModifiers>
      </reaction>
    </listOfReactions>
  </model>
</sbml>
