# Supplementary material for: Constructing a fish metabolic network model
Source: Genome Biol. 2010 Nov 29;11(11):R115. doi: 10.1186/gb-2010-11-11-r115 (PMC3156954; doi:10.1186/gb-2010-11-11-r115)
Supplement: Additional file 5 — SBML distribution of MetaFishNet pathways. [file gb-2010-11-11-r115-S5.zip › sbml/mfn1v9path116.xml]

<?xml version="1.0" encoding="UTF-8"?>
<sbml xmlns="http://www.sbml.org/sbml/level2/version4" level="2" version="4">
  <model name="Biopterin metabolism">
    <annotation>a pathway from MetaFishNet project</annotation>
    <listOfSpeciesTypes>
      <speciesType id="enzyme"/>
      <speciesType id="compound"/>
    </listOfSpeciesTypes>
    <listOfSpecies>
      <species id="sid_1_1_1_220_1_1_1_153" name="1.1.1.220;1.1.1.153" speciesType="enzyme"/>
      <species id="sid_3_5_4_16" name="3.5.4.16" speciesType="enzyme"/>
      <species id="sid_1_1_1_153" name="1.1.1.153" speciesType="enzyme"/>
      <species id="sid_3_1_3_1" name="3.1.3.1" speciesType="enzyme"/>
      <species id="sid_4_2_1_96" name="4.2.1.96" speciesType="enzyme"/>
      <species id="sid_1_14_16_1" name="1.14.16.1" speciesType="enzyme"/>
      <species id="sid_1_5_1_34" name="1.5.1.34" speciesType="enzyme"/>
      <species id="sid_3_5_4_16_6______" name="3.5.4.16;6.-.-.-" speciesType="enzyme"/>
      <species id="sid_CE1951" name="CE1951" speciesType="compound"/>
      <species id="sid_C00009" name="C00009" speciesType="compound"/>
      <species id="sid_C00007" name="C00007" speciesType="compound"/>
      <species id="sid_C00006" name="C00006" speciesType="compound"/>
      <species id="sid_C00005" name="C00005" speciesType="compound"/>
      <species id="sid_C00004" name="C00004" speciesType="compound"/>
      <species id="sid_C00003" name="C00003" speciesType="compound"/>
      <species id="sid_C00001" name="C00001" speciesType="compound"/>
      <species id="sid_CE6511" name="CE6511" speciesType="compound"/>
      <species id="sid_C05923" name="C05923" speciesType="compound"/>
      <species id="sid_C05922" name="C05922" speciesType="compound"/>
      <species id="sid_C06148" name="C06148" speciesType="compound"/>
      <species id="sid_C00272" name="C00272" speciesType="compound"/>
      <species id="sid_C04895" name="C04895" speciesType="compound"/>
      <species id="sid_C03684" name="C03684" speciesType="compound"/>
      <species id="sid_C00143" name="C00143" speciesType="compound"/>
      <species id="sid_C04874" name="C04874" speciesType="compound"/>
      <species id="sid_C00058" name="C00058" speciesType="compound"/>
      <species id="sid_CE2705" name="CE2705" speciesType="compound"/>
      <species id="sid_C00079" name="C00079" speciesType="compound"/>
      <species id="sid_thbpt4acam" name="thbpt4acam" speciesType="compound"/>
      <species id="sid_C04244" name="C04244" speciesType="compound"/>
      <species id="sid_CE5236" name="CE5236" speciesType="compound"/>
      <species id="sid_C00268" name="C00268" speciesType="compound"/>
      <species id="sid_C00082" name="C00082" speciesType="compound"/>
      <species id="sid_C00080" name="C00080" speciesType="compound"/>
      <species id="sid_C00440" name="C00440" speciesType="compound"/>
      <species id="sid_C00044" name="C00044" speciesType="compound"/>
    </listOfSpecies>
    <listOfReactions>
      <reaction id="RE3063">
        <listOfReactants>
          <speciesReference id="sid_C00005"/>
          <speciesReference id="sid_C00080"/>
          <speciesReference id="sid_C03684"/>
        </listOfReactants>
        <listOfProducts>
          <speciesReference id="sid_C00006"/>
          <speciesReference id="sid_C00272"/>
        </listOfProducts>
        <listOfModifiers>
          <modifierSpeciesReference id="sid_1_1_1_153"/>
        </listOfModifiers>
      </reaction>
      <reaction id="R01813">
        <listOfReactants>
          <speciesReference id="sid_C00272"/>
          <speciesReference id="sid_C00006"/>
        </listOfReactants>
        <listOfProducts>
          <speciesReference id="sid_C04244"/>
          <speciesReference id="sid_C00005"/>
        </listOfProducts>
        <listOfModifiers>
          <modifierSpeciesReference id="sid_1_1_1_153"/>
        </listOfModifiers>
      </reaction>
      <reaction id="R04285">
        <listOfReactants>
          <speciesReference id="sid_C04244"/>
          <speciesReference id="sid_C00006"/>
        </listOfReactants>
        <listOfProducts>
          <speciesReference id="sid_C03684"/>
          <speciesReference id="sid_C00005"/>
          <speciesReference id="sid_C00080"/>
        </listOfProducts>
        <listOfModifiers>
          <modifierSpeciesReference id="sid_1_1_1_220_1_1_1_153"/>
        </listOfModifiers>
      </reaction>
      <reaction id="RE2650">
        <listOfReactants>
          <speciesReference id="sid_C00007"/>
          <speciesReference id="sid_C00079"/>
          <speciesReference id="sid_C00272"/>
        </listOfReactants>
        <listOfProducts>
          <speciesReference id="sid_C00082"/>
          <speciesReference id="sid_CE1951"/>
        </listOfProducts>
        <listOfModifiers>
          <modifierSpeciesReference id="sid_1_14_16_1"/>
        </listOfModifiers>
      </reaction>
      <reaction id="RE1708">
        <listOfReactants>
          <speciesReference id="sid_C00005"/>
          <speciesReference id="sid_C00080"/>
          <speciesReference id="sid_CE2705"/>
        </listOfReactants>
        <listOfProducts>
          <speciesReference id="sid_C00006"/>
          <speciesReference id="sid_C00272"/>
        </listOfProducts>
        <listOfModifiers>
          <modifierSpeciesReference id="sid_1_5_1_34"/>
        </listOfModifiers>
      </reaction>
      <reaction id="R01793">
        <listOfReactants>
          <speciesReference id="sid_C00268"/>
          <speciesReference id="sid_C00004"/>
          <speciesReference id="sid_C00080"/>
        </listOfReactants>
        <listOfProducts>
          <speciesReference id="sid_C00272"/>
          <speciesReference id="sid_C00003"/>
        </listOfProducts>
        <listOfModifiers>
          <modifierSpeciesReference id="sid_1_5_1_34"/>
        </listOfModifiers>
      </reaction>
      <reaction id="R01794">
        <listOfReactants>
          <speciesReference id="sid_C00268"/>
          <speciesReference id="sid_C00005"/>
          <speciesReference id="sid_C00080"/>
        </listOfReactants>
        <listOfProducts>
          <speciesReference id="sid_C00272"/>
          <speciesReference id="sid_C00006"/>
        </listOfProducts>
        <listOfModifiers>
          <modifierSpeciesReference id="sid_1_5_1_34"/>
        </listOfModifiers>
      </reaction>
      <reaction id="R04620">
        <listOfReactants>
          <speciesReference id="sid_C04895"/>
          <speciesReference id="sid_C00001"/>
        </listOfReactants>
        <listOfProducts>
          <speciesReference id="sid_C04874"/>
          <speciesReference id="sid_C00009"/>
        </listOfProducts>
        <listOfModifiers>
          <modifierSpeciesReference id="sid_3_1_3_1"/>
        </listOfModifiers>
      </reaction>
      <reaction id="R00424">
        <listOfReactants>
          <speciesReference id="sid_C00044"/>
          <speciesReference id="sid_C00001"/>
        </listOfReactants>
        <listOfProducts>
          <speciesReference id="sid_C04895"/>
          <speciesReference id="sid_C00058"/>
          <speciesReference id="sid_C00001"/>
        </listOfProducts>
        <listOfModifiers>
          <modifierSpeciesReference id="sid_3_5_4_16"/>
        </listOfModifiers>
      </reaction>
      <reaction id="R00428">
        <listOfReactants>
          <speciesReference id="sid_C00044"/>
          <speciesReference id="sid_C00001"/>
        </listOfReactants>
        <listOfProducts>
          <speciesReference id="sid_C05922"/>
        </listOfProducts>
        <listOfModifiers>
          <modifierSpeciesReference id="sid_3_5_4_16"/>
        </listOfModifiers>
      </reaction>
      <reaction id="R04639">
        <listOfReactants>
          <speciesReference id="sid_C04895"/>
          <speciesReference id="sid_C00001"/>
        </listOfReactants>
        <listOfProducts>
          <speciesReference id="sid_C06148"/>
        </listOfProducts>
        <listOfModifiers>
          <modifierSpeciesReference id="sid_3_5_4_16"/>
        </listOfModifiers>
      </reaction>
      <reaction id="R05046">
        <listOfReactants>
          <speciesReference id="sid_C05922"/>
          <speciesReference id="sid_C00001"/>
        </listOfReactants>
        <listOfProducts>
          <speciesReference id="sid_C05923"/>
          <speciesReference id="sid_C00058"/>
        </listOfProducts>
        <listOfModifiers>
          <modifierSpeciesReference id="sid_3_5_4_16"/>
        </listOfModifiers>
      </reaction>
      <reaction id="R05048">
        <listOfReactants>
          <speciesReference id="sid_C05923"/>
        </listOfReactants>
        <listOfProducts>
          <speciesReference id="sid_C06148"/>
        </listOfProducts>
        <listOfModifiers>
          <modifierSpeciesReference id="sid_3_5_4_16_6______"/>
        </listOfModifiers>
      </reaction>
      <reaction id="RE0830">
        <listOfReactants>
          <speciesReference id="sid_CE1951"/>
        </listOfReactants>
        <listOfProducts>
          <speciesReference id="sid_C00001"/>
          <speciesReference id="sid_CE2705"/>
        </listOfProducts>
        <listOfModifiers>
          <modifierSpeciesReference id="sid_4_2_1_96"/>
        </listOfModifiers>
      </reaction>
      <reaction id="RE1709">
        <listOfReactants>
          <speciesReference id="sid_CE1951"/>
        </listOfReactants>
        <listOfProducts>
          <speciesReference id="sid_C00001"/>
          <speciesReference id="sid_CE5236"/>
        </listOfProducts>
        <listOfModifiers>
          <modifierSpeciesReference id="sid_4_2_1_96"/>
        </listOfModifiers>
      </reaction>
      <reaction id="RE2660">
        <listOfReactants>
          <speciesReference id="sid_CE5236"/>
        </listOfReactants>
        <listOfProducts>
          <speciesReference id="sid_CE2705"/>
        </listOfProducts>
        <listOfModifiers>
          <modifierSpeciesReference id="sid_4_2_1_96"/>
        </listOfModifiers>
      </reaction>
      <reaction id="THBPT4ACAMDASE">
        <listOfReactants>
          <speciesReference id="sid_thbpt4acam"/>
        </listOfReactants>
        <listOfProducts>
          <speciesReference id="sid_C00268"/>
          <speciesReference id="sid_C00001"/>
        </listOfProducts>
        <listOfModifiers>
          <modifierSpeciesReference id="sid_4_2_1_96"/>
        </listOfModifiers>
      </reaction>
      <reaction id="DHPR2">
        <listOfReactants>
          <speciesReference id="sid_C00440"/>
          <speciesReference id="sid_C00268"/>
        </listOfReactants>
        <listOfProducts>
          <speciesReference id="sid_C00080"/>
          <speciesReference id="sid_C00143"/>
          <speciesReference id="sid_C00272"/>
        </listOfProducts>
        <listOfModifiers>
          <modifierSpeciesReference/>
        </listOfModifiers>
      </reaction>
      <reaction id="RE2654">
        <listOfReactants>
          <speciesReference id="sid_CE1951"/>
        </listOfReactants>
        <listOfProducts>
          <speciesReference id="sid_C00001"/>
          <speciesReference id="sid_CE6511"/>
        </listOfProducts>
        <listOfModifiers>
          <modifierSpeciesReference/>
        </listOfModifiers>
      </reaction>
      <reaction id="RE2652">
        <listOfReactants>
          <speciesReference id="sid_CE2705"/>
        </listOfReactants>
        <listOfProducts>
          <speciesReference id="sid_C00268"/>
        </listOfProducts>
        <listOfModifiers>
          <modifierSpeciesReference/>
        </listOfModifiers>
      </reaction>
    </listOfReactions>
  </model>
</sbml>
