# Supplementary material for: Constructing a fish metabolic network model
Source: Genome Biol. 2010 Nov 29;11(11):R115. doi: 10.1186/gb-2010-11-11-r115 (PMC3156954; doi:10.1186/gb-2010-11-11-r115)
Supplement: Additional file 5 — SBML distribution of MetaFishNet pathways. [file gb-2010-11-11-r115-S5.zip › sbml/mfn1v9path104.xml]

<?xml version="1.0" encoding="UTF-8"?>
<sbml xmlns="http://www.sbml.org/sbml/level2/version4" level="2" version="4">
  <model name="Alanine and Aspartate Metabolism">
    <annotation>a pathway from MetaFishNet project</annotation>
    <listOfSpeciesTypes>
      <speciesType id="enzyme"/>
      <speciesType id="compound"/>
    </listOfSpeciesTypes>
    <listOfSpecies>
      <species id="sid_4_3_2_1" name="4.3.2.1" speciesType="enzyme"/>
      <species id="sid_1_4_3_1" name="1.4.3.1" speciesType="enzyme"/>
      <species id="sid_4_3_2_5" name="4.3.2.5" speciesType="enzyme"/>
      <species id="sid_6_3_4_5" name="6.3.4.5" speciesType="enzyme"/>
      <species id="sid_3_5_1_15" name="3.5.1.15" speciesType="enzyme"/>
      <species id="sid_2_6_1_1" name="2.6.1.1" speciesType="enzyme"/>
      <species id="sid_2_6_1_44" name="2.6.1.44" speciesType="enzyme"/>
      <species id="sid_2_3_3_9" name="2.3.3.9" speciesType="enzyme"/>
      <species id="sid_3_5_1_38_3_5_1_1" name="3.5.1.38;3.5.1.1" speciesType="enzyme"/>
      <species id="sid_3_5_1_1" name="3.5.1.1" speciesType="enzyme"/>
      <species id="sid_4_1_1_11_4_1_1_15" name="4.1.1.11;4.1.1.15" speciesType="enzyme"/>
      <species id="sid_6_3_5_4" name="6.3.5.4" speciesType="enzyme"/>
      <species id="sid_C00025" name="C00025" speciesType="compound"/>
      <species id="sid_C00010" name="C00010" speciesType="compound"/>
      <species id="sid_C00027" name="C00027" speciesType="compound"/>
      <species id="sid_C00149" name="C00149" speciesType="compound"/>
      <species id="sid_C00020" name="C00020" speciesType="compound"/>
      <species id="sid_C00024" name="C00024" speciesType="compound"/>
      <species id="sid_C00007" name="C00007" speciesType="compound"/>
      <species id="sid_C00062" name="C00062" speciesType="compound"/>
      <species id="sid_C00122" name="C00122" speciesType="compound"/>
      <species id="sid_C00001" name="C00001" speciesType="compound"/>
      <species id="sid_C00026" name="C00026" speciesType="compound"/>
      <species id="sid_C00327" name="C00327" speciesType="compound"/>
      <species id="sid_C01042" name="C01042" speciesType="compound"/>
      <species id="sid_C00022" name="C00022" speciesType="compound"/>
      <species id="sid_C00099" name="C00099" speciesType="compound"/>
      <species id="sid_C03303" name="C03303" speciesType="compound"/>
      <species id="sid_C03406" name="C03406" speciesType="compound"/>
      <species id="sid_C01342" name="C01342" speciesType="compound"/>
      <species id="sid_C00036" name="C00036" speciesType="compound"/>
      <species id="sid_C00037" name="C00037" speciesType="compound"/>
      <species id="sid_C00013" name="C00013" speciesType="compound"/>
      <species id="sid_C00033" name="C00033" speciesType="compound"/>
      <species id="sid_C00152" name="C00152" speciesType="compound"/>
      <species id="sid_C00002" name="C00002" speciesType="compound"/>
      <species id="sid_C00080" name="C00080" speciesType="compound"/>
      <species id="sid_C00402" name="C00402" speciesType="compound"/>
      <species id="sid_C00041" name="C00041" speciesType="compound"/>
      <species id="sid_C02179" name="C02179" speciesType="compound"/>
      <species id="sid_C00064" name="C00064" speciesType="compound"/>
      <species id="sid_C00049" name="C00049" speciesType="compound"/>
      <species id="sid_C00048" name="C00048" speciesType="compound"/>
    </listOfSpecies>
    <listOfReactions>
      <reaction id="DASPO1p">
        <listOfReactants>
          <speciesReference id="sid_C00402"/>
          <speciesReference id="sid_C00001"/>
          <speciesReference id="sid_C00007"/>
        </listOfReactants>
        <listOfProducts>
          <speciesReference id="sid_C00027"/>
          <speciesReference id="sid_C01342"/>
          <speciesReference id="sid_C00036"/>
        </listOfProducts>
        <listOfModifiers>
          <modifierSpeciesReference id="sid_1_4_3_1"/>
        </listOfModifiers>
      </reaction>
      <reaction id="MFN1007">
        <listOfReactants>
          <speciesReference id="sid_C00010"/>
          <speciesReference id="sid_C00024"/>
          <speciesReference id="sid_C00048"/>
          <speciesReference id="sid_C00149"/>
        </listOfReactants>
        <listOfModifiers>
          <modifierSpeciesReference id="sid_2_3_3_9"/>
        </listOfModifiers>
      </reaction>
      <reaction id="ASPTAm">
        <listOfReactants>
          <speciesReference id="sid_C00026"/>
          <speciesReference id="sid_C00049"/>
        </listOfReactants>
        <listOfProducts>
          <speciesReference id="sid_C00025"/>
          <speciesReference id="sid_C00036"/>
        </listOfProducts>
        <listOfModifiers>
          <modifierSpeciesReference id="sid_2_6_1_1"/>
        </listOfModifiers>
      </reaction>
      <reaction id="R00355">
        <listOfReactants>
          <speciesReference id="sid_C00049"/>
        </listOfReactants>
        <listOfProducts>
          <speciesReference id="sid_C00036"/>
        </listOfProducts>
        <listOfModifiers>
          <modifierSpeciesReference id="sid_2_6_1_1"/>
        </listOfModifiers>
      </reaction>
      <reaction id="AGTix">
        <listOfReactants>
          <speciesReference id="sid_C00041"/>
          <speciesReference id="sid_C00048"/>
        </listOfReactants>
        <listOfProducts>
          <speciesReference id="sid_C00037"/>
          <speciesReference id="sid_C00022"/>
        </listOfProducts>
        <listOfModifiers>
          <modifierSpeciesReference id="sid_2_6_1_44"/>
        </listOfModifiers>
      </reaction>
      <reaction id="ASNNm">
        <listOfReactants>
          <speciesReference id="sid_C00152"/>
          <speciesReference id="sid_C00001"/>
        </listOfReactants>
        <listOfProducts>
          <speciesReference id="sid_C00049"/>
          <speciesReference id="sid_C01342"/>
        </listOfProducts>
        <listOfModifiers>
          <modifierSpeciesReference id="sid_3_5_1_1"/>
        </listOfModifiers>
      </reaction>
      <reaction id="NACASPAH">
        <listOfReactants>
          <speciesReference id="sid_C01042"/>
          <speciesReference id="sid_C00001"/>
        </listOfReactants>
        <listOfProducts>
          <speciesReference id="sid_C00033"/>
          <speciesReference id="sid_C00049"/>
        </listOfProducts>
        <listOfModifiers>
          <modifierSpeciesReference id="sid_3_5_1_15"/>
        </listOfModifiers>
      </reaction>
      <reaction id="R00485">
        <listOfReactants>
          <speciesReference id="sid_C00152"/>
        </listOfReactants>
        <listOfProducts>
          <speciesReference id="sid_C00049"/>
        </listOfProducts>
        <listOfModifiers>
          <modifierSpeciesReference id="sid_3_5_1_38_3_5_1_1"/>
        </listOfModifiers>
      </reaction>
      <reaction id="R00489">
        <listOfReactants>
          <speciesReference id="sid_C00049"/>
        </listOfReactants>
        <listOfProducts>
          <speciesReference id="sid_C00099"/>
        </listOfProducts>
        <listOfModifiers>
          <modifierSpeciesReference id="sid_4_1_1_11_4_1_1_15"/>
        </listOfModifiers>
      </reaction>
      <reaction id="ARGSL">
        <listOfReactants>
          <speciesReference id="sid_C03406"/>
        </listOfReactants>
        <listOfProducts>
          <speciesReference id="sid_C00062"/>
          <speciesReference id="sid_C00122"/>
        </listOfProducts>
        <listOfModifiers>
          <modifierSpeciesReference id="sid_4_3_2_1"/>
        </listOfModifiers>
      </reaction>
      <reaction id="R01086">
        <listOfReactants>
          <speciesReference id="sid_C03406"/>
        </listOfReactants>
        <listOfProducts>
          <speciesReference id="sid_C00122"/>
        </listOfProducts>
        <listOfModifiers>
          <modifierSpeciesReference id="sid_4_3_2_1"/>
        </listOfModifiers>
      </reaction>
      <reaction id="MFN1003">
        <listOfReactants>
          <speciesReference id="sid_C00048"/>
          <speciesReference id="sid_C02179"/>
          <speciesReference id="sid_C03303"/>
        </listOfReactants>
        <listOfModifiers>
          <modifierSpeciesReference id="sid_4_3_2_5"/>
        </listOfModifiers>
      </reaction>
      <reaction id="R01954">
        <listOfReactants>
          <speciesReference id="sid_C00049"/>
        </listOfReactants>
        <listOfProducts>
          <speciesReference id="sid_C03406"/>
        </listOfProducts>
        <listOfModifiers>
          <modifierSpeciesReference id="sid_6_3_4_5"/>
        </listOfModifiers>
      </reaction>
      <reaction id="ARGSS">
        <listOfReactants>
          <speciesReference id="sid_C00049"/>
          <speciesReference id="sid_C00002"/>
          <speciesReference id="sid_C00327"/>
        </listOfReactants>
        <listOfProducts>
          <speciesReference id="sid_C00020"/>
          <speciesReference id="sid_C03406"/>
          <speciesReference id="sid_C00080"/>
          <speciesReference id="sid_C00013"/>
        </listOfProducts>
        <listOfModifiers>
          <modifierSpeciesReference id="sid_6_3_4_5"/>
        </listOfModifiers>
      </reaction>
      <reaction id="R00578">
        <listOfReactants>
          <speciesReference id="sid_C00049"/>
        </listOfReactants>
        <listOfProducts>
          <speciesReference id="sid_C00152"/>
        </listOfProducts>
        <listOfModifiers>
          <modifierSpeciesReference id="sid_6_3_5_4"/>
        </listOfModifiers>
      </reaction>
      <reaction id="ASNS1">
        <listOfReactants>
          <speciesReference id="sid_C00049"/>
          <speciesReference id="sid_C00002"/>
          <speciesReference id="sid_C00064"/>
          <speciesReference id="sid_C00001"/>
        </listOfReactants>
        <listOfProducts>
          <speciesReference id="sid_C00020"/>
          <speciesReference id="sid_C00152"/>
          <speciesReference id="sid_C00025"/>
          <speciesReference id="sid_C00080"/>
          <speciesReference id="sid_C00013"/>
        </listOfProducts>
        <listOfModifiers>
          <modifierSpeciesReference id="sid_6_3_5_4"/>
        </listOfModifiers>
      </reaction>
    </listOfReactions>
  </model>
</sbml>
