# Supplementary material for: Constructing a fish metabolic network model
Source: Genome Biol. 2010 Nov 29;11(11):R115. doi: 10.1186/gb-2010-11-11-r115 (PMC3156954; doi:10.1186/gb-2010-11-11-r115)
Supplement: Additional file 5 — SBML distribution of MetaFishNet pathways. [file gb-2010-11-11-r115-S5.zip › sbml/mfn1v9path153.xml]

<?xml version="1.0" encoding="UTF-8"?>
<sbml xmlns="http://www.sbml.org/sbml/level2/version4" level="2" version="4">
  <model name="Hexose phosphorylation">
    <annotation>a pathway from MetaFishNet project</annotation>
    <listOfSpeciesTypes>
      <speciesType id="enzyme"/>
      <speciesType id="compound"/>
    </listOfSpeciesTypes>
    <listOfSpecies>
      <species id="sid_3_2_1_20" name="3.2.1.20" speciesType="enzyme"/>
      <species id="sid_3_2_1_21" name="3.2.1.21" speciesType="enzyme"/>
      <species id="sid_5_3_1_8" name="5.3.1.8" speciesType="enzyme"/>
      <species id="sid_2_7_1_1" name="2.7.1.1" speciesType="enzyme"/>
      <species id="sid_3_2_1_28" name="3.2.1.28" speciesType="enzyme"/>
      <species id="sid_C05839" name="C05839" speciesType="compound"/>
      <species id="sid_C05838" name="C05838" speciesType="compound"/>
      <species id="sid_C00104" name="C00104" speciesType="compound"/>
      <species id="sid_C00329" name="C00329" speciesType="compound"/>
      <species id="sid_C00008" name="C00008" speciesType="compound"/>
      <species id="sid_C00002" name="C00002" speciesType="compound"/>
      <species id="sid_C00001" name="C00001" speciesType="compound"/>
      <species id="sid_C02965" name="C02965" speciesType="compound"/>
      <species id="sid_C00275" name="C00275" speciesType="compound"/>
      <species id="sid_C01083" name="C01083" speciesType="compound"/>
      <species id="sid_C00092" name="C00092" speciesType="compound"/>
      <species id="sid_C00095" name="C00095" speciesType="compound"/>
      <species id="sid_C00159" name="C00159" speciesType="compound"/>
      <species id="sid_C00031" name="C00031" speciesType="compound"/>
      <species id="sid_C00352" name="C00352" speciesType="compound"/>
      <species id="sid_C00131" name="C00131" speciesType="compound"/>
      <species id="sid_C00794" name="C00794" speciesType="compound"/>
      <species id="sid_C00085" name="C00085" speciesType="compound"/>
      <species id="sid_C00081" name="C00081" speciesType="compound"/>
      <species id="sid_C00089" name="C00089" speciesType="compound"/>
      <species id="sid_C01096" name="C01096" speciesType="compound"/>
      <species id="sid_C00206" name="C00206" speciesType="compound"/>
      <species id="sid_C00738" name="C00738" speciesType="compound"/>
    </listOfSpecies>
    <listOfReactions>
      <reaction id="R02848">
        <listOfReactants>
          <speciesReference id="sid_C00002"/>
          <speciesReference id="sid_C00738"/>
        </listOfReactants>
        <listOfProducts>
          <speciesReference id="sid_C00008"/>
          <speciesReference id="sid_C02965"/>
        </listOfProducts>
        <listOfModifiers>
          <modifierSpeciesReference id="sid_2_7_1_1"/>
        </listOfModifiers>
      </reaction>
      <reaction id="R02865">
        <listOfReactants>
          <speciesReference id="sid_C00002"/>
          <speciesReference id="sid_C00794"/>
        </listOfReactants>
        <listOfProducts>
          <speciesReference id="sid_C00008"/>
          <speciesReference id="sid_C01096"/>
        </listOfProducts>
        <listOfModifiers>
          <modifierSpeciesReference id="sid_2_7_1_1"/>
        </listOfModifiers>
      </reaction>
      <reaction id="R00725">
        <listOfReactants>
          <speciesReference id="sid_C00081"/>
          <speciesReference id="sid_C00031"/>
        </listOfReactants>
        <listOfProducts>
          <speciesReference id="sid_C00104"/>
          <speciesReference id="sid_C00092"/>
        </listOfProducts>
        <listOfModifiers>
          <modifierSpeciesReference id="sid_2_7_1_1"/>
        </listOfModifiers>
      </reaction>
      <reaction id="R00876">
        <listOfReactants>
          <speciesReference id="sid_C00081"/>
          <speciesReference id="sid_C00095"/>
        </listOfReactants>
        <listOfProducts>
          <speciesReference id="sid_C00104"/>
          <speciesReference id="sid_C00085"/>
        </listOfProducts>
        <listOfModifiers>
          <modifierSpeciesReference id="sid_2_7_1_1"/>
        </listOfModifiers>
      </reaction>
      <reaction id="R01327">
        <listOfReactants>
          <speciesReference id="sid_C00081"/>
          <speciesReference id="sid_C00159"/>
        </listOfReactants>
        <listOfProducts>
          <speciesReference id="sid_C00104"/>
          <speciesReference id="sid_C00275"/>
        </listOfProducts>
        <listOfModifiers>
          <modifierSpeciesReference id="sid_2_7_1_1"/>
        </listOfModifiers>
      </reaction>
      <reaction id="R01964">
        <listOfReactants>
          <speciesReference id="sid_C00081"/>
          <speciesReference id="sid_C00329"/>
        </listOfReactants>
        <listOfProducts>
          <speciesReference id="sid_C00104"/>
          <speciesReference id="sid_C00352"/>
        </listOfProducts>
        <listOfModifiers>
          <modifierSpeciesReference id="sid_2_7_1_1"/>
        </listOfModifiers>
      </reaction>
      <reaction id="R02849">
        <listOfReactants>
          <speciesReference id="sid_C00081"/>
          <speciesReference id="sid_C00738"/>
        </listOfReactants>
        <listOfProducts>
          <speciesReference id="sid_C00104"/>
          <speciesReference id="sid_C02965"/>
        </listOfProducts>
        <listOfModifiers>
          <modifierSpeciesReference id="sid_2_7_1_1"/>
        </listOfModifiers>
      </reaction>
      <reaction id="R02867">
        <listOfReactants>
          <speciesReference id="sid_C00081"/>
          <speciesReference id="sid_C00794"/>
        </listOfReactants>
        <listOfProducts>
          <speciesReference id="sid_C00104"/>
          <speciesReference id="sid_C01096"/>
        </listOfProducts>
        <listOfModifiers>
          <modifierSpeciesReference id="sid_2_7_1_1"/>
        </listOfModifiers>
      </reaction>
      <reaction id="R01139">
        <listOfReactants>
          <speciesReference id="sid_C00131"/>
          <speciesReference id="sid_C00031"/>
        </listOfReactants>
        <listOfProducts>
          <speciesReference id="sid_C00206"/>
          <speciesReference id="sid_C00092"/>
        </listOfProducts>
        <listOfModifiers>
          <modifierSpeciesReference id="sid_2_7_1_1"/>
        </listOfModifiers>
      </reaction>
      <reaction id="R01140">
        <listOfReactants>
          <speciesReference id="sid_C00131"/>
          <speciesReference id="sid_C00095"/>
        </listOfReactants>
        <listOfProducts>
          <speciesReference id="sid_C00206"/>
          <speciesReference id="sid_C00085"/>
        </listOfProducts>
        <listOfModifiers>
          <modifierSpeciesReference id="sid_2_7_1_1"/>
        </listOfModifiers>
      </reaction>
      <reaction id="R01330">
        <listOfReactants>
          <speciesReference id="sid_C00131"/>
          <speciesReference id="sid_C00159"/>
        </listOfReactants>
        <listOfProducts>
          <speciesReference id="sid_C00206"/>
          <speciesReference id="sid_C00275"/>
        </listOfProducts>
        <listOfModifiers>
          <modifierSpeciesReference id="sid_2_7_1_1"/>
        </listOfModifiers>
      </reaction>
      <reaction id="R01965">
        <listOfReactants>
          <speciesReference id="sid_C00131"/>
          <speciesReference id="sid_C00329"/>
        </listOfReactants>
        <listOfProducts>
          <speciesReference id="sid_C00206"/>
          <speciesReference id="sid_C00352"/>
        </listOfProducts>
        <listOfModifiers>
          <modifierSpeciesReference id="sid_2_7_1_1"/>
        </listOfModifiers>
      </reaction>
      <reaction id="R02850">
        <listOfReactants>
          <speciesReference id="sid_C00131"/>
          <speciesReference id="sid_C00738"/>
        </listOfReactants>
        <listOfProducts>
          <speciesReference id="sid_C00206"/>
          <speciesReference id="sid_C02965"/>
        </listOfProducts>
        <listOfModifiers>
          <modifierSpeciesReference id="sid_2_7_1_1"/>
        </listOfModifiers>
      </reaction>
      <reaction id="R02868">
        <listOfReactants>
          <speciesReference id="sid_C00131"/>
          <speciesReference id="sid_C00794"/>
        </listOfReactants>
        <listOfProducts>
          <speciesReference id="sid_C00206"/>
          <speciesReference id="sid_C01096"/>
        </listOfProducts>
        <listOfModifiers>
          <modifierSpeciesReference id="sid_2_7_1_1"/>
        </listOfModifiers>
      </reaction>
      <reaction id="R00801">
        <listOfReactants>
          <speciesReference id="sid_C00089"/>
          <speciesReference id="sid_C00001"/>
        </listOfReactants>
        <listOfProducts>
          <speciesReference id="sid_C00095"/>
          <speciesReference id="sid_C00031"/>
        </listOfProducts>
        <listOfModifiers>
          <modifierSpeciesReference id="sid_3_2_1_20"/>
        </listOfModifiers>
      </reaction>
      <reaction id="R04998">
        <listOfReactants>
          <speciesReference id="sid_C05839"/>
          <speciesReference id="sid_C00001"/>
        </listOfReactants>
        <listOfProducts>
          <speciesReference id="sid_C05838"/>
          <speciesReference id="sid_C00031"/>
        </listOfProducts>
        <listOfModifiers>
          <modifierSpeciesReference id="sid_3_2_1_21"/>
        </listOfModifiers>
      </reaction>
      <reaction id="R00010">
        <listOfReactants>
          <speciesReference id="sid_C01083"/>
          <speciesReference id="sid_C00001"/>
        </listOfReactants>
        <listOfProducts>
          <speciesReference id="sid_C00031"/>
        </listOfProducts>
        <listOfModifiers>
          <modifierSpeciesReference id="sid_3_2_1_28"/>
        </listOfModifiers>
      </reaction>
      <reaction id="R00772">
        <listOfReactants>
          <speciesReference id="sid_C00275"/>
        </listOfReactants>
        <listOfProducts>
          <speciesReference id="sid_C00085"/>
        </listOfProducts>
        <listOfModifiers>
          <modifierSpeciesReference id="sid_5_3_1_8"/>
        </listOfModifiers>
      </reaction>
    </listOfReactions>
  </model>
</sbml>
