# Supplementary material for: Constructing a fish metabolic network model
Source: Genome Biol. 2010 Nov 29;11(11):R115. doi: 10.1186/gb-2010-11-11-r115 (PMC3156954; doi:10.1186/gb-2010-11-11-r115)
Supplement: Additional file 5 — SBML distribution of MetaFishNet pathways. [file gb-2010-11-11-r115-S5.zip › sbml/mfn1v9path142.xml]

<?xml version="1.0" encoding="UTF-8"?>
<sbml xmlns="http://www.sbml.org/sbml/level2/version4" level="2" version="4">
  <model name="Glycine, serine, alanine and threonine metabolism">
    <annotation>a pathway from MetaFishNet project</annotation>
    <listOfSpeciesTypes>
      <speciesType id="enzyme"/>
      <speciesType id="compound"/>
    </listOfSpeciesTypes>
    <listOfSpecies>
      <species id="sid_4_3_1_19_4_3_1_17" name="4.3.1.19;4.3.1.17" speciesType="enzyme"/>
      <species id="sid_1_1_1_28" name="1.1.1.28" speciesType="enzyme"/>
      <species id="sid_2_3_1_37_2_3_1_29" name="2.3.1.37;2.3.1.29" speciesType="enzyme"/>
      <species id="sid_4_4_1_5" name="4.4.1.5" speciesType="enzyme"/>
      <species id="sid_2_6_1_52" name="2.6.1.52" speciesType="enzyme"/>
      <species id="sid_2_6_1_51" name="2.6.1.51" speciesType="enzyme"/>
      <species id="sid_5_3_1_22" name="5.3.1.22" speciesType="enzyme"/>
      <species id="sid_6_1_1_11" name="6.1.1.11" speciesType="enzyme"/>
      <species id="sid_6_1_1_14" name="6.1.1.14" speciesType="enzyme"/>
      <species id="sid_4_3_1_19" name="4.3.1.19" speciesType="enzyme"/>
      <species id="sid_1_1_1_95" name="1.1.1.95" speciesType="enzyme"/>
      <species id="sid_1_4_3_6_1_4_3_4" name="1.4.3.6;1.4.3.4" speciesType="enzyme"/>
      <species id="sid_2_1_2_10" name="2.1.2.10" speciesType="enzyme"/>
      <species id="sid_2_3_1_37" name="2.3.1.37" speciesType="enzyme"/>
      <species id="sid_1_5_99_1" name="1.5.99.1" speciesType="enzyme"/>
      <species id="sid_1_5_99_2" name="1.5.99.2" speciesType="enzyme"/>
      <species id="sid_1_1_3_15" name="1.1.3.15" speciesType="enzyme"/>
      <species id="sid_2_1_1_10" name="2.1.1.10" speciesType="enzyme"/>
      <species id="sid_3_1_3_18" name="3.1.3.18" speciesType="enzyme"/>
      <species id="sid_3_5_1_14" name="3.5.1.14" speciesType="enzyme"/>
      <species id="sid_1_1_1__" name="1.1.1.-" speciesType="enzyme"/>
      <species id="sid_6_1_1_3" name="6.1.1.3" speciesType="enzyme"/>
      <species id="sid_1_1_1_79" name="1.1.1.79" speciesType="enzyme"/>
      <species id="sid_2_6_1_44" name="2.6.1.44" speciesType="enzyme"/>
      <species id="sid_3_1_3_3" name="3.1.3.3" speciesType="enzyme"/>
      <species id="sid_2_1_2_1" name="2.1.2.1" speciesType="enzyme"/>
      <species id="sid_1_1_1_78_1_1_1_79" name="1.1.1.78;1.1.1.79" speciesType="enzyme"/>
      <species id="sid_6_1_1_7" name="6.1.1.7" speciesType="enzyme"/>
      <species id="sid_4_2_3_1" name="4.2.3.1" speciesType="enzyme"/>
      <species id="sid_2_3_1_1" name="2.3.1.1" speciesType="enzyme"/>
      <species id="sid_2_1_1_5" name="2.1.1.5" speciesType="enzyme"/>
      <species id="sid_1_4_4_2" name="1.4.4.2" speciesType="enzyme"/>
      <species id="sid_1_1_1_81_1_1_1_79" name="1.1.1.81;1.1.1.79" speciesType="enzyme"/>
      <species id="sid_4_1_1_39" name="4.1.1.39" speciesType="enzyme"/>
      <species id="sid_2_3_2_2" name="2.3.2.2" speciesType="enzyme"/>
      <species id="sid_C00025" name="C00025" speciesType="compound"/>
      <species id="sid_C00024" name="C00024" speciesType="compound"/>
      <species id="sid_C00027" name="C00027" speciesType="compound"/>
      <species id="sid_C03508" name="C03508" speciesType="compound"/>
      <species id="sid_C00021" name="C00021" speciesType="compound"/>
      <species id="sid_C00020" name="C00020" speciesType="compound"/>
      <species id="sid_C00009" name="C00009" speciesType="compound"/>
      <species id="sid_C00022" name="C00022" speciesType="compound"/>
      <species id="sid_C00007" name="C00007" speciesType="compound"/>
      <species id="sid_C00006" name="C00006" speciesType="compound"/>
      <species id="sid_C00005" name="C00005" speciesType="compound"/>
      <species id="sid_C00004" name="C00004" speciesType="compound"/>
      <species id="sid_C00003" name="C00003" speciesType="compound"/>
      <species id="sid_C00028" name="C00028" speciesType="compound"/>
      <species id="sid_C00001" name="C00001" speciesType="compound"/>
      <species id="sid_C01005" name="C01005" speciesType="compound"/>
      <species id="sid_C02412" name="C02412" speciesType="compound"/>
      <species id="sid_C05235" name="C05235" speciesType="compound"/>
      <species id="sid_C00026" name="C00026" speciesType="compound"/>
      <species id="sid_C00065" name="C00065" speciesType="compound"/>
      <species id="sid_C01635" name="C01635" speciesType="compound"/>
      <species id="sid_C02553" name="C02553" speciesType="compound"/>
      <species id="sid_C01146" name="C01146" speciesType="compound"/>
      <species id="sid_C00886" name="C00886" speciesType="compound"/>
      <species id="sid_C01342" name="C01342" speciesType="compound"/>
      <species id="sid_C01651" name="C01651" speciesType="compound"/>
      <species id="sid_C01650" name="C01650" speciesType="compound"/>
      <species id="sid_C00430" name="C00430" speciesType="compound"/>
      <species id="sid_C03232" name="C03232" speciesType="compound"/>
      <species id="sid_C00256" name="C00256" speciesType="compound"/>
      <species id="sid_C00016" name="C00016" speciesType="compound"/>
      <species id="sid_C01026" name="C01026" speciesType="compound"/>
      <species id="sid_C00258" name="C00258" speciesType="compound"/>
      <species id="sid_C00101" name="C00101" speciesType="compound"/>
      <species id="sid_C00041" name="C00041" speciesType="compound"/>
      <species id="sid_C00579" name="C00579" speciesType="compound"/>
      <species id="sid_C06055" name="C06055" speciesType="compound"/>
      <species id="sid_C01242" name="C01242" speciesType="compound"/>
      <species id="sid_C00051" name="C00051" speciesType="compound"/>
      <species id="sid_C00073" name="C00073" speciesType="compound"/>
      <species id="sid_C00091" name="C00091" speciesType="compound"/>
      <species id="sid_C00197" name="C00197" speciesType="compound"/>
      <species id="sid_C02051" name="C02051" speciesType="compound"/>
      <species id="sid_alpam" name="alpam" speciesType="compound"/>
      <species id="sid_C00988" name="C00988" speciesType="compound"/>
      <species id="sid_C00010" name="C00010" speciesType="compound"/>
      <species id="sid_C00037" name="C00037" speciesType="compound"/>
      <species id="sid_C00188" name="C00188" speciesType="compound"/>
      <species id="sid_C00013" name="C00013" speciesType="compound"/>
      <species id="sid_C00014" name="C00014" speciesType="compound"/>
      <species id="sid_C00033" name="C00033" speciesType="compound"/>
      <species id="sid_C00030" name="C00030" speciesType="compound"/>
      <species id="sid_C00019" name="C00019" speciesType="compound"/>
      <species id="sid_C00155" name="C00155" speciesType="compound"/>
      <species id="sid_C01419" name="C01419" speciesType="compound"/>
      <species id="sid_C00002" name="C00002" speciesType="compound"/>
      <species id="sid_C00937" name="C00937" speciesType="compound"/>
      <species id="sid_C00143" name="C00143" speciesType="compound"/>
      <species id="sid_C00067" name="C00067" speciesType="compound"/>
      <species id="sid_C00011" name="C00011" speciesType="compound"/>
      <species id="sid_C02972" name="C02972" speciesType="compound"/>
      <species id="sid_C06054" name="C06054" speciesType="compound"/>
      <species id="sid_C00109" name="C00109" speciesType="compound"/>
      <species id="sid_C02992" name="C02992" speciesType="compound"/>
      <species id="sid_C01642" name="C01642" speciesType="compound"/>
      <species id="sid_C01102" name="C01102" speciesType="compound"/>
      <species id="sid_C01182" name="C01182" speciesType="compound"/>
      <species id="sid_C00080" name="C00080" speciesType="compound"/>
      <species id="sid_C00248" name="C00248" speciesType="compound"/>
      <species id="sid_C02218" name="C02218" speciesType="compound"/>
      <species id="sid_C00213" name="C00213" speciesType="compound"/>
      <species id="sid_C01888" name="C01888" speciesType="compound"/>
      <species id="sid_C03451" name="C03451" speciesType="compound"/>
      <species id="sid_C01352" name="C01352" speciesType="compound"/>
      <species id="sid_CE1554" name="CE1554" speciesType="compound"/>
      <species id="sid_C00160" name="C00160" speciesType="compound"/>
      <species id="sid_CE0469" name="CE0469" speciesType="compound"/>
      <species id="sid_C00719" name="C00719" speciesType="compound"/>
      <species id="sid_C00546" name="C00546" speciesType="compound"/>
      <species id="sid_C00048" name="C00048" speciesType="compound"/>
      <species id="sid_C00168" name="C00168" speciesType="compound"/>
    </listOfSpecies>
    <listOfReactions>
      <reaction id="R02528">
        <listOfReactants>
          <speciesReference id="sid_C00546"/>
        </listOfReactants>
        <listOfProducts>
          <speciesReference id="sid_C05235"/>
        </listOfProducts>
        <listOfModifiers>
          <modifierSpeciesReference id="sid_1_1_1__"/>
        </listOfModifiers>
      </reaction>
      <reaction id="R00704">
        <listOfReactants>
          <speciesReference id="sid_C00256"/>
          <speciesReference id="sid_C00003"/>
        </listOfReactants>
        <listOfProducts>
          <speciesReference id="sid_C00022"/>
          <speciesReference id="sid_C00004"/>
          <speciesReference id="sid_C00080"/>
        </listOfProducts>
        <listOfModifiers>
          <modifierSpeciesReference id="sid_1_1_1_28"/>
        </listOfModifiers>
      </reaction>
      <reaction id="R02527">
        <listOfReactants>
          <speciesReference id="sid_C00937"/>
          <speciesReference id="sid_C00003"/>
        </listOfReactants>
        <listOfProducts>
          <speciesReference id="sid_C00546"/>
          <speciesReference id="sid_C00004"/>
        </listOfProducts>
        <listOfModifiers>
          <modifierSpeciesReference id="sid_1_1_1_78_1_1_1_79"/>
        </listOfModifiers>
      </reaction>
      <reaction id="R00465">
        <listOfReactants>
          <speciesReference id="sid_C00160"/>
          <speciesReference id="sid_C00006"/>
        </listOfReactants>
        <listOfProducts>
          <speciesReference id="sid_C00048"/>
          <speciesReference id="sid_C00005"/>
        </listOfProducts>
        <listOfModifiers>
          <modifierSpeciesReference id="sid_1_1_1_79"/>
        </listOfModifiers>
      </reaction>
      <reaction id="R01392">
        <listOfReactants>
          <speciesReference id="sid_C00258"/>
          <speciesReference id="sid_C00006"/>
        </listOfReactants>
        <listOfProducts>
          <speciesReference id="sid_C00168"/>
          <speciesReference id="sid_C00005"/>
          <speciesReference id="sid_C00080"/>
        </listOfProducts>
        <listOfModifiers>
          <modifierSpeciesReference id="sid_1_1_1_81_1_1_1_79"/>
        </listOfModifiers>
      </reaction>
      <reaction id="R01513">
        <listOfReactants>
          <speciesReference id="sid_C00197"/>
          <speciesReference id="sid_C00003"/>
        </listOfReactants>
        <listOfProducts>
          <speciesReference id="sid_C03232"/>
          <speciesReference id="sid_C00004"/>
          <speciesReference id="sid_C00080"/>
        </listOfProducts>
        <listOfModifiers>
          <modifierSpeciesReference id="sid_1_1_1_95"/>
        </listOfModifiers>
      </reaction>
      <reaction id="R00475">
        <listOfReactants>
          <speciesReference id="sid_C00160"/>
          <speciesReference id="sid_C00007"/>
        </listOfReactants>
        <listOfProducts>
          <speciesReference id="sid_C00048"/>
          <speciesReference id="sid_C00027"/>
        </listOfProducts>
        <listOfModifiers>
          <modifierSpeciesReference id="sid_1_1_3_15"/>
        </listOfModifiers>
      </reaction>
      <reaction id="R02529">
        <listOfReactants>
          <speciesReference id="sid_C01888"/>
          <speciesReference id="sid_C00001"/>
          <speciesReference id="sid_C00007"/>
        </listOfReactants>
        <listOfProducts>
          <speciesReference id="sid_C00546"/>
          <speciesReference id="sid_C00014"/>
          <speciesReference id="sid_C00027"/>
        </listOfProducts>
        <listOfModifiers>
          <modifierSpeciesReference id="sid_1_4_3_6_1_4_3_4"/>
        </listOfModifiers>
      </reaction>
      <reaction id="GCC2am">
        <listOfReactants>
          <speciesReference id="sid_C00037"/>
          <speciesReference id="sid_C00080"/>
          <speciesReference id="sid_C00248"/>
        </listOfReactants>
        <listOfProducts>
          <speciesReference id="sid_alpam"/>
          <speciesReference id="sid_C00011"/>
        </listOfProducts>
        <listOfModifiers>
          <modifierSpeciesReference id="sid_1_4_4_2"/>
        </listOfModifiers>
      </reaction>
      <reaction id="R03425">
        <listOfReactants>
          <speciesReference id="sid_C00037"/>
          <speciesReference id="sid_C02051"/>
        </listOfReactants>
        <listOfProducts>
          <speciesReference id="sid_C01242"/>
          <speciesReference id="sid_C00011"/>
        </listOfProducts>
        <listOfModifiers>
          <modifierSpeciesReference id="sid_1_4_4_2"/>
        </listOfModifiers>
      </reaction>
      <reaction id="R00611">
        <listOfReactants>
          <speciesReference id="sid_C00213"/>
          <speciesReference id="sid_C00028"/>
          <speciesReference id="sid_C00001"/>
        </listOfReactants>
        <listOfProducts>
          <speciesReference id="sid_C00037"/>
          <speciesReference id="sid_C00067"/>
          <speciesReference id="sid_C00030"/>
        </listOfProducts>
        <listOfModifiers>
          <modifierSpeciesReference id="sid_1_5_99_1"/>
        </listOfModifiers>
      </reaction>
      <reaction id="DMGDHm">
        <listOfReactants>
          <speciesReference id="sid_C01026"/>
          <speciesReference id="sid_C00016"/>
          <speciesReference id="sid_C00001"/>
        </listOfReactants>
        <listOfProducts>
          <speciesReference id="sid_C01352"/>
          <speciesReference id="sid_C00067"/>
          <speciesReference id="sid_C00213"/>
        </listOfProducts>
        <listOfModifiers>
          <modifierSpeciesReference id="sid_1_5_99_2"/>
        </listOfModifiers>
      </reaction>
      <reaction id="R01565">
        <listOfReactants>
          <speciesReference id="sid_C01026"/>
          <speciesReference id="sid_C00028"/>
          <speciesReference id="sid_C00001"/>
        </listOfReactants>
        <listOfProducts>
          <speciesReference id="sid_C00213"/>
          <speciesReference id="sid_C00067"/>
          <speciesReference id="sid_C00030"/>
        </listOfProducts>
        <listOfModifiers>
          <modifierSpeciesReference id="sid_1_5_99_2"/>
        </listOfModifiers>
      </reaction>
      <reaction id="MFN999">
        <listOfReactants>
          <speciesReference id="sid_C00019"/>
          <speciesReference id="sid_C00021"/>
          <speciesReference id="sid_C00073"/>
          <speciesReference id="sid_C00155"/>
        </listOfReactants>
        <listOfModifiers>
          <modifierSpeciesReference id="sid_2_1_1_10"/>
        </listOfModifiers>
      </reaction>
      <reaction id="R02821">
        <listOfReactants>
          <speciesReference id="sid_C00719"/>
          <speciesReference id="sid_C00155"/>
        </listOfReactants>
        <listOfProducts>
          <speciesReference id="sid_C01026"/>
          <speciesReference id="sid_C00073"/>
        </listOfProducts>
        <listOfModifiers>
          <modifierSpeciesReference id="sid_2_1_1_5"/>
        </listOfModifiers>
      </reaction>
      <reaction id="GHMT2rm">
        <listOfReactants>
          <speciesReference id="sid_C00065"/>
          <speciesReference id="sid_C00101"/>
        </listOfReactants>
        <listOfProducts>
          <speciesReference id="sid_C00037"/>
          <speciesReference id="sid_C00001"/>
          <speciesReference id="sid_C00143"/>
        </listOfProducts>
        <listOfModifiers>
          <modifierSpeciesReference id="sid_2_1_2_1"/>
        </listOfModifiers>
      </reaction>
      <reaction id="GCC2bim">
        <listOfReactants>
          <speciesReference id="sid_alpam"/>
          <speciesReference id="sid_C00101"/>
        </listOfReactants>
        <listOfProducts>
          <speciesReference id="sid_C00579"/>
          <speciesReference id="sid_C00143"/>
          <speciesReference id="sid_C01342"/>
        </listOfProducts>
        <listOfModifiers>
          <modifierSpeciesReference id="sid_2_1_2_10"/>
        </listOfModifiers>
      </reaction>
      <reaction id="R01221">
        <listOfReactants>
          <speciesReference id="sid_C00037"/>
          <speciesReference id="sid_C00101"/>
          <speciesReference id="sid_C00003"/>
        </listOfReactants>
        <listOfProducts>
          <speciesReference id="sid_C00143"/>
          <speciesReference id="sid_C00014"/>
          <speciesReference id="sid_C00011"/>
          <speciesReference id="sid_C00004"/>
          <speciesReference id="sid_C00080"/>
        </listOfProducts>
        <listOfModifiers>
          <modifierSpeciesReference id="sid_2_1_2_10"/>
        </listOfModifiers>
      </reaction>
      <reaction id="GCCbim">
        <listOfReactants>
          <speciesReference id="sid_C01242"/>
          <speciesReference id="sid_C00101"/>
        </listOfReactants>
        <listOfProducts>
          <speciesReference id="sid_C02972"/>
          <speciesReference id="sid_C00143"/>
          <speciesReference id="sid_C01342"/>
        </listOfProducts>
        <listOfModifiers>
          <modifierSpeciesReference id="sid_2_1_2_10"/>
        </listOfModifiers>
      </reaction>
      <reaction id="RE2031">
        <listOfReactants>
          <speciesReference id="sid_C00024"/>
          <speciesReference id="sid_C00041"/>
        </listOfReactants>
        <listOfProducts>
          <speciesReference id="sid_C00010"/>
          <speciesReference id="sid_C00080"/>
          <speciesReference id="sid_CE1554"/>
        </listOfProducts>
        <listOfModifiers>
          <modifierSpeciesReference id="sid_2_3_1_1"/>
        </listOfModifiers>
      </reaction>
      <reaction id="ALASm">
        <listOfReactants>
          <speciesReference id="sid_C00037"/>
          <speciesReference id="sid_C00080"/>
          <speciesReference id="sid_C00091"/>
        </listOfReactants>
        <listOfProducts>
          <speciesReference id="sid_C00430"/>
          <speciesReference id="sid_C00011"/>
          <speciesReference id="sid_C00010"/>
        </listOfProducts>
        <listOfModifiers>
          <modifierSpeciesReference id="sid_2_3_1_37"/>
        </listOfModifiers>
      </reaction>
      <reaction id="R00371">
        <listOfReactants>
          <speciesReference id="sid_C00024"/>
          <speciesReference id="sid_C00037"/>
        </listOfReactants>
        <listOfProducts>
          <speciesReference id="sid_C00010"/>
          <speciesReference id="sid_C03508"/>
        </listOfProducts>
        <listOfModifiers>
          <modifierSpeciesReference id="sid_2_3_1_37_2_3_1_29"/>
        </listOfModifiers>
      </reaction>
      <reaction id="RE1473">
        <listOfReactants>
          <speciesReference id="sid_C00041"/>
          <speciesReference id="sid_C00051"/>
        </listOfReactants>
        <listOfProducts>
          <speciesReference id="sid_CE0469"/>
          <speciesReference id="sid_C01419"/>
        </listOfProducts>
        <listOfModifiers>
          <modifierSpeciesReference id="sid_2_3_2_2"/>
        </listOfModifiers>
      </reaction>
      <reaction id="R00369">
        <listOfReactants>
          <speciesReference id="sid_C00041"/>
          <speciesReference id="sid_C00048"/>
        </listOfReactants>
        <listOfProducts>
          <speciesReference id="sid_C00022"/>
          <speciesReference id="sid_C00037"/>
        </listOfProducts>
        <listOfModifiers>
          <modifierSpeciesReference id="sid_2_6_1_44"/>
        </listOfModifiers>
      </reaction>
      <reaction id="R00585">
        <listOfReactants>
          <speciesReference id="sid_C00065"/>
          <speciesReference id="sid_C00022"/>
        </listOfReactants>
        <listOfProducts>
          <speciesReference id="sid_C00168"/>
          <speciesReference id="sid_C00041"/>
        </listOfProducts>
        <listOfModifiers>
          <modifierSpeciesReference id="sid_2_6_1_51"/>
        </listOfModifiers>
      </reaction>
      <reaction id="R04173">
        <listOfReactants>
          <speciesReference id="sid_C01005"/>
          <speciesReference id="sid_C00026"/>
        </listOfReactants>
        <listOfProducts>
          <speciesReference id="sid_C03232"/>
          <speciesReference id="sid_C00025"/>
        </listOfProducts>
        <listOfModifiers>
          <modifierSpeciesReference id="sid_2_6_1_52"/>
        </listOfModifiers>
      </reaction>
      <reaction id="PSERT">
        <listOfReactants>
          <speciesReference id="sid_C03232"/>
          <speciesReference id="sid_C00025"/>
        </listOfReactants>
        <listOfProducts>
          <speciesReference id="sid_C00026"/>
          <speciesReference id="sid_C01005"/>
        </listOfProducts>
        <listOfModifiers>
          <modifierSpeciesReference id="sid_2_6_1_52"/>
        </listOfModifiers>
      </reaction>
      <reaction id="R05085">
        <listOfReactants>
          <speciesReference id="sid_C06055"/>
          <speciesReference id="sid_C00026"/>
        </listOfReactants>
        <listOfProducts>
          <speciesReference id="sid_C06054"/>
          <speciesReference id="sid_C00025"/>
        </listOfProducts>
        <listOfModifiers>
          <modifierSpeciesReference id="sid_2_6_1_52"/>
        </listOfModifiers>
      </reaction>
      <reaction id="R01334">
        <listOfReactants>
          <speciesReference id="sid_C00988"/>
          <speciesReference id="sid_C00001"/>
        </listOfReactants>
        <listOfProducts>
          <speciesReference id="sid_C00160"/>
          <speciesReference id="sid_C00009"/>
        </listOfProducts>
        <listOfModifiers>
          <modifierSpeciesReference id="sid_3_1_3_18"/>
        </listOfModifiers>
      </reaction>
      <reaction id="R00582">
        <listOfReactants>
          <speciesReference id="sid_C01005"/>
          <speciesReference id="sid_C00001"/>
        </listOfReactants>
        <listOfProducts>
          <speciesReference id="sid_C00065"/>
          <speciesReference id="sid_C00009"/>
        </listOfProducts>
        <listOfModifiers>
          <modifierSpeciesReference id="sid_3_1_3_3"/>
        </listOfModifiers>
      </reaction>
      <reaction id="RE2642">
        <listOfReactants>
          <speciesReference id="sid_C00001"/>
          <speciesReference id="sid_CE1554"/>
        </listOfReactants>
        <listOfProducts>
          <speciesReference id="sid_C00033"/>
          <speciesReference id="sid_C00041"/>
        </listOfProducts>
        <listOfModifiers>
          <modifierSpeciesReference id="sid_3_5_1_14"/>
        </listOfModifiers>
      </reaction>
      <reaction id="MFN1094">
        <listOfReactants>
          <speciesReference id="sid_C00197"/>
          <speciesReference id="sid_C00988"/>
          <speciesReference id="sid_C01182"/>
        </listOfReactants>
        <listOfModifiers>
          <modifierSpeciesReference id="sid_4_1_1_39"/>
        </listOfModifiers>
      </reaction>
      <reaction id="THRS">
        <listOfReactants>
          <speciesReference id="sid_C00001"/>
          <speciesReference id="sid_C01102"/>
        </listOfReactants>
        <listOfProducts>
          <speciesReference id="sid_C00009"/>
          <speciesReference id="sid_C00188"/>
        </listOfProducts>
        <listOfModifiers>
          <modifierSpeciesReference id="sid_4_2_3_1"/>
        </listOfModifiers>
      </reaction>
      <reaction id="THRD_L">
        <listOfReactants>
          <speciesReference id="sid_C00188"/>
        </listOfReactants>
        <listOfProducts>
          <speciesReference id="sid_C00109"/>
          <speciesReference id="sid_C01342"/>
        </listOfProducts>
        <listOfModifiers>
          <modifierSpeciesReference id="sid_4_3_1_19"/>
        </listOfModifiers>
      </reaction>
      <reaction id="R00220">
        <listOfReactants>
          <speciesReference id="sid_C00065"/>
        </listOfReactants>
        <listOfProducts>
          <speciesReference id="sid_C00022"/>
          <speciesReference id="sid_C00014"/>
        </listOfProducts>
        <listOfModifiers>
          <modifierSpeciesReference id="sid_4_3_1_19_4_3_1_17"/>
        </listOfModifiers>
      </reaction>
      <reaction id="R02530">
        <listOfReactants>
          <speciesReference id="sid_C03451"/>
        </listOfReactants>
        <listOfProducts>
          <speciesReference id="sid_C00051"/>
          <speciesReference id="sid_C00546"/>
        </listOfProducts>
        <listOfModifiers>
          <modifierSpeciesReference id="sid_4_4_1_5"/>
        </listOfModifiers>
      </reaction>
      <reaction id="R01394">
        <listOfReactants>
          <speciesReference id="sid_C00168"/>
        </listOfReactants>
        <listOfProducts>
          <speciesReference id="sid_C01146"/>
        </listOfProducts>
        <listOfModifiers>
          <modifierSpeciesReference id="sid_5_3_1_22"/>
        </listOfModifiers>
      </reaction>
      <reaction id="R03662">
        <listOfReactants>
          <speciesReference id="sid_C00002"/>
          <speciesReference id="sid_C00065"/>
          <speciesReference id="sid_C01650"/>
        </listOfReactants>
        <listOfProducts>
          <speciesReference id="sid_C00020"/>
          <speciesReference id="sid_C00013"/>
          <speciesReference id="sid_C02553"/>
        </listOfProducts>
        <listOfModifiers>
          <modifierSpeciesReference id="sid_6_1_1_11"/>
        </listOfModifiers>
      </reaction>
      <reaction id="R03654">
        <listOfReactants>
          <speciesReference id="sid_C00002"/>
          <speciesReference id="sid_C00037"/>
          <speciesReference id="sid_C01642"/>
        </listOfReactants>
        <listOfProducts>
          <speciesReference id="sid_C00020"/>
          <speciesReference id="sid_C00013"/>
          <speciesReference id="sid_C02412"/>
        </listOfProducts>
        <listOfModifiers>
          <modifierSpeciesReference id="sid_6_1_1_14"/>
        </listOfModifiers>
      </reaction>
      <reaction id="R03663">
        <listOfReactants>
          <speciesReference id="sid_C00002"/>
          <speciesReference id="sid_C00188"/>
          <speciesReference id="sid_C01651"/>
        </listOfReactants>
        <listOfProducts>
          <speciesReference id="sid_C00020"/>
          <speciesReference id="sid_C00013"/>
          <speciesReference id="sid_C02992"/>
        </listOfProducts>
        <listOfModifiers>
          <modifierSpeciesReference id="sid_6_1_1_3"/>
        </listOfModifiers>
      </reaction>
      <reaction id="R03038">
        <listOfReactants>
          <speciesReference id="sid_C00002"/>
          <speciesReference id="sid_C00041"/>
          <speciesReference id="sid_C01635"/>
        </listOfReactants>
        <listOfProducts>
          <speciesReference id="sid_C00020"/>
          <speciesReference id="sid_C00013"/>
          <speciesReference id="sid_C00886"/>
        </listOfProducts>
        <listOfModifiers>
          <modifierSpeciesReference id="sid_6_1_1_7"/>
        </listOfModifiers>
      </reaction>
      <reaction id="GLYOp">
        <listOfReactants>
          <speciesReference id="sid_C00037"/>
          <speciesReference id="sid_C00001"/>
          <speciesReference id="sid_C00007"/>
        </listOfReactants>
        <listOfProducts>
          <speciesReference id="sid_C00048"/>
          <speciesReference id="sid_C00027"/>
          <speciesReference id="sid_C01342"/>
        </listOfProducts>
        <listOfModifiers>
          <modifierSpeciesReference/>
        </listOfModifiers>
      </reaction>
      <reaction id="SERHL">
        <listOfReactants>
          <speciesReference id="sid_C00065"/>
        </listOfReactants>
        <listOfProducts>
          <speciesReference id="sid_C02218"/>
          <speciesReference id="sid_C00001"/>
        </listOfProducts>
        <listOfModifiers>
          <modifierSpeciesReference/>
        </listOfModifiers>
      </reaction>
      <reaction id="RE1276">
        <listOfReactants>
          <speciesReference id="sid_C00080"/>
          <speciesReference id="sid_C03508"/>
        </listOfReactants>
        <listOfProducts>
          <speciesReference id="sid_C00011"/>
          <speciesReference id="sid_C01888"/>
        </listOfProducts>
        <listOfModifiers>
          <modifierSpeciesReference/>
        </listOfModifiers>
      </reaction>
      <reaction id="AACTOOR">
        <listOfReactants>
          <speciesReference id="sid_C01888"/>
          <speciesReference id="sid_C00001"/>
          <speciesReference id="sid_C00007"/>
        </listOfReactants>
        <listOfProducts>
          <speciesReference id="sid_C00027"/>
          <speciesReference id="sid_C00546"/>
          <speciesReference id="sid_C01342"/>
        </listOfProducts>
        <listOfModifiers>
          <modifierSpeciesReference/>
        </listOfModifiers>
      </reaction>
      <reaction>
        <listOfReactants>
          <speciesReference id="sid_C02218"/>
          <speciesReference id="sid_C00001"/>
        </listOfReactants>
        <listOfProducts>
          <speciesReference id="sid_C01342"/>
          <speciesReference id="sid_C00022"/>
        </listOfProducts>
        <listOfModifiers>
          <modifierSpeciesReference/>
        </listOfModifiers>
      </reaction>
    </listOfReactions>
  </model>
</sbml>
