# Supplementary material for: Constructing a fish metabolic network model
Source: Genome Biol. 2010 Nov 29;11(11):R115. doi: 10.1186/gb-2010-11-11-r115 (PMC3156954; doi:10.1186/gb-2010-11-11-r115)
Supplement: Additional file 5 — SBML distribution of MetaFishNet pathways. [file gb-2010-11-11-r115-S5.zip › sbml/mfn1v9path144.xml]

<?xml version="1.0" encoding="UTF-8"?>
<sbml xmlns="http://www.sbml.org/sbml/level2/version4" level="2" version="4">
  <model name="Glycosphingolipid biosynthesis - ganglioseries">
    <annotation>a pathway from MetaFishNet project</annotation>
    <listOfSpeciesTypes>
      <speciesType id="enzyme"/>
      <speciesType id="compound"/>
    </listOfSpeciesTypes>
    <listOfSpecies>
      <species id="sid_2_8_2_11" name="2.8.2.11" speciesType="enzyme"/>
      <species id="sid_2_8_2_23" name="2.8.2.23" speciesType="enzyme"/>
      <species id="sid_2_8_2_17" name="2.8.2.17" speciesType="enzyme"/>
      <species id="sid_2_8_2__" name="2.8.2.-" speciesType="enzyme"/>
      <species id="sid_2_8_2_21" name="2.8.2.21" speciesType="enzyme"/>
      <species id="sid_2_4_99__" name="2.4.99.-" speciesType="enzyme"/>
      <species id="sid_2_8_2_33" name="2.8.2.33" speciesType="enzyme"/>
      <species id="sid_2_8_2_5" name="2.8.2.5" speciesType="enzyme"/>
      <species id="sid_2_8_2_20" name="2.8.2.20" speciesType="enzyme"/>
      <species id="sid_2_4_99_4" name="2.4.99.4" speciesType="enzyme"/>
      <species id="sid_3_2_1_23" name="3.2.1.23" speciesType="enzyme"/>
      <species id="sid_3_2_1_46" name="3.2.1.46" speciesType="enzyme"/>
      <species id="sid_3_2_1_52" name="3.2.1.52" speciesType="enzyme"/>
      <species id="sid_2_4_1_92" name="2.4.1.92" speciesType="enzyme"/>
      <species id="sid_2_8_2_8" name="2.8.2.8" speciesType="enzyme"/>
      <species id="sid_2_4_99_8" name="2.4.99.8" speciesType="enzyme"/>
      <species id="sid_2_4_99_9" name="2.4.99.9" speciesType="enzyme"/>
      <species id="sid_CE5806" name="CE5806" speciesType="compound"/>
      <species id="sid_C00124" name="C00124" speciesType="compound"/>
      <species id="sid_C01490" name="C01490" speciesType="compound"/>
      <species id="sid_C00128" name="C00128" speciesType="compound"/>
      <species id="sid_C00001" name="C00001" speciesType="compound"/>
      <species id="sid_C00585" name="C00585" speciesType="compound"/>
      <species id="sid_C00035" name="C00035" speciesType="compound"/>
      <species id="sid_G00123" name="G00123" speciesType="compound"/>
      <species id="sid_C00401" name="C00401" speciesType="compound"/>
      <species id="sid_C03721" name="C03721" speciesType="compound"/>
      <species id="sid_C01582" name="C01582" speciesType="compound"/>
      <species id="sid_CE5740" name="CE5740" speciesType="compound"/>
      <species id="sid_CE5741" name="CE5741" speciesType="compound"/>
      <species id="sid_C04911" name="C04911" speciesType="compound"/>
      <species id="sid_C06126" name="C06126" speciesType="compound"/>
      <species id="sid_G00108" name="G00108" speciesType="compound"/>
      <species id="sid_G00109" name="G00109" speciesType="compound"/>
      <species id="sid_C06140" name="C06140" speciesType="compound"/>
      <species id="sid_C06141" name="C06141" speciesType="compound"/>
      <species id="sid_C06127" name="C06127" speciesType="compound"/>
      <species id="sid_C15558" name="C15558" speciesType="compound"/>
      <species id="sid_G11334" name="G11334" speciesType="compound"/>
      <species id="sid_C00054" name="C00054" speciesType="compound"/>
      <species id="sid_C00055" name="C00055" speciesType="compound"/>
      <species id="sid_C06125" name="C06125" speciesType="compound"/>
      <species id="sid_G11122" name="G11122" speciesType="compound"/>
      <species id="sid_C00053" name="C00053" speciesType="compound"/>
      <species id="sid_C00195" name="C00195" speciesType="compound"/>
      <species id="sid_C04072" name="C04072" speciesType="compound"/>
      <species id="sid_C06299" name="C06299" speciesType="compound"/>
      <species id="sid_C03405" name="C03405" speciesType="compound"/>
      <species id="sid_G10524" name="G10524" speciesType="compound"/>
      <species id="sid_CE5739" name="CE5739" speciesType="compound"/>
      <species id="sid_CE5738" name="CE5738" speciesType="compound"/>
      <species id="sid_C00015" name="C00015" speciesType="compound"/>
      <species id="sid_G00497" name="G00497" speciesType="compound"/>
      <species id="sid_C02834" name="C02834" speciesType="compound"/>
      <species id="sid_G00092" name="G00092" speciesType="compound"/>
      <species id="sid_C04730" name="C04730" speciesType="compound"/>
      <species id="sid_C02440" name="C02440" speciesType="compound"/>
      <species id="sid_CE3056" name="CE3056" speciesType="compound"/>
      <species id="sid_C00573" name="C00573" speciesType="compound"/>
      <species id="sid_C00325" name="C00325" speciesType="compound"/>
      <species id="sid_C02686" name="C02686" speciesType="compound"/>
      <species id="sid_C01132" name="C01132" speciesType="compound"/>
      <species id="sid_C00634" name="C00634" speciesType="compound"/>
      <species id="sid_C00635" name="C00635" speciesType="compound"/>
      <species id="sid_C00080" name="C00080" speciesType="compound"/>
      <species id="sid_G00111" name="G00111" speciesType="compound"/>
      <species id="sid_G00110" name="G00110" speciesType="compound"/>
      <species id="sid_G00113" name="G00113" speciesType="compound"/>
      <species id="sid_C04927" name="C04927" speciesType="compound"/>
      <species id="sid_G00115" name="G00115" speciesType="compound"/>
      <species id="sid_G00114" name="G00114" speciesType="compound"/>
      <species id="sid_G00116" name="G00116" speciesType="compound"/>
      <species id="sid_C06135" name="C06135" speciesType="compound"/>
      <species id="sid_C06134" name="C06134" speciesType="compound"/>
      <species id="sid_C01290" name="C01290" speciesType="compound"/>
      <species id="sid_C06136" name="C06136" speciesType="compound"/>
      <species id="sid_C06133" name="C06133" speciesType="compound"/>
      <species id="sid_C04884" name="C04884" speciesType="compound"/>
      <species id="sid_C00374" name="C00374" speciesType="compound"/>
      <species id="sid_C06139" name="C06139" speciesType="compound"/>
      <species id="sid_G11121" name="G11121" speciesType="compound"/>
      <species id="sid_C00203" name="C00203" speciesType="compound"/>
      <species id="sid_C06138" name="C06138" speciesType="compound"/>
    </listOfSpecies>
    <listOfReactions>
      <reaction id="R03490">
        <listOfReactants>
          <speciesReference id="sid_C00203"/>
          <speciesReference id="sid_C01290"/>
        </listOfReactants>
        <listOfProducts>
          <speciesReference id="sid_C00015"/>
          <speciesReference id="sid_C06135"/>
        </listOfProducts>
        <listOfModifiers>
          <modifierSpeciesReference id="sid_2_4_1_92"/>
        </listOfModifiers>
      </reaction>
      <reaction id="RE2723">
        <listOfReactants>
          <speciesReference id="sid_C00203"/>
          <speciesReference id="sid_C03405"/>
        </listOfReactants>
        <listOfProducts>
          <speciesReference id="sid_C00080"/>
          <speciesReference id="sid_C00015"/>
          <speciesReference id="sid_CE5738"/>
        </listOfProducts>
        <listOfModifiers>
          <modifierSpeciesReference id="sid_2_4_1_92"/>
        </listOfModifiers>
      </reaction>
      <reaction id="R04584">
        <listOfReactants>
          <speciesReference id="sid_C00203"/>
          <speciesReference id="sid_C04730"/>
        </listOfReactants>
        <listOfProducts>
          <speciesReference id="sid_C00015"/>
          <speciesReference id="sid_C04884"/>
        </listOfProducts>
        <listOfModifiers>
          <modifierSpeciesReference id="sid_2_4_1_92"/>
        </listOfModifiers>
      </reaction>
      <reaction id="RE2788">
        <listOfReactants>
          <speciesReference id="sid_C00203"/>
          <speciesReference id="sid_C04911"/>
        </listOfReactants>
        <listOfProducts>
          <speciesReference id="sid_C00080"/>
          <speciesReference id="sid_C00015"/>
          <speciesReference id="sid_CE5741"/>
        </listOfProducts>
        <listOfModifiers>
          <modifierSpeciesReference id="sid_2_4_1_92"/>
        </listOfModifiers>
      </reaction>
      <reaction id="R05109">
        <listOfReactants>
          <speciesReference id="sid_C00203"/>
          <speciesReference id="sid_C06133"/>
        </listOfReactants>
        <listOfProducts>
          <speciesReference id="sid_C00015"/>
          <speciesReference id="sid_C06134"/>
        </listOfProducts>
        <listOfModifiers>
          <modifierSpeciesReference id="sid_2_4_1_92"/>
        </listOfModifiers>
      </reaction>
      <reaction id="R05952">
        <listOfReactants>
          <speciesReference id="sid_C00203"/>
          <speciesReference id="sid_C06299"/>
        </listOfReactants>
        <listOfProducts>
          <speciesReference id="sid_C00015"/>
        </listOfProducts>
        <listOfModifiers>
          <modifierSpeciesReference id="sid_2_4_1_92"/>
        </listOfModifiers>
      </reaction>
      <reaction id="R05938">
        <listOfReactants>
          <speciesReference id="sid_G00092"/>
        </listOfReactants>
        <listOfProducts>
          <speciesReference id="sid_G00123"/>
        </listOfProducts>
        <listOfModifiers>
          <modifierSpeciesReference id="sid_2_4_1_92"/>
        </listOfModifiers>
      </reaction>
      <reaction id="R05939">
        <listOfReactants>
          <speciesReference id="sid_G00108"/>
        </listOfReactants>
        <listOfProducts>
          <speciesReference id="sid_G00109"/>
        </listOfProducts>
        <listOfModifiers>
          <modifierSpeciesReference id="sid_2_4_1_92"/>
        </listOfModifiers>
      </reaction>
      <reaction id="R05946">
        <listOfReactants>
          <speciesReference id="sid_G00113"/>
        </listOfReactants>
        <listOfProducts>
          <speciesReference id="sid_G00114"/>
        </listOfProducts>
        <listOfModifiers>
          <modifierSpeciesReference id="sid_2_4_1_92"/>
        </listOfModifiers>
      </reaction>
      <reaction id="RE2720">
        <listOfReactants>
          <speciesReference id="sid_C00128"/>
          <speciesReference id="sid_CE3056"/>
        </listOfReactants>
        <listOfProducts>
          <speciesReference id="sid_C00055"/>
          <speciesReference id="sid_C00080"/>
          <speciesReference id="sid_CE5806"/>
        </listOfProducts>
        <listOfModifiers>
          <modifierSpeciesReference id="sid_2_4_99__"/>
        </listOfModifiers>
      </reaction>
      <reaction id="R04648">
        <listOfReactants>
          <speciesReference id="sid_C00128"/>
          <speciesReference id="sid_C04911"/>
        </listOfReactants>
        <listOfProducts>
          <speciesReference id="sid_C00055"/>
          <speciesReference id="sid_C04927"/>
        </listOfProducts>
        <listOfModifiers>
          <modifierSpeciesReference id="sid_2_4_99_4"/>
        </listOfModifiers>
      </reaction>
      <reaction id="R05957">
        <listOfReactants>
          <speciesReference id="sid_C00128"/>
          <speciesReference id="sid_C06136"/>
        </listOfReactants>
        <listOfProducts>
          <speciesReference id="sid_C00055"/>
        </listOfProducts>
        <listOfModifiers>
          <modifierSpeciesReference id="sid_2_4_99_4"/>
        </listOfModifiers>
      </reaction>
      <reaction id="R05116">
        <listOfReactants>
          <speciesReference id="sid_C00128"/>
          <speciesReference id="sid_C06141"/>
        </listOfReactants>
        <listOfProducts>
          <speciesReference id="sid_C00055"/>
          <speciesReference id="sid_C06140"/>
        </listOfProducts>
        <listOfModifiers>
          <modifierSpeciesReference id="sid_2_4_99_4"/>
        </listOfModifiers>
      </reaction>
      <reaction id="R05942">
        <listOfReactants>
          <speciesReference id="sid_G00110"/>
        </listOfReactants>
        <listOfProducts>
          <speciesReference id="sid_G00111"/>
        </listOfProducts>
        <listOfModifiers>
          <modifierSpeciesReference id="sid_2_4_99_4"/>
        </listOfModifiers>
      </reaction>
      <reaction id="R05949">
        <listOfReactants>
          <speciesReference id="sid_G00115"/>
        </listOfReactants>
        <listOfProducts>
          <speciesReference id="sid_G00116"/>
        </listOfProducts>
        <listOfModifiers>
          <modifierSpeciesReference id="sid_2_4_99_4"/>
        </listOfModifiers>
      </reaction>
      <reaction id="R04583">
        <listOfReactants>
          <speciesReference id="sid_C00128"/>
          <speciesReference id="sid_C04730"/>
        </listOfReactants>
        <listOfProducts>
          <speciesReference id="sid_C00055"/>
          <speciesReference id="sid_C06133"/>
        </listOfProducts>
        <listOfModifiers>
          <modifierSpeciesReference id="sid_2_4_99_8"/>
        </listOfModifiers>
      </reaction>
      <reaction id="R05940">
        <listOfReactants>
          <speciesReference id="sid_G00108"/>
        </listOfReactants>
        <listOfProducts>
          <speciesReference id="sid_G00113"/>
        </listOfProducts>
        <listOfModifiers>
          <modifierSpeciesReference id="sid_2_4_99_8"/>
        </listOfModifiers>
      </reaction>
      <reaction id="R03488">
        <listOfReactants>
          <speciesReference id="sid_C00128"/>
          <speciesReference id="sid_C01290"/>
        </listOfReactants>
        <listOfProducts>
          <speciesReference id="sid_C00055"/>
          <speciesReference id="sid_C04730"/>
        </listOfProducts>
        <listOfModifiers>
          <modifierSpeciesReference id="sid_2_4_99_9"/>
        </listOfModifiers>
      </reaction>
      <reaction id="R05937">
        <listOfReactants>
          <speciesReference id="sid_G00092"/>
        </listOfReactants>
        <listOfProducts>
          <speciesReference id="sid_G00108"/>
        </listOfProducts>
        <listOfModifiers>
          <modifierSpeciesReference id="sid_2_4_99_9"/>
        </listOfModifiers>
      </reaction>
      <reaction id="RE2721">
        <listOfReactants>
          <speciesReference id="sid_C06135"/>
        </listOfReactants>
        <listOfProducts>
          <speciesReference id="sid_C00080"/>
          <speciesReference id="sid_CE5740"/>
        </listOfProducts>
        <listOfModifiers>
          <modifierSpeciesReference id="sid_2_8_2__"/>
        </listOfModifiers>
      </reaction>
      <reaction id="RE2724">
        <listOfReactants>
          <speciesReference id="sid_CE5738"/>
        </listOfReactants>
        <listOfProducts>
          <speciesReference id="sid_C00080"/>
          <speciesReference id="sid_CE5739"/>
        </listOfProducts>
        <listOfModifiers>
          <modifierSpeciesReference id="sid_2_8_2__"/>
        </listOfModifiers>
      </reaction>
      <reaction id="MFN1053">
        <listOfReactants>
          <speciesReference id="sid_C00053"/>
          <speciesReference id="sid_C00054"/>
          <speciesReference id="sid_C02686"/>
          <speciesReference id="sid_C06125"/>
          <speciesReference id="sid_C06126"/>
          <speciesReference id="sid_C06127"/>
          <speciesReference id="sid_G00497"/>
          <speciesReference id="sid_G10524"/>
          <speciesReference id="sid_G11121"/>
          <speciesReference id="sid_G11122"/>
        </listOfReactants>
        <listOfModifiers>
          <modifierSpeciesReference id="sid_2_8_2_11"/>
        </listOfModifiers>
      </reaction>
      <reaction id="RE2722">
        <listOfReactants>
          <speciesReference id="sid_C00053"/>
          <speciesReference id="sid_C01290"/>
        </listOfReactants>
        <listOfProducts>
          <speciesReference id="sid_C00054"/>
          <speciesReference id="sid_C00080"/>
          <speciesReference id="sid_C03405"/>
        </listOfProducts>
        <listOfModifiers>
          <modifierSpeciesReference id="sid_2_8_2_11"/>
        </listOfModifiers>
      </reaction>
      <reaction id="R02181">
        <listOfReactants>
          <speciesReference id="sid_C00053"/>
          <speciesReference id="sid_C00401"/>
        </listOfReactants>
        <listOfProducts>
          <speciesReference id="sid_C00054"/>
          <speciesReference id="sid_C00635"/>
        </listOfProducts>
        <listOfModifiers>
          <modifierSpeciesReference id="sid_2_8_2_17"/>
        </listOfModifiers>
      </reaction>
      <reaction id="R02586">
        <listOfReactants>
          <speciesReference id="sid_C00053"/>
          <speciesReference id="sid_C00585"/>
        </listOfReactants>
        <listOfProducts>
          <speciesReference id="sid_C00054"/>
          <speciesReference id="sid_C03721"/>
        </listOfProducts>
        <listOfModifiers>
          <modifierSpeciesReference id="sid_2_8_2_20"/>
        </listOfModifiers>
      </reaction>
      <reaction id="R03553">
        <listOfReactants>
          <speciesReference id="sid_C00053"/>
          <speciesReference id="sid_C00573"/>
        </listOfReactants>
        <listOfProducts>
          <speciesReference id="sid_C00054"/>
          <speciesReference id="sid_C00573"/>
        </listOfProducts>
        <listOfModifiers>
          <modifierSpeciesReference id="sid_2_8_2_21"/>
        </listOfModifiers>
      </reaction>
      <reaction id="R04064">
        <listOfReactants>
          <speciesReference id="sid_C00053"/>
          <speciesReference id="sid_C02834"/>
        </listOfReactants>
        <listOfProducts>
          <speciesReference id="sid_C00054"/>
          <speciesReference id="sid_C04072"/>
        </listOfProducts>
        <listOfModifiers>
          <modifierSpeciesReference id="sid_2_8_2_23"/>
        </listOfModifiers>
      </reaction>
      <reaction id="MFN1048">
        <listOfReactants>
          <speciesReference id="sid_C00053"/>
          <speciesReference id="sid_C00054"/>
          <speciesReference id="sid_C00401"/>
          <speciesReference id="sid_C00635"/>
          <speciesReference id="sid_C01490"/>
          <speciesReference id="sid_C15558"/>
          <speciesReference id="sid_G11334"/>
        </listOfReactants>
        <listOfModifiers>
          <modifierSpeciesReference id="sid_2_8_2_33"/>
        </listOfModifiers>
      </reaction>
      <reaction id="R02180">
        <listOfReactants>
          <speciesReference id="sid_C00053"/>
          <speciesReference id="sid_C00401"/>
        </listOfReactants>
        <listOfProducts>
          <speciesReference id="sid_C00054"/>
          <speciesReference id="sid_C00634"/>
        </listOfProducts>
        <listOfModifiers>
          <modifierSpeciesReference id="sid_2_8_2_5"/>
        </listOfModifiers>
      </reaction>
      <reaction id="R02122">
        <listOfReactants>
          <speciesReference id="sid_C00053"/>
          <speciesReference id="sid_C02440"/>
        </listOfReactants>
        <listOfProducts>
          <speciesReference id="sid_C00054"/>
          <speciesReference id="sid_C00374"/>
        </listOfProducts>
        <listOfModifiers>
          <modifierSpeciesReference id="sid_2_8_2_8"/>
        </listOfModifiers>
      </reaction>
      <reaction id="R04633">
        <listOfReactants>
          <speciesReference id="sid_C04911"/>
          <speciesReference id="sid_C00001"/>
        </listOfReactants>
        <listOfProducts>
          <speciesReference id="sid_C04884"/>
          <speciesReference id="sid_C01582"/>
        </listOfProducts>
        <listOfModifiers>
          <modifierSpeciesReference id="sid_3_2_1_23"/>
        </listOfModifiers>
      </reaction>
      <reaction id="R06010">
        <listOfReactants>
          <speciesReference id="sid_G00110"/>
        </listOfReactants>
        <listOfProducts>
          <speciesReference id="sid_G00109"/>
        </listOfProducts>
        <listOfModifiers>
          <modifierSpeciesReference id="sid_3_2_1_23"/>
        </listOfModifiers>
      </reaction>
      <reaction id="MFN1055">
        <listOfReactants>
          <speciesReference id="sid_C00124"/>
          <speciesReference id="sid_C00195"/>
          <speciesReference id="sid_C02686"/>
          <speciesReference id="sid_G11121"/>
        </listOfReactants>
        <listOfModifiers>
          <modifierSpeciesReference id="sid_3_2_1_46"/>
        </listOfModifiers>
      </reaction>
      <reaction id="R04586">
        <listOfReactants>
          <speciesReference id="sid_C04884"/>
          <speciesReference id="sid_C00001"/>
        </listOfReactants>
        <listOfProducts>
          <speciesReference id="sid_C04730"/>
          <speciesReference id="sid_C01132"/>
        </listOfProducts>
        <listOfModifiers>
          <modifierSpeciesReference id="sid_3_2_1_52"/>
        </listOfModifiers>
      </reaction>
      <reaction id="R05954">
        <listOfReactants>
          <speciesReference id="sid_C00128"/>
        </listOfReactants>
        <listOfProducts>
          <speciesReference id="sid_C00055"/>
        </listOfProducts>
        <listOfModifiers>
          <modifierSpeciesReference/>
        </listOfModifiers>
      </reaction>
      <reaction id="R05955">
        <listOfReactants>
          <speciesReference id="sid_C00128"/>
        </listOfReactants>
        <listOfProducts>
          <speciesReference id="sid_C00055"/>
        </listOfProducts>
        <listOfModifiers>
          <modifierSpeciesReference/>
        </listOfModifiers>
      </reaction>
      <reaction id="R05958">
        <listOfReactants>
          <speciesReference id="sid_C00128"/>
        </listOfReactants>
        <listOfProducts>
          <speciesReference id="sid_C00055"/>
        </listOfProducts>
        <listOfModifiers>
          <modifierSpeciesReference/>
        </listOfModifiers>
      </reaction>
      <reaction id="R05959">
        <listOfReactants>
          <speciesReference id="sid_C00128"/>
        </listOfReactants>
        <listOfProducts>
          <speciesReference id="sid_C00055"/>
        </listOfProducts>
        <listOfModifiers>
          <modifierSpeciesReference/>
        </listOfModifiers>
      </reaction>
      <reaction id="R05945">
        <listOfReactants>
          <speciesReference id="sid_C00128"/>
          <speciesReference id="sid_C04927"/>
        </listOfReactants>
        <listOfProducts>
          <speciesReference id="sid_C00055"/>
        </listOfProducts>
        <listOfModifiers>
          <modifierSpeciesReference/>
        </listOfModifiers>
      </reaction>
      <reaction id="R04660">
        <listOfReactants>
          <speciesReference id="sid_C00128"/>
          <speciesReference id="sid_C04927"/>
        </listOfReactants>
        <listOfProducts>
          <speciesReference id="sid_C00055"/>
          <speciesReference id="sid_C06138"/>
        </listOfProducts>
        <listOfModifiers>
          <modifierSpeciesReference/>
        </listOfModifiers>
      </reaction>
      <reaction id="R05947">
        <listOfReactants>
          <speciesReference id="sid_C00128"/>
          <speciesReference id="sid_C06133"/>
        </listOfReactants>
        <listOfProducts>
          <speciesReference id="sid_C00055"/>
          <speciesReference id="sid_C06299"/>
        </listOfProducts>
        <listOfModifiers>
          <modifierSpeciesReference/>
        </listOfModifiers>
      </reaction>
      <reaction id="R05951">
        <listOfReactants>
          <speciesReference id="sid_C00128"/>
          <speciesReference id="sid_C06140"/>
        </listOfReactants>
        <listOfProducts>
          <speciesReference id="sid_C00055"/>
        </listOfProducts>
        <listOfModifiers>
          <modifierSpeciesReference/>
        </listOfModifiers>
      </reaction>
      <reaction id="R05114">
        <listOfReactants>
          <speciesReference id="sid_C00128"/>
          <speciesReference id="sid_C06140"/>
        </listOfReactants>
        <listOfProducts>
          <speciesReference id="sid_C00055"/>
          <speciesReference id="sid_C06139"/>
        </listOfProducts>
        <listOfModifiers>
          <modifierSpeciesReference/>
        </listOfModifiers>
      </reaction>
      <reaction id="R05944">
        <listOfReactants>
          <speciesReference id="sid_C00325"/>
          <speciesReference id="sid_C04911"/>
        </listOfReactants>
        <listOfProducts>
          <speciesReference id="sid_C00035"/>
        </listOfProducts>
        <listOfModifiers>
          <modifierSpeciesReference/>
        </listOfModifiers>
      </reaction>
    </listOfReactions>
  </model>
</sbml>
