# Supplementary material for: Constructing a fish metabolic network model
Source: Genome Biol. 2010 Nov 29;11(11):R115. doi: 10.1186/gb-2010-11-11-r115 (PMC3156954; doi:10.1186/gb-2010-11-11-r115)
Supplement: Additional file 5 — SBML distribution of MetaFishNet pathways. [file gb-2010-11-11-r115-S5.zip › sbml/mfn1v9path111.xml]

<?xml version="1.0" encoding="UTF-8"?>
<sbml xmlns="http://www.sbml.org/sbml/level2/version4" level="2" version="4">
  <model name="Aspartate and asparagine metabolism">
    <annotation>a pathway from MetaFishNet project</annotation>
    <listOfSpeciesTypes>
      <speciesType id="enzyme"/>
      <speciesType id="compound"/>
    </listOfSpeciesTypes>
    <listOfSpecies>
      <species id="sid_2_5_1_18" name="2.5.1.18" speciesType="enzyme"/>
      <species id="sid_1_4_1_3_1_4_1_2_1_4_1_4" name="1.4.1.3;1.4.1.2;1.4.1.4" speciesType="enzyme"/>
      <species id="sid_3_5_3_1" name="3.5.3.1" speciesType="enzyme"/>
      <species id="sid_2_6_1_2" name="2.6.1.2" speciesType="enzyme"/>
      <species id="sid_3_5_1_15_3_5_1_8" name="3.5.1.15;3.5.1.8" speciesType="enzyme"/>
      <species id="sid_1_2_1_24" name="1.2.1.24" speciesType="enzyme"/>
      <species id="sid_3_5_1_26" name="3.5.1.26" speciesType="enzyme"/>
      <species id="sid_6_3_4_16" name="6.3.4.16" speciesType="enzyme"/>
      <species id="sid_1_4_1_3_1_4_1_4" name="1.4.1.3;1.4.1.4" speciesType="enzyme"/>
      <species id="sid_3_5_1_2_3_5_1_38" name="3.5.1.2;3.5.1.38" speciesType="enzyme"/>
      <species id="sid_6_1_1_12" name="6.1.1.12" speciesType="enzyme"/>
      <species id="sid_1_2_1__" name="1.2.1.-" speciesType="enzyme"/>
      <species id="sid_6_1_1_17" name="6.1.1.17" speciesType="enzyme"/>
      <species id="sid_1_1_99_2" name="1.1.99.2" speciesType="enzyme"/>
      <species id="sid_6_1_1_19" name="6.1.1.19" speciesType="enzyme"/>
      <species id="sid_6_1_1_18" name="6.1.1.18" speciesType="enzyme"/>
      <species id="sid_1_5_3_11" name="1.5.3.11" speciesType="enzyme"/>
      <species id="sid_1_4_3_1_1_4_3_15" name="1.4.3.1;1.4.3.15" speciesType="enzyme"/>
      <species id="sid_3_5_1_38_3_5_1_1" name="3.5.1.38;3.5.1.1" speciesType="enzyme"/>
      <species id="sid_1_2_1_3" name="1.2.1.3" speciesType="enzyme"/>
      <species id="sid_6_1_1_22" name="6.1.1.22" speciesType="enzyme"/>
      <species id="sid_1_5_1_12_1_5_99_8" name="1.5.1.12;1.5.99.8" speciesType="enzyme"/>
      <species id="sid_1_4_3_2_1_4_3_16" name="1.4.3.2;1.4.3.16" speciesType="enzyme"/>
      <species id="sid_2_5_1_46" name="2.5.1.46" speciesType="enzyme"/>
      <species id="sid_3_4_11_4_2_3_2_2" name="3.4.11.4;2.3.2.2" speciesType="enzyme"/>
      <species id="sid_1_4_3_4" name="1.4.3.4" speciesType="enzyme"/>
      <species id="sid_3_4_11_5" name="3.4.11.5" speciesType="enzyme"/>
      <species id="sid_3_5_1_15" name="3.5.1.15" speciesType="enzyme"/>
      <species id="sid_3_4_11_1" name="3.4.11.1" speciesType="enzyme"/>
      <species id="sid_1_8_1_7" name="1.8.1.7" speciesType="enzyme"/>
      <species id="sid_3_4_11_2" name="3.4.11.2" speciesType="enzyme"/>
      <species id="sid_3_5_1_14_3_5_1_16" name="3.5.1.14;3.5.1.16" speciesType="enzyme"/>
      <species id="sid_2_1_3_3" name="2.1.3.3" speciesType="enzyme"/>
      <species id="sid_6_3_1_2" name="6.3.1.2" speciesType="enzyme"/>
      <species id="sid_1_11_1_12" name="1.11.1.12" speciesType="enzyme"/>
      <species id="sid_1_14_13_39" name="1.14.13.39" speciesType="enzyme"/>
      <species id="sid_6_1_1_15" name="6.1.1.15" speciesType="enzyme"/>
      <species id="sid_2_3_1_1" name="2.3.1.1" speciesType="enzyme"/>
      <species id="sid_4_1_1_17" name="4.1.1.17" speciesType="enzyme"/>
      <species id="sid_2_6_1_23_2_6_1_1" name="2.6.1.23;2.6.1.1" speciesType="enzyme"/>
      <species id="sid_1_5_1_12" name="1.5.1.12" speciesType="enzyme"/>
      <species id="sid_2_3_2_2" name="2.3.2.2" speciesType="enzyme"/>
      <species id="sid_3_5_1_4" name="3.5.1.4" speciesType="enzyme"/>
      <species id="sid_C00025" name="C00025" speciesType="compound"/>
      <species id="sid_C00024" name="C00024" speciesType="compound"/>
      <species id="sid_C00027" name="C00027" speciesType="compound"/>
      <species id="sid_C00026" name="C00026" speciesType="compound"/>
      <species id="sid_C00020" name="C00020" speciesType="compound"/>
      <species id="sid_C00148" name="C00148" speciesType="compound"/>
      <species id="sid_C05729" name="C05729" speciesType="compound"/>
      <species id="sid_C00437" name="C00437" speciesType="compound"/>
      <species id="sid_C01029" name="C01029" speciesType="compound"/>
      <species id="sid_C00533" name="C00533" speciesType="compound"/>
      <species id="sid_C01025" name="C01025" speciesType="compound"/>
      <species id="sid_C05726" name="C05726" speciesType="compound"/>
      <species id="sid_C02320" name="C02320" speciesType="compound"/>
      <species id="sid_C02630" name="C02630" speciesType="compound"/>
      <species id="sid_C00010" name="C00010" speciesType="compound"/>
      <species id="sid_C00011" name="C00011" speciesType="compound"/>
      <species id="sid_C00012" name="C00012" speciesType="compound"/>
      <species id="sid_C00013" name="C00013" speciesType="compound"/>
      <species id="sid_C00014" name="C00014" speciesType="compound"/>
      <species id="sid_C00016" name="C00016" speciesType="compound"/>
      <species id="sid_C00151" name="C00151" speciesType="compound"/>
      <species id="sid_C00152" name="C00152" speciesType="compound"/>
      <species id="sid_C01035" name="C01035" speciesType="compound"/>
      <species id="sid_C01239" name="C01239" speciesType="compound"/>
      <species id="sid_CE1556" name="CE1556" speciesType="compound"/>
      <species id="sid_C00036" name="C00036" speciesType="compound"/>
      <species id="sid_C00009" name="C00009" speciesType="compound"/>
      <species id="sid_C00008" name="C00008" speciesType="compound"/>
      <species id="sid_C00007" name="C00007" speciesType="compound"/>
      <species id="sid_C00006" name="C00006" speciesType="compound"/>
      <species id="sid_C00005" name="C00005" speciesType="compound"/>
      <species id="sid_C00004" name="C00004" speciesType="compound"/>
      <species id="sid_C00003" name="C00003" speciesType="compound"/>
      <species id="sid_C00002" name="C00002" speciesType="compound"/>
      <species id="sid_C00001" name="C00001" speciesType="compound"/>
      <species id="sid_CE1935" name="CE1935" speciesType="compound"/>
      <species id="sid_CE1937" name="CE1937" speciesType="compound"/>
      <species id="sid_CE1936" name="CE1936" speciesType="compound"/>
      <species id="sid_CE1939" name="CE1939" speciesType="compound"/>
      <species id="sid_CE1938" name="CE1938" speciesType="compound"/>
      <species id="sid_CE1941" name="CE1941" speciesType="compound"/>
      <species id="sid_C01637" name="C01637" speciesType="compound"/>
      <species id="sid_C01636" name="C01636" speciesType="compound"/>
      <species id="sid_C03740" name="C03740" speciesType="compound"/>
      <species id="sid_C01638" name="C01638" speciesType="compound"/>
      <species id="sid_C00315" name="C00315" speciesType="compound"/>
      <species id="sid_C00555" name="C00555" speciesType="compound"/>
      <species id="sid_C01322" name="C01322" speciesType="compound"/>
      <species id="sid_C00097" name="C00097" speciesType="compound"/>
      <species id="sid_C00077" name="C00077" speciesType="compound"/>
      <species id="sid_C02282" name="C02282" speciesType="compound"/>
      <species id="sid_C02702" name="C02702" speciesType="compound"/>
      <species id="sid_C02567" name="C02567" speciesType="compound"/>
      <species id="sid_C05572" name="C05572" speciesType="compound"/>
      <species id="sid_C00086" name="C00086" speciesType="compound"/>
      <species id="sid_C01640" name="C01640" speciesType="compound"/>
      <species id="sid_C01641" name="C01641" speciesType="compound"/>
      <species id="sid_C00080" name="C00080" speciesType="compound"/>
      <species id="sid_C00402" name="C00402" speciesType="compound"/>
      <species id="sid_C01649" name="C01649" speciesType="compound"/>
      <species id="sid_C01318" name="C01318" speciesType="compound"/>
      <species id="sid_C05938" name="C05938" speciesType="compound"/>
      <species id="sid_C02984" name="C02984" speciesType="compound"/>
      <species id="sid_C05931" name="C05931" speciesType="compound"/>
      <species id="sid_C05932" name="C05932" speciesType="compound"/>
      <species id="sid_C02987" name="C02987" speciesType="compound"/>
      <species id="sid_C06113" name="C06113" speciesType="compound"/>
      <species id="sid_C00169" name="C00169" speciesType="compound"/>
      <species id="sid_C05936" name="C05936" speciesType="compound"/>
      <species id="sid_C00062" name="C00062" speciesType="compound"/>
      <species id="sid_C00064" name="C00064" speciesType="compound"/>
      <species id="sid_C00109" name="C00109" speciesType="compound"/>
      <species id="sid_C04540" name="C04540" speciesType="compound"/>
      <species id="sid_C01419" name="C01419" speciesType="compound"/>
      <species id="sid_C03078" name="C03078" speciesType="compound"/>
      <species id="sid_C00986" name="C00986" speciesType="compound"/>
      <species id="sid_CE1059" name="CE1059" speciesType="compound"/>
      <species id="sid_C03402" name="C03402" speciesType="compound"/>
      <species id="sid_C02163" name="C02163" speciesType="compound"/>
      <species id="sid_C02356" name="C02356" speciesType="compound"/>
      <species id="sid_C01157" name="C01157" speciesType="compound"/>
      <species id="sid_C00612" name="C00612" speciesType="compound"/>
      <species id="sid_CE4788" name="CE4788" speciesType="compound"/>
      <species id="sid_C03413" name="C03413" speciesType="compound"/>
      <species id="sid_C00127" name="C00127" speciesType="compound"/>
      <species id="sid_C00327" name="C00327" speciesType="compound"/>
      <species id="sid_C01165" name="C01165" speciesType="compound"/>
      <species id="sid_C05829" name="C05829" speciesType="compound"/>
      <species id="sid_CE2072" name="CE2072" speciesType="compound"/>
      <species id="sid_C01044" name="C01044" speciesType="compound"/>
      <species id="sid_C05947" name="C05947" speciesType="compound"/>
      <species id="sid_C05946" name="C05946" speciesType="compound"/>
      <species id="sid_C00051" name="C00051" speciesType="compound"/>
      <species id="sid_C00058" name="C00058" speciesType="compound"/>
      <species id="sid_C02714" name="C02714" speciesType="compound"/>
      <species id="sid_CE5588" name="CE5588" speciesType="compound"/>
      <species id="sid_C00037" name="C00037" speciesType="compound"/>
      <species id="sid_CE1940" name="CE1940" speciesType="compound"/>
      <species id="sid_C00033" name="C00033" speciesType="compound"/>
      <species id="sid_CE1942" name="CE1942" speciesType="compound"/>
      <species id="sid_CE1943" name="CE1943" speciesType="compound"/>
      <species id="sid_C00134" name="C00134" speciesType="compound"/>
      <species id="sid_CE5586" name="CE5586" speciesType="compound"/>
      <species id="sid_CE1944" name="CE1944" speciesType="compound"/>
      <species id="sid_C04281" name="C04281" speciesType="compound"/>
      <species id="sid_C06112" name="C06112" speciesType="compound"/>
      <species id="sid_C01352" name="C01352" speciesType="compound"/>
      <species id="sid_C00047" name="C00047" speciesType="compound"/>
      <species id="sid_C01356" name="C01356" speciesType="compound"/>
      <species id="sid_C00049" name="C00049" speciesType="compound"/>
    </listOfSpecies>
    <listOfReactions>
      <reaction id="R03167">
        <listOfReactants>
          <speciesReference id="sid_C01025"/>
          <speciesReference id="sid_C00051"/>
        </listOfReactants>
        <listOfProducts>
          <speciesReference id="sid_C01356"/>
          <speciesReference id="sid_C00127"/>
          <speciesReference id="sid_C00001"/>
        </listOfProducts>
        <listOfModifiers>
          <modifierSpeciesReference id="sid_1_11_1_12"/>
        </listOfModifiers>
      </reaction>
      <reaction id="R00557">
        <listOfReactants>
          <speciesReference id="sid_C00062"/>
          <speciesReference id="sid_C00007"/>
          <speciesReference id="sid_C00005"/>
        </listOfReactants>
        <listOfProducts>
          <speciesReference id="sid_C00533"/>
          <speciesReference id="sid_C00327"/>
          <speciesReference id="sid_C00006"/>
        </listOfProducts>
        <listOfModifiers>
          <modifierSpeciesReference id="sid_1_14_13_39"/>
        </listOfModifiers>
      </reaction>
      <reaction id="R03534">
        <listOfReactants>
          <speciesReference id="sid_C02630"/>
          <speciesReference id="sid_C00016"/>
        </listOfReactants>
        <listOfProducts>
          <speciesReference id="sid_C00026"/>
          <speciesReference id="sid_C01352"/>
        </listOfProducts>
        <listOfModifiers>
          <modifierSpeciesReference id="sid_1_1_99_2"/>
        </listOfModifiers>
      </reaction>
      <reaction id="RE2335">
        <listOfReactants>
          <speciesReference id="sid_C00001"/>
          <speciesReference id="sid_C00003"/>
          <speciesReference id="sid_CE1935"/>
        </listOfReactants>
        <listOfProducts>
          <speciesReference id="sid_C00004"/>
          <speciesReference id="sid_C00080"/>
          <speciesReference id="sid_CE1937"/>
        </listOfProducts>
        <listOfModifiers>
          <modifierSpeciesReference id="sid_1_2_1__"/>
        </listOfModifiers>
      </reaction>
      <reaction id="RE2333">
        <listOfReactants>
          <speciesReference id="sid_C00001"/>
          <speciesReference id="sid_C00003"/>
          <speciesReference id="sid_CE1939"/>
        </listOfReactants>
        <listOfProducts>
          <speciesReference id="sid_C00004"/>
          <speciesReference id="sid_C00080"/>
          <speciesReference id="sid_CE2072"/>
        </listOfProducts>
        <listOfModifiers>
          <modifierSpeciesReference id="sid_1_2_1__"/>
        </listOfModifiers>
      </reaction>
      <reaction id="RE2334">
        <listOfReactants>
          <speciesReference id="sid_C00001"/>
          <speciesReference id="sid_C00003"/>
          <speciesReference id="sid_CE1940"/>
        </listOfReactants>
        <listOfProducts>
          <speciesReference id="sid_C00004"/>
          <speciesReference id="sid_C00080"/>
          <speciesReference id="sid_CE1941"/>
        </listOfProducts>
        <listOfModifiers>
          <modifierSpeciesReference id="sid_1_2_1__"/>
        </listOfModifiers>
      </reaction>
      <reaction id="R05049">
        <listOfReactants>
          <speciesReference id="sid_C05932"/>
          <speciesReference id="sid_C00003"/>
          <speciesReference id="sid_C00001"/>
        </listOfReactants>
        <listOfProducts>
          <speciesReference id="sid_C05931"/>
          <speciesReference id="sid_C00004"/>
          <speciesReference id="sid_C00080"/>
        </listOfProducts>
        <listOfModifiers>
          <modifierSpeciesReference id="sid_1_2_1_24"/>
        </listOfModifiers>
      </reaction>
      <reaction id="RE3368">
        <listOfReactants>
          <speciesReference id="sid_C00001"/>
          <speciesReference id="sid_C00003"/>
          <speciesReference id="sid_CE1936"/>
        </listOfReactants>
        <listOfProducts>
          <speciesReference id="sid_C00004"/>
          <speciesReference id="sid_C00080"/>
          <speciesReference id="sid_CE1938"/>
        </listOfProducts>
        <listOfModifiers>
          <modifierSpeciesReference id="sid_1_2_1_3"/>
        </listOfModifiers>
      </reaction>
      <reaction id="RE3369">
        <listOfReactants>
          <speciesReference id="sid_C00001"/>
          <speciesReference id="sid_C00003"/>
          <speciesReference id="sid_CE1943"/>
        </listOfReactants>
        <listOfProducts>
          <speciesReference id="sid_C00004"/>
          <speciesReference id="sid_C00080"/>
          <speciesReference id="sid_CE1942"/>
        </listOfProducts>
        <listOfModifiers>
          <modifierSpeciesReference id="sid_1_2_1_3"/>
        </listOfModifiers>
      </reaction>
      <reaction id="R00243">
        <listOfReactants>
          <speciesReference id="sid_C00025"/>
          <speciesReference id="sid_C00003"/>
          <speciesReference id="sid_C00001"/>
        </listOfReactants>
        <listOfProducts>
          <speciesReference id="sid_C00026"/>
          <speciesReference id="sid_C00014"/>
          <speciesReference id="sid_C00004"/>
          <speciesReference id="sid_C00080"/>
        </listOfProducts>
        <listOfModifiers>
          <modifierSpeciesReference id="sid_1_4_1_3_1_4_1_2_1_4_1_4"/>
        </listOfModifiers>
      </reaction>
      <reaction id="R00248">
        <listOfReactants>
          <speciesReference id="sid_C00025"/>
          <speciesReference id="sid_C00006"/>
          <speciesReference id="sid_C00001"/>
        </listOfReactants>
        <listOfProducts>
          <speciesReference id="sid_C00026"/>
          <speciesReference id="sid_C00014"/>
          <speciesReference id="sid_C00005"/>
          <speciesReference id="sid_C00080"/>
        </listOfProducts>
        <listOfModifiers>
          <modifierSpeciesReference id="sid_1_4_1_3_1_4_1_4"/>
        </listOfModifiers>
      </reaction>
      <reaction id="R00359">
        <listOfReactants>
          <speciesReference id="sid_C00402"/>
          <speciesReference id="sid_C00001"/>
          <speciesReference id="sid_C00007"/>
        </listOfReactants>
        <listOfProducts>
          <speciesReference id="sid_C00036"/>
          <speciesReference id="sid_C00014"/>
          <speciesReference id="sid_C00027"/>
        </listOfProducts>
        <listOfModifiers>
          <modifierSpeciesReference id="sid_1_4_3_1_1_4_3_15"/>
        </listOfModifiers>
      </reaction>
      <reaction id="R00357">
        <listOfReactants>
          <speciesReference id="sid_C00049"/>
          <speciesReference id="sid_C00001"/>
          <speciesReference id="sid_C00007"/>
        </listOfReactants>
        <listOfProducts>
          <speciesReference id="sid_C00036"/>
          <speciesReference id="sid_C00014"/>
          <speciesReference id="sid_C00027"/>
        </listOfProducts>
        <listOfModifiers>
          <modifierSpeciesReference id="sid_1_4_3_2_1_4_3_16"/>
        </listOfModifiers>
      </reaction>
      <reaction id="R04025">
        <listOfReactants>
          <speciesReference id="sid_C02714"/>
          <speciesReference id="sid_C00001"/>
          <speciesReference id="sid_C00007"/>
        </listOfReactants>
        <listOfProducts>
          <speciesReference id="sid_C05936"/>
          <speciesReference id="sid_C00014"/>
          <speciesReference id="sid_C00027"/>
        </listOfProducts>
        <listOfModifiers>
          <modifierSpeciesReference id="sid_1_4_3_4"/>
        </listOfModifiers>
      </reaction>
      <reaction id="R03294">
        <listOfReactants>
          <speciesReference id="sid_C01157"/>
          <speciesReference id="sid_C00016"/>
        </listOfReactants>
        <listOfProducts>
          <speciesReference id="sid_C04281"/>
          <speciesReference id="sid_C01352"/>
        </listOfProducts>
        <listOfModifiers>
          <modifierSpeciesReference id="sid_1_5_1_12"/>
        </listOfModifiers>
      </reaction>
      <reaction id="R00245">
        <listOfReactants>
          <speciesReference id="sid_C01165"/>
          <speciesReference id="sid_C00003"/>
          <speciesReference id="sid_C00001"/>
        </listOfReactants>
        <listOfProducts>
          <speciesReference id="sid_C00025"/>
          <speciesReference id="sid_C00004"/>
          <speciesReference id="sid_C00080"/>
        </listOfProducts>
        <listOfModifiers>
          <modifierSpeciesReference id="sid_1_5_1_12"/>
        </listOfModifiers>
      </reaction>
      <reaction id="R05051">
        <listOfReactants>
          <speciesReference id="sid_C05947"/>
          <speciesReference id="sid_C00003"/>
        </listOfReactants>
        <listOfProducts>
          <speciesReference id="sid_C05938"/>
          <speciesReference id="sid_C00004"/>
          <speciesReference id="sid_C00001"/>
        </listOfProducts>
        <listOfModifiers>
          <modifierSpeciesReference id="sid_1_5_1_12_1_5_99_8"/>
        </listOfModifiers>
      </reaction>
      <reaction id="RE1537">
        <listOfReactants>
          <speciesReference id="sid_C00001"/>
          <speciesReference id="sid_C00007"/>
          <speciesReference id="sid_C00612"/>
        </listOfReactants>
        <listOfProducts>
          <speciesReference id="sid_C00027"/>
          <speciesReference id="sid_C00134"/>
          <speciesReference id="sid_CE4788"/>
        </listOfProducts>
        <listOfModifiers>
          <modifierSpeciesReference id="sid_1_5_3_11"/>
        </listOfModifiers>
      </reaction>
      <reaction id="RE1539">
        <listOfReactants>
          <speciesReference id="sid_C00001"/>
          <speciesReference id="sid_C00007"/>
          <speciesReference id="sid_C02567"/>
        </listOfReactants>
        <listOfProducts>
          <speciesReference id="sid_C00027"/>
          <speciesReference id="sid_C00315"/>
          <speciesReference id="sid_CE4788"/>
        </listOfProducts>
        <listOfModifiers>
          <modifierSpeciesReference id="sid_1_5_3_11"/>
        </listOfModifiers>
      </reaction>
      <reaction id="RE1538">
        <listOfReactants>
          <speciesReference id="sid_C00001"/>
          <speciesReference id="sid_C00007"/>
          <speciesReference id="sid_C03413"/>
        </listOfReactants>
        <listOfProducts>
          <speciesReference id="sid_C00027"/>
          <speciesReference id="sid_C00612"/>
          <speciesReference id="sid_CE4788"/>
        </listOfProducts>
        <listOfModifiers>
          <modifierSpeciesReference id="sid_1_5_3_11"/>
        </listOfModifiers>
      </reaction>
      <reaction id="R00094">
        <listOfReactants>
          <speciesReference id="sid_C00003"/>
          <speciesReference id="sid_C00051"/>
        </listOfReactants>
        <listOfProducts>
          <speciesReference id="sid_C00127"/>
          <speciesReference id="sid_C00004"/>
        </listOfProducts>
        <listOfModifiers>
          <modifierSpeciesReference id="sid_1_8_1_7"/>
        </listOfModifiers>
      </reaction>
      <reaction id="R00115">
        <listOfReactants>
          <speciesReference id="sid_C00006"/>
          <speciesReference id="sid_C00051"/>
        </listOfReactants>
        <listOfProducts>
          <speciesReference id="sid_C00127"/>
          <speciesReference id="sid_C00005"/>
          <speciesReference id="sid_C00080"/>
        </listOfProducts>
        <listOfModifiers>
          <modifierSpeciesReference id="sid_1_8_1_7"/>
        </listOfModifiers>
      </reaction>
      <reaction id="R01398">
        <listOfReactants>
          <speciesReference id="sid_C00169"/>
          <speciesReference id="sid_C00077"/>
        </listOfReactants>
        <listOfProducts>
          <speciesReference id="sid_C00009"/>
          <speciesReference id="sid_C00327"/>
        </listOfProducts>
        <listOfModifiers>
          <modifierSpeciesReference id="sid_2_1_3_3"/>
        </listOfModifiers>
      </reaction>
      <reaction id="RE2032">
        <listOfReactants>
          <speciesReference id="sid_C00024"/>
          <speciesReference id="sid_C00152"/>
        </listOfReactants>
        <listOfProducts>
          <speciesReference id="sid_C00010"/>
          <speciesReference id="sid_C00080"/>
          <speciesReference id="sid_CE1556"/>
        </listOfProducts>
        <listOfModifiers>
          <modifierSpeciesReference id="sid_2_3_1_1"/>
        </listOfModifiers>
      </reaction>
      <reaction id="R01262">
        <listOfReactants>
          <speciesReference id="sid_C00051"/>
          <speciesReference id="sid_C00151"/>
        </listOfReactants>
        <listOfProducts>
          <speciesReference id="sid_C01419"/>
          <speciesReference id="sid_C03740"/>
        </listOfProducts>
        <listOfModifiers>
          <modifierSpeciesReference id="sid_2_3_2_2"/>
        </listOfModifiers>
      </reaction>
      <reaction id="R03916">
        <listOfReactants>
          <speciesReference id="sid_C02320"/>
          <speciesReference id="sid_C00001"/>
        </listOfReactants>
        <listOfProducts>
          <speciesReference id="sid_C05729"/>
          <speciesReference id="sid_C00025"/>
        </listOfProducts>
        <listOfModifiers>
          <modifierSpeciesReference id="sid_2_3_2_2"/>
        </listOfModifiers>
      </reaction>
      <reaction id="R03522">
        <listOfReactants>
          <speciesReference id="sid_C01322"/>
          <speciesReference id="sid_C00051"/>
        </listOfReactants>
        <listOfProducts>
          <speciesReference id="sid_C01318"/>
          <speciesReference id="sid_C02320"/>
        </listOfProducts>
        <listOfModifiers>
          <modifierSpeciesReference id="sid_2_5_1_18"/>
        </listOfModifiers>
      </reaction>
      <reaction id="RE1897">
        <listOfReactants>
          <speciesReference id="sid_C00003"/>
          <speciesReference id="sid_C00315"/>
        </listOfReactants>
        <listOfProducts>
          <speciesReference id="sid_C00004"/>
          <speciesReference id="sid_C00080"/>
          <speciesReference id="sid_CE5586"/>
        </listOfProducts>
        <listOfModifiers>
          <modifierSpeciesReference id="sid_2_5_1_46"/>
        </listOfModifiers>
      </reaction>
      <reaction id="RE1899">
        <listOfReactants>
          <speciesReference id="sid_C00047"/>
          <speciesReference id="sid_C00315"/>
        </listOfReactants>
        <listOfProducts>
          <speciesReference id="sid_C00986"/>
          <speciesReference id="sid_CE5588"/>
        </listOfProducts>
        <listOfModifiers>
          <modifierSpeciesReference id="sid_2_5_1_46"/>
        </listOfModifiers>
      </reaction>
      <reaction id="RE1898">
        <listOfReactants>
          <speciesReference id="sid_CE5586"/>
        </listOfReactants>
        <listOfProducts>
          <speciesReference id="sid_C00986"/>
          <speciesReference id="sid_CE1944"/>
        </listOfProducts>
        <listOfModifiers>
          <modifierSpeciesReference id="sid_2_5_1_46"/>
        </listOfModifiers>
      </reaction>
      <reaction id="RE2034">
        <listOfReactants>
          <speciesReference id="sid_C00026"/>
          <speciesReference id="sid_C02356"/>
        </listOfReactants>
        <listOfProducts>
          <speciesReference id="sid_C00109"/>
          <speciesReference id="sid_C00025"/>
        </listOfProducts>
        <listOfModifiers>
          <modifierSpeciesReference id="sid_2_6_1_2"/>
        </listOfModifiers>
      </reaction>
      <reaction id="R05052">
        <listOfReactants>
          <speciesReference id="sid_C05947"/>
          <speciesReference id="sid_C00026"/>
        </listOfReactants>
        <listOfProducts>
          <speciesReference id="sid_C05946"/>
          <speciesReference id="sid_C00025"/>
        </listOfProducts>
        <listOfModifiers>
          <modifierSpeciesReference id="sid_2_6_1_23_2_6_1_1"/>
        </listOfModifiers>
      </reaction>
      <reaction id="MFN1011">
        <listOfReactants>
          <speciesReference id="sid_C00037"/>
          <speciesReference id="sid_C00097"/>
          <speciesReference id="sid_C01419"/>
          <speciesReference id="sid_C05726"/>
          <speciesReference id="sid_C05729"/>
        </listOfReactants>
        <listOfModifiers>
          <modifierSpeciesReference id="sid_3_4_11_1"/>
        </listOfModifiers>
      </reaction>
      <reaction id="R04951">
        <listOfReactants>
          <speciesReference id="sid_C05726"/>
          <speciesReference id="sid_C00037"/>
        </listOfReactants>
        <listOfProducts>
          <speciesReference id="sid_C05729"/>
        </listOfProducts>
        <listOfModifiers>
          <modifierSpeciesReference id="sid_3_4_11_2"/>
        </listOfModifiers>
      </reaction>
      <reaction id="R00494">
        <listOfReactants>
          <speciesReference id="sid_C00051"/>
          <speciesReference id="sid_C00001"/>
        </listOfReactants>
        <listOfProducts>
          <speciesReference id="sid_C01419"/>
          <speciesReference id="sid_C00025"/>
        </listOfProducts>
        <listOfModifiers>
          <modifierSpeciesReference id="sid_3_4_11_4_2_3_2_2"/>
        </listOfModifiers>
      </reaction>
      <reaction id="R00135">
        <listOfReactants>
          <speciesReference id="sid_C00012"/>
          <speciesReference id="sid_C00001"/>
        </listOfReactants>
        <listOfProducts>
          <speciesReference id="sid_C00148"/>
          <speciesReference id="sid_C00012"/>
        </listOfProducts>
        <listOfModifiers>
          <modifierSpeciesReference id="sid_3_4_11_5"/>
        </listOfModifiers>
      </reaction>
      <reaction id="R00669">
        <listOfReactants>
          <speciesReference id="sid_C00437"/>
          <speciesReference id="sid_C00001"/>
        </listOfReactants>
        <listOfProducts>
          <speciesReference id="sid_C00033"/>
          <speciesReference id="sid_C00077"/>
        </listOfProducts>
        <listOfModifiers>
          <modifierSpeciesReference id="sid_3_5_1_14_3_5_1_16"/>
        </listOfModifiers>
      </reaction>
      <reaction id="RE2644">
        <listOfReactants>
          <speciesReference id="sid_C00001"/>
          <speciesReference id="sid_CE1556"/>
        </listOfReactants>
        <listOfProducts>
          <speciesReference id="sid_C00033"/>
          <speciesReference id="sid_C00152"/>
        </listOfProducts>
        <listOfModifiers>
          <modifierSpeciesReference id="sid_3_5_1_15"/>
        </listOfModifiers>
      </reaction>
      <reaction id="R00526">
        <listOfReactants>
          <speciesReference id="sid_C01044"/>
          <speciesReference id="sid_C00001"/>
        </listOfReactants>
        <listOfProducts>
          <speciesReference id="sid_C00058"/>
          <speciesReference id="sid_C00049"/>
        </listOfProducts>
        <listOfModifiers>
          <modifierSpeciesReference id="sid_3_5_1_15_3_5_1_8"/>
        </listOfModifiers>
      </reaction>
      <reaction id="R00256">
        <listOfReactants>
          <speciesReference id="sid_C00064"/>
          <speciesReference id="sid_C00001"/>
        </listOfReactants>
        <listOfProducts>
          <speciesReference id="sid_C00025"/>
          <speciesReference id="sid_C00014"/>
        </listOfProducts>
        <listOfModifiers>
          <modifierSpeciesReference id="sid_3_5_1_2_3_5_1_38"/>
        </listOfModifiers>
      </reaction>
      <reaction id="R03421">
        <listOfReactants>
          <speciesReference id="sid_C04540"/>
          <speciesReference id="sid_C00001"/>
        </listOfReactants>
        <listOfProducts>
          <speciesReference id="sid_C01239"/>
          <speciesReference id="sid_C00049"/>
        </listOfProducts>
        <listOfModifiers>
          <modifierSpeciesReference id="sid_3_5_1_26"/>
        </listOfModifiers>
      </reaction>
      <reaction id="R00485">
        <listOfReactants>
          <speciesReference id="sid_C00152"/>
        </listOfReactants>
        <listOfProducts>
          <speciesReference id="sid_C00049"/>
        </listOfProducts>
        <listOfModifiers>
          <modifierSpeciesReference id="sid_3_5_1_38_3_5_1_1"/>
        </listOfModifiers>
      </reaction>
      <reaction id="R03180">
        <listOfReactants>
          <speciesReference id="sid_C03078"/>
          <speciesReference id="sid_C00001"/>
        </listOfReactants>
        <listOfProducts>
          <speciesReference id="sid_C01035"/>
          <speciesReference id="sid_C00014"/>
        </listOfProducts>
        <listOfModifiers>
          <modifierSpeciesReference id="sid_3_5_1_4"/>
        </listOfModifiers>
      </reaction>
      <reaction id="R00551">
        <listOfReactants>
          <speciesReference id="sid_C00062"/>
          <speciesReference id="sid_C00001"/>
        </listOfReactants>
        <listOfProducts>
          <speciesReference id="sid_C00077"/>
          <speciesReference id="sid_C00086"/>
        </listOfProducts>
        <listOfModifiers>
          <modifierSpeciesReference id="sid_3_5_3_1"/>
        </listOfModifiers>
      </reaction>
      <reaction id="R00670">
        <listOfReactants>
          <speciesReference id="sid_C00077"/>
        </listOfReactants>
        <listOfProducts>
          <speciesReference id="sid_C00134"/>
          <speciesReference id="sid_C00011"/>
        </listOfProducts>
        <listOfModifiers>
          <modifierSpeciesReference id="sid_4_1_1_17"/>
        </listOfModifiers>
      </reaction>
      <reaction id="R03647">
        <listOfReactants>
          <speciesReference id="sid_C00002"/>
          <speciesReference id="sid_C00049"/>
          <speciesReference id="sid_C01637"/>
        </listOfReactants>
        <listOfProducts>
          <speciesReference id="sid_C00020"/>
          <speciesReference id="sid_C00013"/>
          <speciesReference id="sid_C06113"/>
        </listOfProducts>
        <listOfModifiers>
          <modifierSpeciesReference id="sid_6_1_1_12"/>
        </listOfModifiers>
      </reaction>
      <reaction id="R05577">
        <listOfReactants>
          <speciesReference id="sid_C01638"/>
          <speciesReference id="sid_C00049"/>
          <speciesReference id="sid_C00002"/>
        </listOfReactants>
        <listOfProducts>
          <speciesReference id="sid_C02984"/>
          <speciesReference id="sid_C00013"/>
          <speciesReference id="sid_C00020"/>
        </listOfProducts>
        <listOfModifiers>
          <modifierSpeciesReference id="sid_6_1_1_12"/>
        </listOfModifiers>
      </reaction>
      <reaction id="R03661">
        <listOfReactants>
          <speciesReference id="sid_C00002"/>
          <speciesReference id="sid_C00148"/>
          <speciesReference id="sid_C01649"/>
        </listOfReactants>
        <listOfProducts>
          <speciesReference id="sid_C00020"/>
          <speciesReference id="sid_C00013"/>
          <speciesReference id="sid_C02702"/>
        </listOfProducts>
        <listOfModifiers>
          <modifierSpeciesReference id="sid_6_1_1_15"/>
        </listOfModifiers>
      </reaction>
      <reaction id="R03651">
        <listOfReactants>
          <speciesReference id="sid_C00002"/>
          <speciesReference id="sid_C00025"/>
          <speciesReference id="sid_C01640"/>
        </listOfReactants>
        <listOfProducts>
          <speciesReference id="sid_C00020"/>
          <speciesReference id="sid_C00013"/>
          <speciesReference id="sid_C06112"/>
        </listOfProducts>
        <listOfModifiers>
          <modifierSpeciesReference id="sid_6_1_1_17"/>
        </listOfModifiers>
      </reaction>
      <reaction id="R05578">
        <listOfReactants>
          <speciesReference id="sid_C01641"/>
          <speciesReference id="sid_C00025"/>
          <speciesReference id="sid_C00002"/>
        </listOfReactants>
        <listOfProducts>
          <speciesReference id="sid_C02987"/>
          <speciesReference id="sid_C00013"/>
          <speciesReference id="sid_C00020"/>
        </listOfProducts>
        <listOfModifiers>
          <modifierSpeciesReference id="sid_6_1_1_17"/>
        </listOfModifiers>
      </reaction>
      <reaction id="R03652">
        <listOfReactants>
          <speciesReference id="sid_C00002"/>
          <speciesReference id="sid_C00064"/>
          <speciesReference id="sid_C01640"/>
        </listOfReactants>
        <listOfProducts>
          <speciesReference id="sid_C00020"/>
          <speciesReference id="sid_C00013"/>
          <speciesReference id="sid_C02282"/>
        </listOfProducts>
        <listOfModifiers>
          <modifierSpeciesReference id="sid_6_1_1_18"/>
        </listOfModifiers>
      </reaction>
      <reaction id="R03646">
        <listOfReactants>
          <speciesReference id="sid_C00002"/>
          <speciesReference id="sid_C00062"/>
          <speciesReference id="sid_C01636"/>
        </listOfReactants>
        <listOfProducts>
          <speciesReference id="sid_C00020"/>
          <speciesReference id="sid_C00013"/>
          <speciesReference id="sid_C02163"/>
        </listOfProducts>
        <listOfModifiers>
          <modifierSpeciesReference id="sid_6_1_1_19"/>
        </listOfModifiers>
      </reaction>
      <reaction id="R03648">
        <listOfReactants>
          <speciesReference id="sid_C00002"/>
          <speciesReference id="sid_C00152"/>
          <speciesReference id="sid_C01637"/>
        </listOfReactants>
        <listOfProducts>
          <speciesReference id="sid_C00020"/>
          <speciesReference id="sid_C00013"/>
          <speciesReference id="sid_C03402"/>
        </listOfProducts>
        <listOfModifiers>
          <modifierSpeciesReference id="sid_6_1_1_22"/>
        </listOfModifiers>
      </reaction>
      <reaction id="R00253">
        <listOfReactants>
          <speciesReference id="sid_C00002"/>
          <speciesReference id="sid_C00025"/>
          <speciesReference id="sid_C00014"/>
        </listOfReactants>
        <listOfProducts>
          <speciesReference id="sid_C00008"/>
          <speciesReference id="sid_C00009"/>
          <speciesReference id="sid_C00064"/>
        </listOfProducts>
        <listOfModifiers>
          <modifierSpeciesReference id="sid_6_3_1_2"/>
        </listOfModifiers>
      </reaction>
      <reaction id="R00149">
        <listOfReactants>
          <speciesReference id="sid_C00002"/>
          <speciesReference id="sid_C00014"/>
          <speciesReference id="sid_C00011"/>
          <speciesReference id="sid_C00001"/>
        </listOfReactants>
        <listOfProducts>
          <speciesReference id="sid_C00008"/>
          <speciesReference id="sid_C00009"/>
          <speciesReference id="sid_C00169"/>
        </listOfProducts>
        <listOfModifiers>
          <modifierSpeciesReference id="sid_6_3_4_16"/>
        </listOfModifiers>
      </reaction>
      <reaction id="RE1235">
        <listOfReactants>
          <speciesReference id="sid_C00024"/>
          <speciesReference id="sid_C00315"/>
        </listOfReactants>
        <listOfProducts>
          <speciesReference id="sid_C00010"/>
          <speciesReference id="sid_C00080"/>
          <speciesReference id="sid_C01029"/>
        </listOfProducts>
        <listOfModifiers>
          <modifierSpeciesReference/>
        </listOfModifiers>
      </reaction>
      <reaction id="RE1236">
        <listOfReactants>
          <speciesReference id="sid_C00024"/>
          <speciesReference id="sid_C00612"/>
        </listOfReactants>
        <listOfProducts>
          <speciesReference id="sid_C00010"/>
          <speciesReference id="sid_C00080"/>
          <speciesReference id="sid_CE1059"/>
        </listOfProducts>
        <listOfModifiers>
          <modifierSpeciesReference/>
        </listOfModifiers>
      </reaction>
      <reaction id="RE1240">
        <listOfReactants>
          <speciesReference id="sid_C00024"/>
          <speciesReference id="sid_C02567"/>
        </listOfReactants>
        <listOfProducts>
          <speciesReference id="sid_C00010"/>
          <speciesReference id="sid_C00080"/>
          <speciesReference id="sid_C03413"/>
        </listOfProducts>
        <listOfModifiers>
          <modifierSpeciesReference/>
        </listOfModifiers>
      </reaction>
      <reaction id="R00254">
        <listOfReactants>
          <speciesReference id="sid_C00025"/>
          <speciesReference id="sid_C00014"/>
          <speciesReference id="sid_C00011"/>
        </listOfReactants>
        <listOfProducts>
          <speciesReference id="sid_C05829"/>
          <speciesReference id="sid_C00001"/>
        </listOfProducts>
        <listOfModifiers>
          <modifierSpeciesReference/>
        </listOfModifiers>
      </reaction>
      <reaction id="R00270">
        <listOfReactants>
          <speciesReference id="sid_C00026"/>
          <speciesReference id="sid_C00014"/>
        </listOfReactants>
        <listOfProducts>
          <speciesReference id="sid_C05572"/>
          <speciesReference id="sid_C00001"/>
        </listOfProducts>
        <listOfModifiers>
          <modifierSpeciesReference/>
        </listOfModifiers>
      </reaction>
      <reaction id="RE0691">
        <listOfReactants>
          <speciesReference id="sid_C00555"/>
        </listOfReactants>
        <listOfProducts>
          <speciesReference id="sid_C00001"/>
          <speciesReference id="sid_C00080"/>
          <speciesReference id="sid_CE1944"/>
        </listOfProducts>
        <listOfModifiers>
          <modifierSpeciesReference/>
        </listOfModifiers>
      </reaction>
    </listOfReactions>
  </model>
</sbml>
