# Supplementary material for: Constructing a fish metabolic network model
Source: Genome Biol. 2010 Nov 29;11(11):R115. doi: 10.1186/gb-2010-11-11-r115 (PMC3156954; doi:10.1186/gb-2010-11-11-r115)
Supplement: Additional file 5 — SBML distribution of MetaFishNet pathways. [file gb-2010-11-11-r115-S5.zip › sbml/mfn1v9path131.xml]

<?xml version="1.0" encoding="UTF-8"?>
<sbml xmlns="http://www.sbml.org/sbml/level2/version4" level="2" version="4">
  <model name="Fatty Acid Metabolism">
    <annotation>a pathway from MetaFishNet project</annotation>
    <listOfSpeciesTypes>
      <speciesType id="enzyme"/>
      <speciesType id="compound"/>
    </listOfSpeciesTypes>
    <listOfSpecies>
      <species id="sid_5_3_3_8" name="5.3.3.8" speciesType="enzyme"/>
      <species id="sid_1_3_3_6" name="1.3.3.6" speciesType="enzyme"/>
      <species id="sid_1_14_14_1" name="1.14.14.1" speciesType="enzyme"/>
      <species id="sid_6_2_1_3" name="6.2.1.3" speciesType="enzyme"/>
      <species id="sid_1_1_1_1_1_1_1_71" name="1.1.1.1;1.1.1.71" speciesType="enzyme"/>
      <species id="sid_3_1_1_3" name="3.1.1.3" speciesType="enzyme"/>
      <species id="sid_3_1_1_23" name="3.1.1.23" speciesType="enzyme"/>
      <species id="sid_2_3_1_39" name="2.3.1.39" speciesType="enzyme"/>
      <species id="sid_6_4_1_2" name="6.4.1.2" speciesType="enzyme"/>
      <species id="sid_3_1_2_14" name="3.1.2.14" speciesType="enzyme"/>
      <species id="sid_1_2_1_3" name="1.2.1.3" speciesType="enzyme"/>
      <species id="sid_2_3_1_43" name="2.3.1.43" speciesType="enzyme"/>
      <species id="sid_C00024" name="C00024" speciesType="compound"/>
      <species id="sid_C00027" name="C00027" speciesType="compound"/>
      <species id="sid_C05223" name="C05223" speciesType="compound"/>
      <species id="sid_ocdcyaACP" name="ocdcyaACP" speciesType="compound"/>
      <species id="sid_ttdcea" name="ttdcea" speciesType="compound"/>
      <species id="sid_C00009" name="C00009" speciesType="compound"/>
      <species id="sid_C00008" name="C00008" speciesType="compound"/>
      <species id="sid_C00007" name="C00007" speciesType="compound"/>
      <species id="sid_hdeACP" name="hdeACP" speciesType="compound"/>
      <species id="sid_C00004" name="C00004" speciesType="compound"/>
      <species id="sid_C00003" name="C00003" speciesType="compound"/>
      <species id="sid_C00002" name="C00002" speciesType="compound"/>
      <species id="sid_C00001" name="C00001" speciesType="compound"/>
      <species id="sid_C00116" name="C00116" speciesType="compound"/>
      <species id="sid_C00288" name="C00288" speciesType="compound"/>
      <species id="sid_C05272" name="C05272" speciesType="compound"/>
      <species id="sid_lpchol_hs" name="lpchol_hs" speciesType="compound"/>
      <species id="sid_C05761" name="C05761" speciesType="compound"/>
      <species id="sid_C05102" name="C05102" speciesType="compound"/>
      <species id="sid_mag_hs" name="mag_hs" speciesType="compound"/>
      <species id="sid_C01209" name="C01209" speciesType="compound"/>
      <species id="sid_octeACP" name="octeACP" speciesType="compound"/>
      <species id="sid_C00318" name="C00318" speciesType="compound"/>
      <species id="sid_pchol_hs" name="pchol_hs" speciesType="compound"/>
      <species id="sid_ocdcea" name="ocdcea" speciesType="compound"/>
      <species id="sid_C02679" name="C02679" speciesType="compound"/>
      <species id="sid_C00010" name="C00010" speciesType="compound"/>
      <species id="sid_xolest2_hs" name="xolest2_hs" speciesType="compound"/>
      <species id="sid_tdeACP" name="tdeACP" speciesType="compound"/>
      <species id="sid_C05764" name="C05764" speciesType="compound"/>
      <species id="sid_C00071" name="C00071" speciesType="compound"/>
      <species id="sid_C00154" name="C00154" speciesType="compound"/>
      <species id="sid_Rtotal" name="Rtotal" speciesType="compound"/>
      <species id="sid_ocdcya" name="ocdcya" speciesType="compound"/>
      <species id="sid_ocdcaACP" name="ocdcaACP" speciesType="compound"/>
      <species id="sid_C03221" name="C03221" speciesType="compound"/>
      <species id="sid_C01607" name="C01607" speciesType="compound"/>
      <species id="sid_hdcea" name="hdcea" speciesType="compound"/>
      <species id="sid_C00058" name="C00058" speciesType="compound"/>
      <species id="sid_lneldc" name="lneldc" speciesType="compound"/>
      <species id="sid_C00798" name="C00798" speciesType="compound"/>
      <species id="sid_C00226" name="C00226" speciesType="compound"/>
      <species id="sid_C06424" name="C06424" speciesType="compound"/>
      <species id="sid_C00083" name="C00083" speciesType="compound"/>
      <species id="sid_C00080" name="C00080" speciesType="compound"/>
      <species id="sid_C00249" name="C00249" speciesType="compound"/>
      <species id="sid_lnlcACP" name="lnlcACP" speciesType="compound"/>
      <species id="sid_dag_hs" name="dag_hs" speciesType="compound"/>
      <species id="sid_C01595" name="C01595" speciesType="compound"/>
      <species id="sid_Rtotal2" name="Rtotal2" speciesType="compound"/>
      <species id="sid_C00229" name="C00229" speciesType="compound"/>
      <species id="sid_C01530" name="C01530" speciesType="compound"/>
      <species id="sid_lneldcACP" name="lneldcACP" speciesType="compound"/>
      <species id="sid_C00162" name="C00162" speciesType="compound"/>
      <species id="sid_C00187" name="C00187" speciesType="compound"/>
      <species id="sid_dd3coa" name="dd3coa" speciesType="compound"/>
    </listOfSpecies>
    <listOfReactions>
      <reaction id="R00623">
        <listOfReactants>
          <speciesReference id="sid_C00226"/>
        </listOfReactants>
        <listOfProducts>
          <speciesReference id="sid_C00071"/>
        </listOfProducts>
        <listOfModifiers>
          <modifierSpeciesReference id="sid_1_1_1_1_1_1_1_71"/>
        </listOfModifiers>
      </reaction>
      <reaction id="R04121">
        <listOfReactants>
          <speciesReference id="sid_C00162"/>
        </listOfReactants>
        <listOfProducts>
          <speciesReference id="sid_C05102"/>
        </listOfProducts>
        <listOfModifiers>
          <modifierSpeciesReference id="sid_1_14_14_1"/>
        </listOfModifiers>
      </reaction>
      <reaction id="R00631">
        <listOfReactants>
          <speciesReference id="sid_C00162"/>
        </listOfReactants>
        <listOfProducts>
          <speciesReference id="sid_C00071"/>
        </listOfProducts>
        <listOfModifiers>
          <modifierSpeciesReference id="sid_1_2_1_3"/>
        </listOfModifiers>
      </reaction>
      <reaction id="ACOAO7p">
        <listOfReactants>
          <speciesReference id="sid_C00007"/>
          <speciesReference id="sid_C00154"/>
        </listOfReactants>
        <listOfProducts>
          <speciesReference id="sid_C00027"/>
          <speciesReference id="sid_C05272"/>
        </listOfProducts>
        <listOfModifiers>
          <modifierSpeciesReference id="sid_1_3_3_6"/>
        </listOfModifiers>
      </reaction>
      <reaction id="MCOATAm">
        <listOfReactants>
          <speciesReference id="sid_C00229"/>
          <speciesReference id="sid_C00083"/>
        </listOfReactants>
        <listOfProducts>
          <speciesReference id="sid_C00010"/>
          <speciesReference id="sid_C01209"/>
        </listOfProducts>
        <listOfModifiers>
          <modifierSpeciesReference id="sid_2_3_1_39"/>
        </listOfModifiers>
      </reaction>
      <reaction id="LCAT1e">
        <listOfReactants>
          <speciesReference id="sid_C00187"/>
          <speciesReference id="sid_pchol_hs"/>
        </listOfReactants>
        <listOfProducts>
          <speciesReference id="sid_lpchol_hs"/>
          <speciesReference id="sid_xolest2_hs"/>
        </listOfProducts>
        <listOfModifiers>
          <modifierSpeciesReference id="sid_2_3_1_43"/>
        </listOfModifiers>
      </reaction>
      <reaction id="LPS3e">
        <listOfReactants>
          <speciesReference id="sid_C00001"/>
          <speciesReference id="sid_mag_hs"/>
        </listOfReactants>
        <listOfProducts>
          <speciesReference id="sid_Rtotal2"/>
          <speciesReference id="sid_C00116"/>
          <speciesReference id="sid_C00080"/>
        </listOfProducts>
        <listOfModifiers>
          <modifierSpeciesReference id="sid_3_1_1_23"/>
        </listOfModifiers>
      </reaction>
      <reaction id="LPS2e">
        <listOfReactants>
          <speciesReference id="sid_dag_hs"/>
          <speciesReference id="sid_C00001"/>
        </listOfReactants>
        <listOfProducts>
          <speciesReference id="sid_Rtotal"/>
          <speciesReference id="sid_C00080"/>
          <speciesReference id="sid_mag_hs"/>
        </listOfProducts>
        <listOfModifiers>
          <modifierSpeciesReference id="sid_3_1_1_3"/>
        </listOfModifiers>
      </reaction>
      <reaction id="FA140ACPH">
        <listOfReactants>
          <speciesReference id="sid_C00001"/>
          <speciesReference id="sid_C05761"/>
        </listOfReactants>
        <listOfProducts>
          <speciesReference id="sid_C00229"/>
          <speciesReference id="sid_C00080"/>
          <speciesReference id="sid_C06424"/>
        </listOfProducts>
        <listOfModifiers>
          <modifierSpeciesReference id="sid_3_1_2_14"/>
        </listOfModifiers>
      </reaction>
      <reaction id="FA160ACPH">
        <listOfReactants>
          <speciesReference id="sid_C00001"/>
          <speciesReference id="sid_C05764"/>
        </listOfReactants>
        <listOfProducts>
          <speciesReference id="sid_C00229"/>
          <speciesReference id="sid_C00080"/>
          <speciesReference id="sid_C00249"/>
        </listOfProducts>
        <listOfModifiers>
          <modifierSpeciesReference id="sid_3_1_2_14"/>
        </listOfModifiers>
      </reaction>
      <reaction id="FA161ACPH">
        <listOfReactants>
          <speciesReference id="sid_C00001"/>
          <speciesReference id="sid_hdeACP"/>
        </listOfReactants>
        <listOfProducts>
          <speciesReference id="sid_C00229"/>
          <speciesReference id="sid_C00080"/>
          <speciesReference id="sid_hdcea"/>
        </listOfProducts>
        <listOfModifiers>
          <modifierSpeciesReference id="sid_3_1_2_14"/>
        </listOfModifiers>
      </reaction>
      <reaction id="FA1822ACPH">
        <listOfReactants>
          <speciesReference id="sid_C00001"/>
          <speciesReference id="sid_lneldcACP"/>
        </listOfReactants>
        <listOfProducts>
          <speciesReference id="sid_C00229"/>
          <speciesReference id="sid_C00080"/>
          <speciesReference id="sid_lneldc"/>
        </listOfProducts>
        <listOfModifiers>
          <modifierSpeciesReference id="sid_3_1_2_14"/>
        </listOfModifiers>
      </reaction>
      <reaction id="FA1821ACPH">
        <listOfReactants>
          <speciesReference id="sid_C00001"/>
          <speciesReference id="sid_lnlcACP"/>
        </listOfReactants>
        <listOfProducts>
          <speciesReference id="sid_C00229"/>
          <speciesReference id="sid_C00080"/>
          <speciesReference id="sid_C01595"/>
        </listOfProducts>
        <listOfModifiers>
          <modifierSpeciesReference id="sid_3_1_2_14"/>
        </listOfModifiers>
      </reaction>
      <reaction id="FA180ACPH">
        <listOfReactants>
          <speciesReference id="sid_C00001"/>
          <speciesReference id="sid_ocdcaACP"/>
        </listOfReactants>
        <listOfProducts>
          <speciesReference id="sid_C00229"/>
          <speciesReference id="sid_C00080"/>
          <speciesReference id="sid_C01530"/>
        </listOfProducts>
        <listOfModifiers>
          <modifierSpeciesReference id="sid_3_1_2_14"/>
        </listOfModifiers>
      </reaction>
      <reaction id="FA182ACPH">
        <listOfReactants>
          <speciesReference id="sid_C00001"/>
          <speciesReference id="sid_ocdcyaACP"/>
        </listOfReactants>
        <listOfProducts>
          <speciesReference id="sid_C00229"/>
          <speciesReference id="sid_C00080"/>
          <speciesReference id="sid_ocdcya"/>
        </listOfProducts>
        <listOfModifiers>
          <modifierSpeciesReference id="sid_3_1_2_14"/>
        </listOfModifiers>
      </reaction>
      <reaction id="FA181ACPH">
        <listOfReactants>
          <speciesReference id="sid_C00001"/>
          <speciesReference id="sid_octeACP"/>
        </listOfReactants>
        <listOfProducts>
          <speciesReference id="sid_C00229"/>
          <speciesReference id="sid_C00080"/>
          <speciesReference id="sid_ocdcea"/>
        </listOfProducts>
        <listOfModifiers>
          <modifierSpeciesReference id="sid_3_1_2_14"/>
        </listOfModifiers>
      </reaction>
      <reaction id="FA141ACPH">
        <listOfReactants>
          <speciesReference id="sid_C00001"/>
          <speciesReference id="sid_tdeACP"/>
        </listOfReactants>
        <listOfProducts>
          <speciesReference id="sid_C00229"/>
          <speciesReference id="sid_C00080"/>
          <speciesReference id="sid_ttdcea"/>
        </listOfProducts>
        <listOfModifiers>
          <modifierSpeciesReference id="sid_3_1_2_14"/>
        </listOfModifiers>
      </reaction>
      <reaction id="FA120ACPH">
        <listOfReactants>
          <speciesReference id="sid_C05223"/>
          <speciesReference id="sid_C00001"/>
        </listOfReactants>
        <listOfProducts>
          <speciesReference id="sid_C00229"/>
          <speciesReference id="sid_C02679"/>
          <speciesReference id="sid_C00080"/>
        </listOfProducts>
        <listOfModifiers>
          <modifierSpeciesReference id="sid_3_1_2_14"/>
        </listOfModifiers>
      </reaction>
      <reaction id="DCIm">
        <listOfReactants>
          <speciesReference id="sid_C03221"/>
        </listOfReactants>
        <listOfProducts>
          <speciesReference id="sid_dd3coa"/>
        </listOfProducts>
        <listOfModifiers>
          <modifierSpeciesReference id="sid_5_3_3_8"/>
        </listOfModifiers>
      </reaction>
      <reaction id="R01280">
        <listOfReactants>
          <speciesReference id="sid_C00249"/>
        </listOfReactants>
        <listOfProducts>
          <speciesReference id="sid_C00154"/>
        </listOfProducts>
        <listOfModifiers>
          <modifierSpeciesReference id="sid_6_2_1_3"/>
        </listOfModifiers>
      </reaction>
      <reaction id="ACCOAC">
        <listOfReactants>
          <speciesReference id="sid_C00024"/>
          <speciesReference id="sid_C00002"/>
          <speciesReference id="sid_C00288"/>
        </listOfReactants>
        <listOfProducts>
          <speciesReference id="sid_C00008"/>
          <speciesReference id="sid_C00080"/>
          <speciesReference id="sid_C00083"/>
          <speciesReference id="sid_C00009"/>
        </listOfProducts>
        <listOfModifiers>
          <modifierSpeciesReference id="sid_6_4_1_2"/>
        </listOfModifiers>
      </reaction>
      <reaction id="PTE3x">
        <listOfReactants>
          <speciesReference id="sid_C00001"/>
        </listOfReactants>
        <listOfProducts>
          <speciesReference id="sid_C00010"/>
          <speciesReference id="sid_C00080"/>
        </listOfProducts>
        <listOfModifiers>
          <modifierSpeciesReference/>
        </listOfModifiers>
      </reaction>
      <reaction id="PTE5x">
        <listOfReactants>
          <speciesReference id="sid_C00001"/>
        </listOfReactants>
        <listOfProducts>
          <speciesReference id="sid_C00010"/>
          <speciesReference id="sid_C00080"/>
        </listOfProducts>
        <listOfModifiers>
          <modifierSpeciesReference/>
        </listOfModifiers>
      </reaction>
      <reaction id="PTE4x">
        <listOfReactants>
          <speciesReference id="sid_C00001"/>
        </listOfReactants>
        <listOfProducts>
          <speciesReference id="sid_C00010"/>
          <speciesReference id="sid_C00080"/>
          <speciesReference id="sid_C01607"/>
        </listOfProducts>
        <listOfModifiers>
          <modifierSpeciesReference/>
        </listOfModifiers>
      </reaction>
      <reaction id="ALDD21">
        <listOfReactants>
          <speciesReference id="sid_C00001"/>
          <speciesReference id="sid_C00003"/>
        </listOfReactants>
        <listOfProducts>
          <speciesReference id="sid_C00080"/>
          <speciesReference id="sid_C00004"/>
        </listOfProducts>
        <listOfModifiers>
          <modifierSpeciesReference/>
        </listOfModifiers>
      </reaction>
      <reaction id="PTE2x">
        <listOfReactants>
          <speciesReference id="sid_C00001"/>
          <speciesReference id="sid_C00154"/>
        </listOfReactants>
        <listOfProducts>
          <speciesReference id="sid_C00010"/>
          <speciesReference id="sid_C00080"/>
          <speciesReference id="sid_C00249"/>
        </listOfProducts>
        <listOfModifiers>
          <modifierSpeciesReference/>
        </listOfModifiers>
      </reaction>
      <reaction id="C110CPT2m">
        <listOfReactants>
          <speciesReference id="sid_C00010"/>
        </listOfReactants>
        <listOfProducts>
          <speciesReference id="sid_C00318"/>
        </listOfProducts>
        <listOfModifiers>
          <modifierSpeciesReference/>
        </listOfModifiers>
      </reaction>
      <reaction id="HPCLx">
        <listOfReactants>
          <speciesReference id="sid_C00080"/>
        </listOfReactants>
        <listOfProducts>
          <speciesReference id="sid_C00798"/>
        </listOfProducts>
        <listOfModifiers>
          <modifierSpeciesReference/>
        </listOfModifiers>
      </reaction>
      <reaction id="FCOAH">
        <listOfReactants>
          <speciesReference id="sid_C00798"/>
          <speciesReference id="sid_C00001"/>
        </listOfReactants>
        <listOfProducts>
          <speciesReference id="sid_C00010"/>
          <speciesReference id="sid_C00058"/>
          <speciesReference id="sid_C00080"/>
        </listOfProducts>
        <listOfModifiers>
          <modifierSpeciesReference/>
        </listOfModifiers>
      </reaction>
    </listOfReactions>
  </model>
</sbml>
