# Supplementary material for: Constructing a fish metabolic network model
Source: Genome Biol. 2010 Nov 29;11(11):R115. doi: 10.1186/gb-2010-11-11-r115 (PMC3156954; doi:10.1186/gb-2010-11-11-r115)
Supplement: Additional file 5 — SBML distribution of MetaFishNet pathways. [file gb-2010-11-11-r115-S5.zip › sbml/mfn1v9path168.xml]

<?xml version="1.0" encoding="UTF-8"?>
<sbml xmlns="http://www.sbml.org/sbml/level2/version4" level="2" version="4">
  <model name="Nucleotide Sugar Metabolism">
    <annotation>a pathway from MetaFishNet project</annotation>
    <listOfSpeciesTypes>
      <speciesType id="enzyme"/>
      <speciesType id="compound"/>
    </listOfSpeciesTypes>
    <listOfSpecies>
      <species id="sid_4_2_1_46" name="4.2.1.46" speciesType="enzyme"/>
      <species id="sid_1_1_1_133" name="1.1.1.133" speciesType="enzyme"/>
      <species id="sid_4_1_1_35" name="4.1.1.35" speciesType="enzyme"/>
      <species id="sid_C00011" name="C00011" speciesType="compound"/>
      <species id="sid_C00080" name="C00080" speciesType="compound"/>
      <species id="sid_C00006" name="C00006" speciesType="compound"/>
      <species id="sid_C00005" name="C00005" speciesType="compound"/>
      <species id="sid_C00001" name="C00001" speciesType="compound"/>
      <species id="sid_C00167" name="C00167" speciesType="compound"/>
      <species id="sid_C00687" name="C00687" speciesType="compound"/>
      <species id="sid_C00842" name="C00842" speciesType="compound"/>
      <species id="sid_C00688" name="C00688" speciesType="compound"/>
      <species id="sid_C00190" name="C00190" speciesType="compound"/>
      <species id="sid_C03319" name="C03319" speciesType="compound"/>
    </listOfSpecies>
    <listOfReactions>
      <reaction id="TDPDRR">
        <listOfReactants>
          <speciesReference id="sid_C00688"/>
          <speciesReference id="sid_C00080"/>
          <speciesReference id="sid_C00005"/>
        </listOfReactants>
        <listOfProducts>
          <speciesReference id="sid_C03319"/>
          <speciesReference id="sid_C00006"/>
        </listOfProducts>
        <listOfModifiers>
          <modifierSpeciesReference id="sid_1_1_1_133"/>
        </listOfModifiers>
      </reaction>
      <reaction id="UDPGLDCg">
        <listOfReactants>
          <speciesReference id="sid_C00080"/>
          <speciesReference id="sid_C00167"/>
        </listOfReactants>
        <listOfProducts>
          <speciesReference id="sid_C00011"/>
          <speciesReference id="sid_C00190"/>
        </listOfProducts>
        <listOfModifiers>
          <modifierSpeciesReference id="sid_4_1_1_35"/>
        </listOfModifiers>
      </reaction>
      <reaction id="TDPGDH">
        <listOfReactants>
          <speciesReference id="sid_C00842"/>
        </listOfReactants>
        <listOfProducts>
          <speciesReference id="sid_C00687"/>
          <speciesReference id="sid_C00001"/>
        </listOfProducts>
        <listOfModifiers>
          <modifierSpeciesReference id="sid_4_2_1_46"/>
        </listOfModifiers>
      </reaction>
    </listOfReactions>
  </model>
</sbml>
