# Supplementary material for: Constructing a fish metabolic network model
Source: Genome Biol. 2010 Nov 29;11(11):R115. doi: 10.1186/gb-2010-11-11-r115 (PMC3156954; doi:10.1186/gb-2010-11-11-r115)
Supplement: Additional file 5 — SBML distribution of MetaFishNet pathways. [file gb-2010-11-11-r115-S5.zip › sbml/mfn1v9path183.xml]

<?xml version="1.0" encoding="UTF-8"?>
<sbml xmlns="http://www.sbml.org/sbml/level2/version4" level="2" version="4">
  <model name="Purine metabolism">
    <annotation>a pathway from MetaFishNet project</annotation>
    <listOfSpeciesTypes>
      <speciesType id="enzyme"/>
      <speciesType id="compound"/>
    </listOfSpeciesTypes>
    <listOfSpecies>
      <species id="sid_2_7_4_8" name="2.7.4.8" speciesType="enzyme"/>
      <species id="sid_2_7_4_6" name="2.7.4.6" speciesType="enzyme"/>
      <species id="sid_4_6_1_1" name="4.6.1.1" speciesType="enzyme"/>
      <species id="sid_3_6_1_29" name="3.6.1.29" speciesType="enzyme"/>
      <species id="sid_4_3_2_2" name="4.3.2.2" speciesType="enzyme"/>
      <species id="sid_2_7_4_3" name="2.7.4.3" speciesType="enzyme"/>
      <species id="sid_2_4_2_8" name="2.4.2.8" speciesType="enzyme"/>
      <species id="sid_2_4_2_8_2_4_2_22" name="2.4.2.8;2.4.2.22" speciesType="enzyme"/>
      <species id="sid_2_4_2_1" name="2.4.2.1" speciesType="enzyme"/>
      <species id="sid_3_6_1_19" name="3.6.1.19" speciesType="enzyme"/>
      <species id="sid_3_6_1_5_3_6_1_42_3_6_1_6" name="3.6.1.5;3.6.1.42;3.6.1.6" speciesType="enzyme"/>
      <species id="sid_2_7_7_7" name="2.7.7.7" speciesType="enzyme"/>
      <species id="sid_2_7_7_6" name="2.7.7.6" speciesType="enzyme"/>
      <species id="sid_2_4_2_7" name="2.4.2.7" speciesType="enzyme"/>
      <species id="sid_3_5_4_4" name="3.5.4.4" speciesType="enzyme"/>
      <species id="sid_2_4_2_14" name="2.4.2.14" speciesType="enzyme"/>
      <species id="sid_2_4_2_8_2_4_2_7_2_4_2_22" name="2.4.2.8;2.4.2.7;2.4.2.22" speciesType="enzyme"/>
      <species id="sid_3_1_4_17" name="3.1.4.17" speciesType="enzyme"/>
      <species id="sid_2_7_4_10" name="2.7.4.10" speciesType="enzyme"/>
      <species id="sid_4_6_1_2_4_6_1_1" name="4.6.1.2;4.6.1.1" speciesType="enzyme"/>
      <species id="sid_3_5_4_10" name="3.5.4.10" speciesType="enzyme"/>
      <species id="sid_4_1_1_21" name="4.1.1.21" speciesType="enzyme"/>
      <species id="sid_6_3_3_1" name="6.3.3.1" speciesType="enzyme"/>
      <species id="sid_1_11_1_7" name="1.11.1.7" speciesType="enzyme"/>
      <species id="sid_3_1_4_17_3_1_4_35" name="3.1.4.17;3.1.4.35" speciesType="enzyme"/>
      <species id="sid_1_7_3_3" name="1.7.3.3" speciesType="enzyme"/>
      <species id="sid_6_3_4_13" name="6.3.4.13" speciesType="enzyme"/>
      <species id="sid_3_6_1_5_3_6_1_6" name="3.6.1.5;3.6.1.6" speciesType="enzyme"/>
      <species id="sid_2_7_1_113" name="2.7.1.113" speciesType="enzyme"/>
      <species id="sid_2_7_4_3_2_7_4_11" name="2.7.4.3;2.7.4.11" speciesType="enzyme"/>
      <species id="sid_2_7_7_48_2_7_7_6_2_7_7_19" name="2.7.7.48;2.7.7.6;2.7.7.19" speciesType="enzyme"/>
      <species id="sid_3_1_3_5" name="3.1.3.5" speciesType="enzyme"/>
      <species id="sid_6_3_5_2" name="6.3.5.2" speciesType="enzyme"/>
      <species id="sid_6_3_2_6" name="6.3.2.6" speciesType="enzyme"/>
      <species id="sid_1_17_4_1" name="1.17.4.1" speciesType="enzyme"/>
      <species id="sid_2_7_1_40" name="2.7.1.40" speciesType="enzyme"/>
      <species id="sid_2_1_2_2" name="2.1.2.2" speciesType="enzyme"/>
      <species id="sid_2_1_2_3" name="2.1.2.3" speciesType="enzyme"/>
      <species id="sid_6_3_4_4" name="6.3.4.4" speciesType="enzyme"/>
      <species id="sid_6_3_5_3" name="6.3.5.3" speciesType="enzyme"/>
      <species id="sid_3_6_1_5_3_6_5_5_3_6_5_4_3_6_5_6_3_6_5_1_3_6_5_3_3_6_5_2" name="3.6.1.5;3.6.5.5;3.6.5.4;3.6.5.6;3.6.5.1;3.6.5.3;3.6.5.2" speciesType="enzyme"/>
      <species id="sid_3_6_1_5" name="3.6.1.5" speciesType="enzyme"/>
      <species id="sid_6_3_4_1" name="6.3.4.1" speciesType="enzyme"/>
      <species id="sid_3_6_1_8_3_6_1_19" name="3.6.1.8;3.6.1.19" speciesType="enzyme"/>
      <species id="sid_1_7_1_7" name="1.7.1.7" speciesType="enzyme"/>
      <species id="sid_2_7_4_8_2_7_4_12" name="2.7.4.8;2.7.4.12" speciesType="enzyme"/>
      <species id="sid_3_5_4_17_3_5_4_6" name="3.5.4.17;3.5.4.6" speciesType="enzyme"/>
      <species id="sid_2_4_2_8_2_4_2_7" name="2.4.2.8;2.4.2.7" speciesType="enzyme"/>
      <species id="sid_1_1_1_205" name="1.1.1.205" speciesType="enzyme"/>
      <species id="sid_2_4_2_1_2_4_2_4" name="2.4.2.1;2.4.2.4" speciesType="enzyme"/>
      <species id="sid_2_7_1_20_2_7_1_74" name="2.7.1.20;2.7.1.74" speciesType="enzyme"/>
      <species id="sid_C00025" name="C00025" speciesType="compound"/>
      <species id="sid_C00027" name="C00027" speciesType="compound"/>
      <species id="sid_C00020" name="C00020" speciesType="compound"/>
      <species id="sid_C00022" name="C00022" speciesType="compound"/>
      <species id="sid_C00104" name="C00104" speciesType="compound"/>
      <species id="sid_C00144" name="C00144" speciesType="compound"/>
      <species id="sid_C00942" name="C00942" speciesType="compound"/>
      <species id="sid_C03838" name="C03838" speciesType="compound"/>
      <species id="sid_C04376" name="C04376" speciesType="compound"/>
      <species id="sid_C00700" name="C00700" speciesType="compound"/>
      <species id="sid_C11821" name="C11821" speciesType="compound"/>
      <species id="sid_C01345" name="C01345" speciesType="compound"/>
      <species id="sid_C01344" name="C01344" speciesType="compound"/>
      <species id="sid_C00234" name="C00234" speciesType="compound"/>
      <species id="sid_C00011" name="C00011" speciesType="compound"/>
      <species id="sid_C00013" name="C00013" speciesType="compound"/>
      <species id="sid_C00014" name="C00014" speciesType="compound"/>
      <species id="sid_C00147" name="C00147" speciesType="compound"/>
      <species id="sid_C04751" name="C04751" speciesType="compound"/>
      <species id="sid_C00385" name="C00385" speciesType="compound"/>
      <species id="sid_C00387" name="C00387" speciesType="compound"/>
      <species id="sid_C00655" name="C00655" speciesType="compound"/>
      <species id="sid_C00366" name="C00366" speciesType="compound"/>
      <species id="sid_C00362" name="C00362" speciesType="compound"/>
      <species id="sid_C00009" name="C00009" speciesType="compound"/>
      <species id="sid_C00361" name="C00361" speciesType="compound"/>
      <species id="sid_C00007" name="C00007" speciesType="compound"/>
      <species id="sid_C00006" name="C00006" speciesType="compound"/>
      <species id="sid_C00005" name="C00005" speciesType="compound"/>
      <species id="sid_C00004" name="C00004" speciesType="compound"/>
      <species id="sid_C00003" name="C00003" speciesType="compound"/>
      <species id="sid_C00002" name="C00002" speciesType="compound"/>
      <species id="sid_C00001" name="C00001" speciesType="compound"/>
      <species id="sid_C07293" name="C07293" speciesType="compound"/>
      <species id="sid_C07292" name="C07292" speciesType="compound"/>
      <species id="sid_CE6252" name="CE6252" speciesType="compound"/>
      <species id="sid_C00559" name="C00559" speciesType="compound"/>
      <species id="sid_C00499" name="C00499" speciesType="compound"/>
      <species id="sid_C00072" name="C00072" speciesType="compound"/>
      <species id="sid_C00074" name="C00074" speciesType="compound"/>
      <species id="sid_C06197" name="C06197" speciesType="compound"/>
      <species id="sid_C06196" name="C06196" speciesType="compound"/>
      <species id="sid_C04734" name="C04734" speciesType="compound"/>
      <species id="sid_C00039" name="C00039" speciesType="compound"/>
      <species id="sid_C00086" name="C00086" speciesType="compound"/>
      <species id="sid_C00242" name="C00242" speciesType="compound"/>
      <species id="sid_C00081" name="C00081" speciesType="compound"/>
      <species id="sid_C03373" name="C03373" speciesType="compound"/>
      <species id="sid_C04640" name="C04640" speciesType="compound"/>
      <species id="sid_C00672" name="C00672" speciesType="compound"/>
      <species id="sid_C01551" name="C01551" speciesType="compound"/>
      <species id="sid_C00342" name="C00342" speciesType="compound"/>
      <species id="sid_C00343" name="C00343" speciesType="compound"/>
      <species id="sid_C00101" name="C00101" speciesType="compound"/>
      <species id="sid_CE0074" name="CE0074" speciesType="compound"/>
      <species id="sid_C00064" name="C00064" speciesType="compound"/>
      <species id="sid_C04677" name="C04677" speciesType="compound"/>
      <species id="sid_C00575" name="C00575" speciesType="compound"/>
      <species id="sid_C00360" name="C00360" speciesType="compound"/>
      <species id="sid_C00008" name="C00008" speciesType="compound"/>
      <species id="sid_CE5899" name="CE5899" speciesType="compound"/>
      <species id="sid_C05512" name="C05512" speciesType="compound"/>
      <species id="sid_C00294" name="C00294" speciesType="compound"/>
      <species id="sid_C03090" name="C03090" speciesType="compound"/>
      <species id="sid_C00119" name="C00119" speciesType="compound"/>
      <species id="sid_C04823" name="C04823" speciesType="compound"/>
      <species id="sid_C00262" name="C00262" speciesType="compound"/>
      <species id="sid_C00080" name="C00080" speciesType="compound"/>
      <species id="sid_C03794" name="C03794" speciesType="compound"/>
      <species id="sid_C00122" name="C00122" speciesType="compound"/>
      <species id="sid_C00286" name="C00286" speciesType="compound"/>
      <species id="sid_C01041" name="C01041" speciesType="compound"/>
      <species id="sid_C04051" name="C04051" speciesType="compound"/>
      <species id="sid_C00212" name="C00212" speciesType="compound"/>
      <species id="sid_C00037" name="C00037" speciesType="compound"/>
      <species id="sid_C00035" name="C00035" speciesType="compound"/>
      <species id="sid_C00330" name="C00330" speciesType="compound"/>
      <species id="sid_C00131" name="C00131" speciesType="compound"/>
      <species id="sid_C00130" name="C00130" speciesType="compound"/>
      <species id="sid_C01762" name="C01762" speciesType="compound"/>
      <species id="sid_C00442" name="C00442" speciesType="compound"/>
      <species id="sid_C00046" name="C00046" speciesType="compound"/>
      <species id="sid_C00044" name="C00044" speciesType="compound"/>
      <species id="sid_C00049" name="C00049" speciesType="compound"/>
      <species id="sid_C00206" name="C00206" speciesType="compound"/>
      <species id="sid_C00201" name="C00201" speciesType="compound"/>
    </listOfSpecies>
    <listOfReactions>
      <reaction id="RE2888">
        <listOfReactants>
          <speciesReference id="sid_C00027"/>
          <speciesReference id="sid_C00080"/>
          <speciesReference id="sid_C00366"/>
        </listOfReactants>
        <listOfProducts>
          <speciesReference id="sid_CE0074"/>
          <speciesReference id="sid_C00086"/>
        </listOfProducts>
        <listOfModifiers>
          <modifierSpeciesReference id="sid_1_11_1_7"/>
        </listOfModifiers>
      </reaction>
      <reaction id="R01130">
        <listOfReactants>
          <speciesReference id="sid_C00130"/>
          <speciesReference id="sid_C00003"/>
          <speciesReference id="sid_C00001"/>
        </listOfReactants>
        <listOfProducts>
          <speciesReference id="sid_C00655"/>
          <speciesReference id="sid_C00004"/>
          <speciesReference id="sid_C00080"/>
        </listOfProducts>
        <listOfModifiers>
          <modifierSpeciesReference id="sid_1_1_1_205"/>
        </listOfModifiers>
      </reaction>
      <reaction id="RE3196">
        <listOfReactants>
          <speciesReference id="sid_C00008"/>
          <speciesReference id="sid_C07292"/>
        </listOfReactants>
        <listOfProducts>
          <speciesReference id="sid_C00206"/>
          <speciesReference id="sid_C00001"/>
          <speciesReference id="sid_C07293"/>
        </listOfProducts>
        <listOfModifiers>
          <modifierSpeciesReference id="sid_1_17_4_1"/>
        </listOfModifiers>
      </reaction>
      <reaction id="RE3318">
        <listOfReactants>
          <speciesReference id="sid_C00035"/>
          <speciesReference id="sid_C07292"/>
        </listOfReactants>
        <listOfProducts>
          <speciesReference id="sid_C00361"/>
          <speciesReference id="sid_C00001"/>
          <speciesReference id="sid_C07293"/>
        </listOfProducts>
        <listOfModifiers>
          <modifierSpeciesReference id="sid_1_17_4_1"/>
        </listOfModifiers>
      </reaction>
      <reaction id="R02017">
        <listOfReactants>
          <speciesReference id="sid_C00206"/>
          <speciesReference id="sid_C00343"/>
          <speciesReference id="sid_C00001"/>
        </listOfReactants>
        <listOfProducts>
          <speciesReference id="sid_C00342"/>
          <speciesReference id="sid_C00008"/>
        </listOfProducts>
        <listOfModifiers>
          <modifierSpeciesReference id="sid_1_17_4_1"/>
        </listOfModifiers>
      </reaction>
      <reaction id="R02019">
        <listOfReactants>
          <speciesReference id="sid_C00361"/>
          <speciesReference id="sid_C00343"/>
          <speciesReference id="sid_C00001"/>
        </listOfReactants>
        <listOfProducts>
          <speciesReference id="sid_C00035"/>
          <speciesReference id="sid_C00342"/>
        </listOfProducts>
        <listOfModifiers>
          <modifierSpeciesReference id="sid_1_17_4_1"/>
        </listOfModifiers>
      </reaction>
      <reaction id="R01134">
        <listOfReactants>
          <speciesReference id="sid_C00130"/>
          <speciesReference id="sid_C00014"/>
          <speciesReference id="sid_C00006"/>
        </listOfReactants>
        <listOfProducts>
          <speciesReference id="sid_C00144"/>
          <speciesReference id="sid_C00005"/>
          <speciesReference id="sid_C00080"/>
        </listOfProducts>
        <listOfModifiers>
          <modifierSpeciesReference id="sid_1_7_1_7"/>
        </listOfModifiers>
      </reaction>
      <reaction id="R02106">
        <listOfReactants>
          <speciesReference id="sid_C00366"/>
          <speciesReference id="sid_C00007"/>
          <speciesReference id="sid_C00001"/>
        </listOfReactants>
        <listOfProducts>
          <speciesReference id="sid_C11821"/>
          <speciesReference id="sid_C00027"/>
        </listOfProducts>
        <listOfModifiers>
          <modifierSpeciesReference id="sid_1_7_3_3"/>
        </listOfModifiers>
      </reaction>
      <reaction id="R04325">
        <listOfReactants>
          <speciesReference id="sid_C00234"/>
          <speciesReference id="sid_C03838"/>
        </listOfReactants>
        <listOfProducts>
          <speciesReference id="sid_C00101"/>
          <speciesReference id="sid_C04376"/>
        </listOfProducts>
        <listOfModifiers>
          <modifierSpeciesReference id="sid_2_1_2_2"/>
        </listOfModifiers>
      </reaction>
      <reaction id="R04560">
        <listOfReactants>
          <speciesReference id="sid_C00234"/>
          <speciesReference id="sid_C04677"/>
        </listOfReactants>
        <listOfProducts>
          <speciesReference id="sid_C00101"/>
          <speciesReference id="sid_C04734"/>
        </listOfProducts>
        <listOfModifiers>
          <modifierSpeciesReference id="sid_2_1_2_3"/>
        </listOfModifiers>
      </reaction>
      <reaction id="R01561">
        <listOfReactants>
          <speciesReference id="sid_C00212"/>
          <speciesReference id="sid_C00009"/>
        </listOfReactants>
        <listOfProducts>
          <speciesReference id="sid_C00147"/>
          <speciesReference id="sid_C00442"/>
        </listOfProducts>
        <listOfModifiers>
          <modifierSpeciesReference id="sid_2_4_2_1"/>
        </listOfModifiers>
      </reaction>
      <reaction id="R01863">
        <listOfReactants>
          <speciesReference id="sid_C00294"/>
          <speciesReference id="sid_C00009"/>
        </listOfReactants>
        <listOfProducts>
          <speciesReference id="sid_C00262"/>
          <speciesReference id="sid_C00442"/>
        </listOfProducts>
        <listOfModifiers>
          <modifierSpeciesReference id="sid_2_4_2_1"/>
        </listOfModifiers>
      </reaction>
      <reaction id="R02147">
        <listOfReactants>
          <speciesReference id="sid_C00387"/>
          <speciesReference id="sid_C00009"/>
        </listOfReactants>
        <listOfProducts>
          <speciesReference id="sid_C00242"/>
          <speciesReference id="sid_C00442"/>
        </listOfProducts>
        <listOfModifiers>
          <modifierSpeciesReference id="sid_2_4_2_1"/>
        </listOfModifiers>
      </reaction>
      <reaction id="R02297">
        <listOfReactants>
          <speciesReference id="sid_C01762"/>
          <speciesReference id="sid_C00009"/>
        </listOfReactants>
        <listOfProducts>
          <speciesReference id="sid_C00385"/>
          <speciesReference id="sid_C00442"/>
        </listOfProducts>
        <listOfModifiers>
          <modifierSpeciesReference id="sid_2_4_2_1"/>
        </listOfModifiers>
      </reaction>
      <reaction id="R01969">
        <listOfReactants>
          <speciesReference id="sid_C00330"/>
          <speciesReference id="sid_C00009"/>
        </listOfReactants>
        <listOfProducts>
          <speciesReference id="sid_C00242"/>
          <speciesReference id="sid_C00672"/>
        </listOfProducts>
        <listOfModifiers>
          <modifierSpeciesReference id="sid_2_4_2_1_2_4_2_4"/>
        </listOfModifiers>
      </reaction>
      <reaction id="R02557">
        <listOfReactants>
          <speciesReference id="sid_C00559"/>
          <speciesReference id="sid_C00009"/>
        </listOfReactants>
        <listOfProducts>
          <speciesReference id="sid_C00147"/>
          <speciesReference id="sid_C00672"/>
        </listOfProducts>
        <listOfModifiers>
          <modifierSpeciesReference id="sid_2_4_2_1_2_4_2_4"/>
        </listOfModifiers>
      </reaction>
      <reaction id="R02748">
        <listOfReactants>
          <speciesReference id="sid_C05512"/>
          <speciesReference id="sid_C00009"/>
        </listOfReactants>
        <listOfProducts>
          <speciesReference id="sid_C00262"/>
          <speciesReference id="sid_C00672"/>
        </listOfProducts>
        <listOfModifiers>
          <modifierSpeciesReference id="sid_2_4_2_1_2_4_2_4"/>
        </listOfModifiers>
      </reaction>
      <reaction id="GLUPRT">
        <listOfReactants>
          <speciesReference id="sid_C00064"/>
          <speciesReference id="sid_C00001"/>
          <speciesReference id="sid_C00119"/>
        </listOfReactants>
        <listOfProducts>
          <speciesReference id="sid_C00025"/>
          <speciesReference id="sid_C00013"/>
          <speciesReference id="sid_C03090"/>
        </listOfProducts>
        <listOfModifiers>
          <modifierSpeciesReference id="sid_2_4_2_14"/>
        </listOfModifiers>
      </reaction>
      <reaction id="R01072">
        <listOfReactants>
          <speciesReference id="sid_C03090"/>
          <speciesReference id="sid_C00013"/>
          <speciesReference id="sid_C00025"/>
        </listOfReactants>
        <listOfProducts>
          <speciesReference id="sid_C00064"/>
          <speciesReference id="sid_C00119"/>
          <speciesReference id="sid_C00001"/>
        </listOfProducts>
        <listOfModifiers>
          <modifierSpeciesReference id="sid_2_4_2_14"/>
        </listOfModifiers>
      </reaction>
      <reaction id="ADPT">
        <listOfReactants>
          <speciesReference id="sid_C00147"/>
          <speciesReference id="sid_C00119"/>
        </listOfReactants>
        <listOfProducts>
          <speciesReference id="sid_C00020"/>
          <speciesReference id="sid_C00013"/>
        </listOfProducts>
        <listOfModifiers>
          <modifierSpeciesReference id="sid_2_4_2_7"/>
        </listOfModifiers>
      </reaction>
      <reaction id="R04378">
        <listOfReactants>
          <speciesReference id="sid_C04677"/>
          <speciesReference id="sid_C00013"/>
        </listOfReactants>
        <listOfProducts>
          <speciesReference id="sid_C04051"/>
          <speciesReference id="sid_C00119"/>
        </listOfProducts>
        <listOfModifiers>
          <modifierSpeciesReference id="sid_2_4_2_7"/>
        </listOfModifiers>
      </reaction>
      <reaction id="R01132">
        <listOfReactants>
          <speciesReference id="sid_C00130"/>
          <speciesReference id="sid_C00013"/>
        </listOfReactants>
        <listOfProducts>
          <speciesReference id="sid_C00262"/>
          <speciesReference id="sid_C00119"/>
        </listOfProducts>
        <listOfModifiers>
          <modifierSpeciesReference id="sid_2_4_2_8"/>
        </listOfModifiers>
      </reaction>
      <reaction id="GUAPRT">
        <listOfReactants>
          <speciesReference id="sid_C00242"/>
          <speciesReference id="sid_C00119"/>
        </listOfReactants>
        <listOfProducts>
          <speciesReference id="sid_C00144"/>
          <speciesReference id="sid_C00013"/>
        </listOfProducts>
        <listOfModifiers>
          <modifierSpeciesReference id="sid_2_4_2_8"/>
        </listOfModifiers>
      </reaction>
      <reaction id="HXPRT">
        <listOfReactants>
          <speciesReference id="sid_C00262"/>
          <speciesReference id="sid_C00119"/>
        </listOfReactants>
        <listOfProducts>
          <speciesReference id="sid_C00130"/>
          <speciesReference id="sid_C00013"/>
        </listOfProducts>
        <listOfModifiers>
          <modifierSpeciesReference id="sid_2_4_2_8"/>
        </listOfModifiers>
      </reaction>
      <reaction id="R02142">
        <listOfReactants>
          <speciesReference id="sid_C00655"/>
          <speciesReference id="sid_C00013"/>
        </listOfReactants>
        <listOfProducts>
          <speciesReference id="sid_C00385"/>
          <speciesReference id="sid_C00119"/>
        </listOfProducts>
        <listOfModifiers>
          <modifierSpeciesReference id="sid_2_4_2_8_2_4_2_22"/>
        </listOfModifiers>
      </reaction>
      <reaction id="R00190">
        <listOfReactants>
          <speciesReference id="sid_C00020"/>
          <speciesReference id="sid_C00013"/>
        </listOfReactants>
        <listOfProducts>
          <speciesReference id="sid_C00147"/>
          <speciesReference id="sid_C00119"/>
        </listOfProducts>
        <listOfModifiers>
          <modifierSpeciesReference id="sid_2_4_2_8_2_4_2_7"/>
        </listOfModifiers>
      </reaction>
      <reaction id="R01229">
        <listOfReactants>
          <speciesReference id="sid_C00144"/>
          <speciesReference id="sid_C00013"/>
        </listOfReactants>
        <listOfProducts>
          <speciesReference id="sid_C00242"/>
          <speciesReference id="sid_C00119"/>
        </listOfProducts>
        <listOfModifiers>
          <modifierSpeciesReference id="sid_2_4_2_8_2_4_2_7_2_4_2_22"/>
        </listOfModifiers>
      </reaction>
      <reaction id="R01967">
        <listOfReactants>
          <speciesReference id="sid_C00002"/>
          <speciesReference id="sid_C00330"/>
        </listOfReactants>
        <listOfProducts>
          <speciesReference id="sid_C00008"/>
          <speciesReference id="sid_C00362"/>
        </listOfProducts>
        <listOfModifiers>
          <modifierSpeciesReference id="sid_2_7_1_113"/>
        </listOfModifiers>
      </reaction>
      <reaction id="R00185">
        <listOfReactants>
          <speciesReference id="sid_C00002"/>
          <speciesReference id="sid_C00212"/>
        </listOfReactants>
        <listOfProducts>
          <speciesReference id="sid_C00008"/>
          <speciesReference id="sid_C00020"/>
        </listOfProducts>
        <listOfModifiers>
          <modifierSpeciesReference id="sid_2_7_1_20_2_7_1_74"/>
        </listOfModifiers>
      </reaction>
      <reaction id="R00430">
        <listOfReactants>
          <speciesReference id="sid_C00044"/>
          <speciesReference id="sid_C00022"/>
        </listOfReactants>
        <listOfProducts>
          <speciesReference id="sid_C00035"/>
          <speciesReference id="sid_C00074"/>
        </listOfProducts>
        <listOfModifiers>
          <modifierSpeciesReference id="sid_2_7_1_40"/>
        </listOfModifiers>
      </reaction>
      <reaction id="R01138">
        <listOfReactants>
          <speciesReference id="sid_C00131"/>
          <speciesReference id="sid_C00022"/>
        </listOfReactants>
        <listOfProducts>
          <speciesReference id="sid_C00206"/>
          <speciesReference id="sid_C00074"/>
        </listOfProducts>
        <listOfModifiers>
          <modifierSpeciesReference id="sid_2_7_1_40"/>
        </listOfModifiers>
      </reaction>
      <reaction id="R01858">
        <listOfReactants>
          <speciesReference id="sid_C00286"/>
          <speciesReference id="sid_C00022"/>
        </listOfReactants>
        <listOfProducts>
          <speciesReference id="sid_C00361"/>
          <speciesReference id="sid_C00074"/>
        </listOfProducts>
        <listOfModifiers>
          <modifierSpeciesReference id="sid_2_7_1_40"/>
        </listOfModifiers>
      </reaction>
      <reaction id="R00333">
        <listOfReactants>
          <speciesReference id="sid_C00201"/>
          <speciesReference id="sid_C00020"/>
        </listOfReactants>
        <listOfProducts>
          <speciesReference id="sid_C00035"/>
          <speciesReference id="sid_C00008"/>
        </listOfProducts>
        <listOfModifiers>
          <modifierSpeciesReference id="sid_2_7_4_10"/>
        </listOfModifiers>
      </reaction>
      <reaction id="R00127">
        <listOfReactants>
          <speciesReference id="sid_C00002"/>
          <speciesReference id="sid_C00020"/>
        </listOfReactants>
        <listOfProducts>
          <speciesReference id="sid_C00008"/>
        </listOfProducts>
        <listOfModifiers>
          <modifierSpeciesReference id="sid_2_7_4_3"/>
        </listOfModifiers>
      </reaction>
      <reaction id="R01547">
        <listOfReactants>
          <speciesReference id="sid_C00002"/>
          <speciesReference id="sid_C00360"/>
        </listOfReactants>
        <listOfProducts>
          <speciesReference id="sid_C00008"/>
          <speciesReference id="sid_C00206"/>
        </listOfProducts>
        <listOfModifiers>
          <modifierSpeciesReference id="sid_2_7_4_3_2_7_4_11"/>
        </listOfModifiers>
      </reaction>
      <reaction id="R00124">
        <listOfReactants>
          <speciesReference id="sid_C00002"/>
          <speciesReference id="sid_C00008"/>
        </listOfReactants>
        <listOfProducts>
          <speciesReference id="sid_C00008"/>
          <speciesReference id="sid_C00002"/>
        </listOfProducts>
        <listOfModifiers>
          <modifierSpeciesReference id="sid_2_7_4_6"/>
        </listOfModifiers>
      </reaction>
      <reaction id="R00330">
        <listOfReactants>
          <speciesReference id="sid_C00002"/>
          <speciesReference id="sid_C00035"/>
        </listOfReactants>
        <listOfProducts>
          <speciesReference id="sid_C00008"/>
          <speciesReference id="sid_C00044"/>
        </listOfProducts>
        <listOfModifiers>
          <modifierSpeciesReference id="sid_2_7_4_6"/>
        </listOfModifiers>
      </reaction>
      <reaction id="R00722">
        <listOfReactants>
          <speciesReference id="sid_C00002"/>
          <speciesReference id="sid_C00104"/>
        </listOfReactants>
        <listOfProducts>
          <speciesReference id="sid_C00008"/>
          <speciesReference id="sid_C00081"/>
        </listOfProducts>
        <listOfModifiers>
          <modifierSpeciesReference id="sid_2_7_4_6"/>
        </listOfModifiers>
      </reaction>
      <reaction id="R01137">
        <listOfReactants>
          <speciesReference id="sid_C00002"/>
          <speciesReference id="sid_C00206"/>
        </listOfReactants>
        <listOfProducts>
          <speciesReference id="sid_C00008"/>
          <speciesReference id="sid_C00131"/>
        </listOfProducts>
        <listOfModifiers>
          <modifierSpeciesReference id="sid_2_7_4_6"/>
        </listOfModifiers>
      </reaction>
      <reaction id="R01857">
        <listOfReactants>
          <speciesReference id="sid_C00002"/>
          <speciesReference id="sid_C00361"/>
        </listOfReactants>
        <listOfProducts>
          <speciesReference id="sid_C00008"/>
          <speciesReference id="sid_C00286"/>
        </listOfProducts>
        <listOfModifiers>
          <modifierSpeciesReference id="sid_2_7_4_6"/>
        </listOfModifiers>
      </reaction>
      <reaction id="R03530">
        <listOfReactants>
          <speciesReference id="sid_C00002"/>
          <speciesReference id="sid_C01344"/>
        </listOfReactants>
        <listOfProducts>
          <speciesReference id="sid_C00008"/>
          <speciesReference id="sid_C01345"/>
        </listOfProducts>
        <listOfModifiers>
          <modifierSpeciesReference id="sid_2_7_4_6"/>
        </listOfModifiers>
      </reaction>
      <reaction id="R00332">
        <listOfReactants>
          <speciesReference id="sid_C00002"/>
          <speciesReference id="sid_C00144"/>
        </listOfReactants>
        <listOfProducts>
          <speciesReference id="sid_C00008"/>
          <speciesReference id="sid_C00035"/>
        </listOfProducts>
        <listOfModifiers>
          <modifierSpeciesReference id="sid_2_7_4_8"/>
        </listOfModifiers>
      </reaction>
      <reaction id="R02090">
        <listOfReactants>
          <speciesReference id="sid_C00002"/>
          <speciesReference id="sid_C00362"/>
        </listOfReactants>
        <listOfProducts>
          <speciesReference id="sid_C00008"/>
          <speciesReference id="sid_C00361"/>
        </listOfProducts>
        <listOfModifiers>
          <modifierSpeciesReference id="sid_2_7_4_8_2_7_4_12"/>
        </listOfModifiers>
      </reaction>
      <reaction id="R00435">
        <listOfReactants>
          <speciesReference id="sid_C00002"/>
          <speciesReference id="sid_C00046"/>
        </listOfReactants>
        <listOfProducts>
          <speciesReference id="sid_C00013"/>
          <speciesReference id="sid_C00046"/>
        </listOfProducts>
        <listOfModifiers>
          <modifierSpeciesReference id="sid_2_7_7_48_2_7_7_6_2_7_7_19"/>
        </listOfModifiers>
      </reaction>
      <reaction id="R00441">
        <listOfReactants>
          <speciesReference id="sid_C00044"/>
          <speciesReference id="sid_C00046"/>
        </listOfReactants>
        <listOfProducts>
          <speciesReference id="sid_C00013"/>
          <speciesReference id="sid_C00046"/>
        </listOfProducts>
        <listOfModifiers>
          <modifierSpeciesReference id="sid_2_7_7_6"/>
        </listOfModifiers>
      </reaction>
      <reaction id="R00375">
        <listOfReactants>
          <speciesReference id="sid_C00131"/>
          <speciesReference id="sid_C00039"/>
        </listOfReactants>
        <listOfProducts>
          <speciesReference id="sid_C00013"/>
          <speciesReference id="sid_C00039"/>
        </listOfProducts>
        <listOfModifiers>
          <modifierSpeciesReference id="sid_2_7_7_7"/>
        </listOfModifiers>
      </reaction>
      <reaction id="R00376">
        <listOfReactants>
          <speciesReference id="sid_C00286"/>
          <speciesReference id="sid_C00039"/>
        </listOfReactants>
        <listOfProducts>
          <speciesReference id="sid_C00013"/>
          <speciesReference id="sid_C00039"/>
        </listOfProducts>
        <listOfModifiers>
          <modifierSpeciesReference id="sid_2_7_7_7"/>
        </listOfModifiers>
      </reaction>
      <reaction id="R00183">
        <listOfReactants>
          <speciesReference id="sid_C00020"/>
          <speciesReference id="sid_C00001"/>
        </listOfReactants>
        <listOfProducts>
          <speciesReference id="sid_C00212"/>
          <speciesReference id="sid_C00009"/>
        </listOfProducts>
        <listOfModifiers>
          <modifierSpeciesReference id="sid_3_1_3_5"/>
        </listOfModifiers>
      </reaction>
      <reaction id="R01126">
        <listOfReactants>
          <speciesReference id="sid_C00130"/>
          <speciesReference id="sid_C00001"/>
        </listOfReactants>
        <listOfProducts>
          <speciesReference id="sid_C00294"/>
          <speciesReference id="sid_C00009"/>
        </listOfProducts>
        <listOfModifiers>
          <modifierSpeciesReference id="sid_3_1_3_5"/>
        </listOfModifiers>
      </reaction>
      <reaction id="R01227">
        <listOfReactants>
          <speciesReference id="sid_C00144"/>
          <speciesReference id="sid_C00001"/>
        </listOfReactants>
        <listOfProducts>
          <speciesReference id="sid_C00387"/>
          <speciesReference id="sid_C00009"/>
        </listOfProducts>
        <listOfModifiers>
          <modifierSpeciesReference id="sid_3_1_3_5"/>
        </listOfModifiers>
      </reaction>
      <reaction id="R02088">
        <listOfReactants>
          <speciesReference id="sid_C00360"/>
          <speciesReference id="sid_C00001"/>
        </listOfReactants>
        <listOfProducts>
          <speciesReference id="sid_C00559"/>
          <speciesReference id="sid_C00009"/>
        </listOfProducts>
        <listOfModifiers>
          <modifierSpeciesReference id="sid_3_1_3_5"/>
        </listOfModifiers>
      </reaction>
      <reaction id="R01968">
        <listOfReactants>
          <speciesReference id="sid_C00362"/>
          <speciesReference id="sid_C00001"/>
        </listOfReactants>
        <listOfProducts>
          <speciesReference id="sid_C00330"/>
          <speciesReference id="sid_C00009"/>
        </listOfProducts>
        <listOfModifiers>
          <modifierSpeciesReference id="sid_3_1_3_5"/>
        </listOfModifiers>
      </reaction>
      <reaction id="R02719">
        <listOfReactants>
          <speciesReference id="sid_C00655"/>
          <speciesReference id="sid_C00001"/>
        </listOfReactants>
        <listOfProducts>
          <speciesReference id="sid_C01762"/>
          <speciesReference id="sid_C00009"/>
        </listOfProducts>
        <listOfModifiers>
          <modifierSpeciesReference id="sid_3_1_3_5"/>
        </listOfModifiers>
      </reaction>
      <reaction id="R00191">
        <listOfReactants>
          <speciesReference id="sid_C00575"/>
          <speciesReference id="sid_C00001"/>
        </listOfReactants>
        <listOfProducts>
          <speciesReference id="sid_C00020"/>
        </listOfProducts>
        <listOfModifiers>
          <modifierSpeciesReference id="sid_3_1_4_17"/>
        </listOfModifiers>
      </reaction>
      <reaction id="R01234">
        <listOfReactants>
          <speciesReference id="sid_C00942"/>
          <speciesReference id="sid_C00001"/>
        </listOfReactants>
        <listOfProducts>
          <speciesReference id="sid_C00144"/>
        </listOfProducts>
        <listOfModifiers>
          <modifierSpeciesReference id="sid_3_1_4_17_3_1_4_35"/>
        </listOfModifiers>
      </reaction>
      <reaction id="R01127">
        <listOfReactants>
          <speciesReference id="sid_C00130"/>
          <speciesReference id="sid_C00001"/>
        </listOfReactants>
        <listOfProducts>
          <speciesReference id="sid_C04734"/>
        </listOfProducts>
        <listOfModifiers>
          <modifierSpeciesReference id="sid_3_5_4_10"/>
        </listOfModifiers>
      </reaction>
      <reaction id="R00181">
        <listOfReactants>
          <speciesReference id="sid_C00020"/>
          <speciesReference id="sid_C00001"/>
        </listOfReactants>
        <listOfProducts>
          <speciesReference id="sid_C00130"/>
          <speciesReference id="sid_C00014"/>
        </listOfProducts>
        <listOfModifiers>
          <modifierSpeciesReference id="sid_3_5_4_17_3_5_4_6"/>
        </listOfModifiers>
      </reaction>
      <reaction id="R01560">
        <listOfReactants>
          <speciesReference id="sid_C00212"/>
          <speciesReference id="sid_C00001"/>
        </listOfReactants>
        <listOfProducts>
          <speciesReference id="sid_C00294"/>
          <speciesReference id="sid_C00014"/>
        </listOfProducts>
        <listOfModifiers>
          <modifierSpeciesReference id="sid_3_5_4_4"/>
        </listOfModifiers>
      </reaction>
      <reaction id="R02556">
        <listOfReactants>
          <speciesReference id="sid_C00559"/>
          <speciesReference id="sid_C00001"/>
        </listOfReactants>
        <listOfProducts>
          <speciesReference id="sid_C05512"/>
          <speciesReference id="sid_C00014"/>
        </listOfProducts>
        <listOfModifiers>
          <modifierSpeciesReference id="sid_3_5_4_4"/>
        </listOfModifiers>
      </reaction>
      <reaction id="R01855">
        <listOfReactants>
          <speciesReference id="sid_C00286"/>
          <speciesReference id="sid_C00001"/>
        </listOfReactants>
        <listOfProducts>
          <speciesReference id="sid_C00362"/>
          <speciesReference id="sid_C00013"/>
        </listOfProducts>
        <listOfModifiers>
          <modifierSpeciesReference id="sid_3_6_1_19"/>
        </listOfModifiers>
      </reaction>
      <reaction id="R02720">
        <listOfReactants>
          <speciesReference id="sid_C00700"/>
          <speciesReference id="sid_C00001"/>
        </listOfReactants>
        <listOfProducts>
          <speciesReference id="sid_C00655"/>
          <speciesReference id="sid_C00013"/>
        </listOfProducts>
        <listOfModifiers>
          <modifierSpeciesReference id="sid_3_6_1_19"/>
        </listOfModifiers>
      </reaction>
      <reaction id="R03531">
        <listOfReactants>
          <speciesReference id="sid_C01345"/>
          <speciesReference id="sid_C00001"/>
        </listOfReactants>
        <listOfProducts>
          <speciesReference id="sid_C06196"/>
          <speciesReference id="sid_C00009"/>
        </listOfProducts>
        <listOfModifiers>
          <modifierSpeciesReference id="sid_3_6_1_19"/>
        </listOfModifiers>
      </reaction>
      <reaction id="R00187">
        <listOfReactants>
          <speciesReference id="sid_C06197"/>
          <speciesReference id="sid_C00001"/>
        </listOfReactants>
        <listOfProducts>
          <speciesReference id="sid_C00008"/>
          <speciesReference id="sid_C00020"/>
        </listOfProducts>
        <listOfModifiers>
          <modifierSpeciesReference id="sid_3_6_1_29"/>
        </listOfModifiers>
      </reaction>
      <reaction id="R00122">
        <listOfReactants>
          <speciesReference id="sid_C00008"/>
          <speciesReference id="sid_C00001"/>
        </listOfReactants>
        <listOfProducts>
          <speciesReference id="sid_C00020"/>
          <speciesReference id="sid_C00009"/>
        </listOfProducts>
        <listOfModifiers>
          <modifierSpeciesReference id="sid_3_6_1_5"/>
        </listOfModifiers>
      </reaction>
      <reaction id="R00719">
        <listOfReactants>
          <speciesReference id="sid_C00081"/>
          <speciesReference id="sid_C00001"/>
        </listOfReactants>
        <listOfProducts>
          <speciesReference id="sid_C00104"/>
          <speciesReference id="sid_C00009"/>
        </listOfProducts>
        <listOfModifiers>
          <modifierSpeciesReference id="sid_3_6_1_5"/>
        </listOfModifiers>
      </reaction>
      <reaction id="R00328">
        <listOfReactants>
          <speciesReference id="sid_C00035"/>
          <speciesReference id="sid_C00001"/>
        </listOfReactants>
        <listOfProducts>
          <speciesReference id="sid_C00144"/>
          <speciesReference id="sid_C00009"/>
        </listOfProducts>
        <listOfModifiers>
          <modifierSpeciesReference id="sid_3_6_1_5_3_6_1_42_3_6_1_6"/>
        </listOfModifiers>
      </reaction>
      <reaction id="R00961">
        <listOfReactants>
          <speciesReference id="sid_C00104"/>
          <speciesReference id="sid_C00001"/>
        </listOfReactants>
        <listOfProducts>
          <speciesReference id="sid_C00130"/>
          <speciesReference id="sid_C00009"/>
        </listOfProducts>
        <listOfModifiers>
          <modifierSpeciesReference id="sid_3_6_1_5_3_6_1_6"/>
        </listOfModifiers>
      </reaction>
      <reaction id="R00335">
        <listOfReactants>
          <speciesReference id="sid_C00044"/>
          <speciesReference id="sid_C00001"/>
        </listOfReactants>
        <listOfProducts>
          <speciesReference id="sid_C00035"/>
          <speciesReference id="sid_C00009"/>
        </listOfProducts>
        <listOfModifiers>
          <modifierSpeciesReference id="sid_3_6_1_5_3_6_5_5_3_6_5_4_3_6_5_6_3_6_5_1_3_6_5_3_3_6_5_2"/>
        </listOfModifiers>
      </reaction>
      <reaction id="R00426">
        <listOfReactants>
          <speciesReference id="sid_C00044"/>
          <speciesReference id="sid_C00001"/>
        </listOfReactants>
        <listOfProducts>
          <speciesReference id="sid_C00144"/>
          <speciesReference id="sid_C00013"/>
        </listOfProducts>
        <listOfModifiers>
          <modifierSpeciesReference id="sid_3_6_1_8_3_6_1_19"/>
        </listOfModifiers>
      </reaction>
      <reaction id="R00720">
        <listOfReactants>
          <speciesReference id="sid_C00081"/>
          <speciesReference id="sid_C00001"/>
        </listOfReactants>
        <listOfProducts>
          <speciesReference id="sid_C00130"/>
          <speciesReference id="sid_C00013"/>
        </listOfProducts>
        <listOfModifiers>
          <modifierSpeciesReference id="sid_3_6_1_8_3_6_1_19"/>
        </listOfModifiers>
      </reaction>
      <reaction id="AIRCr">
        <listOfReactants>
          <speciesReference id="sid_C03373"/>
          <speciesReference id="sid_C00011"/>
        </listOfReactants>
        <listOfProducts>
          <speciesReference id="sid_C04751"/>
          <speciesReference id="sid_C00080"/>
        </listOfProducts>
        <listOfModifiers>
          <modifierSpeciesReference id="sid_4_1_1_21"/>
        </listOfModifiers>
      </reaction>
      <reaction id="R04209">
        <listOfReactants>
          <speciesReference id="sid_C04751"/>
        </listOfReactants>
        <listOfProducts>
          <speciesReference id="sid_C03373"/>
          <speciesReference id="sid_C00011"/>
        </listOfProducts>
        <listOfModifiers>
          <modifierSpeciesReference id="sid_4_1_1_21"/>
        </listOfModifiers>
      </reaction>
      <reaction id="R01083">
        <listOfReactants>
          <speciesReference id="sid_C03794"/>
        </listOfReactants>
        <listOfProducts>
          <speciesReference id="sid_C00122"/>
          <speciesReference id="sid_C00020"/>
        </listOfProducts>
        <listOfModifiers>
          <modifierSpeciesReference id="sid_4_3_2_2"/>
        </listOfModifiers>
      </reaction>
      <reaction id="R04559">
        <listOfReactants>
          <speciesReference id="sid_C04823"/>
        </listOfReactants>
        <listOfProducts>
          <speciesReference id="sid_C00122"/>
          <speciesReference id="sid_C04677"/>
        </listOfProducts>
        <listOfModifiers>
          <modifierSpeciesReference id="sid_4_3_2_2"/>
        </listOfModifiers>
      </reaction>
      <reaction id="R00089">
        <listOfReactants>
          <speciesReference id="sid_C00002"/>
        </listOfReactants>
        <listOfProducts>
          <speciesReference id="sid_C00575"/>
          <speciesReference id="sid_C00013"/>
        </listOfProducts>
        <listOfModifiers>
          <modifierSpeciesReference id="sid_4_6_1_1"/>
        </listOfModifiers>
      </reaction>
      <reaction id="R00434">
        <listOfReactants>
          <speciesReference id="sid_C00044"/>
        </listOfReactants>
        <listOfProducts>
          <speciesReference id="sid_C00942"/>
          <speciesReference id="sid_C00013"/>
        </listOfProducts>
        <listOfModifiers>
          <modifierSpeciesReference id="sid_4_6_1_2_4_6_1_1"/>
        </listOfModifiers>
      </reaction>
      <reaction id="R04591">
        <listOfReactants>
          <speciesReference id="sid_C00002"/>
          <speciesReference id="sid_C04751"/>
          <speciesReference id="sid_C00049"/>
        </listOfReactants>
        <listOfProducts>
          <speciesReference id="sid_C00008"/>
          <speciesReference id="sid_C00009"/>
          <speciesReference id="sid_C04823"/>
        </listOfProducts>
        <listOfModifiers>
          <modifierSpeciesReference id="sid_6_3_2_6"/>
        </listOfModifiers>
      </reaction>
      <reaction id="R04208">
        <listOfReactants>
          <speciesReference id="sid_C00002"/>
          <speciesReference id="sid_C04640"/>
        </listOfReactants>
        <listOfProducts>
          <speciesReference id="sid_C00008"/>
          <speciesReference id="sid_C00009"/>
          <speciesReference id="sid_C03373"/>
        </listOfProducts>
        <listOfModifiers>
          <modifierSpeciesReference id="sid_6_3_3_1"/>
        </listOfModifiers>
      </reaction>
      <reaction id="R01230">
        <listOfReactants>
          <speciesReference id="sid_C00002"/>
          <speciesReference id="sid_C00655"/>
          <speciesReference id="sid_C00014"/>
        </listOfReactants>
        <listOfProducts>
          <speciesReference id="sid_C00020"/>
          <speciesReference id="sid_C00013"/>
          <speciesReference id="sid_C00144"/>
        </listOfProducts>
        <listOfModifiers>
          <modifierSpeciesReference id="sid_6_3_4_1"/>
        </listOfModifiers>
      </reaction>
      <reaction id="R04144">
        <listOfReactants>
          <speciesReference id="sid_C00002"/>
          <speciesReference id="sid_C03090"/>
          <speciesReference id="sid_C00037"/>
        </listOfReactants>
        <listOfProducts>
          <speciesReference id="sid_C00008"/>
          <speciesReference id="sid_C00009"/>
          <speciesReference id="sid_C03838"/>
        </listOfProducts>
        <listOfModifiers>
          <modifierSpeciesReference id="sid_6_3_4_13"/>
        </listOfModifiers>
      </reaction>
      <reaction id="R01135">
        <listOfReactants>
          <speciesReference id="sid_C00044"/>
          <speciesReference id="sid_C00130"/>
          <speciesReference id="sid_C00049"/>
        </listOfReactants>
        <listOfProducts>
          <speciesReference id="sid_C00035"/>
          <speciesReference id="sid_C00009"/>
          <speciesReference id="sid_C03794"/>
        </listOfProducts>
        <listOfModifiers>
          <modifierSpeciesReference id="sid_6_3_4_4"/>
        </listOfModifiers>
      </reaction>
      <reaction id="R01231">
        <listOfReactants>
          <speciesReference id="sid_C00002"/>
          <speciesReference id="sid_C00655"/>
          <speciesReference id="sid_C00064"/>
          <speciesReference id="sid_C00001"/>
        </listOfReactants>
        <listOfProducts>
          <speciesReference id="sid_C00020"/>
          <speciesReference id="sid_C00013"/>
          <speciesReference id="sid_C00144"/>
          <speciesReference id="sid_C00025"/>
        </listOfProducts>
        <listOfModifiers>
          <modifierSpeciesReference id="sid_6_3_5_2"/>
        </listOfModifiers>
      </reaction>
      <reaction id="R04463">
        <listOfReactants>
          <speciesReference id="sid_C00002"/>
          <speciesReference id="sid_C04376"/>
          <speciesReference id="sid_C00064"/>
          <speciesReference id="sid_C00001"/>
        </listOfReactants>
        <listOfProducts>
          <speciesReference id="sid_C00008"/>
          <speciesReference id="sid_C00009"/>
          <speciesReference id="sid_C04640"/>
          <speciesReference id="sid_C00025"/>
        </listOfProducts>
        <listOfModifiers>
          <modifierSpeciesReference id="sid_6_3_5_3"/>
        </listOfModifiers>
      </reaction>
      <reaction id="RE3352">
        <listOfReactants>
          <speciesReference id="sid_C00001"/>
          <speciesReference id="sid_C00080"/>
          <speciesReference id="sid_C11821"/>
        </listOfReactants>
        <listOfProducts>
          <speciesReference id="sid_C00011"/>
          <speciesReference id="sid_C01551"/>
        </listOfProducts>
        <listOfModifiers>
          <modifierSpeciesReference/>
        </listOfModifiers>
      </reaction>
      <reaction id="R00086">
        <listOfReactants>
          <speciesReference id="sid_C00002"/>
          <speciesReference id="sid_C00001"/>
        </listOfReactants>
        <listOfProducts>
          <speciesReference id="sid_C00008"/>
          <speciesReference id="sid_C00009"/>
        </listOfProducts>
        <listOfModifiers>
          <modifierSpeciesReference/>
        </listOfModifiers>
      </reaction>
      <reaction id="RE2605">
        <listOfReactants>
          <speciesReference id="sid_C00072"/>
          <speciesReference id="sid_CE6252"/>
        </listOfReactants>
        <listOfProducts>
          <speciesReference id="sid_C00366"/>
          <speciesReference id="sid_C01041"/>
        </listOfProducts>
        <listOfModifiers>
          <modifierSpeciesReference/>
        </listOfModifiers>
      </reaction>
      <reaction id="RE2604">
        <listOfReactants>
          <speciesReference id="sid_C00080"/>
          <speciesReference id="sid_C00366"/>
          <speciesReference id="sid_CE5899"/>
        </listOfReactants>
        <listOfProducts>
          <speciesReference id="sid_C00499"/>
          <speciesReference id="sid_C00011"/>
        </listOfProducts>
        <listOfModifiers>
          <modifierSpeciesReference/>
        </listOfModifiers>
      </reaction>
      <reaction id="RE2591">
        <listOfReactants>
          <speciesReference id="sid_C00366"/>
          <speciesReference id="sid_CE5899"/>
        </listOfReactants>
        <listOfProducts>
          <speciesReference id="sid_C00001"/>
          <speciesReference id="sid_CE6252"/>
        </listOfProducts>
        <listOfModifiers>
          <modifierSpeciesReference/>
        </listOfModifiers>
      </reaction>
    </listOfReactions>
  </model>
</sbml>
