# Supplementary material for: Constructing a fish metabolic network model
Source: Genome Biol. 2010 Nov 29;11(11):R115. doi: 10.1186/gb-2010-11-11-r115 (PMC3156954; doi:10.1186/gb-2010-11-11-r115)
Supplement: Additional file 5 — SBML distribution of MetaFishNet pathways. [file gb-2010-11-11-r115-S5.zip › sbml/mfn1v9path204.xml]

<?xml version="1.0" encoding="UTF-8"?>
<sbml xmlns="http://www.sbml.org/sbml/level2/version4" level="2" version="4">
  <model name="Vitamin B12 (cyanocobalamin) metabolism">
    <annotation>a pathway from MetaFishNet project</annotation>
    <listOfSpeciesTypes>
      <speciesType id="enzyme"/>
      <speciesType id="compound"/>
    </listOfSpeciesTypes>
    <listOfSpecies>
      <species id="sid_1_16_1_3" name="1.16.1.3" speciesType="enzyme"/>
      <species id="sid_2_1_1_13" name="2.1.1.13" speciesType="enzyme"/>
      <species id="sid_C06453" name="C06453" speciesType="compound"/>
      <species id="sid_C00021" name="C00021" speciesType="compound"/>
      <species id="sid_C00080" name="C00080" speciesType="compound"/>
      <species id="sid_C00019" name="C00019" speciesType="compound"/>
      <species id="sid_C00004" name="C00004" speciesType="compound"/>
      <species id="sid_C00003" name="C00003" speciesType="compound"/>
      <species id="sid_C00001" name="C00001" speciesType="compound"/>
      <species id="sid_C02823" name="C02823" speciesType="compound"/>
      <species id="sid_C00992" name="C00992" speciesType="compound"/>
      <species id="sid_C00541" name="C00541" speciesType="compound"/>
    </listOfSpecies>
    <listOfReactions>
      <reaction id="MFN1143">
        <listOfReactants>
          <speciesReference id="sid_C00541"/>
          <speciesReference id="sid_C00992"/>
        </listOfReactants>
        <listOfModifiers>
          <modifierSpeciesReference id="sid_1_16_1_3"/>
        </listOfModifiers>
      </reaction>
      <reaction id="RE2493">
        <listOfReactants>
          <speciesReference id="sid_C00019"/>
          <speciesReference id="sid_C00541"/>
        </listOfReactants>
        <listOfProducts>
          <speciesReference id="sid_C00021"/>
          <speciesReference id="sid_C06453"/>
        </listOfProducts>
        <listOfModifiers>
          <modifierSpeciesReference id="sid_2_1_1_13"/>
        </listOfModifiers>
      </reaction>
      <reaction id="CBL2OR">
        <listOfReactants>
          <speciesReference id="sid_C00992"/>
          <speciesReference id="sid_C00080"/>
          <speciesReference id="sid_C00004"/>
        </listOfReactants>
        <listOfProducts>
          <speciesReference id="sid_C00541"/>
          <speciesReference id="sid_C00001"/>
          <speciesReference id="sid_C00003"/>
        </listOfProducts>
        <listOfModifiers>
          <modifierSpeciesReference/>
        </listOfModifiers>
      </reaction>
      <reaction id="RN0033">
        <listOfReactants>
          <speciesReference id="sid_C02823"/>
        </listOfReactants>
        <listOfProducts>
          <speciesReference id="sid_C00541"/>
        </listOfProducts>
        <listOfModifiers>
          <modifierSpeciesReference/>
        </listOfModifiers>
      </reaction>
    </listOfReactions>
  </model>
</sbml>
