# Supplementary material for: Constructing a fish metabolic network model
Source: Genome Biol. 2010 Nov 29;11(11):R115. doi: 10.1186/gb-2010-11-11-r115 (PMC3156954; doi:10.1186/gb-2010-11-11-r115)
Supplement: Additional file 5 — SBML distribution of MetaFishNet pathways. [file gb-2010-11-11-r115-S5.zip › sbml/mfn1v9path125.xml]

<?xml version="1.0" encoding="UTF-8"?>
<sbml xmlns="http://www.sbml.org/sbml/level2/version4" level="2" version="4">
  <model name="D4&amp;E4-neuroprostanes formation">
    <annotation>a pathway from MetaFishNet project</annotation>
    <listOfSpeciesTypes>
      <speciesType id="enzyme"/>
      <speciesType id="compound"/>
    </listOfSpeciesTypes>
    <listOfSpecies>
      <species id="sid_CE6432" name="CE6432" speciesType="compound"/>
      <species id="sid_C00007" name="C00007" speciesType="compound"/>
      <species id="sid_CE6435" name="CE6435" speciesType="compound"/>
      <species id="sid_C00001" name="C00001" speciesType="compound"/>
      <species id="sid_C01041" name="C01041" speciesType="compound"/>
      <species id="sid_CE6438" name="CE6438" speciesType="compound"/>
      <species id="sid_CE0328" name="CE0328" speciesType="compound"/>
      <species id="sid_CE6459" name="CE6459" speciesType="compound"/>
      <species id="sid_CE6458" name="CE6458" speciesType="compound"/>
      <species id="sid_CE6457" name="CE6457" speciesType="compound"/>
      <species id="sid_CE6456" name="CE6456" speciesType="compound"/>
      <species id="sid_CE6455" name="CE6455" speciesType="compound"/>
      <species id="sid_CE6454" name="CE6454" speciesType="compound"/>
      <species id="sid_CE6453" name="CE6453" speciesType="compound"/>
      <species id="sid_CE6452" name="CE6452" speciesType="compound"/>
      <species id="sid_CE6451" name="CE6451" speciesType="compound"/>
      <species id="sid_CE6450" name="CE6450" speciesType="compound"/>
      <species id="sid_C00704" name="C00704" speciesType="compound"/>
      <species id="sid_CE6460" name="CE6460" speciesType="compound"/>
      <species id="sid_CE6441" name="CE6441" speciesType="compound"/>
      <species id="sid_C00072" name="C00072" speciesType="compound"/>
      <species id="sid_CE6429" name="CE6429" speciesType="compound"/>
      <species id="sid_CE6462" name="CE6462" speciesType="compound"/>
      <species id="sid_CE6463" name="CE6463" speciesType="compound"/>
      <species id="sid_CE6466" name="CE6466" speciesType="compound"/>
      <species id="sid_CE6467" name="CE6467" speciesType="compound"/>
      <species id="sid_CE6464" name="CE6464" speciesType="compound"/>
      <species id="sid_CE6465" name="CE6465" speciesType="compound"/>
      <species id="sid_C00425" name="C00425" speciesType="compound"/>
      <species id="sid_CE6445" name="CE6445" speciesType="compound"/>
      <species id="sid_CE6446" name="CE6446" speciesType="compound"/>
      <species id="sid_CE6447" name="CE6447" speciesType="compound"/>
      <species id="sid_CE6448" name="CE6448" speciesType="compound"/>
      <species id="sid_CE6449" name="CE6449" speciesType="compound"/>
      <species id="sid_CE6420" name="CE6420" speciesType="compound"/>
      <species id="sid_CE6461" name="CE6461" speciesType="compound"/>
      <species id="sid_CE6426" name="CE6426" speciesType="compound"/>
      <species id="sid_C00080" name="C00080" speciesType="compound"/>
      <species id="sid_CE6444" name="CE6444" speciesType="compound"/>
      <species id="sid_CE6423" name="CE6423" speciesType="compound"/>
    </listOfSpecies>
    <listOfReactions>
      <reaction id="RE2860">
        <listOfReactants>
          <speciesReference id="sid_C00072"/>
          <speciesReference id="sid_C00007"/>
          <speciesReference id="sid_CE6432"/>
        </listOfReactants>
        <listOfProducts>
          <speciesReference id="sid_C01041"/>
          <speciesReference id="sid_CE6448"/>
        </listOfProducts>
        <listOfModifiers>
          <modifierSpeciesReference/>
        </listOfModifiers>
      </reaction>
      <reaction id="RE2866">
        <listOfReactants>
          <speciesReference id="sid_C00072"/>
          <speciesReference id="sid_CE6445"/>
        </listOfReactants>
        <listOfProducts>
          <speciesReference id="sid_C00425"/>
          <speciesReference id="sid_C00001"/>
          <speciesReference id="sid_CE6454"/>
        </listOfProducts>
        <listOfModifiers>
          <modifierSpeciesReference/>
        </listOfModifiers>
      </reaction>
      <reaction id="RE2867">
        <listOfReactants>
          <speciesReference id="sid_C00072"/>
          <speciesReference id="sid_CE6445"/>
        </listOfReactants>
        <listOfProducts>
          <speciesReference id="sid_C00425"/>
          <speciesReference id="sid_C00001"/>
          <speciesReference id="sid_CE6455"/>
        </listOfProducts>
        <listOfModifiers>
          <modifierSpeciesReference/>
        </listOfModifiers>
      </reaction>
      <reaction id="RE2868">
        <listOfReactants>
          <speciesReference id="sid_C00072"/>
          <speciesReference id="sid_CE6446"/>
        </listOfReactants>
        <listOfProducts>
          <speciesReference id="sid_C00425"/>
          <speciesReference id="sid_C00001"/>
          <speciesReference id="sid_CE6456"/>
        </listOfProducts>
        <listOfModifiers>
          <modifierSpeciesReference/>
        </listOfModifiers>
      </reaction>
      <reaction id="RE2869">
        <listOfReactants>
          <speciesReference id="sid_C00072"/>
          <speciesReference id="sid_CE6446"/>
        </listOfReactants>
        <listOfProducts>
          <speciesReference id="sid_C00425"/>
          <speciesReference id="sid_C00001"/>
          <speciesReference id="sid_CE6457"/>
        </listOfProducts>
        <listOfModifiers>
          <modifierSpeciesReference/>
        </listOfModifiers>
      </reaction>
      <reaction id="RE2870">
        <listOfReactants>
          <speciesReference id="sid_C00072"/>
          <speciesReference id="sid_CE6447"/>
        </listOfReactants>
        <listOfProducts>
          <speciesReference id="sid_C00425"/>
          <speciesReference id="sid_C00001"/>
          <speciesReference id="sid_CE6458"/>
        </listOfProducts>
        <listOfModifiers>
          <modifierSpeciesReference/>
        </listOfModifiers>
      </reaction>
      <reaction id="RE2871">
        <listOfReactants>
          <speciesReference id="sid_C00072"/>
          <speciesReference id="sid_CE6447"/>
        </listOfReactants>
        <listOfProducts>
          <speciesReference id="sid_C00425"/>
          <speciesReference id="sid_C00001"/>
          <speciesReference id="sid_CE6459"/>
        </listOfProducts>
        <listOfModifiers>
          <modifierSpeciesReference/>
        </listOfModifiers>
      </reaction>
      <reaction id="RE2872">
        <listOfReactants>
          <speciesReference id="sid_C00072"/>
          <speciesReference id="sid_CE6448"/>
        </listOfReactants>
        <listOfProducts>
          <speciesReference id="sid_C00425"/>
          <speciesReference id="sid_C00001"/>
          <speciesReference id="sid_CE6460"/>
        </listOfProducts>
        <listOfModifiers>
          <modifierSpeciesReference/>
        </listOfModifiers>
      </reaction>
      <reaction id="RE2873">
        <listOfReactants>
          <speciesReference id="sid_C00072"/>
          <speciesReference id="sid_CE6448"/>
        </listOfReactants>
        <listOfProducts>
          <speciesReference id="sid_C00425"/>
          <speciesReference id="sid_C00001"/>
          <speciesReference id="sid_CE6461"/>
        </listOfProducts>
        <listOfModifiers>
          <modifierSpeciesReference/>
        </listOfModifiers>
      </reaction>
      <reaction id="RE2874">
        <listOfReactants>
          <speciesReference id="sid_C00072"/>
          <speciesReference id="sid_CE6449"/>
        </listOfReactants>
        <listOfProducts>
          <speciesReference id="sid_C00425"/>
          <speciesReference id="sid_C00001"/>
          <speciesReference id="sid_CE6462"/>
        </listOfProducts>
        <listOfModifiers>
          <modifierSpeciesReference/>
        </listOfModifiers>
      </reaction>
      <reaction id="RE2880">
        <listOfReactants>
          <speciesReference id="sid_C00072"/>
          <speciesReference id="sid_CE6451"/>
        </listOfReactants>
        <listOfProducts>
          <speciesReference id="sid_C00425"/>
          <speciesReference id="sid_C00001"/>
          <speciesReference id="sid_CE6466"/>
        </listOfProducts>
        <listOfModifiers>
          <modifierSpeciesReference/>
        </listOfModifiers>
      </reaction>
      <reaction id="RE2878">
        <listOfReactants>
          <speciesReference id="sid_C00072"/>
          <speciesReference id="sid_CE6451"/>
        </listOfReactants>
        <listOfProducts>
          <speciesReference id="sid_C00425"/>
          <speciesReference id="sid_C00001"/>
          <speciesReference id="sid_CE6467"/>
        </listOfProducts>
        <listOfModifiers>
          <modifierSpeciesReference/>
        </listOfModifiers>
      </reaction>
      <reaction id="RE2865">
        <listOfReactants>
          <speciesReference id="sid_C00080"/>
          <speciesReference id="sid_CE6444"/>
        </listOfReactants>
        <listOfProducts>
          <speciesReference id="sid_C00001"/>
          <speciesReference id="sid_CE6452"/>
        </listOfProducts>
        <listOfModifiers>
          <modifierSpeciesReference/>
        </listOfModifiers>
      </reaction>
      <reaction id="RE2864">
        <listOfReactants>
          <speciesReference id="sid_C00080"/>
          <speciesReference id="sid_CE6444"/>
        </listOfReactants>
        <listOfProducts>
          <speciesReference id="sid_C00001"/>
          <speciesReference id="sid_CE6453"/>
        </listOfProducts>
        <listOfModifiers>
          <modifierSpeciesReference/>
        </listOfModifiers>
      </reaction>
      <reaction id="RE2875">
        <listOfReactants>
          <speciesReference id="sid_C00080"/>
          <speciesReference id="sid_CE6449"/>
        </listOfReactants>
        <listOfProducts>
          <speciesReference id="sid_C00001"/>
          <speciesReference id="sid_CE6463"/>
        </listOfProducts>
        <listOfModifiers>
          <modifierSpeciesReference/>
        </listOfModifiers>
      </reaction>
      <reaction id="RE2876">
        <listOfReactants>
          <speciesReference id="sid_C00080"/>
          <speciesReference id="sid_CE6450"/>
        </listOfReactants>
        <listOfProducts>
          <speciesReference id="sid_C00001"/>
          <speciesReference id="sid_CE6464"/>
        </listOfProducts>
        <listOfModifiers>
          <modifierSpeciesReference/>
        </listOfModifiers>
      </reaction>
      <reaction id="RE2877">
        <listOfReactants>
          <speciesReference id="sid_C00080"/>
          <speciesReference id="sid_CE6450"/>
        </listOfReactants>
        <listOfProducts>
          <speciesReference id="sid_C00001"/>
          <speciesReference id="sid_CE6465"/>
        </listOfProducts>
        <listOfModifiers>
          <modifierSpeciesReference/>
        </listOfModifiers>
      </reaction>
      <reaction id="RE2856">
        <listOfReactants>
          <speciesReference id="sid_CE0328"/>
          <speciesReference id="sid_C00007"/>
          <speciesReference id="sid_CE6423"/>
        </listOfReactants>
        <listOfProducts>
          <speciesReference id="sid_CE6423"/>
          <speciesReference id="sid_CE6444"/>
        </listOfProducts>
        <listOfModifiers>
          <modifierSpeciesReference/>
        </listOfModifiers>
      </reaction>
      <reaction id="RE2857">
        <listOfReactants>
          <speciesReference id="sid_CE0328"/>
          <speciesReference id="sid_C00007"/>
          <speciesReference id="sid_CE6423"/>
        </listOfReactants>
        <listOfProducts>
          <speciesReference id="sid_CE6423"/>
          <speciesReference id="sid_CE6445"/>
        </listOfProducts>
        <listOfModifiers>
          <modifierSpeciesReference/>
        </listOfModifiers>
      </reaction>
      <reaction id="RE2859">
        <listOfReactants>
          <speciesReference id="sid_CE0328"/>
          <speciesReference id="sid_C00007"/>
          <speciesReference id="sid_CE6426"/>
        </listOfReactants>
        <listOfProducts>
          <speciesReference id="sid_CE6426"/>
          <speciesReference id="sid_CE6446"/>
        </listOfProducts>
        <listOfModifiers>
          <modifierSpeciesReference/>
        </listOfModifiers>
      </reaction>
      <reaction id="RE2858">
        <listOfReactants>
          <speciesReference id="sid_CE0328"/>
          <speciesReference id="sid_C00007"/>
          <speciesReference id="sid_CE6429"/>
        </listOfReactants>
        <listOfProducts>
          <speciesReference id="sid_CE6429"/>
          <speciesReference id="sid_CE6447"/>
        </listOfProducts>
        <listOfModifiers>
          <modifierSpeciesReference/>
        </listOfModifiers>
      </reaction>
      <reaction id="RE2861">
        <listOfReactants>
          <speciesReference id="sid_CE0328"/>
          <speciesReference id="sid_C00007"/>
          <speciesReference id="sid_CE6435"/>
        </listOfReactants>
        <listOfProducts>
          <speciesReference id="sid_CE6435"/>
          <speciesReference id="sid_CE6449"/>
        </listOfProducts>
        <listOfModifiers>
          <modifierSpeciesReference/>
        </listOfModifiers>
      </reaction>
      <reaction id="RE2862">
        <listOfReactants>
          <speciesReference id="sid_CE0328"/>
          <speciesReference id="sid_C00007"/>
          <speciesReference id="sid_CE6438"/>
        </listOfReactants>
        <listOfProducts>
          <speciesReference id="sid_CE6438"/>
          <speciesReference id="sid_CE6451"/>
        </listOfProducts>
        <listOfModifiers>
          <modifierSpeciesReference/>
        </listOfModifiers>
      </reaction>
      <reaction id="RE2863">
        <listOfReactants>
          <speciesReference id="sid_CE0328"/>
          <speciesReference id="sid_C00007"/>
          <speciesReference id="sid_CE6441"/>
        </listOfReactants>
        <listOfProducts>
          <speciesReference id="sid_CE6441"/>
          <speciesReference id="sid_CE6450"/>
        </listOfProducts>
        <listOfModifiers>
          <modifierSpeciesReference/>
        </listOfModifiers>
      </reaction>
      <reaction id="RE2854">
        <listOfReactants>
          <speciesReference id="sid_CE0328"/>
          <speciesReference id="sid_C00704"/>
        </listOfReactants>
        <listOfProducts>
          <speciesReference id="sid_C00080"/>
          <speciesReference id="sid_CE6420"/>
        </listOfProducts>
        <listOfModifiers>
          <modifierSpeciesReference/>
        </listOfModifiers>
      </reaction>
      <reaction id="RE2848">
        <listOfReactants>
          <speciesReference id="sid_CE0328"/>
          <speciesReference id="sid_C00704"/>
        </listOfReactants>
        <listOfProducts>
          <speciesReference id="sid_C00080"/>
          <speciesReference id="sid_CE6423"/>
        </listOfProducts>
        <listOfModifiers>
          <modifierSpeciesReference/>
        </listOfModifiers>
      </reaction>
      <reaction id="RE2849">
        <listOfReactants>
          <speciesReference id="sid_CE0328"/>
          <speciesReference id="sid_C00704"/>
        </listOfReactants>
        <listOfProducts>
          <speciesReference id="sid_C00080"/>
          <speciesReference id="sid_CE6426"/>
        </listOfProducts>
        <listOfModifiers>
          <modifierSpeciesReference/>
        </listOfModifiers>
      </reaction>
      <reaction id="RE2850">
        <listOfReactants>
          <speciesReference id="sid_CE0328"/>
          <speciesReference id="sid_C00704"/>
        </listOfReactants>
        <listOfProducts>
          <speciesReference id="sid_C00080"/>
          <speciesReference id="sid_CE6429"/>
        </listOfProducts>
        <listOfModifiers>
          <modifierSpeciesReference/>
        </listOfModifiers>
      </reaction>
      <reaction id="RE2852">
        <listOfReactants>
          <speciesReference id="sid_CE0328"/>
          <speciesReference id="sid_C00704"/>
        </listOfReactants>
        <listOfProducts>
          <speciesReference id="sid_C00080"/>
          <speciesReference id="sid_CE6432"/>
        </listOfProducts>
        <listOfModifiers>
          <modifierSpeciesReference/>
        </listOfModifiers>
      </reaction>
      <reaction id="RE2851">
        <listOfReactants>
          <speciesReference id="sid_CE0328"/>
          <speciesReference id="sid_C00704"/>
        </listOfReactants>
        <listOfProducts>
          <speciesReference id="sid_C00080"/>
          <speciesReference id="sid_CE6435"/>
        </listOfProducts>
        <listOfModifiers>
          <modifierSpeciesReference/>
        </listOfModifiers>
      </reaction>
      <reaction id="RE2853">
        <listOfReactants>
          <speciesReference id="sid_CE0328"/>
          <speciesReference id="sid_C00704"/>
        </listOfReactants>
        <listOfProducts>
          <speciesReference id="sid_C00080"/>
          <speciesReference id="sid_CE6438"/>
        </listOfProducts>
        <listOfModifiers>
          <modifierSpeciesReference/>
        </listOfModifiers>
      </reaction>
    </listOfReactions>
  </model>
</sbml>
