# Supplementary material for: Constructing a fish metabolic network model
Source: Genome Biol. 2010 Nov 29;11(11):R115. doi: 10.1186/gb-2010-11-11-r115 (PMC3156954; doi:10.1186/gb-2010-11-11-r115)
Supplement: Additional file 5 — SBML distribution of MetaFishNet pathways. [file gb-2010-11-11-r115-S5.zip › sbml/mfn1v9path169.xml]

<?xml version="1.0" encoding="UTF-8"?>
<sbml xmlns="http://www.sbml.org/sbml/level2/version4" level="2" version="4">
  <model name="O-Glycan biosynthesis">
    <annotation>a pathway from MetaFishNet project</annotation>
    <listOfSpeciesTypes>
      <speciesType id="enzyme"/>
      <speciesType id="compound"/>
    </listOfSpeciesTypes>
    <listOfSpecies>
      <species id="sid_2_4_99_4" name="2.4.99.4" speciesType="enzyme"/>
      <species id="sid_2_4_1_102" name="2.4.1.102" speciesType="enzyme"/>
      <species id="sid_2_4_1_102_2_4_1_148" name="2.4.1.102;2.4.1.148" speciesType="enzyme"/>
      <species id="sid_2_4_99_3" name="2.4.99.3" speciesType="enzyme"/>
      <species id="sid_2_4_1_41" name="2.4.1.41" speciesType="enzyme"/>
      <species id="sid_C04902" name="C04902" speciesType="compound"/>
      <species id="sid_C04901" name="C04901" speciesType="compound"/>
      <species id="sid_C00015" name="C00015" speciesType="compound"/>
      <species id="sid_C00080" name="C00080" speciesType="compound"/>
      <species id="sid_C00128" name="C00128" speciesType="compound"/>
      <species id="sid_G00025" name="G00025" speciesType="compound"/>
      <species id="sid_G00024" name="G00024" speciesType="compound"/>
      <species id="sid_G00026" name="G00026" speciesType="compound"/>
      <species id="sid_C00043" name="C00043" speciesType="compound"/>
      <species id="sid_C00055" name="C00055" speciesType="compound"/>
      <species id="sid_C04750" name="C04750" speciesType="compound"/>
      <species id="sid_C02189" name="C02189" speciesType="compound"/>
      <species id="sid_C00203" name="C00203" speciesType="compound"/>
    </listOfSpecies>
    <listOfReactions>
      <reaction id="R04575">
        <listOfReactants>
          <speciesReference id="sid_C00043"/>
          <speciesReference id="sid_C04750"/>
        </listOfReactants>
        <listOfProducts>
          <speciesReference id="sid_C00015"/>
          <speciesReference id="sid_C04902"/>
        </listOfProducts>
        <listOfModifiers>
          <modifierSpeciesReference id="sid_2_4_1_102"/>
        </listOfModifiers>
      </reaction>
      <reaction id="R05912">
        <listOfReactants>
          <speciesReference id="sid_G00024"/>
        </listOfReactants>
        <listOfProducts>
          <speciesReference id="sid_G00025"/>
        </listOfProducts>
        <listOfModifiers>
          <modifierSpeciesReference id="sid_2_4_1_102"/>
        </listOfModifiers>
      </reaction>
      <reaction id="R05910">
        <listOfReactants>
          <speciesReference id="sid_C00043"/>
        </listOfReactants>
        <listOfProducts>
          <speciesReference id="sid_C00015"/>
        </listOfProducts>
        <listOfModifiers>
          <modifierSpeciesReference id="sid_2_4_1_102_2_4_1_148"/>
        </listOfModifiers>
      </reaction>
      <reaction id="R05907">
        <listOfReactants>
          <speciesReference id="sid_C00203"/>
          <speciesReference id="sid_C02189"/>
        </listOfReactants>
        <listOfProducts>
          <speciesReference id="sid_C00015"/>
        </listOfProducts>
        <listOfModifiers>
          <modifierSpeciesReference id="sid_2_4_1_41"/>
        </listOfModifiers>
      </reaction>
      <reaction id="R05911">
        <listOfReactants>
          <speciesReference id="sid_C00128"/>
        </listOfReactants>
        <listOfProducts>
          <speciesReference id="sid_C00055"/>
        </listOfProducts>
        <listOfModifiers>
          <modifierSpeciesReference id="sid_2_4_99_3"/>
        </listOfModifiers>
      </reaction>
      <reaction id="R05914">
        <listOfReactants>
          <speciesReference id="sid_C00128"/>
          <speciesReference id="sid_C04901"/>
        </listOfReactants>
        <listOfProducts>
          <speciesReference id="sid_C00055"/>
        </listOfProducts>
        <listOfModifiers>
          <modifierSpeciesReference id="sid_2_4_99_3"/>
        </listOfModifiers>
      </reaction>
      <reaction id="R04590">
        <listOfReactants>
          <speciesReference id="sid_C00128"/>
          <speciesReference id="sid_C04750"/>
        </listOfReactants>
        <listOfProducts>
          <speciesReference id="sid_C00055"/>
          <speciesReference id="sid_C04901"/>
        </listOfProducts>
        <listOfModifiers>
          <modifierSpeciesReference id="sid_2_4_99_4"/>
        </listOfModifiers>
      </reaction>
      <reaction id="R05913">
        <listOfReactants>
          <speciesReference id="sid_G00024"/>
        </listOfReactants>
        <listOfProducts>
          <speciesReference id="sid_G00026"/>
        </listOfProducts>
        <listOfModifiers>
          <modifierSpeciesReference id="sid_2_4_99_4"/>
        </listOfModifiers>
      </reaction>
      <reaction id="CORE5GTg">
        <listOfReactants>
          <speciesReference id="sid_C00203"/>
        </listOfReactants>
        <listOfProducts>
          <speciesReference id="sid_C00080"/>
          <speciesReference id="sid_C00015"/>
        </listOfProducts>
        <listOfModifiers>
          <modifierSpeciesReference/>
        </listOfModifiers>
      </reaction>
    </listOfReactions>
  </model>
</sbml>
