# Supplementary material for: Constructing a fish metabolic network model
Source: Genome Biol. 2010 Nov 29;11(11):R115. doi: 10.1186/gb-2010-11-11-r115 (PMC3156954; doi:10.1186/gb-2010-11-11-r115)
Supplement: Additional file 5 — SBML distribution of MetaFishNet pathways. [file gb-2010-11-11-r115-S5.zip › sbml/mfn1v9path209.xml]

<?xml version="1.0" encoding="UTF-8"?>
<sbml xmlns="http://www.sbml.org/sbml/level2/version4" level="2" version="4">
  <model name="Vitamin B9 (folate) metabolism">
    <annotation>a pathway from MetaFishNet project</annotation>
    <listOfSpeciesTypes>
      <speciesType id="enzyme"/>
      <speciesType id="compound"/>
    </listOfSpeciesTypes>
    <listOfSpecies>
      <species id="sid_6_3_2_17_2_1_1_45_6_3_2_12" name="6.3.2.17;2.1.1.45;6.3.2.12" speciesType="enzyme"/>
      <species id="sid_3_5_4_9_6_3_4_3" name="3.5.4.9;6.3.4.3" speciesType="enzyme"/>
      <species id="sid_6_3_2_17_6_3_2_12" name="6.3.2.17;6.3.2.12" speciesType="enzyme"/>
      <species id="sid_1_5_1_3" name="1.5.1.3" speciesType="enzyme"/>
      <species id="sid_1_5_1_5" name="1.5.1.5" speciesType="enzyme"/>
      <species id="sid_1_5_1_6" name="1.5.1.6" speciesType="enzyme"/>
      <species id="sid_6_3_3_2" name="6.3.3.2" speciesType="enzyme"/>
      <species id="sid_6_3_2_17" name="6.3.2.17" speciesType="enzyme"/>
      <species id="sid_2_1_2_10" name="2.1.2.10" speciesType="enzyme"/>
      <species id="sid_1_5_1_15" name="1.5.1.15" speciesType="enzyme"/>
      <species id="sid_4_3_1_4" name="4.3.1.4" speciesType="enzyme"/>
      <species id="sid_3_6_1__" name="3.6.1.-" speciesType="enzyme"/>
      <species id="sid_2_1_2_1" name="2.1.2.1" speciesType="enzyme"/>
      <species id="sid_1_5_1_20" name="1.5.1.20" speciesType="enzyme"/>
      <species id="sid_C00025" name="C00025" speciesType="compound"/>
      <species id="sid_C09332" name="C09332" speciesType="compound"/>
      <species id="sid_C00009" name="C00009" speciesType="compound"/>
      <species id="sid_C00101" name="C00101" speciesType="compound"/>
      <species id="sid_C00143" name="C00143" speciesType="compound"/>
      <species id="sid_C00005" name="C00005" speciesType="compound"/>
      <species id="sid_C00004" name="C00004" speciesType="compound"/>
      <species id="sid_C00003" name="C00003" speciesType="compound"/>
      <species id="sid_C00002" name="C00002" speciesType="compound"/>
      <species id="sid_C00001" name="C00001" speciesType="compound"/>
      <species id="sid_10fthf5glu" name="10fthf5glu" speciesType="compound"/>
      <species id="sid_C05925" name="C05925" speciesType="compound"/>
      <species id="sid_C00415" name="C00415" speciesType="compound"/>
      <species id="sid_C00008" name="C00008" speciesType="compound"/>
      <species id="sid_C05929" name="C05929" speciesType="compound"/>
      <species id="sid_C05928" name="C05928" speciesType="compound"/>
      <species id="sid_C04895" name="C04895" speciesType="compound"/>
      <species id="sid_C00037" name="C00037" speciesType="compound"/>
      <species id="sid_C01242" name="C01242" speciesType="compound"/>
      <species id="sid_C00006" name="C00006" speciesType="compound"/>
      <species id="sid_C04874" name="C04874" speciesType="compound"/>
      <species id="sid_C00664" name="C00664" speciesType="compound"/>
      <species id="sid_C00234" name="C00234" speciesType="compound"/>
      <species id="sid_C01342" name="C01342" speciesType="compound"/>
      <species id="sid_C03541" name="C03541" speciesType="compound"/>
      <species id="sid_C00011" name="C00011" speciesType="compound"/>
      <species id="sid_C00014" name="C00014" speciesType="compound"/>
      <species id="sid_C00016" name="C00016" speciesType="compound"/>
      <species id="sid_C00065" name="C00065" speciesType="compound"/>
      <species id="sid_C02972" name="C02972" speciesType="compound"/>
      <species id="sid_5thf" name="5thf" speciesType="compound"/>
      <species id="sid_6thf" name="6thf" speciesType="compound"/>
      <species id="sid_C00445" name="C00445" speciesType="compound"/>
      <species id="sid_C00504" name="C00504" speciesType="compound"/>
      <species id="sid_C00080" name="C00080" speciesType="compound"/>
      <species id="sid_C00058" name="C00058" speciesType="compound"/>
      <species id="sid_C00440" name="C00440" speciesType="compound"/>
      <species id="sid_C00921" name="C00921" speciesType="compound"/>
      <species id="sid_C01352" name="C01352" speciesType="compound"/>
      <species id="sid_7thf" name="7thf" speciesType="compound"/>
      <species id="sid_C03479" name="C03479" speciesType="compound"/>
      <species id="sid_5dhf" name="5dhf" speciesType="compound"/>
    </listOfSpecies>
    <listOfReactions>
      <reaction id="R01218">
        <listOfReactants>
          <speciesReference id="sid_C00143"/>
          <speciesReference id="sid_C00003"/>
        </listOfReactants>
        <listOfProducts>
          <speciesReference id="sid_C00445"/>
          <speciesReference id="sid_C00004"/>
        </listOfProducts>
        <listOfModifiers>
          <modifierSpeciesReference id="sid_1_5_1_15"/>
        </listOfModifiers>
      </reaction>
      <reaction id="MTHFR3">
        <listOfReactants>
          <speciesReference id="sid_C00080"/>
          <speciesReference id="sid_C00143"/>
          <speciesReference id="sid_C00005"/>
        </listOfReactants>
        <listOfProducts>
          <speciesReference id="sid_C00440"/>
          <speciesReference id="sid_C00006"/>
        </listOfProducts>
        <listOfModifiers>
          <modifierSpeciesReference id="sid_1_5_1_20"/>
        </listOfModifiers>
      </reaction>
      <reaction id="R01222">
        <listOfReactants>
          <speciesReference id="sid_C00143"/>
          <speciesReference id="sid_C01352"/>
        </listOfReactants>
        <listOfProducts>
          <speciesReference id="sid_C00440"/>
          <speciesReference id="sid_C00016"/>
        </listOfProducts>
        <listOfModifiers>
          <modifierSpeciesReference id="sid_1_5_1_20"/>
        </listOfModifiers>
      </reaction>
      <reaction id="R01224">
        <listOfReactants>
          <speciesReference id="sid_C00440"/>
          <speciesReference id="sid_C00006"/>
        </listOfReactants>
        <listOfProducts>
          <speciesReference id="sid_C00143"/>
          <speciesReference id="sid_C00005"/>
          <speciesReference id="sid_C00080"/>
        </listOfProducts>
        <listOfModifiers>
          <modifierSpeciesReference id="sid_1_5_1_20"/>
        </listOfModifiers>
      </reaction>
      <reaction id="R00936">
        <listOfReactants>
          <speciesReference id="sid_C00101"/>
          <speciesReference id="sid_C00003"/>
        </listOfReactants>
        <listOfProducts>
          <speciesReference id="sid_C00415"/>
          <speciesReference id="sid_C00004"/>
          <speciesReference id="sid_C00080"/>
        </listOfProducts>
        <listOfModifiers>
          <modifierSpeciesReference id="sid_1_5_1_3"/>
        </listOfModifiers>
      </reaction>
      <reaction id="R00937">
        <listOfReactants>
          <speciesReference id="sid_C00101"/>
          <speciesReference id="sid_C00003"/>
        </listOfReactants>
        <listOfProducts>
          <speciesReference id="sid_C00504"/>
          <speciesReference id="sid_C00004"/>
        </listOfProducts>
        <listOfModifiers>
          <modifierSpeciesReference id="sid_1_5_1_3"/>
        </listOfModifiers>
      </reaction>
      <reaction id="R00939">
        <listOfReactants>
          <speciesReference id="sid_C00101"/>
          <speciesReference id="sid_C00006"/>
        </listOfReactants>
        <listOfProducts>
          <speciesReference id="sid_C00415"/>
          <speciesReference id="sid_C00005"/>
          <speciesReference id="sid_C00080"/>
        </listOfProducts>
        <listOfModifiers>
          <modifierSpeciesReference id="sid_1_5_1_3"/>
        </listOfModifiers>
      </reaction>
      <reaction id="R00940">
        <listOfReactants>
          <speciesReference id="sid_C00101"/>
          <speciesReference id="sid_C00006"/>
        </listOfReactants>
        <listOfProducts>
          <speciesReference id="sid_C00504"/>
          <speciesReference id="sid_C00005"/>
        </listOfProducts>
        <listOfModifiers>
          <modifierSpeciesReference id="sid_1_5_1_3"/>
        </listOfModifiers>
      </reaction>
      <reaction id="R02235">
        <listOfReactants>
          <speciesReference id="sid_C00415"/>
          <speciesReference id="sid_C00003"/>
        </listOfReactants>
        <listOfProducts>
          <speciesReference id="sid_C00504"/>
          <speciesReference id="sid_C00004"/>
          <speciesReference id="sid_C00080"/>
        </listOfProducts>
        <listOfModifiers>
          <modifierSpeciesReference id="sid_1_5_1_3"/>
        </listOfModifiers>
      </reaction>
      <reaction id="R02236">
        <listOfReactants>
          <speciesReference id="sid_C00415"/>
          <speciesReference id="sid_C00006"/>
        </listOfReactants>
        <listOfProducts>
          <speciesReference id="sid_C00504"/>
          <speciesReference id="sid_C00005"/>
          <speciesReference id="sid_C00080"/>
        </listOfProducts>
        <listOfModifiers>
          <modifierSpeciesReference id="sid_1_5_1_3"/>
        </listOfModifiers>
      </reaction>
      <reaction id="DHFR">
        <listOfReactants>
          <speciesReference id="sid_C00415"/>
          <speciesReference id="sid_C00080"/>
          <speciesReference id="sid_C00005"/>
        </listOfReactants>
        <listOfProducts>
          <speciesReference id="sid_C00006"/>
          <speciesReference id="sid_C00101"/>
        </listOfProducts>
        <listOfModifiers>
          <modifierSpeciesReference id="sid_1_5_1_3"/>
        </listOfModifiers>
      </reaction>
      <reaction id="FOLR2">
        <listOfReactants>
          <speciesReference id="sid_C00504"/>
          <speciesReference id="sid_C00005"/>
        </listOfReactants>
        <listOfProducts>
          <speciesReference id="sid_C00415"/>
          <speciesReference id="sid_C00006"/>
        </listOfProducts>
        <listOfModifiers>
          <modifierSpeciesReference id="sid_1_5_1_3"/>
        </listOfModifiers>
      </reaction>
      <reaction id="R01220">
        <listOfReactants>
          <speciesReference id="sid_C00143"/>
          <speciesReference id="sid_C00006"/>
        </listOfReactants>
        <listOfProducts>
          <speciesReference id="sid_C00445"/>
          <speciesReference id="sid_C00005"/>
        </listOfProducts>
        <listOfModifiers>
          <modifierSpeciesReference id="sid_1_5_1_5"/>
        </listOfModifiers>
      </reaction>
      <reaction id="R00941">
        <listOfReactants>
          <speciesReference id="sid_C00234"/>
          <speciesReference id="sid_C00006"/>
          <speciesReference id="sid_C00001"/>
        </listOfReactants>
        <listOfProducts>
          <speciesReference id="sid_C00101"/>
          <speciesReference id="sid_C00011"/>
          <speciesReference id="sid_C00005"/>
        </listOfProducts>
        <listOfModifiers>
          <modifierSpeciesReference id="sid_1_5_1_6"/>
        </listOfModifiers>
      </reaction>
      <reaction id="R00945">
        <listOfReactants>
          <speciesReference id="sid_C00143"/>
          <speciesReference id="sid_C00037"/>
          <speciesReference id="sid_C00001"/>
        </listOfReactants>
        <listOfProducts>
          <speciesReference id="sid_C00101"/>
          <speciesReference id="sid_C00065"/>
        </listOfProducts>
        <listOfModifiers>
          <modifierSpeciesReference id="sid_2_1_2_1"/>
        </listOfModifiers>
      </reaction>
      <reaction id="R04125">
        <listOfReactants>
          <speciesReference id="sid_C00101"/>
          <speciesReference id="sid_C01242"/>
        </listOfReactants>
        <listOfProducts>
          <speciesReference id="sid_C00143"/>
          <speciesReference id="sid_C00014"/>
          <speciesReference id="sid_C02972"/>
        </listOfProducts>
        <listOfModifiers>
          <modifierSpeciesReference id="sid_2_1_2_10"/>
        </listOfModifiers>
      </reaction>
      <reaction id="R02300">
        <listOfReactants>
          <speciesReference id="sid_C03479"/>
        </listOfReactants>
        <listOfProducts>
          <speciesReference id="sid_C00445"/>
          <speciesReference id="sid_C00001"/>
        </listOfProducts>
        <listOfModifiers>
          <modifierSpeciesReference id="sid_2_1_2_10"/>
        </listOfModifiers>
      </reaction>
      <reaction id="R00943">
        <listOfReactants>
          <speciesReference id="sid_C00101"/>
          <speciesReference id="sid_C00058"/>
          <speciesReference id="sid_C00002"/>
        </listOfReactants>
        <listOfProducts>
          <speciesReference id="sid_C00008"/>
          <speciesReference id="sid_C00009"/>
          <speciesReference id="sid_C00234"/>
        </listOfProducts>
        <listOfModifiers>
          <modifierSpeciesReference id="sid_3_5_4_9_6_3_4_3"/>
        </listOfModifiers>
      </reaction>
      <reaction id="R01655">
        <listOfReactants>
          <speciesReference id="sid_C00445"/>
          <speciesReference id="sid_C00001"/>
        </listOfReactants>
        <listOfProducts>
          <speciesReference id="sid_C00234"/>
          <speciesReference id="sid_C00080"/>
        </listOfProducts>
        <listOfModifiers>
          <modifierSpeciesReference id="sid_3_5_4_9_6_3_4_3"/>
        </listOfModifiers>
      </reaction>
      <reaction id="R04638">
        <listOfReactants>
          <speciesReference id="sid_C04895"/>
        </listOfReactants>
        <listOfProducts>
          <speciesReference id="sid_C05925"/>
        </listOfProducts>
        <listOfModifiers>
          <modifierSpeciesReference id="sid_3_6_1__"/>
        </listOfModifiers>
      </reaction>
      <reaction id="R04621">
        <listOfReactants>
          <speciesReference id="sid_C05925"/>
        </listOfReactants>
        <listOfProducts>
          <speciesReference id="sid_C04874"/>
        </listOfProducts>
        <listOfModifiers>
          <modifierSpeciesReference id="sid_3_6_1__"/>
        </listOfModifiers>
      </reaction>
      <reaction id="R02302">
        <listOfReactants>
          <speciesReference id="sid_C00664"/>
        </listOfReactants>
        <listOfProducts>
          <speciesReference id="sid_C00445"/>
          <speciesReference id="sid_C00014"/>
        </listOfProducts>
        <listOfModifiers>
          <modifierSpeciesReference id="sid_4_3_1_4"/>
        </listOfModifiers>
      </reaction>
      <reaction id="FTCD">
        <listOfReactants>
          <speciesReference id="sid_C00664"/>
          <speciesReference id="sid_C00080"/>
        </listOfReactants>
        <listOfProducts>
          <speciesReference id="sid_C00445"/>
          <speciesReference id="sid_C01342"/>
        </listOfProducts>
        <listOfModifiers>
          <modifierSpeciesReference id="sid_4_3_1_4"/>
        </listOfModifiers>
      </reaction>
      <reaction id="FPGS3m">
        <listOfReactants>
          <speciesReference id="sid_6thf"/>
          <speciesReference id="sid_C00002"/>
          <speciesReference id="sid_C00025"/>
        </listOfReactants>
        <listOfProducts>
          <speciesReference id="sid_7thf"/>
          <speciesReference id="sid_C00008"/>
          <speciesReference id="sid_C00080"/>
          <speciesReference id="sid_C00009"/>
        </listOfProducts>
        <listOfModifiers>
          <modifierSpeciesReference id="sid_6_3_2_17"/>
        </listOfModifiers>
      </reaction>
      <reaction id="FPGS">
        <listOfReactants>
          <speciesReference id="sid_C00002"/>
          <speciesReference id="sid_C00025"/>
          <speciesReference id="sid_C00101"/>
        </listOfReactants>
        <listOfProducts>
          <speciesReference id="sid_5thf"/>
          <speciesReference id="sid_C00008"/>
          <speciesReference id="sid_C00080"/>
          <speciesReference id="sid_C00009"/>
        </listOfProducts>
        <listOfModifiers>
          <modifierSpeciesReference id="sid_6_3_2_17"/>
        </listOfModifiers>
      </reaction>
      <reaction id="R00942">
        <listOfReactants>
          <speciesReference id="sid_C00002"/>
          <speciesReference id="sid_C00101"/>
          <speciesReference id="sid_C00025"/>
        </listOfReactants>
        <listOfProducts>
          <speciesReference id="sid_C00008"/>
          <speciesReference id="sid_C00009"/>
          <speciesReference id="sid_C09332"/>
        </listOfProducts>
        <listOfModifiers>
          <modifierSpeciesReference id="sid_6_3_2_17"/>
        </listOfModifiers>
      </reaction>
      <reaction id="FPGS4">
        <listOfReactants>
          <speciesReference id="sid_C00002"/>
          <speciesReference id="sid_C00415"/>
          <speciesReference id="sid_C00025"/>
        </listOfReactants>
        <listOfProducts>
          <speciesReference id="sid_5dhf"/>
          <speciesReference id="sid_C00008"/>
          <speciesReference id="sid_C00080"/>
          <speciesReference id="sid_C00009"/>
        </listOfProducts>
        <listOfModifiers>
          <modifierSpeciesReference id="sid_6_3_2_17"/>
        </listOfModifiers>
      </reaction>
      <reaction id="R04241">
        <listOfReactants>
          <speciesReference id="sid_C00002"/>
          <speciesReference id="sid_C03541"/>
          <speciesReference id="sid_C00025"/>
        </listOfReactants>
        <listOfProducts>
          <speciesReference id="sid_C00008"/>
          <speciesReference id="sid_C00009"/>
          <speciesReference id="sid_C03541"/>
        </listOfProducts>
        <listOfModifiers>
          <modifierSpeciesReference id="sid_6_3_2_17"/>
        </listOfModifiers>
      </reaction>
      <reaction id="R05197">
        <listOfReactants>
          <speciesReference id="sid_C00002"/>
          <speciesReference id="sid_C05928"/>
          <speciesReference id="sid_C00025"/>
        </listOfReactants>
        <listOfProducts>
          <speciesReference id="sid_C00008"/>
          <speciesReference id="sid_C00009"/>
          <speciesReference id="sid_C05929"/>
        </listOfProducts>
        <listOfModifiers>
          <modifierSpeciesReference id="sid_6_3_2_17"/>
        </listOfModifiers>
      </reaction>
      <reaction id="FPGS7m">
        <listOfReactants>
          <speciesReference id="sid_C00234"/>
          <speciesReference id="sid_C00002"/>
          <speciesReference id="sid_C00025"/>
        </listOfReactants>
        <listOfProducts>
          <speciesReference id="sid_10fthf5glu"/>
          <speciesReference id="sid_C00008"/>
          <speciesReference id="sid_C00080"/>
          <speciesReference id="sid_C00009"/>
        </listOfProducts>
        <listOfModifiers>
          <modifierSpeciesReference id="sid_6_3_2_17"/>
        </listOfModifiers>
      </reaction>
      <reaction id="R02237">
        <listOfReactants>
          <speciesReference id="sid_C00002"/>
          <speciesReference id="sid_C00921"/>
          <speciesReference id="sid_C00025"/>
        </listOfReactants>
        <listOfProducts>
          <speciesReference id="sid_C00008"/>
          <speciesReference id="sid_C00009"/>
          <speciesReference id="sid_C00415"/>
        </listOfProducts>
        <listOfModifiers>
          <modifierSpeciesReference id="sid_6_3_2_17_2_1_1_45_6_3_2_12"/>
        </listOfModifiers>
      </reaction>
      <reaction id="R01654">
        <listOfReactants>
          <speciesReference id="sid_C00002"/>
          <speciesReference id="sid_C00234"/>
          <speciesReference id="sid_C00025"/>
        </listOfReactants>
        <listOfProducts>
          <speciesReference id="sid_C00008"/>
          <speciesReference id="sid_C00009"/>
          <speciesReference id="sid_C05928"/>
        </listOfProducts>
        <listOfModifiers>
          <modifierSpeciesReference id="sid_6_3_2_17_6_3_2_12"/>
        </listOfModifiers>
      </reaction>
      <reaction id="R02301">
        <listOfReactants>
          <speciesReference id="sid_C00002"/>
          <speciesReference id="sid_C03479"/>
        </listOfReactants>
        <listOfProducts>
          <speciesReference id="sid_C00008"/>
          <speciesReference id="sid_C00009"/>
          <speciesReference id="sid_C00445"/>
        </listOfProducts>
        <listOfModifiers>
          <modifierSpeciesReference id="sid_6_3_3_2"/>
        </listOfModifiers>
      </reaction>
    </listOfReactions>
  </model>
</sbml>
