# Supplementary material for: Constructing a fish metabolic network model
Source: Genome Biol. 2010 Nov 29;11(11):R115. doi: 10.1186/gb-2010-11-11-r115 (PMC3156954; doi:10.1186/gb-2010-11-11-r115)
Supplement: Additional file 5 — SBML distribution of MetaFishNet pathways. [file gb-2010-11-11-r115-S5.zip › sbml/mfn1v9path197.xml]

<?xml version="1.0" encoding="UTF-8"?>
<sbml xmlns="http://www.sbml.org/sbml/level2/version4" level="2" version="4">
  <model name="Tryptophan metabolism">
    <annotation>a pathway from MetaFishNet project</annotation>
    <listOfSpeciesTypes>
      <speciesType id="enzyme"/>
      <speciesType id="compound"/>
    </listOfSpeciesTypes>
    <listOfSpecies>
      <species id="sid_2_5_1_18" name="2.5.1.18" speciesType="enzyme"/>
      <species id="sid_1_13_11_11" name="1.13.11.11" speciesType="enzyme"/>
      <species id="sid_1_13_11_52" name="1.13.11.52" speciesType="enzyme"/>
      <species id="sid_1_14_16_4" name="1.14.16.4" speciesType="enzyme"/>
      <species id="sid_1_13_11_6" name="1.13.11.6" speciesType="enzyme"/>
      <species id="sid_1_2_3_1" name="1.2.3.1" speciesType="enzyme"/>
      <species id="sid_1_4_3_6_1_4_3_4" name="1.4.3.6;1.4.3.4" speciesType="enzyme"/>
      <species id="sid_1_11_1_6" name="1.11.1.6" speciesType="enzyme"/>
      <species id="sid_1_3_99_7" name="1.3.99.7" speciesType="enzyme"/>
      <species id="sid_1_2_1_3" name="1.2.1.3" speciesType="enzyme"/>
      <species id="sid_4_1_1__" name="4.1.1.-" speciesType="enzyme"/>
      <species id="sid_1_4_3_2" name="1.4.3.2" speciesType="enzyme"/>
      <species id="sid_6_3_2__" name="6.3.2.-" speciesType="enzyme"/>
      <species id="sid_1_14_14_1" name="1.14.14.1" speciesType="enzyme"/>
      <species id="sid_1_4_3_4" name="1.4.3.4" speciesType="enzyme"/>
      <species id="sid_1_1_1_35" name="1.1.1.35" speciesType="enzyme"/>
      <species id="sid_4_2_1_17" name="4.2.1.17" speciesType="enzyme"/>
      <species id="sid_4_1_1_28" name="4.1.1.28" speciesType="enzyme"/>
      <species id="sid_1_14_12_1" name="1.14.12.1" speciesType="enzyme"/>
      <species id="sid_1_1_1_1" name="1.1.1.1" speciesType="enzyme"/>
      <species id="sid_4_3_3_2" name="4.3.3.2" speciesType="enzyme"/>
      <species id="sid_1_14_13_9" name="1.14.13.9" speciesType="enzyme"/>
      <species id="sid_2_3_1_9" name="2.3.1.9" speciesType="enzyme"/>
      <species id="sid_2_8_2__" name="2.8.2.-" speciesType="enzyme"/>
      <species id="sid_2_1_1_6" name="2.1.1.6" speciesType="enzyme"/>
      <species id="sid_2_1_1__" name="2.1.1.-" speciesType="enzyme"/>
      <species id="sid_6_1_1_2" name="6.1.1.2" speciesType="enzyme"/>
      <species id="sid_3_7_1_3" name="3.7.1.3" speciesType="enzyme"/>
      <species id="sid_3_5_1_4" name="3.5.1.4" speciesType="enzyme"/>
      <species id="sid_C00024" name="C00024" speciesType="compound"/>
      <species id="sid_C00027" name="C00027" speciesType="compound"/>
      <species id="sid_C00021" name="C00021" speciesType="compound"/>
      <species id="sid_C00020" name="C00020" speciesType="compound"/>
      <species id="sid_CE2119" name="CE2119" speciesType="compound"/>
      <species id="sid_C00028" name="C00028" speciesType="compound"/>
      <species id="sid_C00067" name="C00067" speciesType="compound"/>
      <species id="sid_C03722" name="C03722" speciesType="compound"/>
      <species id="sid_C05647" name="C05647" speciesType="compound"/>
      <species id="sid_C05642" name="C05642" speciesType="compound"/>
      <species id="sid_C05643" name="C05643" speciesType="compound"/>
      <species id="sid_C05640" name="C05640" speciesType="compound"/>
      <species id="sid_C00780" name="C00780" speciesType="compound"/>
      <species id="sid_C05648" name="C05648" speciesType="compound"/>
      <species id="sid_C01852" name="C01852" speciesType="compound"/>
      <species id="sid_C00704" name="C00704" speciesType="compound"/>
      <species id="sid_C01342" name="C01342" speciesType="compound"/>
      <species id="sid_C00010" name="C00010" speciesType="compound"/>
      <species id="sid_C00011" name="C00011" speciesType="compound"/>
      <species id="sid_C00013" name="C00013" speciesType="compound"/>
      <species id="sid_C00014" name="C00014" speciesType="compound"/>
      <species id="sid_C00016" name="C00016" speciesType="compound"/>
      <species id="sid_C00019" name="C00019" speciesType="compound"/>
      <species id="sid_C15605" name="C15605" speciesType="compound"/>
      <species id="sid_C09209" name="C09209" speciesType="compound"/>
      <species id="sid_C00954" name="C00954" speciesType="compound"/>
      <species id="sid_thbpt4acam" name="thbpt4acam" speciesType="compound"/>
      <species id="sid_C05651" name="C05651" speciesType="compound"/>
      <species id="sid_C03512" name="C03512" speciesType="compound"/>
      <species id="sid_C05653" name="C05653" speciesType="compound"/>
      <species id="sid_C05659" name="C05659" speciesType="compound"/>
      <species id="sid_C00007" name="C00007" speciesType="compound"/>
      <species id="sid_C00006" name="C00006" speciesType="compound"/>
      <species id="sid_C00005" name="C00005" speciesType="compound"/>
      <species id="sid_C00004" name="C00004" speciesType="compound"/>
      <species id="sid_C00003" name="C00003" speciesType="compound"/>
      <species id="sid_C00002" name="C00002" speciesType="compound"/>
      <species id="sid_C00001" name="C00001" speciesType="compound"/>
      <species id="sid_C02693" name="C02693" speciesType="compound"/>
      <species id="sid_C00398" name="C00398" speciesType="compound"/>
      <species id="sid_CE5982" name="CE5982" speciesType="compound"/>
      <species id="sid_C00643" name="C00643" speciesType="compound"/>
      <species id="sid_C00090" name="C00090" speciesType="compound"/>
      <species id="sid_C02220" name="C02220" speciesType="compound"/>
      <species id="sid_C00078" name="C00078" speciesType="compound"/>
      <species id="sid_C00978" name="C00978" speciesType="compound"/>
      <species id="sid_C00877" name="C00877" speciesType="compound"/>
      <species id="sid_CE1395" name="CE1395" speciesType="compound"/>
      <species id="sid_C00080" name="C00080" speciesType="compound"/>
      <species id="sid_CE5860" name="CE5860" speciesType="compound"/>
      <species id="sid_C01252" name="C01252" speciesType="compound"/>
      <species id="sid_C03824" name="C03824" speciesType="compound"/>
      <species id="sid_C03470" name="C03470" speciesType="compound"/>
      <species id="sid_C02406" name="C02406" speciesType="compound"/>
      <species id="sid_C00108" name="C00108" speciesType="compound"/>
      <species id="sid_CE1918" name="CE1918" speciesType="compound"/>
      <species id="sid_C01652" name="C01652" speciesType="compound"/>
      <species id="sid_CE2948" name="CE2948" speciesType="compound"/>
      <species id="sid_C02470" name="C02470" speciesType="compound"/>
      <species id="sid_C01144" name="C01144" speciesType="compound"/>
      <species id="sid_C00272" name="C00272" speciesType="compound"/>
      <species id="sid_CE2949" name="CE2949" speciesType="compound"/>
      <species id="sid_C05831" name="C05831" speciesType="compound"/>
      <species id="sid_CE3140" name="CE3140" speciesType="compound"/>
      <species id="sid_CE2122" name="CE2122" speciesType="compound"/>
      <species id="sid_C05830" name="C05830" speciesType="compound"/>
      <species id="sid_C01717" name="C01717" speciesType="compound"/>
      <species id="sid_C05832" name="C05832" speciesType="compound"/>
      <species id="sid_CE3092" name="CE3092" speciesType="compound"/>
      <species id="sid_CE6205" name="CE6205" speciesType="compound"/>
      <species id="sid_CE2120" name="CE2120" speciesType="compound"/>
      <species id="sid_C03161" name="C03161" speciesType="compound"/>
      <species id="sid_C00268" name="C00268" speciesType="compound"/>
      <species id="sid_C01598" name="C01598" speciesType="compound"/>
      <species id="sid_CE2152" name="CE2152" speciesType="compound"/>
      <species id="sid_CE2153" name="CE2153" speciesType="compound"/>
      <species id="sid_C02700" name="C02700" speciesType="compound"/>
      <species id="sid_CE2095" name="CE2095" speciesType="compound"/>
      <species id="sid_CE5899" name="CE5899" speciesType="compound"/>
      <species id="sid_C00328" name="C00328" speciesType="compound"/>
      <species id="sid_CE3087" name="CE3087" speciesType="compound"/>
      <species id="sid_C00322" name="C00322" speciesType="compound"/>
      <species id="sid_C04409" name="C04409" speciesType="compound"/>
      <species id="sid_C01352" name="C01352" speciesType="compound"/>
      <species id="sid_C00051" name="C00051" speciesType="compound"/>
      <species id="sid_C00058" name="C00058" speciesType="compound"/>
      <species id="sid_CE5859" name="CE5859" speciesType="compound"/>
      <species id="sid_C00030" name="C00030" speciesType="compound"/>
      <species id="sid_C00331" name="C00331" speciesType="compound"/>
      <species id="sid_C00332" name="C00332" speciesType="compound"/>
      <species id="sid_C00936" name="C00936" speciesType="compound"/>
      <species id="sid_C05637" name="C05637" speciesType="compound"/>
      <species id="sid_C05636" name="C05636" speciesType="compound"/>
      <species id="sid_C05635" name="C05635" speciesType="compound"/>
      <species id="sid_C05634" name="C05634" speciesType="compound"/>
      <species id="sid_C05639" name="C05639" speciesType="compound"/>
      <species id="sid_C05638" name="C05638" speciesType="compound"/>
      <species id="sid_C10164" name="C10164" speciesType="compound"/>
      <species id="sid_C00637" name="C00637" speciesType="compound"/>
      <species id="sid_C03227" name="C03227" speciesType="compound"/>
      <species id="sid_C00632" name="C00632" speciesType="compound"/>
      <species id="sid_C00525" name="C00525" speciesType="compound"/>
      <species id="sid_C00527" name="C00527" speciesType="compound"/>
      <species id="sid_C00479" name="C00479" speciesType="compound"/>
      <species id="sid_C00041" name="C00041" speciesType="compound"/>
      <species id="sid_C03024" name="C03024" speciesType="compound"/>
    </listOfSpecies>
    <listOfReactions>
      <reaction id="RE1711">
        <listOfReactants>
          <speciesReference id="sid_C00006"/>
          <speciesReference id="sid_CE1918"/>
        </listOfReactants>
        <listOfProducts>
          <speciesReference id="sid_C00005"/>
          <speciesReference id="sid_C00080"/>
          <speciesReference id="sid_C05634"/>
        </listOfProducts>
        <listOfModifiers>
          <modifierSpeciesReference id="sid_1_1_1_1"/>
        </listOfModifiers>
      </reaction>
      <reaction id="R02670">
        <listOfReactants>
          <speciesReference id="sid_C00632"/>
          <speciesReference id="sid_C00007"/>
        </listOfReactants>
        <listOfProducts>
          <speciesReference id="sid_C05640"/>
          <speciesReference id="sid_C00027"/>
        </listOfProducts>
        <listOfModifiers>
          <modifierSpeciesReference id="sid_1_11_1_6"/>
        </listOfModifiers>
      </reaction>
      <reaction id="HACD1x">
        <listOfReactants>
          <speciesReference id="sid_C00332"/>
          <speciesReference id="sid_C00080"/>
          <speciesReference id="sid_C00004"/>
        </listOfReactants>
        <listOfProducts>
          <speciesReference id="sid_C01144"/>
          <speciesReference id="sid_C00003"/>
        </listOfProducts>
        <listOfModifiers>
          <modifierSpeciesReference id="sid_1_1_1_35"/>
        </listOfModifiers>
      </reaction>
      <reaction id="TRPO2">
        <listOfReactants>
          <speciesReference id="sid_C00007"/>
          <speciesReference id="sid_C00078"/>
        </listOfReactants>
        <listOfProducts>
          <speciesReference id="sid_C02700"/>
        </listOfProducts>
        <listOfModifiers>
          <modifierSpeciesReference id="sid_1_13_11_11"/>
        </listOfModifiers>
      </reaction>
      <reaction id="R00678">
        <listOfReactants>
          <speciesReference id="sid_C00078"/>
          <speciesReference id="sid_C00007"/>
        </listOfReactants>
        <listOfProducts>
          <speciesReference id="sid_C02406"/>
        </listOfProducts>
        <listOfModifiers>
          <modifierSpeciesReference id="sid_1_13_11_11"/>
        </listOfModifiers>
      </reaction>
      <reaction id="MFN1097">
        <listOfReactants>
          <speciesReference id="sid_C00078"/>
          <speciesReference id="sid_C00525"/>
          <speciesReference id="sid_C00643"/>
          <speciesReference id="sid_C00780"/>
          <speciesReference id="sid_C01598"/>
          <speciesReference id="sid_C02700"/>
          <speciesReference id="sid_C05642"/>
          <speciesReference id="sid_C05647"/>
          <speciesReference id="sid_C05648"/>
          <speciesReference id="sid_C15605"/>
        </listOfReactants>
        <listOfModifiers>
          <modifierSpeciesReference id="sid_1_13_11_52"/>
        </listOfModifiers>
      </reaction>
      <reaction id="R02665">
        <listOfReactants>
          <speciesReference id="sid_C00632"/>
          <speciesReference id="sid_C00007"/>
        </listOfReactants>
        <listOfProducts>
          <speciesReference id="sid_C04409"/>
        </listOfProducts>
        <listOfModifiers>
          <modifierSpeciesReference id="sid_1_13_11_6"/>
        </listOfModifiers>
      </reaction>
      <reaction id="MFN1060">
        <listOfReactants>
          <speciesReference id="sid_C00014"/>
          <speciesReference id="sid_C00090"/>
          <speciesReference id="sid_C00108"/>
        </listOfReactants>
        <listOfModifiers>
          <modifierSpeciesReference id="sid_1_14_12_1"/>
        </listOfModifiers>
      </reaction>
      <reaction id="R01960">
        <listOfReactants>
          <speciesReference id="sid_C00328"/>
          <speciesReference id="sid_C00007"/>
          <speciesReference id="sid_C00005"/>
          <speciesReference id="sid_C00080"/>
        </listOfReactants>
        <listOfProducts>
          <speciesReference id="sid_C03227"/>
          <speciesReference id="sid_C00006"/>
          <speciesReference id="sid_C00001"/>
        </listOfProducts>
        <listOfModifiers>
          <modifierSpeciesReference id="sid_1_14_13_9"/>
        </listOfModifiers>
      </reaction>
      <reaction id="MELATNOX">
        <listOfReactants>
          <speciesReference id="sid_C00080"/>
          <speciesReference id="sid_C01598"/>
          <speciesReference id="sid_C00005"/>
          <speciesReference id="sid_C00007"/>
        </listOfReactants>
        <listOfProducts>
          <speciesReference id="sid_C05643"/>
          <speciesReference id="sid_C00001"/>
          <speciesReference id="sid_C00006"/>
        </listOfProducts>
        <listOfModifiers>
          <modifierSpeciesReference id="sid_1_14_14_1"/>
        </listOfModifiers>
      </reaction>
      <reaction id="R03629">
        <listOfReactants>
          <speciesReference id="sid_C01598"/>
          <speciesReference id="sid_C03024"/>
          <speciesReference id="sid_C00007"/>
        </listOfReactants>
        <listOfProducts>
          <speciesReference id="sid_C05643"/>
          <speciesReference id="sid_C03161"/>
          <speciesReference id="sid_C00001"/>
        </listOfProducts>
        <listOfModifiers>
          <modifierSpeciesReference id="sid_1_14_14_1"/>
        </listOfModifiers>
      </reaction>
      <reaction id="TRPHYDRO2">
        <listOfReactants>
          <speciesReference id="sid_C00007"/>
          <speciesReference id="sid_C00272"/>
          <speciesReference id="sid_C00078"/>
        </listOfReactants>
        <listOfProducts>
          <speciesReference id="sid_C00643"/>
          <speciesReference id="sid_thbpt4acam"/>
        </listOfProducts>
        <listOfModifiers>
          <modifierSpeciesReference id="sid_1_14_16_4"/>
        </listOfModifiers>
      </reaction>
      <reaction id="R01814">
        <listOfReactants>
          <speciesReference id="sid_C00272"/>
          <speciesReference id="sid_C00078"/>
          <speciesReference id="sid_C00007"/>
        </listOfReactants>
        <listOfProducts>
          <speciesReference id="sid_C00643"/>
          <speciesReference id="sid_C00268"/>
          <speciesReference id="sid_C00001"/>
        </listOfProducts>
        <listOfModifiers>
          <modifierSpeciesReference id="sid_1_14_16_4"/>
        </listOfModifiers>
      </reaction>
      <reaction id="R02678">
        <listOfReactants>
          <speciesReference id="sid_C00637"/>
          <speciesReference id="sid_C00003"/>
          <speciesReference id="sid_C00001"/>
        </listOfReactants>
        <listOfProducts>
          <speciesReference id="sid_C00954"/>
          <speciesReference id="sid_C00004"/>
          <speciesReference id="sid_C00080"/>
        </listOfProducts>
        <listOfModifiers>
          <modifierSpeciesReference id="sid_1_2_1_3"/>
        </listOfModifiers>
      </reaction>
      <reaction id="R04903">
        <listOfReactants>
          <speciesReference id="sid_C05634"/>
          <speciesReference id="sid_C00003"/>
          <speciesReference id="sid_C00001"/>
        </listOfReactants>
        <listOfProducts>
          <speciesReference id="sid_C05635"/>
          <speciesReference id="sid_C00080"/>
          <speciesReference id="sid_C00004"/>
        </listOfProducts>
        <listOfModifiers>
          <modifierSpeciesReference id="sid_1_2_1_3"/>
        </listOfModifiers>
      </reaction>
      <reaction>
        <listOfReactants>
          <speciesReference id="sid_C05634"/>
          <speciesReference id="sid_C00001"/>
          <speciesReference id="sid_C00007"/>
        </listOfReactants>
        <listOfProducts>
          <speciesReference id="sid_C05635"/>
          <speciesReference id="sid_C00080"/>
          <speciesReference id="sid_C00027"/>
        </listOfProducts>
        <listOfModifiers>
          <modifierSpeciesReference id="sid_1_2_3_1"/>
        </listOfModifiers>
      </reaction>
      <reaction id="R04904">
        <listOfReactants>
          <speciesReference id="sid_C05634"/>
          <speciesReference id="sid_C00007"/>
          <speciesReference id="sid_C00001"/>
        </listOfReactants>
        <listOfProducts>
          <speciesReference id="sid_C05635"/>
          <speciesReference id="sid_C00007"/>
        </listOfProducts>
        <listOfModifiers>
          <modifierSpeciesReference id="sid_1_2_3_1"/>
        </listOfModifiers>
      </reaction>
      <reaction id="GLUTCOADHm">
        <listOfReactants>
          <speciesReference id="sid_C00016"/>
          <speciesReference id="sid_C00527"/>
          <speciesReference id="sid_C00080"/>
        </listOfReactants>
        <listOfProducts>
          <speciesReference id="sid_C00877"/>
          <speciesReference id="sid_C00011"/>
          <speciesReference id="sid_C01352"/>
        </listOfProducts>
        <listOfModifiers>
          <modifierSpeciesReference id="sid_1_3_99_7"/>
        </listOfModifiers>
      </reaction>
      <reaction id="R00677">
        <listOfReactants>
          <speciesReference id="sid_C00078"/>
          <speciesReference id="sid_C00001"/>
          <speciesReference id="sid_C00007"/>
        </listOfReactants>
        <listOfProducts>
          <speciesReference id="sid_C00331"/>
          <speciesReference id="sid_C00014"/>
          <speciesReference id="sid_C00027"/>
        </listOfProducts>
        <listOfModifiers>
          <modifierSpeciesReference id="sid_1_4_3_2"/>
        </listOfModifiers>
      </reaction>
      <reaction id="TRYPTAOX">
        <listOfReactants>
          <speciesReference id="sid_C00001"/>
          <speciesReference id="sid_C00007"/>
          <speciesReference id="sid_C00398"/>
        </listOfReactants>
        <listOfProducts>
          <speciesReference id="sid_C00027"/>
          <speciesReference id="sid_C00637"/>
          <speciesReference id="sid_C01342"/>
        </listOfProducts>
        <listOfModifiers>
          <modifierSpeciesReference id="sid_1_4_3_4"/>
        </listOfModifiers>
      </reaction>
      <reaction>
        <listOfReactants>
          <speciesReference id="sid_C00001"/>
          <speciesReference id="sid_C00007"/>
          <speciesReference id="sid_C00780"/>
        </listOfReactants>
        <listOfProducts>
          <speciesReference id="sid_C05634"/>
          <speciesReference id="sid_C00027"/>
          <speciesReference id="sid_C01342"/>
        </listOfProducts>
        <listOfModifiers>
          <modifierSpeciesReference id="sid_1_4_3_4"/>
        </listOfModifiers>
      </reaction>
      <reaction id="R02908">
        <listOfReactants>
          <speciesReference id="sid_C00780"/>
          <speciesReference id="sid_C00001"/>
          <speciesReference id="sid_C00007"/>
        </listOfReactants>
        <listOfProducts>
          <speciesReference id="sid_C05634"/>
          <speciesReference id="sid_C00014"/>
          <speciesReference id="sid_C00027"/>
        </listOfProducts>
        <listOfModifiers>
          <modifierSpeciesReference id="sid_1_4_3_4"/>
        </listOfModifiers>
      </reaction>
      <reaction id="R04907">
        <listOfReactants>
          <speciesReference id="sid_C05636"/>
          <speciesReference id="sid_C00007"/>
        </listOfReactants>
        <listOfProducts>
          <speciesReference id="sid_C05637"/>
          <speciesReference id="sid_C00014"/>
          <speciesReference id="sid_C00027"/>
        </listOfProducts>
        <listOfModifiers>
          <modifierSpeciesReference id="sid_1_4_3_4"/>
        </listOfModifiers>
      </reaction>
      <reaction>
        <listOfReactants>
          <speciesReference id="sid_C05636"/>
          <speciesReference id="sid_C00007"/>
        </listOfReactants>
        <listOfProducts>
          <speciesReference id="sid_C05637"/>
          <speciesReference id="sid_C00027"/>
          <speciesReference id="sid_C01342"/>
        </listOfProducts>
        <listOfModifiers>
          <modifierSpeciesReference id="sid_1_4_3_4"/>
        </listOfModifiers>
      </reaction>
      <reaction id="R04908">
        <listOfReactants>
          <speciesReference id="sid_C05638"/>
          <speciesReference id="sid_C00001"/>
          <speciesReference id="sid_C00007"/>
        </listOfReactants>
        <listOfProducts>
          <speciesReference id="sid_C05639"/>
          <speciesReference id="sid_C00014"/>
          <speciesReference id="sid_C00027"/>
          <speciesReference id="sid_C00001"/>
        </listOfProducts>
        <listOfModifiers>
          <modifierSpeciesReference id="sid_1_4_3_4"/>
        </listOfModifiers>
      </reaction>
      <reaction>
        <listOfReactants>
          <speciesReference id="sid_C05638"/>
          <speciesReference id="sid_C00007"/>
        </listOfReactants>
        <listOfProducts>
          <speciesReference id="sid_C05639"/>
          <speciesReference id="sid_C00027"/>
          <speciesReference id="sid_C01342"/>
        </listOfProducts>
        <listOfModifiers>
          <modifierSpeciesReference id="sid_1_4_3_4"/>
        </listOfModifiers>
      </reaction>
      <reaction id="R02173">
        <listOfReactants>
          <speciesReference id="sid_C00398"/>
          <speciesReference id="sid_C00001"/>
          <speciesReference id="sid_C00007"/>
        </listOfReactants>
        <listOfProducts>
          <speciesReference id="sid_C00637"/>
          <speciesReference id="sid_C00014"/>
          <speciesReference id="sid_C00027"/>
        </listOfProducts>
        <listOfModifiers>
          <modifierSpeciesReference id="sid_1_4_3_6_1_4_3_4"/>
        </listOfModifiers>
      </reaction>
      <reaction id="RE2477">
        <listOfReactants>
          <speciesReference id="sid_C00019"/>
          <speciesReference id="sid_CE3087"/>
        </listOfReactants>
        <listOfProducts>
          <speciesReference id="sid_C00021"/>
          <speciesReference id="sid_C00080"/>
          <speciesReference id="sid_C09209"/>
        </listOfProducts>
        <listOfModifiers>
          <modifierSpeciesReference id="sid_2_1_1__"/>
        </listOfModifiers>
      </reaction>
      <reaction id="R02671">
        <listOfReactants>
          <speciesReference id="sid_C00632"/>
        </listOfReactants>
        <listOfProducts>
          <speciesReference id="sid_C05831"/>
        </listOfProducts>
        <listOfModifiers>
          <modifierSpeciesReference id="sid_2_1_1__"/>
        </listOfModifiers>
      </reaction>
      <reaction id="R02912">
        <listOfReactants>
          <speciesReference id="sid_C00780"/>
        </listOfReactants>
        <listOfProducts>
          <speciesReference id="sid_C05659"/>
        </listOfProducts>
        <listOfModifiers>
          <modifierSpeciesReference id="sid_2_1_1__"/>
        </listOfModifiers>
      </reaction>
      <reaction id="R03955">
        <listOfReactants>
          <speciesReference id="sid_C02470"/>
        </listOfReactants>
        <listOfProducts>
          <speciesReference id="sid_C05830"/>
        </listOfProducts>
        <listOfModifiers>
          <modifierSpeciesReference id="sid_2_1_1__"/>
        </listOfModifiers>
      </reaction>
      <reaction id="RE2562">
        <listOfReactants>
          <speciesReference id="sid_C00019"/>
          <speciesReference id="sid_CE1918"/>
        </listOfReactants>
        <listOfProducts>
          <speciesReference id="sid_C00021"/>
          <speciesReference id="sid_C00080"/>
          <speciesReference id="sid_CE6205"/>
        </listOfProducts>
        <listOfModifiers>
          <modifierSpeciesReference id="sid_2_1_1_6"/>
        </listOfModifiers>
      </reaction>
      <reaction id="RE2133">
        <listOfReactants>
          <speciesReference id="sid_C00954"/>
          <speciesReference id="sid_C00019"/>
        </listOfReactants>
        <listOfProducts>
          <speciesReference id="sid_C00021"/>
          <speciesReference id="sid_CE2122"/>
        </listOfProducts>
        <listOfModifiers>
          <modifierSpeciesReference id="sid_2_1_1_6"/>
        </listOfModifiers>
      </reaction>
      <reaction id="ACACT1r">
        <listOfReactants>
          <speciesReference id="sid_C00024"/>
        </listOfReactants>
        <listOfProducts>
          <speciesReference id="sid_C00332"/>
          <speciesReference id="sid_C00010"/>
        </listOfProducts>
        <listOfModifiers>
          <modifierSpeciesReference id="sid_2_3_1_9"/>
        </listOfModifiers>
      </reaction>
      <reaction id="RE2443">
        <listOfReactants>
          <speciesReference id="sid_C00051"/>
          <speciesReference id="sid_CE2095"/>
        </listOfReactants>
        <listOfProducts>
          <speciesReference id="sid_C00001"/>
          <speciesReference id="sid_CE3092"/>
        </listOfProducts>
        <listOfModifiers>
          <modifierSpeciesReference id="sid_2_5_1_18"/>
        </listOfModifiers>
      </reaction>
      <reaction id="RE2431">
        <listOfReactants>
          <speciesReference id="sid_C00978"/>
        </listOfReactants>
        <listOfProducts>
          <speciesReference id="sid_C00080"/>
          <speciesReference id="sid_CE5859"/>
        </listOfProducts>
        <listOfModifiers>
          <modifierSpeciesReference id="sid_2_8_2__"/>
        </listOfModifiers>
      </reaction>
      <reaction id="RE2425">
        <listOfReactants>
          <speciesReference id="sid_C05643"/>
        </listOfReactants>
        <listOfProducts>
          <speciesReference id="sid_C00080"/>
          <speciesReference id="sid_CE2120"/>
        </listOfProducts>
        <listOfModifiers>
          <modifierSpeciesReference id="sid_2_8_2__"/>
        </listOfModifiers>
      </reaction>
      <reaction id="R03096">
        <listOfReactants>
          <speciesReference id="sid_C02693"/>
          <speciesReference id="sid_C00001"/>
        </listOfReactants>
        <listOfProducts>
          <speciesReference id="sid_C00954"/>
          <speciesReference id="sid_C00014"/>
        </listOfProducts>
        <listOfModifiers>
          <modifierSpeciesReference id="sid_3_5_1_4"/>
        </listOfModifiers>
      </reaction>
      <reaction id="R00987">
        <listOfReactants>
          <speciesReference id="sid_C00328"/>
          <speciesReference id="sid_C00001"/>
        </listOfReactants>
        <listOfProducts>
          <speciesReference id="sid_C00108"/>
          <speciesReference id="sid_C00041"/>
        </listOfProducts>
        <listOfModifiers>
          <modifierSpeciesReference id="sid_3_7_1_3"/>
        </listOfModifiers>
      </reaction>
      <reaction id="R03936">
        <listOfReactants>
          <speciesReference id="sid_C02406"/>
          <speciesReference id="sid_C00001"/>
        </listOfReactants>
        <listOfProducts>
          <speciesReference id="sid_C05653"/>
          <speciesReference id="sid_C00041"/>
        </listOfProducts>
        <listOfModifiers>
          <modifierSpeciesReference id="sid_3_7_1_3"/>
        </listOfModifiers>
      </reaction>
      <reaction id="LFORKYNHYD">
        <listOfReactants>
          <speciesReference id="sid_C02700"/>
          <speciesReference id="sid_C00001"/>
        </listOfReactants>
        <listOfProducts>
          <speciesReference id="sid_C00041"/>
          <speciesReference id="sid_C00080"/>
          <speciesReference id="sid_C05653"/>
        </listOfProducts>
        <listOfModifiers>
          <modifierSpeciesReference id="sid_3_7_1_3"/>
        </listOfModifiers>
      </reaction>
      <reaction id="R02668">
        <listOfReactants>
          <speciesReference id="sid_C03227"/>
          <speciesReference id="sid_C00001"/>
        </listOfReactants>
        <listOfProducts>
          <speciesReference id="sid_C00632"/>
          <speciesReference id="sid_C00041"/>
        </listOfProducts>
        <listOfModifiers>
          <modifierSpeciesReference id="sid_3_7_1_3"/>
        </listOfModifiers>
      </reaction>
      <reaction>
        <listOfReactants>
          <speciesReference id="sid_C00080"/>
          <speciesReference id="sid_C03227"/>
        </listOfReactants>
        <listOfProducts>
          <speciesReference id="sid_C05636"/>
          <speciesReference id="sid_C00011"/>
        </listOfProducts>
        <listOfModifiers>
          <modifierSpeciesReference id="sid_4_1_1__"/>
        </listOfModifiers>
      </reaction>
      <reaction id="R00685">
        <listOfReactants>
          <speciesReference id="sid_C00078"/>
        </listOfReactants>
        <listOfProducts>
          <speciesReference id="sid_C00398"/>
          <speciesReference id="sid_C00011"/>
        </listOfProducts>
        <listOfModifiers>
          <modifierSpeciesReference id="sid_4_1_1_28"/>
        </listOfModifiers>
      </reaction>
      <reaction id="R02701">
        <listOfReactants>
          <speciesReference id="sid_C00643"/>
        </listOfReactants>
        <listOfProducts>
          <speciesReference id="sid_C00780"/>
          <speciesReference id="sid_C00011"/>
        </listOfProducts>
        <listOfModifiers>
          <modifierSpeciesReference id="sid_4_1_1_28"/>
        </listOfModifiers>
      </reaction>
      <reaction id="R04909">
        <listOfReactants>
          <speciesReference id="sid_C05638"/>
          <speciesReference id="sid_C00011"/>
        </listOfReactants>
        <listOfProducts>
          <speciesReference id="sid_C05651"/>
        </listOfProducts>
        <listOfModifiers>
          <modifierSpeciesReference id="sid_4_1_1_28"/>
        </listOfModifiers>
      </reaction>
      <reaction>
        <listOfReactants>
          <speciesReference id="sid_C05651"/>
          <speciesReference id="sid_C00080"/>
        </listOfReactants>
        <listOfProducts>
          <speciesReference id="sid_C05638"/>
          <speciesReference id="sid_C00011"/>
        </listOfProducts>
        <listOfModifiers>
          <modifierSpeciesReference id="sid_4_1_1_28"/>
        </listOfModifiers>
      </reaction>
      <reaction id="ECOAH1m">
        <listOfReactants>
          <speciesReference id="sid_C01144"/>
        </listOfReactants>
        <listOfProducts>
          <speciesReference id="sid_C00877"/>
          <speciesReference id="sid_C00001"/>
        </listOfProducts>
        <listOfModifiers>
          <modifierSpeciesReference id="sid_4_2_1_17"/>
        </listOfModifiers>
      </reaction>
      <reaction id="MFN1142">
        <listOfReactants>
          <speciesReference id="sid_C00398"/>
          <speciesReference id="sid_C01852"/>
          <speciesReference id="sid_C03470"/>
        </listOfReactants>
        <listOfModifiers>
          <modifierSpeciesReference id="sid_4_3_3_2"/>
        </listOfModifiers>
      </reaction>
      <reaction id="R03664">
        <listOfReactants>
          <speciesReference id="sid_C00002"/>
          <speciesReference id="sid_C00078"/>
          <speciesReference id="sid_C01652"/>
        </listOfReactants>
        <listOfProducts>
          <speciesReference id="sid_C00020"/>
          <speciesReference id="sid_C00013"/>
          <speciesReference id="sid_C03512"/>
        </listOfProducts>
        <listOfModifiers>
          <modifierSpeciesReference id="sid_6_1_1_2"/>
        </listOfModifiers>
      </reaction>
      <reaction id="R04906">
        <listOfReactants>
          <speciesReference id="sid_C05635"/>
        </listOfReactants>
        <listOfProducts>
          <speciesReference id="sid_C05832"/>
        </listOfProducts>
        <listOfModifiers>
          <modifierSpeciesReference id="sid_6_3_2__"/>
        </listOfModifiers>
      </reaction>
      <reaction id="RE2440">
        <listOfReactants>
          <speciesReference id="sid_C00027"/>
          <speciesReference id="sid_C00080"/>
          <speciesReference id="sid_C05642"/>
        </listOfReactants>
        <listOfProducts>
          <speciesReference id="sid_C00058"/>
          <speciesReference id="sid_C00001"/>
          <speciesReference id="sid_CE5860"/>
        </listOfProducts>
        <listOfModifiers>
          <modifierSpeciesReference/>
        </listOfModifiers>
      </reaction>
      <reaction id="RE2595">
        <listOfReactants>
          <speciesReference id="sid_C00028"/>
          <speciesReference id="sid_CE2949"/>
        </listOfReactants>
        <listOfProducts>
          <speciesReference id="sid_C00030"/>
          <speciesReference id="sid_CE2948"/>
        </listOfProducts>
        <listOfModifiers>
          <modifierSpeciesReference/>
        </listOfModifiers>
      </reaction>
      <reaction id="RE2475">
        <listOfReactants>
          <speciesReference id="sid_C00078"/>
        </listOfReactants>
        <listOfProducts>
          <speciesReference id="sid_C00001"/>
          <speciesReference id="sid_CE3087"/>
        </listOfProducts>
        <listOfModifiers>
          <modifierSpeciesReference/>
        </listOfModifiers>
      </reaction>
      <reaction id="RE2128">
        <listOfReactants>
          <speciesReference id="sid_C00398"/>
          <speciesReference id="sid_C00067"/>
        </listOfReactants>
        <listOfProducts>
          <speciesReference id="sid_C00001"/>
          <speciesReference id="sid_C00080"/>
          <speciesReference id="sid_CE2152"/>
        </listOfProducts>
        <listOfModifiers>
          <modifierSpeciesReference/>
        </listOfModifiers>
      </reaction>
      <reaction id="RE2065">
        <listOfReactants>
          <speciesReference id="sid_C00398"/>
          <speciesReference id="sid_C00067"/>
        </listOfReactants>
        <listOfProducts>
          <speciesReference id="sid_C00479"/>
          <speciesReference id="sid_CE1395"/>
        </listOfProducts>
        <listOfModifiers>
          <modifierSpeciesReference/>
        </listOfModifiers>
      </reaction>
      <reaction id="R02702">
        <listOfReactants>
          <speciesReference id="sid_C00643"/>
          <speciesReference id="sid_C00007"/>
        </listOfReactants>
        <listOfProducts>
          <speciesReference id="sid_C05648"/>
        </listOfProducts>
        <listOfModifiers>
          <modifierSpeciesReference/>
        </listOfModifiers>
      </reaction>
      <reaction id="R02909">
        <listOfReactants>
          <speciesReference id="sid_C00780"/>
          <speciesReference id="sid_C00007"/>
        </listOfReactants>
        <listOfProducts>
          <speciesReference id="sid_C05647"/>
        </listOfProducts>
        <listOfModifiers>
          <modifierSpeciesReference/>
        </listOfModifiers>
      </reaction>
      <reaction id="RE2129">
        <listOfReactants>
          <speciesReference id="sid_C00780"/>
          <speciesReference id="sid_C00067"/>
        </listOfReactants>
        <listOfProducts>
          <speciesReference id="sid_C00001"/>
          <speciesReference id="sid_C00080"/>
          <speciesReference id="sid_CE2153"/>
        </listOfProducts>
        <listOfModifiers>
          <modifierSpeciesReference/>
        </listOfModifiers>
      </reaction>
      <reaction id="RE2476">
        <listOfReactants>
          <speciesReference id="sid_C00936"/>
          <speciesReference id="sid_C00078"/>
        </listOfReactants>
        <listOfProducts>
          <speciesReference id="sid_C00001"/>
          <speciesReference id="sid_C00080"/>
          <speciesReference id="sid_CE3140"/>
        </listOfProducts>
        <listOfModifiers>
          <modifierSpeciesReference/>
        </listOfModifiers>
      </reaction>
      <reaction id="KYNATESYN">
        <listOfReactants>
          <speciesReference id="sid_C01252"/>
        </listOfReactants>
        <listOfProducts>
          <speciesReference id="sid_C00001"/>
          <speciesReference id="sid_C01717"/>
        </listOfProducts>
        <listOfModifiers>
          <modifierSpeciesReference/>
        </listOfModifiers>
      </reaction>
      <reaction id="R03628">
        <listOfReactants>
          <speciesReference id="sid_C01598"/>
          <speciesReference id="sid_C00007"/>
        </listOfReactants>
        <listOfProducts>
          <speciesReference id="sid_C05642"/>
        </listOfProducts>
        <listOfModifiers>
          <modifierSpeciesReference/>
        </listOfModifiers>
      </reaction>
      <reaction id="RE2439">
        <listOfReactants>
          <speciesReference id="sid_C01598"/>
          <speciesReference id="sid_C00704"/>
        </listOfReactants>
        <listOfProducts>
          <speciesReference id="sid_C05642"/>
        </listOfProducts>
        <listOfModifiers>
          <modifierSpeciesReference/>
        </listOfModifiers>
      </reaction>
      <reaction id="RE2426">
        <listOfReactants>
          <speciesReference id="sid_C01598"/>
          <speciesReference id="sid_CE5899"/>
        </listOfReactants>
        <listOfProducts>
          <speciesReference id="sid_C00080"/>
          <speciesReference id="sid_C05643"/>
        </listOfProducts>
        <listOfModifiers>
          <modifierSpeciesReference/>
        </listOfModifiers>
      </reaction>
      <reaction id="RE2601">
        <listOfReactants>
          <speciesReference id="sid_C01598"/>
          <speciesReference id="sid_CE5899"/>
        </listOfReactants>
        <listOfProducts>
          <speciesReference id="sid_CE5982"/>
        </listOfProducts>
        <listOfModifiers>
          <modifierSpeciesReference/>
        </listOfModifiers>
      </reaction>
      <reaction id="AMCOXO">
        <listOfReactants>
          <speciesReference id="sid_C02220"/>
          <speciesReference id="sid_C00080"/>
          <speciesReference id="sid_C00001"/>
          <speciesReference id="sid_C00005"/>
        </listOfReactants>
        <listOfProducts>
          <speciesReference id="sid_C00322"/>
          <speciesReference id="sid_C00006"/>
          <speciesReference id="sid_C01342"/>
        </listOfProducts>
        <listOfModifiers>
          <modifierSpeciesReference/>
        </listOfModifiers>
      </reaction>
      <reaction id="RE2594">
        <listOfReactants>
          <speciesReference id="sid_C02470"/>
        </listOfReactants>
        <listOfProducts>
          <speciesReference id="sid_CE2949"/>
        </listOfProducts>
        <listOfModifiers>
          <modifierSpeciesReference/>
        </listOfModifiers>
      </reaction>
      <reaction id="RE0549">
        <listOfReactants>
          <speciesReference id="sid_C03824"/>
        </listOfReactants>
        <listOfProducts>
          <speciesReference id="sid_C00001"/>
          <speciesReference id="sid_C10164"/>
          <speciesReference id="sid_C00080"/>
        </listOfProducts>
        <listOfModifiers>
          <modifierSpeciesReference/>
        </listOfModifiers>
      </reaction>
      <reaction id="RE0547">
        <listOfReactants>
          <speciesReference id="sid_C04409"/>
        </listOfReactants>
        <listOfProducts>
          <speciesReference id="sid_C00001"/>
          <speciesReference id="sid_C00080"/>
          <speciesReference id="sid_C03722"/>
        </listOfProducts>
        <listOfModifiers>
          <modifierSpeciesReference/>
        </listOfModifiers>
      </reaction>
      <reaction id="RE2746">
        <listOfReactants>
          <speciesReference id="sid_CE5899"/>
          <speciesReference id="sid_CE5982"/>
        </listOfReactants>
        <listOfProducts>
          <speciesReference id="sid_C00001"/>
          <speciesReference id="sid_CE2119"/>
        </listOfProducts>
        <listOfModifiers>
          <modifierSpeciesReference/>
        </listOfModifiers>
      </reaction>
    </listOfReactions>
  </model>
</sbml>
