# Supplementary material for: Constructing a fish metabolic network model
Source: Genome Biol. 2010 Nov 29;11(11):R115. doi: 10.1186/gb-2010-11-11-r115 (PMC3156954; doi:10.1186/gb-2010-11-11-r115)
Supplement: Additional file 5 — SBML distribution of MetaFishNet pathways. [file gb-2010-11-11-r115-S5.zip › sbml/mfn1v9path201.xml]

<?xml version="1.0" encoding="UTF-8"?>
<sbml xmlns="http://www.sbml.org/sbml/level2/version4" level="2" version="4">
  <model name="Valine, leucine and isoleucine degradation">
    <annotation>a pathway from MetaFishNet project</annotation>
    <listOfSpeciesTypes>
      <speciesType id="enzyme"/>
      <speciesType id="compound"/>
    </listOfSpeciesTypes>
    <listOfSpecies>
      <species id="sid_4_2_1_18" name="4.2.1.18" speciesType="enzyme"/>
      <species id="sid_2_8_3_5" name="2.8.3.5" speciesType="enzyme"/>
      <species id="sid_1_2_4_4_2_3_1__" name="1.2.4.4;2.3.1.-" speciesType="enzyme"/>
      <species id="sid_1_2_1_27" name="1.2.1.27" speciesType="enzyme"/>
      <species id="sid_1_2_1_3" name="1.2.1.3" speciesType="enzyme"/>
      <species id="sid_1_1_1_31_1_1_1_35" name="1.1.1.31;1.1.1.35" speciesType="enzyme"/>
      <species id="sid_1_2_3_1" name="1.2.3.1" speciesType="enzyme"/>
      <species id="sid_1_2_4_4" name="1.2.4.4" speciesType="enzyme"/>
      <species id="sid_1_3_99_10_1_3_99_3" name="1.3.99.10;1.3.99.3" speciesType="enzyme"/>
      <species id="sid_1_1_1_31" name="1.1.1.31" speciesType="enzyme"/>
      <species id="sid_1_3_99_2" name="1.3.99.2" speciesType="enzyme"/>
      <species id="sid_2_3_1_168" name="2.3.1.168" speciesType="enzyme"/>
      <species id="sid_1_4_3_2" name="1.4.3.2" speciesType="enzyme"/>
      <species id="sid_2_6_1_6_2_6_1_42" name="2.6.1.6;2.6.1.42" speciesType="enzyme"/>
      <species id="sid_6_1_1_9" name="6.1.1.9" speciesType="enzyme"/>
      <species id="sid_1_1_1__" name="1.1.1.-" speciesType="enzyme"/>
      <species id="sid_6_1_1_5" name="6.1.1.5" speciesType="enzyme"/>
      <species id="sid_4_2_1_17" name="4.2.1.17" speciesType="enzyme"/>
      <species id="sid_3_1_2_4" name="3.1.2.4" speciesType="enzyme"/>
      <species id="sid_2_6_1_42" name="2.6.1.42" speciesType="enzyme"/>
      <species id="sid_2_3_1_9" name="2.3.1.9" speciesType="enzyme"/>
      <species id="sid_2_6_1_22" name="2.6.1.22" speciesType="enzyme"/>
      <species id="sid_1_3_99_3_1_3_99_12" name="1.3.99.3;1.3.99.12" speciesType="enzyme"/>
      <species id="sid_2_3_1__" name="2.3.1.-" speciesType="enzyme"/>
      <species id="sid_1_1_1_178_1_1_1_35" name="1.1.1.178;1.1.1.35" speciesType="enzyme"/>
      <species id="sid_6_4_1_3" name="6.4.1.3" speciesType="enzyme"/>
      <species id="sid_6_4_1_4" name="6.4.1.4" speciesType="enzyme"/>
      <species id="sid_C00025" name="C00025" speciesType="compound"/>
      <species id="sid_C00024" name="C00024" speciesType="compound"/>
      <species id="sid_C00027" name="C00027" speciesType="compound"/>
      <species id="sid_C00026" name="C00026" speciesType="compound"/>
      <species id="sid_C00020" name="C00020" speciesType="compound"/>
      <species id="sid_C00100" name="C00100" speciesType="compound"/>
      <species id="sid_C00008" name="C00008" speciesType="compound"/>
      <species id="sid_C00007" name="C00007" speciesType="compound"/>
      <species id="sid_C00349" name="C00349" speciesType="compound"/>
      <species id="sid_C00004" name="C00004" speciesType="compound"/>
      <species id="sid_C00003" name="C00003" speciesType="compound"/>
      <species id="sid_C00002" name="C00002" speciesType="compound"/>
      <species id="sid_C00001" name="C00001" speciesType="compound"/>
      <species id="sid_CE5456" name="CE5456" speciesType="compound"/>
      <species id="sid_C04405" name="C04405" speciesType="compound"/>
      <species id="sid_C00123" name="C00123" speciesType="compound"/>
      <species id="sid_C01033" name="C01033" speciesType="compound"/>
      <species id="sid_C00183" name="C00183" speciesType="compound"/>
      <species id="sid_C15975" name="C15975" speciesType="compound"/>
      <species id="sid_C02554" name="C02554" speciesType="compound"/>
      <species id="sid_C15980" name="C15980" speciesType="compound"/>
      <species id="sid_C00164" name="C00164" speciesType="compound"/>
      <species id="sid_C00013" name="C00013" speciesType="compound"/>
      <species id="sid_C15977" name="C15977" speciesType="compound"/>
      <species id="sid_C00042" name="C00042" speciesType="compound"/>
      <species id="sid_C04424" name="C04424" speciesType="compound"/>
      <species id="sid_C00579" name="C00579" speciesType="compound"/>
      <species id="sid_C03460" name="C03460" speciesType="compound"/>
      <species id="sid_C01188" name="C01188" speciesType="compound"/>
      <species id="sid_C00704" name="C00704" speciesType="compound"/>
      <species id="sid_C03465" name="C03465" speciesType="compound"/>
      <species id="sid_C03231" name="C03231" speciesType="compound"/>
      <species id="sid_C06001" name="C06001" speciesType="compound"/>
      <species id="sid_C00091" name="C00091" speciesType="compound"/>
      <species id="sid_C06002" name="C06002" speciesType="compound"/>
      <species id="sid_C03345" name="C03345" speciesType="compound"/>
      <species id="sid_C03344" name="C03344" speciesType="compound"/>
      <species id="sid_C00010" name="C00010" speciesType="compound"/>
      <species id="sid_C00011" name="C00011" speciesType="compound"/>
      <species id="sid_C15973" name="C15973" speciesType="compound"/>
      <species id="sid_C00141" name="C00141" speciesType="compound"/>
      <species id="sid_C00014" name="C00014" speciesType="compound"/>
      <species id="sid_C00016" name="C00016" speciesType="compound"/>
      <species id="sid_C15979" name="C15979" speciesType="compound"/>
      <species id="sid_C00356" name="C00356" speciesType="compound"/>
      <species id="sid_C00332" name="C00332" speciesType="compound"/>
      <species id="sid_C01653" name="C01653" speciesType="compound"/>
      <species id="sid_C00288" name="C00288" speciesType="compound"/>
      <species id="sid_C02939" name="C02939" speciesType="compound"/>
      <species id="sid_C05998" name="C05998" speciesType="compound"/>
      <species id="sid_C06000" name="C06000" speciesType="compound"/>
      <species id="sid_CE5068" name="CE5068" speciesType="compound"/>
      <species id="sid_C00233" name="C00233" speciesType="compound"/>
      <species id="sid_C00630" name="C00630" speciesType="compound"/>
      <species id="sid_C03069" name="C03069" speciesType="compound"/>
      <species id="sid_C01644" name="C01644" speciesType="compound"/>
      <species id="sid_C00080" name="C00080" speciesType="compound"/>
      <species id="sid_C00248" name="C00248" speciesType="compound"/>
      <species id="sid_C00407" name="C00407" speciesType="compound"/>
      <species id="sid_C00683" name="C00683" speciesType="compound"/>
      <species id="sid_C05118" name="C05118" speciesType="compound"/>
      <species id="sid_C05119" name="C05119" speciesType="compound"/>
      <species id="sid_C03284" name="C03284" speciesType="compound"/>
      <species id="sid_C00671" name="C00671" speciesType="compound"/>
      <species id="sid_C01352" name="C01352" speciesType="compound"/>
      <species id="sid_CE5875" name="CE5875" speciesType="compound"/>
      <species id="sid_C03127" name="C03127" speciesType="compound"/>
      <species id="sid_C02170" name="C02170" speciesType="compound"/>
      <species id="sid_C00009" name="C00009" speciesType="compound"/>
    </listOfSpecies>
    <listOfReactions>
      <reaction id="RE2292">
        <listOfReactants>
          <speciesReference id="sid_C00003"/>
          <speciesReference id="sid_CE5456"/>
        </listOfReactants>
        <listOfProducts>
          <speciesReference id="sid_C00233"/>
          <speciesReference id="sid_C00004"/>
          <speciesReference id="sid_C00080"/>
        </listOfProducts>
        <listOfModifiers>
          <modifierSpeciesReference id="sid_1_1_1__"/>
        </listOfModifiers>
      </reaction>
      <reaction id="R04203">
        <listOfReactants>
          <speciesReference id="sid_C04405"/>
          <speciesReference id="sid_C00003"/>
        </listOfReactants>
        <listOfProducts>
          <speciesReference id="sid_C03344"/>
          <speciesReference id="sid_C00004"/>
        </listOfProducts>
        <listOfModifiers>
          <modifierSpeciesReference id="sid_1_1_1_178_1_1_1_35"/>
        </listOfModifiers>
      </reaction>
      <reaction id="R02047">
        <listOfReactants>
          <speciesReference id="sid_C01188"/>
          <speciesReference id="sid_C00003"/>
        </listOfReactants>
        <listOfProducts>
          <speciesReference id="sid_C00349"/>
          <speciesReference id="sid_C00004"/>
        </listOfProducts>
        <listOfModifiers>
          <modifierSpeciesReference id="sid_1_1_1_31"/>
        </listOfModifiers>
      </reaction>
      <reaction id="R05066">
        <listOfReactants>
          <speciesReference id="sid_C06001"/>
          <speciesReference id="sid_C00003"/>
        </listOfReactants>
        <listOfProducts>
          <speciesReference id="sid_C06002"/>
          <speciesReference id="sid_C00004"/>
          <speciesReference id="sid_C00080"/>
        </listOfProducts>
        <listOfModifiers>
          <modifierSpeciesReference id="sid_1_1_1_31_1_1_1_35"/>
        </listOfModifiers>
      </reaction>
      <reaction id="R00922">
        <listOfReactants>
          <speciesReference id="sid_C00349"/>
          <speciesReference id="sid_C00010"/>
          <speciesReference id="sid_C00003"/>
        </listOfReactants>
        <listOfProducts>
          <speciesReference id="sid_C00100"/>
          <speciesReference id="sid_C00011"/>
          <speciesReference id="sid_C00004"/>
        </listOfProducts>
        <listOfModifiers>
          <modifierSpeciesReference id="sid_1_2_1_27"/>
        </listOfModifiers>
      </reaction>
      <reaction id="R00935">
        <listOfReactants>
          <speciesReference id="sid_C06002"/>
          <speciesReference id="sid_C00010"/>
          <speciesReference id="sid_C00003"/>
        </listOfReactants>
        <listOfProducts>
          <speciesReference id="sid_C00100"/>
          <speciesReference id="sid_C00011"/>
          <speciesReference id="sid_C00004"/>
          <speciesReference id="sid_C00080"/>
        </listOfProducts>
        <listOfModifiers>
          <modifierSpeciesReference id="sid_1_2_1_27"/>
        </listOfModifiers>
      </reaction>
      <reaction id="R03869">
        <listOfReactants>
          <speciesReference id="sid_C06002"/>
          <speciesReference id="sid_C00003"/>
          <speciesReference id="sid_C00001"/>
        </listOfReactants>
        <listOfProducts>
          <speciesReference id="sid_C02170"/>
          <speciesReference id="sid_C00004"/>
        </listOfProducts>
        <listOfModifiers>
          <modifierSpeciesReference id="sid_1_2_1_3"/>
        </listOfModifiers>
      </reaction>
      <reaction id="R03871">
        <listOfReactants>
          <speciesReference id="sid_C02170"/>
          <speciesReference id="sid_C00704"/>
        </listOfReactants>
        <listOfProducts>
          <speciesReference id="sid_C06002"/>
          <speciesReference id="sid_C00007"/>
          <speciesReference id="sid_C00001"/>
        </listOfProducts>
        <listOfModifiers>
          <modifierSpeciesReference id="sid_1_2_3_1"/>
        </listOfModifiers>
      </reaction>
      <reaction id="R01702">
        <listOfReactants>
          <speciesReference id="sid_C00233"/>
          <speciesReference id="sid_C00248"/>
        </listOfReactants>
        <listOfProducts>
          <speciesReference id="sid_C05119"/>
          <speciesReference id="sid_C00011"/>
        </listOfProducts>
        <listOfModifiers>
          <modifierSpeciesReference id="sid_1_2_4_4"/>
        </listOfModifiers>
      </reaction>
      <reaction id="R04225">
        <listOfReactants>
          <speciesReference id="sid_C03465"/>
          <speciesReference id="sid_C00248"/>
        </listOfReactants>
        <listOfProducts>
          <speciesReference id="sid_C05118"/>
          <speciesReference id="sid_C00011"/>
        </listOfProducts>
        <listOfModifiers>
          <modifierSpeciesReference id="sid_1_2_4_4"/>
        </listOfModifiers>
      </reaction>
      <reaction id="R01701">
        <listOfReactants>
          <speciesReference id="sid_C00141"/>
          <speciesReference id="sid_C00248"/>
        </listOfReactants>
        <listOfProducts>
          <speciesReference id="sid_C04424"/>
          <speciesReference id="sid_C00011"/>
        </listOfProducts>
        <listOfModifiers>
          <modifierSpeciesReference id="sid_1_2_4_4_2_3_1__"/>
        </listOfModifiers>
      </reaction>
      <reaction id="R04095">
        <listOfReactants>
          <speciesReference id="sid_C02939"/>
          <speciesReference id="sid_C00016"/>
        </listOfReactants>
        <listOfProducts>
          <speciesReference id="sid_C03069"/>
          <speciesReference id="sid_C01352"/>
        </listOfProducts>
        <listOfModifiers>
          <modifierSpeciesReference id="sid_1_3_99_10_1_3_99_3"/>
        </listOfModifiers>
      </reaction>
      <reaction id="R02660">
        <listOfReactants>
          <speciesReference id="sid_C00630"/>
          <speciesReference id="sid_C00007"/>
        </listOfReactants>
        <listOfProducts>
          <speciesReference id="sid_C03460"/>
          <speciesReference id="sid_C00001"/>
        </listOfProducts>
        <listOfModifiers>
          <modifierSpeciesReference id="sid_1_3_99_2"/>
        </listOfModifiers>
      </reaction>
      <reaction id="R03170">
        <listOfReactants>
          <speciesReference id="sid_C01033"/>
          <speciesReference id="sid_C00007"/>
        </listOfReactants>
        <listOfProducts>
          <speciesReference id="sid_C03345"/>
          <speciesReference id="sid_C00001"/>
        </listOfProducts>
        <listOfModifiers>
          <modifierSpeciesReference id="sid_1_3_99_2"/>
        </listOfModifiers>
      </reaction>
      <reaction id="R02661">
        <listOfReactants>
          <speciesReference id="sid_C00630"/>
          <speciesReference id="sid_C00016"/>
        </listOfReactants>
        <listOfProducts>
          <speciesReference id="sid_C03460"/>
          <speciesReference id="sid_C01352"/>
        </listOfProducts>
        <listOfModifiers>
          <modifierSpeciesReference id="sid_1_3_99_3_1_3_99_12"/>
        </listOfModifiers>
      </reaction>
      <reaction id="R03172">
        <listOfReactants>
          <speciesReference id="sid_C01033"/>
          <speciesReference id="sid_C00016"/>
        </listOfReactants>
        <listOfProducts>
          <speciesReference id="sid_C03345"/>
          <speciesReference id="sid_C01352"/>
        </listOfProducts>
        <listOfModifiers>
          <modifierSpeciesReference id="sid_1_3_99_3_1_3_99_12"/>
        </listOfModifiers>
      </reaction>
      <reaction id="R02197">
        <listOfReactants>
          <speciesReference id="sid_C00407"/>
          <speciesReference id="sid_C00007"/>
          <speciesReference id="sid_C00001"/>
        </listOfReactants>
        <listOfProducts>
          <speciesReference id="sid_C03465"/>
          <speciesReference id="sid_C00014"/>
          <speciesReference id="sid_C00027"/>
        </listOfProducts>
        <listOfModifiers>
          <modifierSpeciesReference id="sid_1_4_3_2"/>
        </listOfModifiers>
      </reaction>
      <reaction id="RE3326">
        <listOfReactants>
          <speciesReference id="sid_C00630"/>
          <speciesReference id="sid_C00579"/>
        </listOfReactants>
        <listOfProducts>
          <speciesReference id="sid_C00010"/>
          <speciesReference id="sid_C04424"/>
        </listOfProducts>
        <listOfModifiers>
          <modifierSpeciesReference id="sid_2_3_1__"/>
        </listOfModifiers>
      </reaction>
      <reaction id="MFN1005">
        <listOfReactants>
          <speciesReference id="sid_C00010"/>
          <speciesReference id="sid_C00630"/>
          <speciesReference id="sid_C02939"/>
          <speciesReference id="sid_C15973"/>
          <speciesReference id="sid_C15975"/>
          <speciesReference id="sid_C15977"/>
          <speciesReference id="sid_C15979"/>
          <speciesReference id="sid_C15980"/>
        </listOfReactants>
        <listOfModifiers>
          <modifierSpeciesReference id="sid_2_3_1_168"/>
        </listOfModifiers>
      </reaction>
      <reaction id="ACACT10m">
        <listOfReactants>
          <speciesReference id="sid_C03344"/>
          <speciesReference id="sid_C00010"/>
        </listOfReactants>
        <listOfProducts>
          <speciesReference id="sid_C00024"/>
          <speciesReference id="sid_C00100"/>
        </listOfProducts>
        <listOfModifiers>
          <modifierSpeciesReference id="sid_2_3_1_9"/>
        </listOfModifiers>
      </reaction>
      <reaction>
        <listOfReactants>
          <speciesReference id="sid_C00349"/>
          <speciesReference id="sid_C00025"/>
        </listOfReactants>
        <listOfProducts>
          <speciesReference id="sid_C03284"/>
          <speciesReference id="sid_C00026"/>
        </listOfProducts>
        <listOfModifiers>
          <modifierSpeciesReference id="sid_2_6_1_22"/>
        </listOfModifiers>
      </reaction>
      <reaction id="R04188">
        <listOfReactants>
          <speciesReference id="sid_C03284"/>
          <speciesReference id="sid_C00026"/>
        </listOfReactants>
        <listOfProducts>
          <speciesReference id="sid_C06002"/>
          <speciesReference id="sid_C00025"/>
        </listOfProducts>
        <listOfModifiers>
          <modifierSpeciesReference id="sid_2_6_1_22"/>
        </listOfModifiers>
      </reaction>
      <reaction id="R02199">
        <listOfReactants>
          <speciesReference id="sid_C00407"/>
          <speciesReference id="sid_C00026"/>
        </listOfReactants>
        <listOfProducts>
          <speciesReference id="sid_C00671"/>
          <speciesReference id="sid_C00025"/>
        </listOfProducts>
        <listOfModifiers>
          <modifierSpeciesReference id="sid_2_6_1_42"/>
        </listOfModifiers>
      </reaction>
      <reaction id="R02198">
        <listOfReactants>
          <speciesReference id="sid_C00407"/>
          <speciesReference id="sid_C00026"/>
        </listOfReactants>
        <listOfProducts>
          <speciesReference id="sid_C03465"/>
          <speciesReference id="sid_C00025"/>
        </listOfProducts>
        <listOfModifiers>
          <modifierSpeciesReference id="sid_2_6_1_42"/>
        </listOfModifiers>
      </reaction>
      <reaction id="R01090">
        <listOfReactants>
          <speciesReference id="sid_C00123"/>
          <speciesReference id="sid_C00026"/>
        </listOfReactants>
        <listOfProducts>
          <speciesReference id="sid_C00233"/>
          <speciesReference id="sid_C00025"/>
        </listOfProducts>
        <listOfModifiers>
          <modifierSpeciesReference id="sid_2_6_1_6_2_6_1_42"/>
        </listOfModifiers>
      </reaction>
      <reaction id="R01214">
        <listOfReactants>
          <speciesReference id="sid_C00183"/>
          <speciesReference id="sid_C00026"/>
        </listOfReactants>
        <listOfProducts>
          <speciesReference id="sid_C00141"/>
          <speciesReference id="sid_C00025"/>
        </listOfProducts>
        <listOfModifiers>
          <modifierSpeciesReference id="sid_2_6_1_6_2_6_1_42"/>
        </listOfModifiers>
      </reaction>
      <reaction id="OCOAT1m">
        <listOfReactants>
          <speciesReference id="sid_C00164"/>
          <speciesReference id="sid_C00091"/>
        </listOfReactants>
        <listOfProducts>
          <speciesReference id="sid_C00332"/>
          <speciesReference id="sid_C00042"/>
        </listOfProducts>
        <listOfModifiers>
          <modifierSpeciesReference id="sid_2_8_3_5"/>
        </listOfModifiers>
      </reaction>
      <reaction id="R05064">
        <listOfReactants>
          <speciesReference id="sid_C06000"/>
          <speciesReference id="sid_C00001"/>
        </listOfReactants>
        <listOfProducts>
          <speciesReference id="sid_C00010"/>
          <speciesReference id="sid_C06001"/>
        </listOfProducts>
        <listOfModifiers>
          <modifierSpeciesReference id="sid_3_1_2_4"/>
        </listOfModifiers>
      </reaction>
      <reaction>
        <listOfReactants>
          <speciesReference id="sid_C06000"/>
          <speciesReference id="sid_C00001"/>
        </listOfReactants>
        <listOfProducts>
          <speciesReference id="sid_C01188"/>
          <speciesReference id="sid_C00010"/>
          <speciesReference id="sid_C00080"/>
        </listOfProducts>
        <listOfModifiers>
          <modifierSpeciesReference id="sid_3_1_2_4"/>
        </listOfModifiers>
      </reaction>
      <reaction id="ECOAH9m">
        <listOfReactants>
          <speciesReference id="sid_C03345"/>
          <speciesReference id="sid_C00001"/>
        </listOfReactants>
        <listOfProducts>
          <speciesReference id="sid_C04405"/>
        </listOfProducts>
        <listOfModifiers>
          <modifierSpeciesReference id="sid_4_2_1_17"/>
        </listOfModifiers>
      </reaction>
      <reaction id="R04224">
        <listOfReactants>
          <speciesReference id="sid_C03460"/>
          <speciesReference id="sid_C00001"/>
        </listOfReactants>
        <listOfProducts>
          <speciesReference id="sid_C06000"/>
        </listOfProducts>
        <listOfModifiers>
          <modifierSpeciesReference id="sid_4_2_1_17"/>
        </listOfModifiers>
      </reaction>
      <reaction id="R04204">
        <listOfReactants>
          <speciesReference id="sid_C04405"/>
        </listOfReactants>
        <listOfProducts>
          <speciesReference id="sid_C03345"/>
          <speciesReference id="sid_C00001"/>
        </listOfProducts>
        <listOfModifiers>
          <modifierSpeciesReference id="sid_4_2_1_17"/>
        </listOfModifiers>
      </reaction>
      <reaction id="R04137">
        <listOfReactants>
          <speciesReference id="sid_C05998"/>
        </listOfReactants>
        <listOfProducts>
          <speciesReference id="sid_C03069"/>
          <speciesReference id="sid_C00001"/>
        </listOfProducts>
        <listOfModifiers>
          <modifierSpeciesReference id="sid_4_2_1_17"/>
        </listOfModifiers>
      </reaction>
      <reaction id="R02085">
        <listOfReactants>
          <speciesReference id="sid_C00356"/>
        </listOfReactants>
        <listOfProducts>
          <speciesReference id="sid_C03231"/>
          <speciesReference id="sid_C00001"/>
        </listOfProducts>
        <listOfModifiers>
          <modifierSpeciesReference id="sid_4_2_1_18"/>
        </listOfModifiers>
      </reaction>
      <reaction id="MGCHrm">
        <listOfReactants>
          <speciesReference id="sid_C03231"/>
          <speciesReference id="sid_C00001"/>
        </listOfReactants>
        <listOfProducts>
          <speciesReference id="sid_C00356"/>
        </listOfProducts>
        <listOfModifiers>
          <modifierSpeciesReference id="sid_4_2_1_18"/>
        </listOfModifiers>
      </reaction>
      <reaction id="R03656">
        <listOfReactants>
          <speciesReference id="sid_C00002"/>
          <speciesReference id="sid_C00407"/>
          <speciesReference id="sid_C01644"/>
        </listOfReactants>
        <listOfProducts>
          <speciesReference id="sid_C00020"/>
          <speciesReference id="sid_C00013"/>
          <speciesReference id="sid_C03127"/>
        </listOfProducts>
        <listOfModifiers>
          <modifierSpeciesReference id="sid_6_1_1_5"/>
        </listOfModifiers>
      </reaction>
      <reaction id="R03665">
        <listOfReactants>
          <speciesReference id="sid_C00002"/>
          <speciesReference id="sid_C00183"/>
          <speciesReference id="sid_C01653"/>
        </listOfReactants>
        <listOfProducts>
          <speciesReference id="sid_C00020"/>
          <speciesReference id="sid_C00013"/>
          <speciesReference id="sid_C02554"/>
        </listOfProducts>
        <listOfModifiers>
          <modifierSpeciesReference id="sid_6_1_1_9"/>
        </listOfModifiers>
      </reaction>
      <reaction id="R01859">
        <listOfReactants>
          <speciesReference id="sid_C00002"/>
          <speciesReference id="sid_C00100"/>
          <speciesReference id="sid_C00288"/>
        </listOfReactants>
        <listOfProducts>
          <speciesReference id="sid_C00008"/>
          <speciesReference id="sid_C00009"/>
          <speciesReference id="sid_C00683"/>
        </listOfProducts>
        <listOfModifiers>
          <modifierSpeciesReference id="sid_6_4_1_3"/>
        </listOfModifiers>
      </reaction>
      <reaction id="RE2454">
        <listOfReactants>
          <speciesReference id="sid_C00001"/>
          <speciesReference id="sid_CE5875"/>
        </listOfReactants>
        <listOfProducts>
          <speciesReference id="sid_C00010"/>
          <speciesReference id="sid_C00080"/>
          <speciesReference id="sid_CE5068"/>
        </listOfProducts>
        <listOfModifiers>
          <modifierSpeciesReference id="sid_6_4_1_4"/>
        </listOfModifiers>
      </reaction>
      <reaction id="R04138">
        <listOfReactants>
          <speciesReference id="sid_C00002"/>
          <speciesReference id="sid_C03069"/>
          <speciesReference id="sid_C00288"/>
        </listOfReactants>
        <listOfProducts>
          <speciesReference id="sid_C00008"/>
          <speciesReference id="sid_C00009"/>
          <speciesReference id="sid_C03231"/>
        </listOfProducts>
        <listOfModifiers>
          <modifierSpeciesReference id="sid_6_4_1_4"/>
        </listOfModifiers>
      </reaction>
      <reaction id="RE2453">
        <listOfReactants>
          <speciesReference id="sid_C00002"/>
          <speciesReference id="sid_C03345"/>
          <speciesReference id="sid_C00288"/>
        </listOfReactants>
        <listOfProducts>
          <speciesReference id="sid_C00008"/>
          <speciesReference id="sid_C00009"/>
          <speciesReference id="sid_C00080"/>
          <speciesReference id="sid_CE5875"/>
        </listOfProducts>
        <listOfModifiers>
          <modifierSpeciesReference id="sid_6_4_1_4"/>
        </listOfModifiers>
      </reaction>
      <reaction id="RE1554">
        <listOfReactants>
          <speciesReference id="sid_C04405"/>
        </listOfReactants>
        <listOfProducts>
          <speciesReference id="sid_C03345"/>
          <speciesReference id="sid_C00001"/>
        </listOfProducts>
        <listOfModifiers>
          <modifierSpeciesReference/>
        </listOfModifiers>
      </reaction>
    </listOfReactions>
  </model>
</sbml>
