# Supplementary material for: Constructing a fish metabolic network model
Source: Genome Biol. 2010 Nov 29;11(11):R115. doi: 10.1186/gb-2010-11-11-r115 (PMC3156954; doi:10.1186/gb-2010-11-11-r115)
Supplement: Additional file 5 — SBML distribution of MetaFishNet pathways. [file gb-2010-11-11-r115-S5.zip › sbml/mfn1v9path110.xml]

<?xml version="1.0" encoding="UTF-8"?>
<sbml xmlns="http://www.sbml.org/sbml/level2/version4" level="2" version="4">
  <model name="Ascorbate (Vitamin C) and Aldarate Metabolism">
    <annotation>a pathway from MetaFishNet project</annotation>
    <listOfSpeciesTypes>
      <speciesType id="enzyme"/>
      <speciesType id="compound"/>
    </listOfSpeciesTypes>
    <listOfSpecies>
      <species id="sid_1_2_1_3" name="1.2.1.3" speciesType="enzyme"/>
      <species id="sid_C00027" name="C00027" speciesType="compound"/>
      <species id="sid_C00011" name="C00011" speciesType="compound"/>
      <species id="sid_C00007" name="C00007" speciesType="compound"/>
      <species id="sid_C00004" name="C00004" speciesType="compound"/>
      <species id="sid_C00003" name="C00003" speciesType="compound"/>
      <species id="sid_C00001" name="C00001" speciesType="compound"/>
      <species id="sid_C05409" name="C05409" speciesType="compound"/>
      <species id="sid_C01041" name="C01041" speciesType="compound"/>
      <species id="sid_C02477" name="C02477" speciesType="compound"/>
      <species id="sid_CE0573" name="CE0573" speciesType="compound"/>
      <species id="sid_C00704" name="C00704" speciesType="compound"/>
      <species id="sid_CE5899" name="CE5899" speciesType="compound"/>
      <species id="sid_C00601" name="C00601" speciesType="compound"/>
      <species id="sid_C14153" name="C14153" speciesType="compound"/>
      <species id="sid_CE5985" name="CE5985" speciesType="compound"/>
      <species id="sid_C05412" name="C05412" speciesType="compound"/>
      <species id="sid_C05411" name="C05411" speciesType="compound"/>
      <species id="sid_C00072" name="C00072" speciesType="compound"/>
      <species id="sid_CE7122" name="CE7122" speciesType="compound"/>
      <species id="sid_C01828" name="C01828" speciesType="compound"/>
      <species id="sid_glac" name="glac" speciesType="compound"/>
      <species id="sid_C04575" name="C04575" speciesType="compound"/>
      <species id="sid_C00818" name="C00818" speciesType="compound"/>
      <species id="sid_C00425" name="C00425" speciesType="compound"/>
      <species id="sid_C00080" name="C00080" speciesType="compound"/>
      <species id="sid_C00209" name="C00209" speciesType="compound"/>
      <species id="sid_C01620" name="C01620" speciesType="compound"/>
      <species id="sid_C02045" name="C02045" speciesType="compound"/>
    </listOfSpecies>
    <listOfReactions>
      <reaction id="GLACOm">
        <listOfReactants>
          <speciesReference id="sid_glac"/>
          <speciesReference id="sid_C00001"/>
          <speciesReference id="sid_C00003"/>
        </listOfReactants>
        <listOfProducts>
          <speciesReference id="sid_C00818"/>
          <speciesReference id="sid_C00080"/>
          <speciesReference id="sid_C00004"/>
        </listOfProducts>
        <listOfModifiers>
          <modifierSpeciesReference id="sid_1_2_1_3"/>
        </listOfModifiers>
      </reaction>
      <reaction id="ASCBOX">
        <listOfReactants>
          <speciesReference id="sid_C00072"/>
          <speciesReference id="sid_C00080"/>
          <speciesReference id="sid_C00704"/>
        </listOfReactants>
        <listOfProducts>
          <speciesReference id="sid_C00425"/>
          <speciesReference id="sid_C00027"/>
        </listOfProducts>
        <listOfModifiers>
          <modifierSpeciesReference/>
        </listOfModifiers>
      </reaction>
      <reaction id="RE2895">
        <listOfReactants>
          <speciesReference id="sid_C00072"/>
          <speciesReference id="sid_C00601"/>
        </listOfReactants>
        <listOfProducts>
          <speciesReference id="sid_C02477"/>
          <speciesReference id="sid_C01041"/>
        </listOfProducts>
        <listOfModifiers>
          <modifierSpeciesReference/>
        </listOfModifiers>
      </reaction>
      <reaction id="RE2897">
        <listOfReactants>
          <speciesReference id="sid_C00072"/>
          <speciesReference id="sid_CE7122"/>
        </listOfReactants>
        <listOfProducts>
          <speciesReference id="sid_C14153"/>
          <speciesReference id="sid_C01041"/>
        </listOfProducts>
        <listOfModifiers>
          <modifierSpeciesReference/>
        </listOfModifiers>
      </reaction>
      <reaction id="RE2503">
        <listOfReactants>
          <speciesReference id="sid_C04575"/>
          <speciesReference id="sid_C00001"/>
        </listOfReactants>
        <listOfProducts>
          <speciesReference id="sid_C00209"/>
          <speciesReference id="sid_C00080"/>
          <speciesReference id="sid_CE5985"/>
        </listOfProducts>
        <listOfModifiers>
          <modifierSpeciesReference/>
        </listOfModifiers>
      </reaction>
      <reaction id="DOGULND2">
        <listOfReactants>
          <speciesReference id="sid_C05409"/>
          <speciesReference id="sid_C00001"/>
        </listOfReactants>
        <listOfProducts>
          <speciesReference id="sid_C00011"/>
          <speciesReference id="sid_C05411"/>
        </listOfProducts>
        <listOfModifiers>
          <modifierSpeciesReference/>
        </listOfModifiers>
      </reaction>
      <reaction id="DOGULND1">
        <listOfReactants>
          <speciesReference id="sid_C05409"/>
          <speciesReference id="sid_C00001"/>
        </listOfReactants>
        <listOfProducts>
          <speciesReference id="sid_C00011"/>
          <speciesReference id="sid_C05412"/>
        </listOfProducts>
        <listOfModifiers>
          <modifierSpeciesReference/>
        </listOfModifiers>
      </reaction>
      <reaction id="DOGULNO2">
        <listOfReactants>
          <speciesReference id="sid_C05409"/>
          <speciesReference id="sid_C00001"/>
        </listOfReactants>
        <listOfProducts>
          <speciesReference id="sid_C02045"/>
          <speciesReference id="sid_C00080"/>
          <speciesReference id="sid_C00209"/>
        </listOfProducts>
        <listOfModifiers>
          <modifierSpeciesReference/>
        </listOfModifiers>
      </reaction>
      <reaction id="DOGULNO1">
        <listOfReactants>
          <speciesReference id="sid_C05409"/>
          <speciesReference id="sid_C00027"/>
        </listOfReactants>
        <listOfProducts>
          <speciesReference id="sid_C00080"/>
          <speciesReference id="sid_C00209"/>
          <speciesReference id="sid_C01828"/>
        </listOfProducts>
        <listOfModifiers>
          <modifierSpeciesReference/>
        </listOfModifiers>
      </reaction>
      <reaction id="RE2218">
        <listOfReactants>
          <speciesReference id="sid_CE0573"/>
          <speciesReference id="sid_C00007"/>
        </listOfReactants>
        <listOfProducts>
          <speciesReference id="sid_C00209"/>
          <speciesReference id="sid_C01620"/>
        </listOfProducts>
        <listOfModifiers>
          <modifierSpeciesReference/>
        </listOfModifiers>
      </reaction>
      <reaction id="RE2898">
        <listOfReactants>
          <speciesReference id="sid_CE5899"/>
          <speciesReference id="sid_C01041"/>
        </listOfReactants>
        <listOfProducts>
          <speciesReference id="sid_C00425"/>
          <speciesReference id="sid_C00001"/>
        </listOfProducts>
        <listOfModifiers>
          <modifierSpeciesReference/>
        </listOfModifiers>
      </reaction>
    </listOfReactions>
  </model>
</sbml>
