# Supplementary material for: Constructing a fish metabolic network model
Source: Genome Biol. 2010 Nov 29;11(11):R115. doi: 10.1186/gb-2010-11-11-r115 (PMC3156954; doi:10.1186/gb-2010-11-11-r115)
Supplement: Additional file 5 — SBML distribution of MetaFishNet pathways. [file gb-2010-11-11-r115-S5.zip › sbml/mfn1v9path146.xml]

<?xml version="1.0" encoding="UTF-8"?>
<sbml xmlns="http://www.sbml.org/sbml/level2/version4" level="2" version="4">
  <model name="Glycosphingolipid biosynthesis - lactoseries">
    <annotation>a pathway from MetaFishNet project</annotation>
    <listOfSpeciesTypes>
      <speciesType id="enzyme"/>
      <speciesType id="compound"/>
    </listOfSpeciesTypes>
    <listOfSpecies>
      <species id="sid_2_4_99_6" name="2.4.99.6" speciesType="enzyme"/>
      <species id="sid_2_4_1_37" name="2.4.1.37" speciesType="enzyme"/>
      <species id="sid_2_4_1_87" name="2.4.1.87" speciesType="enzyme"/>
      <species id="sid_2_4_1_40" name="2.4.1.40" speciesType="enzyme"/>
      <species id="sid_C04910" name="C04910" speciesType="compound"/>
      <species id="sid_C00015" name="C00015" speciesType="compound"/>
      <species id="sid_C00128" name="C00128" speciesType="compound"/>
      <species id="sid_C00055" name="C00055" speciesType="compound"/>
      <species id="sid_C06131" name="C06131" speciesType="compound"/>
      <species id="sid_C06130" name="C06130" speciesType="compound"/>
      <species id="sid_C00052" name="C00052" speciesType="compound"/>
      <species id="sid_C00203" name="C00203" speciesType="compound"/>
    </listOfSpecies>
    <listOfReactions>
      <reaction id="R06168">
        <listOfReactants>
          <speciesReference id="sid_C00052"/>
          <speciesReference id="sid_C06131"/>
        </listOfReactants>
        <listOfProducts>
          <speciesReference id="sid_C00015"/>
          <speciesReference id="sid_C06130"/>
        </listOfProducts>
        <listOfModifiers>
          <modifierSpeciesReference id="sid_2_4_1_37"/>
        </listOfModifiers>
      </reaction>
      <reaction id="R06167">
        <listOfReactants>
          <speciesReference id="sid_C00203"/>
          <speciesReference id="sid_C06131"/>
        </listOfReactants>
        <listOfProducts>
          <speciesReference id="sid_C00015"/>
        </listOfProducts>
        <listOfModifiers>
          <modifierSpeciesReference id="sid_2_4_1_40"/>
        </listOfModifiers>
      </reaction>
      <reaction id="R06169">
        <listOfReactants>
          <speciesReference id="sid_C00052"/>
          <speciesReference id="sid_C04910"/>
        </listOfReactants>
        <listOfProducts>
          <speciesReference id="sid_C00015"/>
        </listOfProducts>
        <listOfModifiers>
          <modifierSpeciesReference id="sid_2_4_1_87"/>
        </listOfModifiers>
      </reaction>
      <reaction id="R06153">
        <listOfReactants>
          <speciesReference id="sid_C00128"/>
          <speciesReference id="sid_C04910"/>
        </listOfReactants>
        <listOfProducts>
          <speciesReference id="sid_C00055"/>
        </listOfProducts>
        <listOfModifiers>
          <modifierSpeciesReference id="sid_2_4_99_6"/>
        </listOfModifiers>
      </reaction>
    </listOfReactions>
  </model>
</sbml>
