# Supplementary material for: Constructing a fish metabolic network model
Source: Genome Biol. 2010 Nov 29;11(11):R115. doi: 10.1186/gb-2010-11-11-r115 (PMC3156954; doi:10.1186/gb-2010-11-11-r115)
Supplement: Additional file 5 — SBML distribution of MetaFishNet pathways. [file gb-2010-11-11-r115-S5.zip › sbml/mfn1v9path181.xml]

<?xml version="1.0" encoding="UTF-8"?>
<sbml xmlns="http://www.sbml.org/sbml/level2/version4" level="2" version="4">
  <model name="Prostaglandin formation from dihomo gama-linoleic acid">
    <annotation>a pathway from MetaFishNet project</annotation>
    <listOfSpeciesTypes>
      <speciesType id="enzyme"/>
      <speciesType id="compound"/>
    </listOfSpeciesTypes>
    <listOfSpecies>
      <species id="sid_1_1_1__" name="1.1.1.-" speciesType="enzyme"/>
      <species id="sid_1_14_99_1" name="1.14.99.1" speciesType="enzyme"/>
      <species id="sid_1_1_1_141" name="1.1.1.141" speciesType="enzyme"/>
      <species id="sid_CE2516" name="CE2516" speciesType="compound"/>
      <species id="sid_CE6230" name="CE6230" speciesType="compound"/>
      <species id="sid_CE2537" name="CE2537" speciesType="compound"/>
      <species id="sid_C00030" name="C00030" speciesType="compound"/>
      <species id="sid_C00080" name="C00080" speciesType="compound"/>
      <species id="sid_C00007" name="C00007" speciesType="compound"/>
      <species id="sid_C04741" name="C04741" speciesType="compound"/>
      <species id="sid_C00004" name="C00004" speciesType="compound"/>
      <species id="sid_C00003" name="C00003" speciesType="compound"/>
      <species id="sid_C00028" name="C00028" speciesType="compound"/>
      <species id="sid_C00001" name="C00001" speciesType="compound"/>
      <species id="sid_CE6234" name="CE6234" speciesType="compound"/>
      <species id="sid_CE7092" name="CE7092" speciesType="compound"/>
      <species id="sid_CE7093" name="CE7093" speciesType="compound"/>
      <species id="sid_CE7094" name="CE7094" speciesType="compound"/>
      <species id="sid_CE6232" name="CE6232" speciesType="compound"/>
    </listOfSpecies>
    <listOfReactions>
      <reaction id="RE3484">
        <listOfReactants>
          <speciesReference id="sid_C00004"/>
          <speciesReference id="sid_C00080"/>
          <speciesReference id="sid_CE7092"/>
        </listOfReactants>
        <listOfProducts>
          <speciesReference id="sid_C00003"/>
          <speciesReference id="sid_CE7093"/>
        </listOfProducts>
        <listOfModifiers>
          <modifierSpeciesReference id="sid_1_1_1__"/>
        </listOfModifiers>
      </reaction>
      <reaction id="RE3483">
        <listOfReactants>
          <speciesReference id="sid_C00003"/>
          <speciesReference id="sid_C04741"/>
        </listOfReactants>
        <listOfProducts>
          <speciesReference id="sid_C00004"/>
          <speciesReference id="sid_C00080"/>
          <speciesReference id="sid_CE7092"/>
        </listOfProducts>
        <listOfModifiers>
          <modifierSpeciesReference id="sid_1_1_1_141"/>
        </listOfModifiers>
      </reaction>
      <reaction id="RE3482">
        <listOfReactants>
          <speciesReference id="sid_C00004"/>
          <speciesReference id="sid_C00080"/>
          <speciesReference id="sid_CE7093"/>
        </listOfReactants>
        <listOfProducts>
          <speciesReference id="sid_C00003"/>
          <speciesReference id="sid_CE7094"/>
        </listOfProducts>
        <listOfModifiers>
          <modifierSpeciesReference id="sid_1_1_1_141"/>
        </listOfModifiers>
      </reaction>
      <reaction id="RE3571">
        <listOfReactants>
          <speciesReference id="sid_C00007"/>
          <speciesReference id="sid_CE2516"/>
        </listOfReactants>
        <listOfProducts>
          <speciesReference id="sid_CE6232"/>
        </listOfProducts>
        <listOfModifiers>
          <modifierSpeciesReference id="sid_1_14_99_1"/>
        </listOfModifiers>
      </reaction>
      <reaction id="RE3588">
        <listOfReactants>
          <speciesReference id="sid_C00030"/>
          <speciesReference id="sid_CE6232"/>
        </listOfReactants>
        <listOfProducts>
          <speciesReference id="sid_C00028"/>
          <speciesReference id="sid_C00001"/>
          <speciesReference id="sid_CE6234"/>
        </listOfProducts>
        <listOfModifiers>
          <modifierSpeciesReference id="sid_1_14_99_1"/>
        </listOfModifiers>
      </reaction>
      <reaction id="RE3570">
        <listOfReactants>
          <speciesReference id="sid_C00080"/>
          <speciesReference id="sid_CE6230"/>
        </listOfReactants>
        <listOfProducts>
          <speciesReference id="sid_C00001"/>
          <speciesReference id="sid_CE2537"/>
        </listOfProducts>
        <listOfModifiers>
          <modifierSpeciesReference/>
        </listOfModifiers>
      </reaction>
    </listOfReactions>
  </model>
</sbml>
