# Supplementary material for: Constructing a fish metabolic network model
Source: Genome Biol. 2010 Nov 29;11(11):R115. doi: 10.1186/gb-2010-11-11-r115 (PMC3156954; doi:10.1186/gb-2010-11-11-r115)
Supplement: Additional file 5 — SBML distribution of MetaFishNet pathways. [file gb-2010-11-11-r115-S5.zip › sbml/mfn1v9path119.xml]

<?xml version="1.0" encoding="UTF-8"?>
<sbml xmlns="http://www.sbml.org/sbml/level2/version4" level="2" version="4">
  <model name="C21-steroid hormone biosynthesis and metabolism">
    <annotation>a pathway from MetaFishNet project</annotation>
    <listOfSpeciesTypes>
      <speciesType id="enzyme"/>
      <speciesType id="compound"/>
    </listOfSpeciesTypes>
    <listOfSpecies>
      <species id="sid_1_3_99_6_1_3_1_3" name="1.3.99.6;1.3.1.3" speciesType="enzyme"/>
      <species id="sid_1_14_13_15" name="1.14.13.15" speciesType="enzyme"/>
      <species id="sid_1_3_99_5" name="1.3.99.5" speciesType="enzyme"/>
      <species id="sid_1_1_1_62" name="1.1.1.62" speciesType="enzyme"/>
      <species id="sid_5_3_3_1_1_1_1_145" name="5.3.3.1;1.1.1.145" speciesType="enzyme"/>
      <species id="sid_2_4_1_17" name="2.4.1.17" speciesType="enzyme"/>
      <species id="sid_1_14_99_9" name="1.14.99.9" speciesType="enzyme"/>
      <species id="sid_1_14____" name="1.14.-.-" speciesType="enzyme"/>
      <species id="sid_1_14_99_38" name="1.14.99.38" speciesType="enzyme"/>
      <species id="sid_3_1_1_13" name="3.1.1.13" speciesType="enzyme"/>
      <species id="sid_1_14_99_10" name="1.14.99.10" speciesType="enzyme"/>
      <species id="sid_1_3_1_3" name="1.3.1.3" speciesType="enzyme"/>
      <species id="sid_1_14_13_98" name="1.14.13.98" speciesType="enzyme"/>
      <species id="sid_1_3_99_6" name="1.3.99.6" speciesType="enzyme"/>
      <species id="sid_1_1_1_146" name="1.1.1.146" speciesType="enzyme"/>
      <species id="sid_3_1_6_2" name="3.1.6.2" speciesType="enzyme"/>
      <species id="sid_1_14_15_6" name="1.14.15.6" speciesType="enzyme"/>
      <species id="sid_1_14_13_100" name="1.14.13.100" speciesType="enzyme"/>
      <species id="sid_1_14_15_4" name="1.14.15.4" speciesType="enzyme"/>
      <species id="sid_5_3_3_1" name="5.3.3.1" speciesType="enzyme"/>
      <species id="sid_1_14_14_1" name="1.14.14.1" speciesType="enzyme"/>
      <species id="sid_C15610" name="C15610" speciesType="compound"/>
      <species id="sid_andrstndn" name="andrstndn" speciesType="compound"/>
      <species id="sid_chsterols" name="chsterols" speciesType="compound"/>
      <species id="sid_C00028" name="C00028" speciesType="compound"/>
      <species id="sid_C05485" name="C05485" speciesType="compound"/>
      <species id="sid_C05487" name="C05487" speciesType="compound"/>
      <species id="sid_C05488" name="C05488" speciesType="compound"/>
      <species id="sid_C05489" name="C05489" speciesType="compound"/>
      <species id="sid_C02530" name="C02530" speciesType="compound"/>
      <species id="sid_C00535" name="C00535" speciesType="compound"/>
      <species id="sid_C00015" name="C00015" speciesType="compound"/>
      <species id="sid_C00951" name="C00951" speciesType="compound"/>
      <species id="sid_C05499" name="C05499" speciesType="compound"/>
      <species id="sid_C05498" name="C05498" speciesType="compound"/>
      <species id="sid_C05497" name="C05497" speciesType="compound"/>
      <species id="sid_C03205" name="C03205" speciesType="compound"/>
      <species id="sid_C05490" name="C05490" speciesType="compound"/>
      <species id="sid_C15519" name="C15519" speciesType="compound"/>
      <species id="sid_CE1347" name="CE1347" speciesType="compound"/>
      <species id="sid_CE1342" name="CE1342" speciesType="compound"/>
      <species id="sid_CE1343" name="CE1343" speciesType="compound"/>
      <species id="sid_C00007" name="C00007" speciesType="compound"/>
      <species id="sid_C00006" name="C00006" speciesType="compound"/>
      <species id="sid_C00005" name="C00005" speciesType="compound"/>
      <species id="sid_C00004" name="C00004" speciesType="compound"/>
      <species id="sid_C05787" name="C05787" speciesType="compound"/>
      <species id="sid_C00001" name="C00001" speciesType="compound"/>
      <species id="sid_CE1349" name="CE1349" speciesType="compound"/>
      <species id="sid_C03917" name="C03917" speciesType="compound"/>
      <species id="sid_CE4764" name="CE4764" speciesType="compound"/>
      <species id="sid_CE1350" name="CE1350" speciesType="compound"/>
      <species id="sid_C03748" name="C03748" speciesType="compound"/>
      <species id="sid_C05141" name="C05141" speciesType="compound"/>
      <species id="sid_CE1352" name="CE1352" speciesType="compound"/>
      <species id="sid_C00410" name="C00410" speciesType="compound"/>
      <species id="sid_C05479" name="C05479" speciesType="compound"/>
      <species id="sid_C00762" name="C00762" speciesType="compound"/>
      <species id="sid_estroneglc" name="estroneglc" speciesType="compound"/>
      <species id="sid_C00468" name="C00468" speciesType="compound"/>
      <species id="sid_C05471" name="C05471" speciesType="compound"/>
      <species id="sid_C05473" name="C05473" speciesType="compound"/>
      <species id="sid_C05475" name="C05475" speciesType="compound"/>
      <species id="sid_C01953" name="C01953" speciesType="compound"/>
      <species id="sid_C05477" name="C05477" speciesType="compound"/>
      <species id="sid_C05476" name="C05476" speciesType="compound"/>
      <species id="sid_C00139" name="C00139" speciesType="compound"/>
      <species id="sid_C05478" name="C05478" speciesType="compound"/>
      <species id="sid_C01958" name="C01958" speciesType="compound"/>
      <species id="sid_C02538" name="C02538" speciesType="compound"/>
      <species id="sid_C03374" name="C03374" speciesType="compound"/>
      <species id="sid_C00084" name="C00084" speciesType="compound"/>
      <species id="sid_C00080" name="C00080" speciesType="compound"/>
      <species id="sid_C03772" name="C03772" speciesType="compound"/>
      <species id="sid_C00167" name="C00167" speciesType="compound"/>
      <species id="sid_C00486" name="C00486" speciesType="compound"/>
      <species id="sid_C00162" name="C00162" speciesType="compound"/>
      <species id="sid_C06341" name="C06341" speciesType="compound"/>
      <species id="sid_CE1360" name="CE1360" speciesType="compound"/>
      <species id="sid_C04373" name="C04373" speciesType="compound"/>
      <species id="sid_andrstrnglc" name="andrstrnglc" speciesType="compound"/>
      <species id="sid_C05444" name="C05444" speciesType="compound"/>
      <species id="sid_C05446" name="C05446" speciesType="compound"/>
      <species id="sid_C01780" name="C01780" speciesType="compound"/>
      <species id="sid_C05504" name="C05504" speciesType="compound"/>
      <species id="sid_5adtststeroneglc" name="5adtststeroneglc" speciesType="compound"/>
      <species id="sid_CE5049" name="CE5049" speciesType="compound"/>
      <species id="sid_C00667" name="C00667" speciesType="compound"/>
      <species id="sid_C00662" name="C00662" speciesType="compound"/>
      <species id="sid_C05469" name="C05469" speciesType="compound"/>
      <species id="sid_C00003" name="C00003" speciesType="compound"/>
      <species id="sid_C15520" name="C15520" speciesType="compound"/>
      <species id="sid_C05454" name="C05454" speciesType="compound"/>
      <species id="sid_CE1353" name="CE1353" speciesType="compound"/>
      <species id="sid_C04555" name="C04555" speciesType="compound"/>
      <species id="sid_dhea" name="dhea" speciesType="compound"/>
      <species id="sid_C03161" name="C03161" speciesType="compound"/>
      <species id="sid_prgnlones" name="prgnlones" speciesType="compound"/>
      <species id="sid_C02373" name="C02373" speciesType="compound"/>
      <species id="sid_C01176" name="C01176" speciesType="compound"/>
      <species id="sid_CE5888" name="CE5888" speciesType="compound"/>
      <species id="sid_C00187" name="C00187" speciesType="compound"/>
      <species id="sid_C05501" name="C05501" speciesType="compound"/>
      <species id="sid_C05500" name="C05500" speciesType="compound"/>
      <species id="sid_C05502" name="C05502" speciesType="compound"/>
      <species id="sid_C00280" name="C00280" speciesType="compound"/>
      <species id="sid_estradiolglc" name="estradiolglc" speciesType="compound"/>
      <species id="sid_ahandrostanglc" name="ahandrostanglc" speciesType="compound"/>
      <species id="sid_hestratriol" name="hestratriol" speciesType="compound"/>
      <species id="sid_17ahprgstrn" name="17ahprgstrn" speciesType="compound"/>
      <species id="sid_C05452" name="C05452" speciesType="compound"/>
      <species id="sid_C02140" name="C02140" speciesType="compound"/>
      <species id="sid_C00058" name="C00058" speciesType="compound"/>
      <species id="sid_C00059" name="C00059" speciesType="compound"/>
      <species id="sid_C01695" name="C01695" speciesType="compound"/>
      <species id="sid_tststeroneglc" name="tststeroneglc" speciesType="compound"/>
      <species id="sid_C00030" name="C00030" speciesType="compound"/>
      <species id="sid_C00138" name="C00138" speciesType="compound"/>
      <species id="sid_C05138" name="C05138" speciesType="compound"/>
      <species id="sid_C05139" name="C05139" speciesType="compound"/>
      <species id="sid_C04042" name="C04042" speciesType="compound"/>
      <species id="sid_C00523" name="C00523" speciesType="compound"/>
      <species id="sid_C00735" name="C00735" speciesType="compound"/>
      <species id="sid_C00370" name="C00370" speciesType="compound"/>
      <species id="sid_C03024" name="C03024" speciesType="compound"/>
      <species id="sid_C13550" name="C13550" speciesType="compound"/>
    </listOfSpecies>
    <listOfReactions>
      <reaction id="R02834">
        <listOfReactants>
          <speciesReference id="sid_C00735"/>
          <speciesReference id="sid_C00003"/>
        </listOfReactants>
        <listOfProducts>
          <speciesReference id="sid_C00762"/>
          <speciesReference id="sid_C00004"/>
          <speciesReference id="sid_C00080"/>
        </listOfProducts>
        <listOfModifiers>
          <modifierSpeciesReference id="sid_1_1_1_146"/>
        </listOfModifiers>
      </reaction>
      <reaction id="R02836">
        <listOfReactants>
          <speciesReference id="sid_C00735"/>
          <speciesReference id="sid_C00006"/>
        </listOfReactants>
        <listOfProducts>
          <speciesReference id="sid_C00762"/>
          <speciesReference id="sid_C00005"/>
          <speciesReference id="sid_C00080"/>
        </listOfProducts>
        <listOfModifiers>
          <modifierSpeciesReference id="sid_1_1_1_146"/>
        </listOfModifiers>
      </reaction>
      <reaction id="R03847">
        <listOfReactants>
          <speciesReference id="sid_C02140"/>
          <speciesReference id="sid_C00003"/>
        </listOfReactants>
        <listOfProducts>
          <speciesReference id="sid_C05490"/>
          <speciesReference id="sid_C00004"/>
          <speciesReference id="sid_C00080"/>
        </listOfProducts>
        <listOfModifiers>
          <modifierSpeciesReference id="sid_1_1_1_146"/>
        </listOfModifiers>
      </reaction>
      <reaction id="R03848">
        <listOfReactants>
          <speciesReference id="sid_C02140"/>
          <speciesReference id="sid_C00006"/>
        </listOfReactants>
        <listOfProducts>
          <speciesReference id="sid_C05490"/>
          <speciesReference id="sid_C00005"/>
          <speciesReference id="sid_C00080"/>
        </listOfProducts>
        <listOfModifiers>
          <modifierSpeciesReference id="sid_1_1_1_146"/>
        </listOfModifiers>
      </reaction>
      <reaction id="R04839">
        <listOfReactants>
          <speciesReference id="sid_C05476"/>
          <speciesReference id="sid_C00003"/>
        </listOfReactants>
        <listOfProducts>
          <speciesReference id="sid_C05478"/>
          <speciesReference id="sid_C00004"/>
          <speciesReference id="sid_C00080"/>
        </listOfProducts>
        <listOfModifiers>
          <modifierSpeciesReference id="sid_1_1_1_146"/>
        </listOfModifiers>
      </reaction>
      <reaction id="R04840">
        <listOfReactants>
          <speciesReference id="sid_C05476"/>
          <speciesReference id="sid_C00006"/>
        </listOfReactants>
        <listOfProducts>
          <speciesReference id="sid_C05478"/>
          <speciesReference id="sid_C00005"/>
          <speciesReference id="sid_C00080"/>
        </listOfProducts>
        <listOfModifiers>
          <modifierSpeciesReference id="sid_1_1_1_146"/>
        </listOfModifiers>
      </reaction>
      <reaction id="HSD17B3r">
        <listOfReactants>
          <speciesReference id="sid_andrstndn"/>
          <speciesReference id="sid_C00080"/>
          <speciesReference id="sid_C00005"/>
        </listOfReactants>
        <listOfProducts>
          <speciesReference id="sid_C00006"/>
          <speciesReference id="sid_C00535"/>
        </listOfProducts>
        <listOfModifiers>
          <modifierSpeciesReference id="sid_1_1_1_62"/>
        </listOfModifiers>
      </reaction>
      <reaction id="RE2766">
        <listOfReactants>
          <speciesReference id="sid_C00006"/>
          <speciesReference id="sid_C00535"/>
        </listOfReactants>
        <listOfProducts>
          <speciesReference id="sid_C00280"/>
          <speciesReference id="sid_C00005"/>
          <speciesReference id="sid_C00080"/>
        </listOfProducts>
        <listOfModifiers>
          <modifierSpeciesReference id="sid_1_1_1_62"/>
        </listOfModifiers>
      </reaction>
      <reaction id="HSD17B8r">
        <listOfReactants>
          <speciesReference id="sid_C00468"/>
          <speciesReference id="sid_C00080"/>
          <speciesReference id="sid_C00004"/>
        </listOfReactants>
        <listOfProducts>
          <speciesReference id="sid_C00951"/>
          <speciesReference id="sid_C00003"/>
        </listOfProducts>
        <listOfModifiers>
          <modifierSpeciesReference id="sid_1_1_1_62"/>
        </listOfModifiers>
      </reaction>
      <reaction id="RE1585">
        <listOfReactants>
          <speciesReference id="sid_C00187"/>
          <speciesReference id="sid_C00005"/>
          <speciesReference id="sid_C00007"/>
        </listOfReactants>
        <listOfProducts>
          <speciesReference id="sid_C05502"/>
          <speciesReference id="sid_C00006"/>
          <speciesReference id="sid_C00001"/>
        </listOfProducts>
        <listOfModifiers>
          <modifierSpeciesReference id="sid_1_14____"/>
        </listOfModifiers>
      </reaction>
      <reaction id="MFN1029">
        <listOfReactants>
          <speciesReference id="sid_C06341"/>
          <speciesReference id="sid_C15519"/>
          <speciesReference id="sid_C15520"/>
          <speciesReference id="sid_C15610"/>
        </listOfReactants>
        <listOfModifiers>
          <modifierSpeciesReference id="sid_1_14_13_100"/>
        </listOfModifiers>
      </reaction>
      <reaction id="MFN1034">
        <listOfReactants>
          <speciesReference id="sid_C00187"/>
          <speciesReference id="sid_C05444"/>
          <speciesReference id="sid_C05446"/>
          <speciesReference id="sid_C05452"/>
          <speciesReference id="sid_C05454"/>
          <speciesReference id="sid_C15610"/>
        </listOfReactants>
        <listOfModifiers>
          <modifierSpeciesReference id="sid_1_14_13_15"/>
        </listOfModifiers>
      </reaction>
      <reaction id="MFN1032">
        <listOfReactants>
          <speciesReference id="sid_C00187"/>
          <speciesReference id="sid_C13550"/>
        </listOfReactants>
        <listOfModifiers>
          <modifierSpeciesReference id="sid_1_14_13_98"/>
        </listOfModifiers>
      </reaction>
      <reaction id="P45019A1r">
        <listOfReactants>
          <speciesReference id="sid_andrstndn"/>
          <speciesReference id="sid_C00005"/>
          <speciesReference id="sid_C00007"/>
        </listOfReactants>
        <listOfProducts>
          <speciesReference id="sid_C00468"/>
          <speciesReference id="sid_C00058"/>
          <speciesReference id="sid_C00001"/>
          <speciesReference id="sid_C00006"/>
        </listOfProducts>
        <listOfModifiers>
          <modifierSpeciesReference id="sid_1_14_14_1"/>
        </listOfModifiers>
      </reaction>
      <reaction id="P45019A2r">
        <listOfReactants>
          <speciesReference id="sid_C00005"/>
          <speciesReference id="sid_C00007"/>
          <speciesReference id="sid_C00535"/>
        </listOfReactants>
        <listOfProducts>
          <speciesReference id="sid_C00951"/>
          <speciesReference id="sid_C00058"/>
          <speciesReference id="sid_C00001"/>
          <speciesReference id="sid_C00006"/>
        </listOfProducts>
        <listOfModifiers>
          <modifierSpeciesReference id="sid_1_14_14_1"/>
        </listOfModifiers>
      </reaction>
      <reaction id="RE2772">
        <listOfReactants>
          <speciesReference id="sid_C00007"/>
          <speciesReference id="sid_C00410"/>
          <speciesReference id="sid_C03024"/>
        </listOfReactants>
        <listOfProducts>
          <speciesReference id="sid_C00001"/>
          <speciesReference id="sid_C03161"/>
          <speciesReference id="sid_CE5888"/>
        </listOfProducts>
        <listOfModifiers>
          <modifierSpeciesReference id="sid_1_14_14_1"/>
        </listOfModifiers>
      </reaction>
      <reaction id="RE2770">
        <listOfReactants>
          <speciesReference id="sid_C00007"/>
          <speciesReference id="sid_C00410"/>
          <speciesReference id="sid_C03024"/>
        </listOfReactants>
        <listOfProducts>
          <speciesReference id="sid_C00001"/>
          <speciesReference id="sid_C03748"/>
          <speciesReference id="sid_C03161"/>
        </listOfProducts>
        <listOfModifiers>
          <modifierSpeciesReference id="sid_1_14_14_1"/>
        </listOfModifiers>
      </reaction>
      <reaction id="RE2771">
        <listOfReactants>
          <speciesReference id="sid_C00007"/>
          <speciesReference id="sid_C00410"/>
          <speciesReference id="sid_C03024"/>
        </listOfReactants>
        <listOfProducts>
          <speciesReference id="sid_C00001"/>
          <speciesReference id="sid_CE1353"/>
          <speciesReference id="sid_C03161"/>
        </listOfProducts>
        <listOfModifiers>
          <modifierSpeciesReference id="sid_1_14_14_1"/>
        </listOfModifiers>
      </reaction>
      <reaction id="RE2773">
        <listOfReactants>
          <speciesReference id="sid_C00007"/>
          <speciesReference id="sid_C00410"/>
          <speciesReference id="sid_C03024"/>
        </listOfReactants>
        <listOfProducts>
          <speciesReference id="sid_C03205"/>
          <speciesReference id="sid_C00001"/>
          <speciesReference id="sid_C03161"/>
        </listOfProducts>
        <listOfModifiers>
          <modifierSpeciesReference id="sid_1_14_14_1"/>
        </listOfModifiers>
      </reaction>
      <reaction id="RE2756">
        <listOfReactants>
          <speciesReference id="sid_C00007"/>
          <speciesReference id="sid_C00535"/>
          <speciesReference id="sid_C03024"/>
        </listOfReactants>
        <listOfProducts>
          <speciesReference id="sid_C00951"/>
          <speciesReference id="sid_C00001"/>
          <speciesReference id="sid_C03161"/>
          <speciesReference id="sid_CE5049"/>
        </listOfProducts>
        <listOfModifiers>
          <modifierSpeciesReference id="sid_1_14_14_1"/>
        </listOfModifiers>
      </reaction>
      <reaction id="P4501B1r">
        <listOfReactants>
          <speciesReference id="sid_C00951"/>
          <speciesReference id="sid_C00080"/>
          <speciesReference id="sid_C00005"/>
          <speciesReference id="sid_C00007"/>
        </listOfReactants>
        <listOfProducts>
          <speciesReference id="sid_C00001"/>
          <speciesReference id="sid_hestratriol"/>
          <speciesReference id="sid_C00006"/>
        </listOfProducts>
        <listOfModifiers>
          <modifierSpeciesReference id="sid_1_14_14_1"/>
        </listOfModifiers>
      </reaction>
      <reaction id="RE2764">
        <listOfReactants>
          <speciesReference id="sid_C00007"/>
          <speciesReference id="sid_CE1342"/>
          <speciesReference id="sid_C00662"/>
        </listOfReactants>
        <listOfProducts>
          <speciesReference id="sid_C00001"/>
          <speciesReference id="sid_CE1343"/>
          <speciesReference id="sid_C00667"/>
        </listOfProducts>
        <listOfModifiers>
          <modifierSpeciesReference id="sid_1_14_15_4"/>
        </listOfModifiers>
      </reaction>
      <reaction id="RE3255">
        <listOfReactants>
          <speciesReference id="sid_C00007"/>
          <speciesReference id="sid_CE1347"/>
          <speciesReference id="sid_C00662"/>
        </listOfReactants>
        <listOfProducts>
          <speciesReference id="sid_C00001"/>
          <speciesReference id="sid_CE1349"/>
          <speciesReference id="sid_C00667"/>
        </listOfProducts>
        <listOfModifiers>
          <modifierSpeciesReference id="sid_1_14_15_4"/>
        </listOfModifiers>
      </reaction>
      <reaction id="RE3253">
        <listOfReactants>
          <speciesReference id="sid_C00007"/>
          <speciesReference id="sid_CE1349"/>
          <speciesReference id="sid_C00662"/>
        </listOfReactants>
        <listOfProducts>
          <speciesReference id="sid_C00001"/>
          <speciesReference id="sid_C00080"/>
          <speciesReference id="sid_CE1350"/>
          <speciesReference id="sid_C00667"/>
        </listOfProducts>
        <listOfModifiers>
          <modifierSpeciesReference id="sid_1_14_15_4"/>
        </listOfModifiers>
      </reaction>
      <reaction id="R02218">
        <listOfReactants>
          <speciesReference id="sid_C00410"/>
          <speciesReference id="sid_C00138"/>
          <speciesReference id="sid_C00007"/>
        </listOfReactants>
        <listOfProducts>
          <speciesReference id="sid_C05498"/>
          <speciesReference id="sid_C00139"/>
          <speciesReference id="sid_C00001"/>
        </listOfProducts>
        <listOfModifiers>
          <modifierSpeciesReference id="sid_1_14_15_4"/>
        </listOfModifiers>
      </reaction>
      <reaction id="RE2763">
        <listOfReactants>
          <speciesReference id="sid_C00735"/>
          <speciesReference id="sid_C00007"/>
          <speciesReference id="sid_C00662"/>
        </listOfReactants>
        <listOfProducts>
          <speciesReference id="sid_C00001"/>
          <speciesReference id="sid_CE1342"/>
          <speciesReference id="sid_C00667"/>
        </listOfProducts>
        <listOfModifiers>
          <modifierSpeciesReference id="sid_1_14_15_4"/>
        </listOfModifiers>
      </reaction>
      <reaction id="R03329">
        <listOfReactants>
          <speciesReference id="sid_C01176"/>
          <speciesReference id="sid_C00005"/>
          <speciesReference id="sid_C00080"/>
          <speciesReference id="sid_C00007"/>
        </listOfReactants>
        <listOfProducts>
          <speciesReference id="sid_C05497"/>
          <speciesReference id="sid_C00006"/>
          <speciesReference id="sid_C00001"/>
        </listOfProducts>
        <listOfModifiers>
          <modifierSpeciesReference id="sid_1_14_15_4"/>
        </listOfModifiers>
      </reaction>
      <reaction id="RE3254">
        <listOfReactants>
          <speciesReference id="sid_C03205"/>
          <speciesReference id="sid_C00007"/>
          <speciesReference id="sid_C00662"/>
        </listOfReactants>
        <listOfProducts>
          <speciesReference id="sid_C00001"/>
          <speciesReference id="sid_CE1347"/>
          <speciesReference id="sid_C00667"/>
        </listOfProducts>
        <listOfModifiers>
          <modifierSpeciesReference id="sid_1_14_15_4"/>
        </listOfModifiers>
      </reaction>
      <reaction id="P45011B21m">
        <listOfReactants>
          <speciesReference id="sid_C03205"/>
          <speciesReference id="sid_C00080"/>
          <speciesReference id="sid_C00005"/>
          <speciesReference id="sid_C00007"/>
        </listOfReactants>
        <listOfProducts>
          <speciesReference id="sid_C01780"/>
          <speciesReference id="sid_C00001"/>
          <speciesReference id="sid_C00006"/>
        </listOfProducts>
        <listOfModifiers>
          <modifierSpeciesReference id="sid_1_14_15_4"/>
        </listOfModifiers>
      </reaction>
      <reaction id="P45011B11m">
        <listOfReactants>
          <speciesReference id="sid_C03205"/>
          <speciesReference id="sid_C00080"/>
          <speciesReference id="sid_C00005"/>
          <speciesReference id="sid_C00007"/>
        </listOfReactants>
        <listOfProducts>
          <speciesReference id="sid_C02140"/>
          <speciesReference id="sid_C00001"/>
          <speciesReference id="sid_C00006"/>
        </listOfProducts>
        <listOfModifiers>
          <modifierSpeciesReference id="sid_1_14_15_4"/>
        </listOfModifiers>
      </reaction>
      <reaction id="R03851">
        <listOfReactants>
          <speciesReference id="sid_C03205"/>
          <speciesReference id="sid_C00138"/>
          <speciesReference id="sid_C00007"/>
        </listOfReactants>
        <listOfProducts>
          <speciesReference id="sid_C02140"/>
          <speciesReference id="sid_C00139"/>
          <speciesReference id="sid_C00001"/>
        </listOfProducts>
        <listOfModifiers>
          <modifierSpeciesReference id="sid_1_14_15_4"/>
        </listOfModifiers>
      </reaction>
      <reaction id="R04850">
        <listOfReactants>
          <speciesReference id="sid_C05487"/>
          <speciesReference id="sid_C00005"/>
          <speciesReference id="sid_C00080"/>
          <speciesReference id="sid_C00007"/>
        </listOfReactants>
        <listOfProducts>
          <speciesReference id="sid_C05489"/>
          <speciesReference id="sid_C00006"/>
          <speciesReference id="sid_C00001"/>
        </listOfProducts>
        <listOfModifiers>
          <modifierSpeciesReference id="sid_1_14_15_4"/>
        </listOfModifiers>
      </reaction>
      <reaction id="P45011B12m">
        <listOfReactants>
          <speciesReference id="sid_C05488"/>
          <speciesReference id="sid_C00080"/>
          <speciesReference id="sid_C00005"/>
          <speciesReference id="sid_C00007"/>
        </listOfReactants>
        <listOfProducts>
          <speciesReference id="sid_C00735"/>
          <speciesReference id="sid_C00001"/>
          <speciesReference id="sid_C00006"/>
        </listOfProducts>
        <listOfModifiers>
          <modifierSpeciesReference id="sid_1_14_15_4"/>
        </listOfModifiers>
      </reaction>
      <reaction id="R02843">
        <listOfReactants>
          <speciesReference id="sid_C05488"/>
          <speciesReference id="sid_C00138"/>
          <speciesReference id="sid_C00007"/>
        </listOfReactants>
        <listOfProducts>
          <speciesReference id="sid_C00735"/>
          <speciesReference id="sid_C00139"/>
          <speciesReference id="sid_C00001"/>
        </listOfProducts>
        <listOfModifiers>
          <modifierSpeciesReference id="sid_1_14_15_4"/>
        </listOfModifiers>
      </reaction>
      <reaction id="R02723">
        <listOfReactants>
          <speciesReference id="sid_C00187"/>
          <speciesReference id="sid_C00005"/>
          <speciesReference id="sid_C00007"/>
        </listOfReactants>
        <listOfProducts>
          <speciesReference id="sid_C05502"/>
          <speciesReference id="sid_C00006"/>
          <speciesReference id="sid_C00001"/>
        </listOfProducts>
        <listOfModifiers>
          <modifierSpeciesReference id="sid_1_14_15_6"/>
        </listOfModifiers>
      </reaction>
      <reaction id="R01454">
        <listOfReactants>
          <speciesReference id="sid_C00187"/>
          <speciesReference id="sid_C00005"/>
          <speciesReference id="sid_C00080"/>
          <speciesReference id="sid_C00007"/>
        </listOfReactants>
        <listOfProducts>
          <speciesReference id="sid_C05500"/>
          <speciesReference id="sid_C00006"/>
          <speciesReference id="sid_C00001"/>
        </listOfProducts>
        <listOfModifiers>
          <modifierSpeciesReference id="sid_1_14_15_6"/>
        </listOfModifiers>
      </reaction>
      <reaction id="P45011A1m">
        <listOfReactants>
          <speciesReference id="sid_C00187"/>
          <speciesReference id="sid_C00080"/>
          <speciesReference id="sid_C00005"/>
          <speciesReference id="sid_C00007"/>
        </listOfReactants>
        <listOfProducts>
          <speciesReference id="sid_C02373"/>
          <speciesReference id="sid_C00001"/>
          <speciesReference id="sid_C00006"/>
          <speciesReference id="sid_C01953"/>
        </listOfProducts>
        <listOfModifiers>
          <modifierSpeciesReference id="sid_1_14_15_6"/>
        </listOfModifiers>
      </reaction>
      <reaction id="R02724">
        <listOfReactants>
          <speciesReference id="sid_C00662"/>
          <speciesReference id="sid_C00187"/>
          <speciesReference id="sid_C00007"/>
        </listOfReactants>
        <listOfProducts>
          <speciesReference id="sid_C02373"/>
          <speciesReference id="sid_C01953"/>
          <speciesReference id="sid_C00667"/>
          <speciesReference id="sid_C00001"/>
        </listOfProducts>
        <listOfModifiers>
          <modifierSpeciesReference id="sid_1_14_15_6"/>
        </listOfModifiers>
      </reaction>
      <reaction id="R04676">
        <listOfReactants>
          <speciesReference id="sid_C05499"/>
          <speciesReference id="sid_C00005"/>
          <speciesReference id="sid_C00080"/>
          <speciesReference id="sid_C00007"/>
        </listOfReactants>
        <listOfProducts>
          <speciesReference id="sid_C05138"/>
          <speciesReference id="sid_C02373"/>
          <speciesReference id="sid_C00006"/>
          <speciesReference id="sid_C00001"/>
        </listOfProducts>
        <listOfModifiers>
          <modifierSpeciesReference id="sid_1_14_15_6"/>
        </listOfModifiers>
      </reaction>
      <reaction id="R04854">
        <listOfReactants>
          <speciesReference id="sid_C05500"/>
          <speciesReference id="sid_C00005"/>
          <speciesReference id="sid_C00080"/>
          <speciesReference id="sid_C00007"/>
        </listOfReactants>
        <listOfProducts>
          <speciesReference id="sid_C05501"/>
          <speciesReference id="sid_C00006"/>
          <speciesReference id="sid_C00001"/>
        </listOfProducts>
        <listOfModifiers>
          <modifierSpeciesReference id="sid_1_14_15_6"/>
        </listOfModifiers>
      </reaction>
      <reaction id="R03933">
        <listOfReactants>
          <speciesReference id="sid_C05501"/>
          <speciesReference id="sid_C01695"/>
          <speciesReference id="sid_C00007"/>
        </listOfReactants>
        <listOfProducts>
          <speciesReference id="sid_C02373"/>
          <speciesReference id="sid_C01953"/>
          <speciesReference id="sid_C01695"/>
        </listOfProducts>
        <listOfModifiers>
          <modifierSpeciesReference id="sid_1_14_15_6"/>
        </listOfModifiers>
      </reaction>
      <reaction id="R04855">
        <listOfReactants>
          <speciesReference id="sid_C05502"/>
          <speciesReference id="sid_C00005"/>
          <speciesReference id="sid_C00080"/>
          <speciesReference id="sid_C00007"/>
        </listOfReactants>
        <listOfProducts>
          <speciesReference id="sid_C05501"/>
          <speciesReference id="sid_C00006"/>
          <speciesReference id="sid_C00001"/>
        </listOfProducts>
        <listOfModifiers>
          <modifierSpeciesReference id="sid_1_14_15_6"/>
        </listOfModifiers>
      </reaction>
      <reaction id="P45021A2r">
        <listOfReactants>
          <speciesReference id="sid_17ahprgstrn"/>
          <speciesReference id="sid_C00080"/>
          <speciesReference id="sid_C00005"/>
          <speciesReference id="sid_C00007"/>
        </listOfReactants>
        <listOfProducts>
          <speciesReference id="sid_C05488"/>
          <speciesReference id="sid_C00001"/>
          <speciesReference id="sid_C00006"/>
        </listOfProducts>
        <listOfModifiers>
          <modifierSpeciesReference id="sid_1_14_99_10"/>
        </listOfModifiers>
      </reaction>
      <reaction id="P45021A1r">
        <listOfReactants>
          <speciesReference id="sid_C00080"/>
          <speciesReference id="sid_C00005"/>
          <speciesReference id="sid_C00007"/>
          <speciesReference id="sid_C00410"/>
        </listOfReactants>
        <listOfProducts>
          <speciesReference id="sid_C03205"/>
          <speciesReference id="sid_C00001"/>
          <speciesReference id="sid_C00006"/>
        </listOfProducts>
        <listOfModifiers>
          <modifierSpeciesReference id="sid_1_14_99_10"/>
        </listOfModifiers>
      </reaction>
      <reaction id="R02213">
        <listOfReactants>
          <speciesReference id="sid_C00410"/>
          <speciesReference id="sid_C00030"/>
          <speciesReference id="sid_C00007"/>
        </listOfReactants>
        <listOfProducts>
          <speciesReference id="sid_C03205"/>
          <speciesReference id="sid_C00028"/>
          <speciesReference id="sid_C00001"/>
        </listOfProducts>
        <listOfModifiers>
          <modifierSpeciesReference id="sid_1_14_99_10"/>
        </listOfModifiers>
      </reaction>
      <reaction id="R03326">
        <listOfReactants>
          <speciesReference id="sid_C01176"/>
          <speciesReference id="sid_C00030"/>
          <speciesReference id="sid_C00007"/>
        </listOfReactants>
        <listOfProducts>
          <speciesReference id="sid_C05488"/>
          <speciesReference id="sid_C00028"/>
          <speciesReference id="sid_C00001"/>
        </listOfProducts>
        <listOfModifiers>
          <modifierSpeciesReference id="sid_1_14_99_10"/>
        </listOfModifiers>
      </reaction>
      <reaction id="R03784">
        <listOfReactants>
          <speciesReference id="sid_C01953"/>
          <speciesReference id="sid_C00030"/>
          <speciesReference id="sid_C00007"/>
        </listOfReactants>
        <listOfProducts>
          <speciesReference id="sid_C05485"/>
          <speciesReference id="sid_C00028"/>
          <speciesReference id="sid_C00001"/>
        </listOfProducts>
        <listOfModifiers>
          <modifierSpeciesReference id="sid_1_14_99_10"/>
        </listOfModifiers>
      </reaction>
      <reaction id="R04675">
        <listOfReactants>
          <speciesReference id="sid_C05138"/>
          <speciesReference id="sid_C00005"/>
          <speciesReference id="sid_C00080"/>
          <speciesReference id="sid_C00007"/>
        </listOfReactants>
        <listOfProducts>
          <speciesReference id="sid_C05487"/>
          <speciesReference id="sid_C00006"/>
          <speciesReference id="sid_C00001"/>
        </listOfProducts>
        <listOfModifiers>
          <modifierSpeciesReference id="sid_1_14_99_10"/>
        </listOfModifiers>
      </reaction>
      <reaction id="R02838">
        <listOfReactants>
          <speciesReference id="sid_C05497"/>
          <speciesReference id="sid_C00030"/>
          <speciesReference id="sid_C00007"/>
        </listOfReactants>
        <listOfProducts>
          <speciesReference id="sid_C00735"/>
          <speciesReference id="sid_C00028"/>
          <speciesReference id="sid_C00001"/>
        </listOfProducts>
        <listOfModifiers>
          <modifierSpeciesReference id="sid_1_14_99_10"/>
        </listOfModifiers>
      </reaction>
      <reaction id="R03849">
        <listOfReactants>
          <speciesReference id="sid_C05498"/>
          <speciesReference id="sid_C00030"/>
          <speciesReference id="sid_C00007"/>
        </listOfReactants>
        <listOfProducts>
          <speciesReference id="sid_C02140"/>
          <speciesReference id="sid_C00028"/>
          <speciesReference id="sid_C00001"/>
        </listOfProducts>
        <listOfModifiers>
          <modifierSpeciesReference id="sid_1_14_99_10"/>
        </listOfModifiers>
      </reaction>
      <reaction id="MFN1021">
        <listOfReactants>
          <speciesReference id="sid_C00028"/>
          <speciesReference id="sid_C00030"/>
          <speciesReference id="sid_C00187"/>
          <speciesReference id="sid_C15519"/>
        </listOfReactants>
        <listOfModifiers>
          <modifierSpeciesReference id="sid_1_14_99_38"/>
        </listOfModifiers>
      </reaction>
      <reaction id="P45017A4r">
        <listOfReactants>
          <speciesReference id="sid_17ahprgstrn"/>
          <speciesReference id="sid_C00080"/>
          <speciesReference id="sid_C00005"/>
          <speciesReference id="sid_C00007"/>
        </listOfReactants>
        <listOfProducts>
          <speciesReference id="sid_C00084"/>
          <speciesReference id="sid_andrstndn"/>
          <speciesReference id="sid_C00001"/>
          <speciesReference id="sid_C00006"/>
        </listOfProducts>
        <listOfModifiers>
          <modifierSpeciesReference id="sid_1_14_99_9"/>
        </listOfModifiers>
      </reaction>
      <reaction id="P45017A3r">
        <listOfReactants>
          <speciesReference id="sid_C00080"/>
          <speciesReference id="sid_C00005"/>
          <speciesReference id="sid_C00007"/>
          <speciesReference id="sid_C00410"/>
        </listOfReactants>
        <listOfProducts>
          <speciesReference id="sid_17ahprgstrn"/>
          <speciesReference id="sid_C00001"/>
          <speciesReference id="sid_C00006"/>
        </listOfProducts>
        <listOfModifiers>
          <modifierSpeciesReference id="sid_1_14_99_9"/>
        </listOfModifiers>
      </reaction>
      <reaction id="P45017A1r">
        <listOfReactants>
          <speciesReference id="sid_C00080"/>
          <speciesReference id="sid_C00005"/>
          <speciesReference id="sid_C00007"/>
          <speciesReference id="sid_C01953"/>
        </listOfReactants>
        <listOfProducts>
          <speciesReference id="sid_C05138"/>
          <speciesReference id="sid_C00001"/>
          <speciesReference id="sid_C00006"/>
        </listOfProducts>
        <listOfModifiers>
          <modifierSpeciesReference id="sid_1_14_99_9"/>
        </listOfModifiers>
      </reaction>
      <reaction id="R02211">
        <listOfReactants>
          <speciesReference id="sid_C00410"/>
          <speciesReference id="sid_C00030"/>
          <speciesReference id="sid_C00007"/>
        </listOfReactants>
        <listOfProducts>
          <speciesReference id="sid_C01176"/>
          <speciesReference id="sid_C00028"/>
          <speciesReference id="sid_C00001"/>
        </listOfProducts>
        <listOfModifiers>
          <modifierSpeciesReference id="sid_1_14_99_9"/>
        </listOfModifiers>
      </reaction>
      <reaction id="R03783">
        <listOfReactants>
          <speciesReference id="sid_C01953"/>
          <speciesReference id="sid_C00030"/>
          <speciesReference id="sid_C00007"/>
        </listOfReactants>
        <listOfProducts>
          <speciesReference id="sid_C05138"/>
          <speciesReference id="sid_C00028"/>
          <speciesReference id="sid_C00001"/>
        </listOfProducts>
        <listOfModifiers>
          <modifierSpeciesReference id="sid_1_14_99_9"/>
        </listOfModifiers>
      </reaction>
      <reaction id="P45017A2r">
        <listOfReactants>
          <speciesReference id="sid_C05138"/>
          <speciesReference id="sid_C00080"/>
          <speciesReference id="sid_C00005"/>
          <speciesReference id="sid_C00007"/>
        </listOfReactants>
        <listOfProducts>
          <speciesReference id="sid_C00084"/>
          <speciesReference id="sid_dhea"/>
          <speciesReference id="sid_C00001"/>
          <speciesReference id="sid_C00006"/>
        </listOfProducts>
        <listOfModifiers>
          <modifierSpeciesReference id="sid_1_14_99_9"/>
        </listOfModifiers>
      </reaction>
      <reaction id="R04852">
        <listOfReactants>
          <speciesReference id="sid_C05497"/>
          <speciesReference id="sid_C00028"/>
          <speciesReference id="sid_C00001"/>
        </listOfReactants>
        <listOfProducts>
          <speciesReference id="sid_C05498"/>
          <speciesReference id="sid_C00030"/>
          <speciesReference id="sid_C00007"/>
        </listOfProducts>
        <listOfModifiers>
          <modifierSpeciesReference id="sid_1_14_99_9"/>
        </listOfModifiers>
      </reaction>
      <reaction id="R04853">
        <listOfReactants>
          <speciesReference id="sid_C05500"/>
          <speciesReference id="sid_C00005"/>
          <speciesReference id="sid_C00080"/>
          <speciesReference id="sid_C00007"/>
        </listOfReactants>
        <listOfProducts>
          <speciesReference id="sid_C05499"/>
          <speciesReference id="sid_C00006"/>
          <speciesReference id="sid_C00001"/>
        </listOfProducts>
        <listOfModifiers>
          <modifierSpeciesReference id="sid_1_14_99_9"/>
        </listOfModifiers>
      </reaction>
      <reaction id="R02893">
        <listOfReactants>
          <speciesReference id="sid_C05469"/>
          <speciesReference id="sid_C00006"/>
        </listOfReactants>
        <listOfProducts>
          <speciesReference id="sid_C00762"/>
          <speciesReference id="sid_C00005"/>
          <speciesReference id="sid_C00080"/>
        </listOfProducts>
        <listOfModifiers>
          <modifierSpeciesReference id="sid_1_3_1_3"/>
        </listOfModifiers>
      </reaction>
      <reaction id="R02841">
        <listOfReactants>
          <speciesReference id="sid_C05471"/>
          <speciesReference id="sid_C00006"/>
        </listOfReactants>
        <listOfProducts>
          <speciesReference id="sid_C00735"/>
          <speciesReference id="sid_C00005"/>
          <speciesReference id="sid_C00080"/>
        </listOfProducts>
        <listOfModifiers>
          <modifierSpeciesReference id="sid_1_3_1_3"/>
        </listOfModifiers>
      </reaction>
      <reaction id="R03713">
        <listOfReactants>
          <speciesReference id="sid_C05473"/>
          <speciesReference id="sid_C00006"/>
        </listOfReactants>
        <listOfProducts>
          <speciesReference id="sid_C01780"/>
          <speciesReference id="sid_C00005"/>
        </listOfProducts>
        <listOfModifiers>
          <modifierSpeciesReference id="sid_1_3_1_3"/>
        </listOfModifiers>
      </reaction>
      <reaction id="SR5AR2r">
        <listOfReactants>
          <speciesReference id="sid_andrstndn"/>
          <speciesReference id="sid_C00080"/>
          <speciesReference id="sid_C00005"/>
        </listOfReactants>
        <listOfProducts>
          <speciesReference id="sid_C03772"/>
          <speciesReference id="sid_C00006"/>
        </listOfProducts>
        <listOfModifiers>
          <modifierSpeciesReference id="sid_1_3_99_5"/>
        </listOfModifiers>
      </reaction>
      <reaction id="SR5ARr">
        <listOfReactants>
          <speciesReference id="sid_C00080"/>
          <speciesReference id="sid_C00005"/>
          <speciesReference id="sid_C00535"/>
        </listOfReactants>
        <listOfProducts>
          <speciesReference id="sid_C03917"/>
          <speciesReference id="sid_C00006"/>
        </listOfProducts>
        <listOfModifiers>
          <modifierSpeciesReference id="sid_1_3_99_5"/>
        </listOfModifiers>
      </reaction>
      <reaction id="R03714">
        <listOfReactants>
          <speciesReference id="sid_C05473"/>
          <speciesReference id="sid_C00028"/>
        </listOfReactants>
        <listOfProducts>
          <speciesReference id="sid_C01780"/>
          <speciesReference id="sid_C00030"/>
        </listOfProducts>
        <listOfModifiers>
          <modifierSpeciesReference id="sid_1_3_99_6"/>
        </listOfModifiers>
      </reaction>
      <reaction id="R03850">
        <listOfReactants>
          <speciesReference id="sid_C05475"/>
          <speciesReference id="sid_C00028"/>
        </listOfReactants>
        <listOfProducts>
          <speciesReference id="sid_C02140"/>
          <speciesReference id="sid_C00030"/>
        </listOfProducts>
        <listOfModifiers>
          <modifierSpeciesReference id="sid_1_3_99_6"/>
        </listOfModifiers>
      </reaction>
      <reaction id="R04841">
        <listOfReactants>
          <speciesReference id="sid_C05477"/>
          <speciesReference id="sid_C00028"/>
        </listOfReactants>
        <listOfProducts>
          <speciesReference id="sid_C05490"/>
          <speciesReference id="sid_C00030"/>
        </listOfProducts>
        <listOfModifiers>
          <modifierSpeciesReference id="sid_1_3_99_6"/>
        </listOfModifiers>
      </reaction>
      <reaction id="R02215">
        <listOfReactants>
          <speciesReference id="sid_C05479"/>
          <speciesReference id="sid_C00028"/>
        </listOfReactants>
        <listOfProducts>
          <speciesReference id="sid_C00410"/>
          <speciesReference id="sid_C00030"/>
        </listOfProducts>
        <listOfModifiers>
          <modifierSpeciesReference id="sid_1_3_99_6"/>
        </listOfModifiers>
      </reaction>
      <reaction id="R02219">
        <listOfReactants>
          <speciesReference id="sid_C00410"/>
          <speciesReference id="sid_C00005"/>
          <speciesReference id="sid_C00080"/>
        </listOfReactants>
        <listOfProducts>
          <speciesReference id="sid_C05479"/>
          <speciesReference id="sid_C00006"/>
        </listOfProducts>
        <listOfModifiers>
          <modifierSpeciesReference id="sid_1_3_99_6_1_3_1_3"/>
        </listOfModifiers>
      </reaction>
      <reaction id="UGT1A1r">
        <listOfReactants>
          <speciesReference id="sid_C00468"/>
          <speciesReference id="sid_C00167"/>
        </listOfReactants>
        <listOfProducts>
          <speciesReference id="sid_estroneglc"/>
          <speciesReference id="sid_C00015"/>
        </listOfProducts>
        <listOfModifiers>
          <modifierSpeciesReference id="sid_2_4_1_17"/>
        </listOfModifiers>
      </reaction>
      <reaction id="UGT1A10r">
        <listOfReactants>
          <speciesReference id="sid_C00486"/>
          <speciesReference id="sid_C00080"/>
          <speciesReference id="sid_C00167"/>
        </listOfReactants>
        <listOfProducts>
          <speciesReference id="sid_C03374"/>
          <speciesReference id="sid_C00015"/>
        </listOfProducts>
        <listOfModifiers>
          <modifierSpeciesReference id="sid_2_4_1_17"/>
        </listOfModifiers>
      </reaction>
      <reaction id="UGT1A2r">
        <listOfReactants>
          <speciesReference id="sid_C00486"/>
          <speciesReference id="sid_C00167"/>
        </listOfReactants>
        <listOfProducts>
          <speciesReference id="sid_C05787"/>
          <speciesReference id="sid_C00015"/>
        </listOfProducts>
        <listOfModifiers>
          <modifierSpeciesReference id="sid_2_4_1_17"/>
        </listOfModifiers>
      </reaction>
      <reaction id="UGT1A3r">
        <listOfReactants>
          <speciesReference id="sid_C00523"/>
          <speciesReference id="sid_C00167"/>
        </listOfReactants>
        <listOfProducts>
          <speciesReference id="sid_andrstrnglc"/>
          <speciesReference id="sid_C00015"/>
        </listOfProducts>
        <listOfModifiers>
          <modifierSpeciesReference id="sid_2_4_1_17"/>
        </listOfModifiers>
      </reaction>
      <reaction id="UGT1A4r">
        <listOfReactants>
          <speciesReference id="sid_C00535"/>
          <speciesReference id="sid_C00167"/>
        </listOfReactants>
        <listOfProducts>
          <speciesReference id="sid_tststeroneglc"/>
          <speciesReference id="sid_C00015"/>
        </listOfProducts>
        <listOfModifiers>
          <modifierSpeciesReference id="sid_2_4_1_17"/>
        </listOfModifiers>
      </reaction>
      <reaction id="UGT1A6r">
        <listOfReactants>
          <speciesReference id="sid_C00951"/>
          <speciesReference id="sid_C00167"/>
        </listOfReactants>
        <listOfProducts>
          <speciesReference id="sid_estradiolglc"/>
          <speciesReference id="sid_C00015"/>
        </listOfProducts>
        <listOfModifiers>
          <modifierSpeciesReference id="sid_2_4_1_17"/>
        </listOfModifiers>
      </reaction>
      <reaction id="UGT1A9r">
        <listOfReactants>
          <speciesReference id="sid_C03917"/>
          <speciesReference id="sid_C00167"/>
        </listOfReactants>
        <listOfProducts>
          <speciesReference id="sid_5adtststeroneglc"/>
          <speciesReference id="sid_C00015"/>
        </listOfProducts>
        <listOfModifiers>
          <modifierSpeciesReference id="sid_2_4_1_17"/>
        </listOfModifiers>
      </reaction>
      <reaction id="UGT1A7r">
        <listOfReactants>
          <speciesReference id="sid_C04373"/>
          <speciesReference id="sid_C00167"/>
        </listOfReactants>
        <listOfProducts>
          <speciesReference id="sid_ahandrostanglc"/>
          <speciesReference id="sid_C00015"/>
        </listOfProducts>
        <listOfModifiers>
          <modifierSpeciesReference id="sid_2_4_1_17"/>
        </listOfModifiers>
      </reaction>
      <reaction id="UGT1A8r">
        <listOfReactants>
          <speciesReference id="sid_C05141"/>
          <speciesReference id="sid_C00167"/>
        </listOfReactants>
        <listOfProducts>
          <speciesReference id="sid_C05504"/>
          <speciesReference id="sid_C00015"/>
        </listOfProducts>
        <listOfModifiers>
          <modifierSpeciesReference id="sid_2_4_1_17"/>
        </listOfModifiers>
      </reaction>
      <reaction id="MFN1069">
        <listOfReactants>
          <speciesReference id="sid_C00162"/>
          <speciesReference id="sid_C00187"/>
          <speciesReference id="sid_C00370"/>
          <speciesReference id="sid_C01958"/>
          <speciesReference id="sid_C02530"/>
        </listOfReactants>
        <listOfModifiers>
          <modifierSpeciesReference id="sid_3_1_1_13"/>
        </listOfModifiers>
      </reaction>
      <reaction id="RE1099">
        <listOfReactants>
          <speciesReference id="sid_C00001"/>
          <speciesReference id="sid_CE1352"/>
        </listOfReactants>
        <listOfProducts>
          <speciesReference id="sid_C05138"/>
          <speciesReference id="sid_C00080"/>
          <speciesReference id="sid_C00059"/>
        </listOfProducts>
        <listOfModifiers>
          <modifierSpeciesReference id="sid_3_1_6_2"/>
        </listOfModifiers>
      </reaction>
      <reaction id="RE1100">
        <listOfReactants>
          <speciesReference id="sid_C00001"/>
          <speciesReference id="sid_CE1360"/>
        </listOfReactants>
        <listOfProducts>
          <speciesReference id="sid_C00187"/>
          <speciesReference id="sid_C00080"/>
          <speciesReference id="sid_C00059"/>
        </listOfProducts>
        <listOfModifiers>
          <modifierSpeciesReference id="sid_3_1_6_2"/>
        </listOfModifiers>
      </reaction>
      <reaction id="RE1135">
        <listOfReactants>
          <speciesReference id="sid_C00001"/>
          <speciesReference id="sid_CE4764"/>
        </listOfReactants>
        <listOfProducts>
          <speciesReference id="sid_C01953"/>
          <speciesReference id="sid_C00080"/>
          <speciesReference id="sid_C00059"/>
        </listOfProducts>
        <listOfModifiers>
          <modifierSpeciesReference id="sid_3_1_6_2"/>
        </listOfModifiers>
      </reaction>
      <reaction id="STS4r">
        <listOfReactants>
          <speciesReference id="sid_C00001"/>
          <speciesReference id="sid_prgnlones"/>
        </listOfReactants>
        <listOfProducts>
          <speciesReference id="sid_C00080"/>
          <speciesReference id="sid_C01953"/>
          <speciesReference id="sid_C00059"/>
        </listOfProducts>
        <listOfModifiers>
          <modifierSpeciesReference id="sid_3_1_6_2"/>
        </listOfModifiers>
      </reaction>
      <reaction id="STS2r">
        <listOfReactants>
          <speciesReference id="sid_C02538"/>
          <speciesReference id="sid_C00001"/>
        </listOfReactants>
        <listOfProducts>
          <speciesReference id="sid_C00468"/>
          <speciesReference id="sid_C00080"/>
          <speciesReference id="sid_C00059"/>
        </listOfProducts>
        <listOfModifiers>
          <modifierSpeciesReference id="sid_3_1_6_2"/>
        </listOfModifiers>
      </reaction>
      <reaction id="STS1r">
        <listOfReactants>
          <speciesReference id="sid_C04555"/>
          <speciesReference id="sid_C00001"/>
        </listOfReactants>
        <listOfProducts>
          <speciesReference id="sid_dhea"/>
          <speciesReference id="sid_C00080"/>
          <speciesReference id="sid_C00059"/>
        </listOfProducts>
        <listOfModifiers>
          <modifierSpeciesReference id="sid_3_1_6_2"/>
        </listOfModifiers>
      </reaction>
      <reaction id="STS3">
        <listOfReactants>
          <speciesReference id="sid_chsterols"/>
          <speciesReference id="sid_C00001"/>
        </listOfReactants>
        <listOfProducts>
          <speciesReference id="sid_C00187"/>
          <speciesReference id="sid_C00080"/>
          <speciesReference id="sid_C00059"/>
        </listOfProducts>
        <listOfModifiers>
          <modifierSpeciesReference id="sid_3_1_6_2"/>
        </listOfModifiers>
      </reaction>
      <reaction id="R02842">
        <listOfReactants>
          <speciesReference id="sid_C00735"/>
          <speciesReference id="sid_C00080"/>
          <speciesReference id="sid_C00005"/>
        </listOfReactants>
        <listOfProducts>
          <speciesReference id="sid_C05489"/>
          <speciesReference id="sid_C00006"/>
        </listOfProducts>
        <listOfModifiers>
          <modifierSpeciesReference id="sid_5_3_3_1"/>
        </listOfModifiers>
      </reaction>
      <reaction id="R04851">
        <listOfReactants>
          <speciesReference id="sid_C05488"/>
          <speciesReference id="sid_C00080"/>
          <speciesReference id="sid_C00005"/>
        </listOfReactants>
        <listOfProducts>
          <speciesReference id="sid_C05487"/>
          <speciesReference id="sid_C00006"/>
        </listOfProducts>
        <listOfModifiers>
          <modifierSpeciesReference id="sid_5_3_3_1"/>
        </listOfModifiers>
      </reaction>
      <reaction id="R02840">
        <listOfReactants>
          <speciesReference id="sid_C00735"/>
          <speciesReference id="sid_C00080"/>
          <speciesReference id="sid_C00004"/>
        </listOfReactants>
        <listOfProducts>
          <speciesReference id="sid_C05489"/>
          <speciesReference id="sid_C00003"/>
        </listOfProducts>
        <listOfModifiers>
          <modifierSpeciesReference id="sid_5_3_3_1_1_1_1_145"/>
        </listOfModifiers>
      </reaction>
      <reaction id="R02216">
        <listOfReactants>
          <speciesReference id="sid_C01953"/>
          <speciesReference id="sid_C00003"/>
        </listOfReactants>
        <listOfProducts>
          <speciesReference id="sid_C00410"/>
          <speciesReference id="sid_C00004"/>
          <speciesReference id="sid_C00080"/>
        </listOfProducts>
        <listOfModifiers>
          <modifierSpeciesReference id="sid_5_3_3_1_1_1_1_145"/>
        </listOfModifiers>
      </reaction>
      <reaction id="R02217">
        <listOfReactants>
          <speciesReference id="sid_C01953"/>
          <speciesReference id="sid_C00006"/>
        </listOfReactants>
        <listOfProducts>
          <speciesReference id="sid_C00410"/>
          <speciesReference id="sid_C00005"/>
          <speciesReference id="sid_C00080"/>
        </listOfProducts>
        <listOfModifiers>
          <modifierSpeciesReference id="sid_5_3_3_1_1_1_1_145"/>
        </listOfModifiers>
      </reaction>
      <reaction id="R03327">
        <listOfReactants>
          <speciesReference id="sid_C05138"/>
          <speciesReference id="sid_C00003"/>
        </listOfReactants>
        <listOfProducts>
          <speciesReference id="sid_C01176"/>
          <speciesReference id="sid_C00004"/>
          <speciesReference id="sid_C00080"/>
        </listOfProducts>
        <listOfModifiers>
          <modifierSpeciesReference id="sid_5_3_3_1_1_1_1_145"/>
        </listOfModifiers>
      </reaction>
      <reaction id="R03328">
        <listOfReactants>
          <speciesReference id="sid_C05138"/>
          <speciesReference id="sid_C00006"/>
        </listOfReactants>
        <listOfProducts>
          <speciesReference id="sid_C01176"/>
          <speciesReference id="sid_C00005"/>
          <speciesReference id="sid_C00080"/>
        </listOfProducts>
        <listOfModifiers>
          <modifierSpeciesReference id="sid_5_3_3_1_1_1_1_145"/>
        </listOfModifiers>
      </reaction>
      <reaction id="R04163">
        <listOfReactants>
          <speciesReference id="sid_C05485"/>
          <speciesReference id="sid_C00003"/>
        </listOfReactants>
        <listOfProducts>
          <speciesReference id="sid_C03205"/>
          <speciesReference id="sid_C00004"/>
          <speciesReference id="sid_C00080"/>
        </listOfProducts>
        <listOfModifiers>
          <modifierSpeciesReference id="sid_5_3_3_1_1_1_1_145"/>
        </listOfModifiers>
      </reaction>
      <reaction id="R04164">
        <listOfReactants>
          <speciesReference id="sid_C05485"/>
          <speciesReference id="sid_C00006"/>
        </listOfReactants>
        <listOfProducts>
          <speciesReference id="sid_C03205"/>
          <speciesReference id="sid_C00005"/>
          <speciesReference id="sid_C00080"/>
        </listOfProducts>
        <listOfModifiers>
          <modifierSpeciesReference id="sid_5_3_3_1_1_1_1_145"/>
        </listOfModifiers>
      </reaction>
      <reaction id="R04849">
        <listOfReactants>
          <speciesReference id="sid_C05488"/>
          <speciesReference id="sid_C00080"/>
          <speciesReference id="sid_C00004"/>
        </listOfReactants>
        <listOfProducts>
          <speciesReference id="sid_C05487"/>
          <speciesReference id="sid_C00003"/>
        </listOfProducts>
        <listOfModifiers>
          <modifierSpeciesReference id="sid_5_3_3_1_1_1_1_145"/>
        </listOfModifiers>
      </reaction>
      <reaction id="HSD3B12r">
        <listOfReactants>
          <speciesReference id="sid_C00003"/>
        </listOfReactants>
        <listOfProducts>
          <speciesReference id="sid_C00080"/>
          <speciesReference id="sid_C00004"/>
        </listOfProducts>
        <listOfModifiers>
          <modifierSpeciesReference/>
        </listOfModifiers>
      </reaction>
      <reaction id="P4503A43r">
        <listOfReactants>
          <speciesReference id="sid_C00080"/>
          <speciesReference id="sid_C00005"/>
          <speciesReference id="sid_C00007"/>
          <speciesReference id="sid_C00535"/>
        </listOfReactants>
        <listOfProducts>
          <speciesReference id="sid_C00001"/>
          <speciesReference id="sid_C00006"/>
        </listOfProducts>
        <listOfModifiers>
          <modifierSpeciesReference/>
        </listOfModifiers>
      </reaction>
      <reaction id="AKR1C1">
        <listOfReactants>
          <speciesReference id="sid_C00080"/>
          <speciesReference id="sid_C00005"/>
          <speciesReference id="sid_C00410"/>
        </listOfReactants>
        <listOfProducts>
          <speciesReference id="sid_C04042"/>
          <speciesReference id="sid_C00006"/>
        </listOfProducts>
        <listOfModifiers>
          <modifierSpeciesReference/>
        </listOfModifiers>
      </reaction>
      <reaction id="HSD17B9r">
        <listOfReactants>
          <speciesReference id="sid_C00523"/>
          <speciesReference id="sid_C00080"/>
          <speciesReference id="sid_C00005"/>
          <speciesReference id="sid_C00007"/>
        </listOfReactants>
        <listOfProducts>
          <speciesReference id="sid_C05139"/>
          <speciesReference id="sid_C00001"/>
          <speciesReference id="sid_C00006"/>
        </listOfProducts>
        <listOfModifiers>
          <modifierSpeciesReference/>
        </listOfModifiers>
      </reaction>
      <reaction id="HSD11B1r">
        <listOfReactants>
          <speciesReference id="sid_C00762"/>
          <speciesReference id="sid_C00080"/>
          <speciesReference id="sid_C00005"/>
        </listOfReactants>
        <listOfProducts>
          <speciesReference id="sid_C00735"/>
          <speciesReference id="sid_C00006"/>
        </listOfProducts>
        <listOfModifiers>
          <modifierSpeciesReference/>
        </listOfModifiers>
      </reaction>
      <reaction id="HSD3A2r">
        <listOfReactants>
          <speciesReference id="sid_C03772"/>
          <speciesReference id="sid_C00080"/>
          <speciesReference id="sid_C00005"/>
        </listOfReactants>
        <listOfProducts>
          <speciesReference id="sid_C00523"/>
          <speciesReference id="sid_C00006"/>
        </listOfProducts>
        <listOfModifiers>
          <modifierSpeciesReference/>
        </listOfModifiers>
      </reaction>
      <reaction id="HSD3B13">
        <listOfReactants>
          <speciesReference id="sid_C05138"/>
          <speciesReference id="sid_C00003"/>
        </listOfReactants>
        <listOfProducts>
          <speciesReference id="sid_C00080"/>
          <speciesReference id="sid_C00004"/>
        </listOfProducts>
        <listOfModifiers>
          <modifierSpeciesReference/>
        </listOfModifiers>
      </reaction>
      <reaction id="HSD3B2r">
        <listOfReactants>
          <speciesReference id="sid_C05139"/>
          <speciesReference id="sid_C00080"/>
          <speciesReference id="sid_C00004"/>
        </listOfReactants>
        <listOfProducts>
          <speciesReference id="sid_C03772"/>
          <speciesReference id="sid_C00001"/>
          <speciesReference id="sid_C00003"/>
        </listOfProducts>
        <listOfModifiers>
          <modifierSpeciesReference/>
        </listOfModifiers>
      </reaction>
    </listOfReactions>
  </model>
</sbml>
