# Supplementary material for: Constructing a fish metabolic network model
Source: Genome Biol. 2010 Nov 29;11(11):R115. doi: 10.1186/gb-2010-11-11-r115 (PMC3156954; doi:10.1186/gb-2010-11-11-r115)
Supplement: Additional file 5 — SBML distribution of MetaFishNet pathways. [file gb-2010-11-11-r115-S5.zip › sbml/mfn1v9path171.xml]

<?xml version="1.0" encoding="UTF-8"?>
<sbml xmlns="http://www.sbml.org/sbml/level2/version4" level="2" version="4">
  <model name="Omega-6 fatty acid metabolism">
    <annotation>a pathway from MetaFishNet project</annotation>
    <listOfSpeciesTypes>
      <speciesType id="enzyme"/>
      <speciesType id="compound"/>
    </listOfSpeciesTypes>
    <listOfSpecies>
      <species id="sid_1_3_3_6" name="1.3.3.6" speciesType="enzyme"/>
      <species id="sid_4_2_1___4_2_1_17" name="4.2.1.-;4.2.1.17" speciesType="enzyme"/>
      <species id="sid_5_3_3__" name="5.3.3.-" speciesType="enzyme"/>
      <species id="sid_5_3_3_8_5_3_3__" name="5.3.3.8;5.3.3.-" speciesType="enzyme"/>
      <species id="sid_1_1_1__" name="1.1.1.-" speciesType="enzyme"/>
      <species id="sid_1_3_1_34" name="1.3.1.34" speciesType="enzyme"/>
      <species id="sid_6_2_1_3" name="6.2.1.3" speciesType="enzyme"/>
      <species id="sid_1_1_1_35" name="1.1.1.35" speciesType="enzyme"/>
      <species id="sid_4_2_1_17" name="4.2.1.17" speciesType="enzyme"/>
      <species id="sid_5_3_3_8" name="5.3.3.8" speciesType="enzyme"/>
      <species id="sid_2_3_1__" name="2.3.1.-" speciesType="enzyme"/>
      <species id="sid_1_1_1___1_1_1_35" name="1.1.1.-;1.1.1.35" speciesType="enzyme"/>
      <species id="sid_C00010" name="C00010" speciesType="compound"/>
      <species id="sid_C00027" name="C00027" speciesType="compound"/>
      <species id="sid_C00020" name="C00020" speciesType="compound"/>
      <species id="sid_CE4829" name="CE4829" speciesType="compound"/>
      <species id="sid_CE4820" name="CE4820" speciesType="compound"/>
      <species id="sid_C00006" name="C00006" speciesType="compound"/>
      <species id="sid_C00005" name="C00005" speciesType="compound"/>
      <species id="sid_C00004" name="C00004" speciesType="compound"/>
      <species id="sid_C00003" name="C00003" speciesType="compound"/>
      <species id="sid_C00002" name="C00002" speciesType="compound"/>
      <species id="sid_CE1241" name="CE1241" speciesType="compound"/>
      <species id="sid_C05279" name="C05279" speciesType="compound"/>
      <species id="sid_C05275" name="C05275" speciesType="compound"/>
      <species id="sid_C03035" name="C03035" speciesType="compound"/>
      <species id="sid_CE4794" name="CE4794" speciesType="compound"/>
      <species id="sid_CE4836" name="CE4836" speciesType="compound"/>
      <species id="sid_CE5120" name="CE5120" speciesType="compound"/>
      <species id="sid_CE5121" name="CE5121" speciesType="compound"/>
      <species id="sid_CE4792" name="CE4792" speciesType="compound"/>
      <species id="sid_CE4793" name="CE4793" speciesType="compound"/>
      <species id="sid_CE4790" name="CE4790" speciesType="compound"/>
      <species id="sid_CE4791" name="CE4791" speciesType="compound"/>
      <species id="sid_CE4833" name="CE4833" speciesType="compound"/>
      <species id="sid_CE4832" name="CE4832" speciesType="compound"/>
      <species id="sid_CE4831" name="CE4831" speciesType="compound"/>
      <species id="sid_CE4795" name="CE4795" speciesType="compound"/>
      <species id="sid_CE0785" name="CE0785" speciesType="compound"/>
      <species id="sid_C00007" name="C00007" speciesType="compound"/>
      <species id="sid_CE4839" name="CE4839" speciesType="compound"/>
      <species id="sid_CE4838" name="CE4838" speciesType="compound"/>
      <species id="sid_CE2435" name="CE2435" speciesType="compound"/>
      <species id="sid_C00011" name="C00011" speciesType="compound"/>
      <species id="sid_CE2437" name="CE2437" speciesType="compound"/>
      <species id="sid_C00013" name="C00013" speciesType="compound"/>
      <species id="sid_CE2431" name="CE2431" speciesType="compound"/>
      <species id="sid_CE2442" name="CE2442" speciesType="compound"/>
      <species id="sid_CE2433" name="CE2433" speciesType="compound"/>
      <species id="sid_CE2432" name="CE2432" speciesType="compound"/>
      <species id="sid_C00219" name="C00219" speciesType="compound"/>
      <species id="sid_CE2439" name="CE2439" speciesType="compound"/>
      <species id="sid_CE2438" name="CE2438" speciesType="compound"/>
      <species id="sid_CE5117" name="CE5117" speciesType="compound"/>
      <species id="sid_CE5116" name="CE5116" speciesType="compound"/>
      <species id="sid_CE5115" name="CE5115" speciesType="compound"/>
      <species id="sid_CE5114" name="CE5114" speciesType="compound"/>
      <species id="sid_CE5119" name="CE5119" speciesType="compound"/>
      <species id="sid_CE5118" name="CE5118" speciesType="compound"/>
      <species id="sid_C02050" name="C02050" speciesType="compound"/>
      <species id="sid_C02249" name="C02249" speciesType="compound"/>
      <species id="sid_C00083" name="C00083" speciesType="compound"/>
      <species id="sid_C00080" name="C00080" speciesType="compound"/>
      <species id="sid_CE4834" name="CE4834" speciesType="compound"/>
      <species id="sid_C00001" name="C00001" speciesType="compound"/>
      <species id="sid_CE4840" name="CE4840" speciesType="compound"/>
      <species id="sid_CE4841" name="CE4841" speciesType="compound"/>
      <species id="sid_CE2440" name="CE2440" speciesType="compound"/>
      <species id="sid_CE2441" name="CE2441" speciesType="compound"/>
      <species id="sid_CE4844" name="CE4844" speciesType="compound"/>
      <species id="sid_CE4845" name="CE4845" speciesType="compound"/>
      <species id="sid_CE4849" name="CE4849" speciesType="compound"/>
    </listOfSpecies>
    <listOfReactions>
      <reaction id="RE3152">
        <listOfReactants>
          <speciesReference id="sid_C00005"/>
          <speciesReference id="sid_C00080"/>
          <speciesReference id="sid_CE4833"/>
        </listOfReactants>
        <listOfProducts>
          <speciesReference id="sid_C00006"/>
          <speciesReference id="sid_CE4831"/>
        </listOfProducts>
        <listOfModifiers>
          <modifierSpeciesReference id="sid_1_1_1__"/>
        </listOfModifiers>
      </reaction>
      <reaction id="RE3154">
        <listOfReactants>
          <speciesReference id="sid_C00005"/>
          <speciesReference id="sid_C00080"/>
          <speciesReference id="sid_CE4834"/>
        </listOfReactants>
        <listOfProducts>
          <speciesReference id="sid_C00006"/>
          <speciesReference id="sid_CE4849"/>
        </listOfProducts>
        <listOfModifiers>
          <modifierSpeciesReference id="sid_1_1_1__"/>
        </listOfModifiers>
      </reaction>
      <reaction id="RE3162">
        <listOfReactants>
          <speciesReference id="sid_C00005"/>
          <speciesReference id="sid_C00080"/>
          <speciesReference id="sid_CE4841"/>
        </listOfReactants>
        <listOfProducts>
          <speciesReference id="sid_C00006"/>
          <speciesReference id="sid_CE4840"/>
        </listOfProducts>
        <listOfModifiers>
          <modifierSpeciesReference id="sid_1_1_1__"/>
        </listOfModifiers>
      </reaction>
      <reaction id="RE3166">
        <listOfReactants>
          <speciesReference id="sid_C00005"/>
          <speciesReference id="sid_C00080"/>
          <speciesReference id="sid_CE4845"/>
        </listOfReactants>
        <listOfProducts>
          <speciesReference id="sid_C00006"/>
          <speciesReference id="sid_CE4844"/>
        </listOfProducts>
        <listOfModifiers>
          <modifierSpeciesReference id="sid_1_1_1__"/>
        </listOfModifiers>
      </reaction>
      <reaction id="RE2987">
        <listOfReactants>
          <speciesReference id="sid_C00003"/>
          <speciesReference id="sid_CE4791"/>
        </listOfReactants>
        <listOfProducts>
          <speciesReference id="sid_C00004"/>
          <speciesReference id="sid_C00080"/>
          <speciesReference id="sid_CE4793"/>
        </listOfProducts>
        <listOfModifiers>
          <modifierSpeciesReference id="sid_1_1_1___1_1_1_35"/>
        </listOfModifiers>
      </reaction>
      <reaction id="RE2991">
        <listOfReactants>
          <speciesReference id="sid_C00003"/>
          <speciesReference id="sid_CE2438"/>
        </listOfReactants>
        <listOfProducts>
          <speciesReference id="sid_C00004"/>
          <speciesReference id="sid_C00080"/>
          <speciesReference id="sid_CE2439"/>
        </listOfProducts>
        <listOfModifiers>
          <modifierSpeciesReference id="sid_1_1_1_35"/>
        </listOfModifiers>
      </reaction>
      <reaction id="RE3005">
        <listOfReactants>
          <speciesReference id="sid_C00003"/>
          <speciesReference id="sid_CE4790"/>
        </listOfReactants>
        <listOfProducts>
          <speciesReference id="sid_C00004"/>
          <speciesReference id="sid_C00080"/>
          <speciesReference id="sid_CE4792"/>
        </listOfProducts>
        <listOfModifiers>
          <modifierSpeciesReference id="sid_1_1_1_35"/>
        </listOfModifiers>
      </reaction>
      <reaction id="RE3156">
        <listOfReactants>
          <speciesReference id="sid_C00003"/>
          <speciesReference id="sid_CE4832"/>
        </listOfReactants>
        <listOfProducts>
          <speciesReference id="sid_C00004"/>
          <speciesReference id="sid_C00080"/>
          <speciesReference id="sid_CE4820"/>
        </listOfProducts>
        <listOfModifiers>
          <modifierSpeciesReference id="sid_1_1_1_35"/>
        </listOfModifiers>
      </reaction>
      <reaction id="RE3627">
        <listOfReactants>
          <speciesReference id="sid_C00005"/>
          <speciesReference id="sid_C00080"/>
          <speciesReference id="sid_CE2435"/>
        </listOfReactants>
        <listOfProducts>
          <speciesReference id="sid_C00006"/>
          <speciesReference id="sid_CE5121"/>
        </listOfProducts>
        <listOfModifiers>
          <modifierSpeciesReference id="sid_1_1_1_35"/>
        </listOfModifiers>
      </reaction>
      <reaction id="RE2993">
        <listOfReactants>
          <speciesReference id="sid_C00005"/>
          <speciesReference id="sid_C00080"/>
          <speciesReference id="sid_CE2441"/>
        </listOfReactants>
        <listOfProducts>
          <speciesReference id="sid_C00006"/>
          <speciesReference id="sid_CE2442"/>
        </listOfProducts>
        <listOfModifiers>
          <modifierSpeciesReference id="sid_1_3_1_34"/>
        </listOfModifiers>
      </reaction>
      <reaction id="RE2996">
        <listOfReactants>
          <speciesReference id="sid_C00005"/>
          <speciesReference id="sid_C00080"/>
          <speciesReference id="sid_CE4795"/>
        </listOfReactants>
        <listOfProducts>
          <speciesReference id="sid_C00006"/>
          <speciesReference id="sid_CE5116"/>
        </listOfProducts>
        <listOfModifiers>
          <modifierSpeciesReference id="sid_1_3_1_34"/>
        </listOfModifiers>
      </reaction>
      <reaction id="RE3001">
        <listOfReactants>
          <speciesReference id="sid_C00005"/>
          <speciesReference id="sid_C00080"/>
          <speciesReference id="sid_CE5118"/>
        </listOfReactants>
        <listOfProducts>
          <speciesReference id="sid_C00006"/>
          <speciesReference id="sid_CE5119"/>
        </listOfProducts>
        <listOfModifiers>
          <modifierSpeciesReference id="sid_1_3_1_34"/>
        </listOfModifiers>
      </reaction>
      <reaction id="RE2997">
        <listOfReactants>
          <speciesReference id="sid_C00007"/>
          <speciesReference id="sid_C03035"/>
        </listOfReactants>
        <listOfProducts>
          <speciesReference id="sid_C00027"/>
          <speciesReference id="sid_CE2437"/>
        </listOfProducts>
        <listOfModifiers>
          <modifierSpeciesReference id="sid_1_3_3_6"/>
        </listOfModifiers>
      </reaction>
      <reaction id="RE3626">
        <listOfReactants>
          <speciesReference id="sid_C00007"/>
          <speciesReference id="sid_CE2431"/>
        </listOfReactants>
        <listOfProducts>
          <speciesReference id="sid_C00027"/>
          <speciesReference id="sid_CE2435"/>
        </listOfProducts>
        <listOfModifiers>
          <modifierSpeciesReference id="sid_1_3_3_6"/>
        </listOfModifiers>
      </reaction>
      <reaction id="RE2994">
        <listOfReactants>
          <speciesReference id="sid_C00007"/>
          <speciesReference id="sid_CE2440"/>
        </listOfReactants>
        <listOfProducts>
          <speciesReference id="sid_C00027"/>
          <speciesReference id="sid_CE2441"/>
        </listOfProducts>
        <listOfModifiers>
          <modifierSpeciesReference id="sid_1_3_3_6"/>
        </listOfModifiers>
      </reaction>
      <reaction id="RE3624">
        <listOfReactants>
          <speciesReference id="sid_C00007"/>
          <speciesReference id="sid_CE4794"/>
        </listOfReactants>
        <listOfProducts>
          <speciesReference id="sid_C00027"/>
          <speciesReference id="sid_C05279"/>
        </listOfProducts>
        <listOfModifiers>
          <modifierSpeciesReference id="sid_1_3_3_6"/>
        </listOfModifiers>
      </reaction>
      <reaction id="RE3157">
        <listOfReactants>
          <speciesReference id="sid_C00007"/>
          <speciesReference id="sid_CE4836"/>
        </listOfReactants>
        <listOfProducts>
          <speciesReference id="sid_C00027"/>
          <speciesReference id="sid_CE4838"/>
        </listOfProducts>
        <listOfModifiers>
          <modifierSpeciesReference id="sid_1_3_3_6"/>
        </listOfModifiers>
      </reaction>
      <reaction id="RE2985">
        <listOfReactants>
          <speciesReference id="sid_C02249"/>
          <speciesReference id="sid_C00007"/>
        </listOfReactants>
        <listOfProducts>
          <speciesReference id="sid_C00027"/>
          <speciesReference id="sid_CE4795"/>
        </listOfProducts>
        <listOfModifiers>
          <modifierSpeciesReference id="sid_1_3_3_6"/>
        </listOfModifiers>
      </reaction>
      <reaction id="RE2998">
        <listOfReactants>
          <speciesReference id="sid_CE0785"/>
          <speciesReference id="sid_C00007"/>
        </listOfReactants>
        <listOfProducts>
          <speciesReference id="sid_C00027"/>
          <speciesReference id="sid_CE2432"/>
        </listOfProducts>
        <listOfModifiers>
          <modifierSpeciesReference id="sid_1_3_3_6"/>
        </listOfModifiers>
      </reaction>
      <reaction id="RE3161">
        <listOfReactants>
          <speciesReference id="sid_C00083"/>
          <speciesReference id="sid_C00080"/>
          <speciesReference id="sid_C02050"/>
        </listOfReactants>
        <listOfProducts>
          <speciesReference id="sid_C00011"/>
          <speciesReference id="sid_C00010"/>
          <speciesReference id="sid_CE4841"/>
        </listOfProducts>
        <listOfModifiers>
          <modifierSpeciesReference id="sid_2_3_1__"/>
        </listOfModifiers>
      </reaction>
      <reaction id="RE3103">
        <listOfReactants>
          <speciesReference id="sid_C00083"/>
          <speciesReference id="sid_C00080"/>
          <speciesReference id="sid_C03035"/>
        </listOfReactants>
        <listOfProducts>
          <speciesReference id="sid_C00011"/>
          <speciesReference id="sid_C00010"/>
          <speciesReference id="sid_CE4793"/>
        </listOfProducts>
        <listOfModifiers>
          <modifierSpeciesReference id="sid_2_3_1__"/>
        </listOfModifiers>
      </reaction>
      <reaction id="RE3165">
        <listOfReactants>
          <speciesReference id="sid_C00083"/>
          <speciesReference id="sid_C00080"/>
          <speciesReference id="sid_CE1241"/>
        </listOfReactants>
        <listOfProducts>
          <speciesReference id="sid_C00011"/>
          <speciesReference id="sid_C00010"/>
          <speciesReference id="sid_CE4845"/>
        </listOfProducts>
        <listOfModifiers>
          <modifierSpeciesReference id="sid_2_3_1__"/>
        </listOfModifiers>
      </reaction>
      <reaction id="RE3148">
        <listOfReactants>
          <speciesReference id="sid_C00083"/>
          <speciesReference id="sid_C00080"/>
          <speciesReference id="sid_CE4829"/>
        </listOfReactants>
        <listOfProducts>
          <speciesReference id="sid_C00011"/>
          <speciesReference id="sid_C00010"/>
          <speciesReference id="sid_CE4820"/>
        </listOfProducts>
        <listOfModifiers>
          <modifierSpeciesReference id="sid_2_3_1__"/>
        </listOfModifiers>
      </reaction>
      <reaction id="RE3151">
        <listOfReactants>
          <speciesReference id="sid_C02249"/>
          <speciesReference id="sid_C00083"/>
          <speciesReference id="sid_C00080"/>
        </listOfReactants>
        <listOfProducts>
          <speciesReference id="sid_C00011"/>
          <speciesReference id="sid_C00010"/>
          <speciesReference id="sid_CE4833"/>
        </listOfProducts>
        <listOfModifiers>
          <modifierSpeciesReference id="sid_2_3_1__"/>
        </listOfModifiers>
      </reaction>
      <reaction id="RE2990">
        <listOfReactants>
          <speciesReference id="sid_C00001"/>
          <speciesReference id="sid_CE2437"/>
        </listOfReactants>
        <listOfProducts>
          <speciesReference id="sid_CE2438"/>
        </listOfProducts>
        <listOfModifiers>
          <modifierSpeciesReference id="sid_4_2_1_17"/>
        </listOfModifiers>
      </reaction>
      <reaction id="RE3159">
        <listOfReactants>
          <speciesReference id="sid_C00001"/>
          <speciesReference id="sid_CE4838"/>
        </listOfReactants>
        <listOfProducts>
          <speciesReference id="sid_CE4832"/>
        </listOfProducts>
        <listOfModifiers>
          <modifierSpeciesReference id="sid_4_2_1_17"/>
        </listOfModifiers>
      </reaction>
      <reaction id="RE3004">
        <listOfReactants>
          <speciesReference id="sid_C00001"/>
          <speciesReference id="sid_CE5120"/>
        </listOfReactants>
        <listOfProducts>
          <speciesReference id="sid_CE4790"/>
        </listOfProducts>
        <listOfModifiers>
          <modifierSpeciesReference id="sid_4_2_1_17"/>
        </listOfModifiers>
      </reaction>
      <reaction id="RE2986">
        <listOfReactants>
          <speciesReference id="sid_C00001"/>
          <speciesReference id="sid_CE5114"/>
        </listOfReactants>
        <listOfProducts>
          <speciesReference id="sid_CE4791"/>
        </listOfProducts>
        <listOfModifiers>
          <modifierSpeciesReference id="sid_4_2_1___4_2_1_17"/>
        </listOfModifiers>
      </reaction>
      <reaction id="RE3000">
        <listOfReactants>
          <speciesReference id="sid_CE5117"/>
        </listOfReactants>
        <listOfProducts>
          <speciesReference id="sid_CE5118"/>
        </listOfProducts>
        <listOfModifiers>
          <modifierSpeciesReference id="sid_5_3_3__"/>
        </listOfModifiers>
      </reaction>
      <reaction id="RE3628">
        <listOfReactants>
          <speciesReference id="sid_C05275"/>
        </listOfReactants>
        <listOfProducts>
          <speciesReference id="sid_CE5121"/>
        </listOfProducts>
        <listOfModifiers>
          <modifierSpeciesReference id="sid_5_3_3_8"/>
        </listOfModifiers>
      </reaction>
      <reaction id="RE2999">
        <listOfReactants>
          <speciesReference id="sid_CE2432"/>
        </listOfReactants>
        <listOfProducts>
          <speciesReference id="sid_CE5117"/>
        </listOfProducts>
        <listOfModifiers>
          <modifierSpeciesReference id="sid_5_3_3_8"/>
        </listOfModifiers>
      </reaction>
      <reaction id="RE2992">
        <listOfReactants>
          <speciesReference id="sid_CE2442"/>
        </listOfReactants>
        <listOfProducts>
          <speciesReference id="sid_CE2433"/>
        </listOfProducts>
        <listOfModifiers>
          <modifierSpeciesReference id="sid_5_3_3_8"/>
        </listOfModifiers>
      </reaction>
      <reaction id="RE3002">
        <listOfReactants>
          <speciesReference id="sid_CE5114"/>
        </listOfReactants>
        <listOfProducts>
          <speciesReference id="sid_CE5116"/>
        </listOfProducts>
        <listOfModifiers>
          <modifierSpeciesReference id="sid_5_3_3_8"/>
        </listOfModifiers>
      </reaction>
      <reaction id="RE3003">
        <listOfReactants>
          <speciesReference id="sid_CE5120"/>
        </listOfReactants>
        <listOfProducts>
          <speciesReference id="sid_CE5119"/>
        </listOfProducts>
        <listOfModifiers>
          <modifierSpeciesReference id="sid_5_3_3_8"/>
        </listOfModifiers>
      </reaction>
      <reaction id="RE2995">
        <listOfReactants>
          <speciesReference id="sid_CE4795"/>
        </listOfReactants>
        <listOfProducts>
          <speciesReference id="sid_CE5115"/>
        </listOfProducts>
        <listOfModifiers>
          <modifierSpeciesReference id="sid_5_3_3_8_5_3_3__"/>
        </listOfModifiers>
      </reaction>
      <reaction id="RE3160">
        <listOfReactants>
          <speciesReference id="sid_C00002"/>
          <speciesReference id="sid_C00010"/>
          <speciesReference id="sid_CE4839"/>
        </listOfReactants>
        <listOfProducts>
          <speciesReference id="sid_C00020"/>
          <speciesReference id="sid_C00013"/>
          <speciesReference id="sid_CE4836"/>
        </listOfProducts>
        <listOfModifiers>
          <modifierSpeciesReference id="sid_6_2_1_3"/>
        </listOfModifiers>
      </reaction>
      <reaction id="RE0324">
        <listOfReactants>
          <speciesReference id="sid_C00219"/>
          <speciesReference id="sid_C00002"/>
          <speciesReference id="sid_C00010"/>
        </listOfReactants>
        <listOfProducts>
          <speciesReference id="sid_C00020"/>
          <speciesReference id="sid_C02249"/>
          <speciesReference id="sid_C00013"/>
        </listOfProducts>
        <listOfModifiers>
          <modifierSpeciesReference id="sid_6_2_1_3"/>
        </listOfModifiers>
      </reaction>
    </listOfReactions>
  </model>
</sbml>
