# Supplementary material for: Constructing a fish metabolic network model
Source: Genome Biol. 2010 Nov 29;11(11):R115. doi: 10.1186/gb-2010-11-11-r115 (PMC3156954; doi:10.1186/gb-2010-11-11-r115)
Supplement: Additional file 5 — SBML distribution of MetaFishNet pathways. [file gb-2010-11-11-r115-S5.zip › sbml/mfn1v9path184.xml]

<?xml version="1.0" encoding="UTF-8"?>
<sbml xmlns="http://www.sbml.org/sbml/level2/version4" level="2" version="4">
  <model name="Putative anti-Inflammatory metabolites formation from EPA">
    <annotation>a pathway from MetaFishNet project</annotation>
    <listOfSpeciesTypes>
      <speciesType id="enzyme"/>
      <speciesType id="compound"/>
    </listOfSpeciesTypes>
    <listOfSpecies>
      <species id="sid_1_14_99_1" name="1.14.99.1" speciesType="enzyme"/>
      <species id="sid_2_3_2_2" name="2.3.2.2" speciesType="enzyme"/>
      <species id="sid_3_3_2_9_3_3_2_10" name="3.3.2.9;3.3.2.10" speciesType="enzyme"/>
      <species id="sid_3_3_2_6" name="3.3.2.6" speciesType="enzyme"/>
      <species id="sid_1_1_1_184" name="1.1.1.184" speciesType="enzyme"/>
      <species id="sid_1_13_11_34" name="1.13.11.34" speciesType="enzyme"/>
      <species id="sid_4_4_1_20" name="4.4.1.20" speciesType="enzyme"/>
      <species id="sid_C00025" name="C00025" speciesType="compound"/>
      <species id="sid_CE2540" name="CE2540" speciesType="compound"/>
      <species id="sid_C00007" name="C00007" speciesType="compound"/>
      <species id="sid_C00006" name="C00006" speciesType="compound"/>
      <species id="sid_C00005" name="C00005" speciesType="compound"/>
      <species id="sid_CE7111" name="CE7111" speciesType="compound"/>
      <species id="sid_CE7110" name="CE7110" speciesType="compound"/>
      <species id="sid_C00001" name="C00001" speciesType="compound"/>
      <species id="sid_CE7112" name="CE7112" speciesType="compound"/>
      <species id="sid_CE7090" name="CE7090" speciesType="compound"/>
      <species id="sid_CE7091" name="CE7091" speciesType="compound"/>
      <species id="sid_CE7113" name="CE7113" speciesType="compound"/>
      <species id="sid_C00051" name="C00051" speciesType="compound"/>
      <species id="sid_CE7114" name="CE7114" speciesType="compound"/>
      <species id="sid_C00030" name="C00030" speciesType="compound"/>
      <species id="sid_CE7109" name="CE7109" speciesType="compound"/>
      <species id="sid_C00028" name="C00028" speciesType="compound"/>
      <species id="sid_CE6508" name="CE6508" speciesType="compound"/>
      <species id="sid_CE7089" name="CE7089" speciesType="compound"/>
      <species id="sid_CE7088" name="CE7088" speciesType="compound"/>
      <species id="sid_CE7087" name="CE7087" speciesType="compound"/>
      <species id="sid_CE7086" name="CE7086" speciesType="compound"/>
      <species id="sid_CE7085" name="CE7085" speciesType="compound"/>
      <species id="sid_CE7084" name="CE7084" speciesType="compound"/>
      <species id="sid_CE7083" name="CE7083" speciesType="compound"/>
      <species id="sid_CE7082" name="CE7082" speciesType="compound"/>
      <species id="sid_CE7081" name="CE7081" speciesType="compound"/>
      <species id="sid_CE7080" name="CE7080" speciesType="compound"/>
      <species id="sid_C00080" name="C00080" speciesType="compound"/>
      <species id="sid_CE7079" name="CE7079" speciesType="compound"/>
    </listOfSpecies>
    <listOfReactions>
      <reaction id="RE3502">
        <listOfReactants>
          <speciesReference id="sid_C00006"/>
          <speciesReference id="sid_CE7085"/>
        </listOfReactants>
        <listOfProducts>
          <speciesReference id="sid_C00005"/>
          <speciesReference id="sid_C00080"/>
          <speciesReference id="sid_CE7111"/>
        </listOfProducts>
        <listOfModifiers>
          <modifierSpeciesReference id="sid_1_1_1_184"/>
        </listOfModifiers>
      </reaction>
      <reaction id="RE3485">
        <listOfReactants>
          <speciesReference id="sid_C00007"/>
          <speciesReference id="sid_CE2540"/>
        </listOfReactants>
        <listOfProducts>
          <speciesReference id="sid_CE6508"/>
        </listOfProducts>
        <listOfModifiers>
          <modifierSpeciesReference id="sid_1_13_11_34"/>
        </listOfModifiers>
      </reaction>
      <reaction id="RE3498">
        <listOfReactants>
          <speciesReference id="sid_C00007"/>
          <speciesReference id="sid_CE7081"/>
        </listOfReactants>
        <listOfProducts>
          <speciesReference id="sid_C00001"/>
          <speciesReference id="sid_CE7109"/>
        </listOfProducts>
        <listOfModifiers>
          <modifierSpeciesReference id="sid_1_13_11_34"/>
        </listOfModifiers>
      </reaction>
      <reaction id="RE3503">
        <listOfReactants>
          <speciesReference id="sid_C00007"/>
          <speciesReference id="sid_CE7090"/>
        </listOfReactants>
        <listOfProducts>
          <speciesReference id="sid_C00001"/>
          <speciesReference id="sid_CE7110"/>
        </listOfProducts>
        <listOfModifiers>
          <modifierSpeciesReference id="sid_1_13_11_34"/>
        </listOfModifiers>
      </reaction>
      <reaction id="RE3497">
        <listOfReactants>
          <speciesReference id="sid_C00007"/>
          <speciesReference id="sid_C00030"/>
          <speciesReference id="sid_CE2540"/>
        </listOfReactants>
        <listOfProducts>
          <speciesReference id="sid_C00028"/>
          <speciesReference id="sid_C00001"/>
          <speciesReference id="sid_CE7088"/>
        </listOfProducts>
        <listOfModifiers>
          <modifierSpeciesReference id="sid_1_14_99_1"/>
        </listOfModifiers>
      </reaction>
      <reaction id="RE3505">
        <listOfReactants>
          <speciesReference id="sid_C00007"/>
          <speciesReference id="sid_C00030"/>
          <speciesReference id="sid_CE2540"/>
        </listOfReactants>
        <listOfProducts>
          <speciesReference id="sid_C00028"/>
          <speciesReference id="sid_C00001"/>
          <speciesReference id="sid_CE7089"/>
        </listOfProducts>
        <listOfModifiers>
          <modifierSpeciesReference id="sid_1_14_99_1"/>
        </listOfModifiers>
      </reaction>
      <reaction id="RE3504">
        <listOfReactants>
          <speciesReference id="sid_C00007"/>
          <speciesReference id="sid_C00030"/>
          <speciesReference id="sid_CE2540"/>
        </listOfReactants>
        <listOfProducts>
          <speciesReference id="sid_C00028"/>
          <speciesReference id="sid_C00001"/>
          <speciesReference id="sid_CE7090"/>
        </listOfProducts>
        <listOfModifiers>
          <modifierSpeciesReference id="sid_1_14_99_1"/>
        </listOfModifiers>
      </reaction>
      <reaction id="RE3488">
        <listOfReactants>
          <speciesReference id="sid_C00007"/>
          <speciesReference id="sid_CE2540"/>
        </listOfReactants>
        <listOfProducts>
          <speciesReference id="sid_CE7091"/>
        </listOfProducts>
        <listOfModifiers>
          <modifierSpeciesReference id="sid_1_14_99_1"/>
        </listOfModifiers>
      </reaction>
      <reaction id="RE3489">
        <listOfReactants>
          <speciesReference id="sid_C00030"/>
          <speciesReference id="sid_CE7091"/>
        </listOfReactants>
        <listOfProducts>
          <speciesReference id="sid_C00028"/>
          <speciesReference id="sid_C00001"/>
          <speciesReference id="sid_CE7081"/>
        </listOfProducts>
        <listOfModifiers>
          <modifierSpeciesReference id="sid_1_14_99_1"/>
        </listOfModifiers>
      </reaction>
      <reaction id="RE3494">
        <listOfReactants>
          <speciesReference id="sid_C00001"/>
          <speciesReference id="sid_CE7086"/>
        </listOfReactants>
        <listOfProducts>
          <speciesReference id="sid_C00025"/>
          <speciesReference id="sid_CE7087"/>
        </listOfProducts>
        <listOfModifiers>
          <modifierSpeciesReference id="sid_2_3_2_2"/>
        </listOfModifiers>
      </reaction>
      <reaction id="RE3491">
        <listOfReactants>
          <speciesReference id="sid_C00001"/>
          <speciesReference id="sid_CE7079"/>
        </listOfReactants>
        <listOfProducts>
          <speciesReference id="sid_CE7083"/>
        </listOfProducts>
        <listOfModifiers>
          <modifierSpeciesReference id="sid_3_3_2_6"/>
        </listOfModifiers>
      </reaction>
      <reaction id="RE3501">
        <listOfReactants>
          <speciesReference id="sid_C00001"/>
          <speciesReference id="sid_CE7109"/>
        </listOfReactants>
        <listOfProducts>
          <speciesReference id="sid_CE7112"/>
        </listOfProducts>
        <listOfModifiers>
          <modifierSpeciesReference id="sid_3_3_2_9_3_3_2_10"/>
        </listOfModifiers>
      </reaction>
      <reaction id="RE3500">
        <listOfReactants>
          <speciesReference id="sid_C00001"/>
          <speciesReference id="sid_CE7109"/>
        </listOfReactants>
        <listOfProducts>
          <speciesReference id="sid_CE7113"/>
        </listOfProducts>
        <listOfModifiers>
          <modifierSpeciesReference id="sid_3_3_2_9_3_3_2_10"/>
        </listOfModifiers>
      </reaction>
      <reaction id="RE3495">
        <listOfReactants>
          <speciesReference id="sid_C00051"/>
          <speciesReference id="sid_CE7079"/>
        </listOfReactants>
        <listOfProducts>
          <speciesReference id="sid_CE7086"/>
        </listOfProducts>
        <listOfModifiers>
          <modifierSpeciesReference id="sid_4_4_1_20"/>
        </listOfModifiers>
      </reaction>
      <reaction id="RE3492">
        <listOfReactants>
          <speciesReference id="sid_C00001"/>
          <speciesReference id="sid_CE7079"/>
        </listOfReactants>
        <listOfProducts>
          <speciesReference id="sid_CE7084"/>
        </listOfProducts>
        <listOfModifiers>
          <modifierSpeciesReference/>
        </listOfModifiers>
      </reaction>
      <reaction id="RE3499">
        <listOfReactants>
          <speciesReference id="sid_C00001"/>
          <speciesReference id="sid_CE7110"/>
        </listOfReactants>
        <listOfProducts>
          <speciesReference id="sid_CE7114"/>
        </listOfProducts>
        <listOfModifiers>
          <modifierSpeciesReference/>
        </listOfModifiers>
      </reaction>
      <reaction id="RE3493">
        <listOfReactants>
          <speciesReference id="sid_C00080"/>
          <speciesReference id="sid_CE6508"/>
        </listOfReactants>
        <listOfProducts>
          <speciesReference id="sid_C00001"/>
          <speciesReference id="sid_CE7085"/>
        </listOfProducts>
        <listOfModifiers>
          <modifierSpeciesReference/>
        </listOfModifiers>
      </reaction>
      <reaction id="RE3490">
        <listOfReactants>
          <speciesReference id="sid_C00080"/>
          <speciesReference id="sid_CE7080"/>
        </listOfReactants>
        <listOfProducts>
          <speciesReference id="sid_C00001"/>
          <speciesReference id="sid_CE7082"/>
        </listOfProducts>
        <listOfModifiers>
          <modifierSpeciesReference/>
        </listOfModifiers>
      </reaction>
      <reaction id="RE3486">
        <listOfReactants>
          <speciesReference id="sid_CE6508"/>
        </listOfReactants>
        <listOfProducts>
          <speciesReference id="sid_C00001"/>
          <speciesReference id="sid_CE7079"/>
        </listOfProducts>
        <listOfModifiers>
          <modifierSpeciesReference/>
        </listOfModifiers>
      </reaction>
    </listOfReactions>
  </model>
</sbml>
