# Supplementary material for: Constructing a fish metabolic network model
Source: Genome Biol. 2010 Nov 29;11(11):R115. doi: 10.1186/gb-2010-11-11-r115 (PMC3156954; doi:10.1186/gb-2010-11-11-r115)
Supplement: Additional file 5 — SBML distribution of MetaFishNet pathways. [file gb-2010-11-11-r115-S5.zip › sbml/mfn1v9path161.xml]

<?xml version="1.0" encoding="UTF-8"?>
<sbml xmlns="http://www.sbml.org/sbml/level2/version4" level="2" version="4">
  <model name="Lipoate metabolism">
    <annotation>a pathway from MetaFishNet project</annotation>
    <listOfSpeciesTypes>
      <speciesType id="enzyme"/>
      <speciesType id="compound"/>
    </listOfSpeciesTypes>
    <listOfSpecies>
      <species id="sid_2_8_1_8" name="2.8.1.8" speciesType="enzyme"/>
      <species id="sid_3_1_1_13" name="3.1.1.13" speciesType="enzyme"/>
      <species id="sid_2_7_7_63" name="2.7.7.63" speciesType="enzyme"/>
      <species id="sid_2_7_7__" name="2.7.7.-" speciesType="enzyme"/>
      <species id="sid_2_3_1_181" name="2.3.1.181" speciesType="enzyme"/>
      <species id="sid_C05752" name="C05752" speciesType="compound"/>
      <species id="sid_C00013" name="C00013" speciesType="compound"/>
      <species id="sid_C00080" name="C00080" speciesType="compound"/>
      <species id="sid_C00002" name="C00002" speciesType="compound"/>
      <species id="sid_C00001" name="C00001" speciesType="compound"/>
      <species id="sid_CE2102" name="CE2102" speciesType="compound"/>
      <species id="sid_C16237" name="C16237" speciesType="compound"/>
      <species id="sid_C16236" name="C16236" speciesType="compound"/>
      <species id="sid_C00725" name="C00725" speciesType="compound"/>
      <species id="sid_C00047" name="C00047" speciesType="compound"/>
      <species id="sid_CE5656" name="CE5656" speciesType="compound"/>
      <species id="sid_C16239" name="C16239" speciesType="compound"/>
      <species id="sid_C16238" name="C16238" speciesType="compound"/>
    </listOfSpecies>
    <listOfReactions>
      <reaction id="R07766">
        <listOfReactants>
          <speciesReference id="sid_C05752"/>
        </listOfReactants>
        <listOfProducts>
          <speciesReference id="sid_C16236"/>
        </listOfProducts>
        <listOfModifiers>
          <modifierSpeciesReference id="sid_2_3_1_181"/>
        </listOfModifiers>
      </reaction>
      <reaction id="R07769">
        <listOfReactants>
          <speciesReference id="sid_C16239"/>
        </listOfReactants>
        <listOfProducts>
          <speciesReference id="sid_C16237"/>
        </listOfProducts>
        <listOfModifiers>
          <modifierSpeciesReference id="sid_2_3_1_181"/>
        </listOfModifiers>
      </reaction>
      <reaction id="RE1944">
        <listOfReactants>
          <speciesReference id="sid_C00002"/>
          <speciesReference id="sid_C00725"/>
          <speciesReference id="sid_C00080"/>
        </listOfReactants>
        <listOfProducts>
          <speciesReference id="sid_C00013"/>
          <speciesReference id="sid_CE5656"/>
        </listOfProducts>
        <listOfModifiers>
          <modifierSpeciesReference id="sid_2_7_7__"/>
        </listOfModifiers>
      </reaction>
      <reaction id="R07771">
        <listOfReactants>
          <speciesReference id="sid_C16238"/>
        </listOfReactants>
        <listOfProducts>
          <speciesReference id="sid_C16237"/>
        </listOfProducts>
        <listOfModifiers>
          <modifierSpeciesReference id="sid_2_7_7_63"/>
        </listOfModifiers>
      </reaction>
      <reaction id="R07768">
        <listOfReactants>
          <speciesReference id="sid_C05752"/>
        </listOfReactants>
        <listOfProducts>
          <speciesReference id="sid_C16239"/>
        </listOfProducts>
        <listOfModifiers>
          <modifierSpeciesReference id="sid_2_8_1_8"/>
        </listOfModifiers>
      </reaction>
      <reaction id="R07767">
        <listOfReactants>
          <speciesReference id="sid_C16236"/>
        </listOfReactants>
        <listOfProducts>
          <speciesReference id="sid_C16237"/>
        </listOfProducts>
        <listOfModifiers>
          <modifierSpeciesReference id="sid_2_8_1_8"/>
        </listOfModifiers>
      </reaction>
      <reaction id="RE2459">
        <listOfReactants>
          <speciesReference id="sid_C00001"/>
          <speciesReference id="sid_CE2102"/>
        </listOfReactants>
        <listOfProducts>
          <speciesReference id="sid_C00725"/>
          <speciesReference id="sid_C00047"/>
        </listOfProducts>
        <listOfModifiers>
          <modifierSpeciesReference id="sid_3_1_1_13"/>
        </listOfModifiers>
      </reaction>
    </listOfReactions>
  </model>
</sbml>
