# Supplementary material for: Constructing a fish metabolic network model
Source: Genome Biol. 2010 Nov 29;11(11):R115. doi: 10.1186/gb-2010-11-11-r115 (PMC3156954; doi:10.1186/gb-2010-11-11-r115)
Supplement: Additional file 5 — SBML distribution of MetaFishNet pathways. [file gb-2010-11-11-r115-S5.zip › sbml/mfn1v9path178.xml]

<?xml version="1.0" encoding="UTF-8"?>
<sbml xmlns="http://www.sbml.org/sbml/level2/version4" level="2" version="4">
  <model name="Porphyrin metabolism">
    <annotation>a pathway from MetaFishNet project</annotation>
    <listOfSpeciesTypes>
      <speciesType id="enzyme"/>
      <speciesType id="compound"/>
    </listOfSpeciesTypes>
    <listOfSpecies>
      <species id="sid_1_3_3_4" name="1.3.3.4" speciesType="enzyme"/>
      <species id="sid_3_2_1_31" name="3.2.1.31" speciesType="enzyme"/>
      <species id="sid_4_2_1_24" name="4.2.1.24" speciesType="enzyme"/>
      <species id="sid_1_14_99_3" name="1.14.99.3" speciesType="enzyme"/>
      <species id="sid_2_4_1_17" name="2.4.1.17" speciesType="enzyme"/>
      <species id="sid_4_99_1_1" name="4.99.1.1" speciesType="enzyme"/>
      <species id="sid_1_3_3_3" name="1.3.3.3" speciesType="enzyme"/>
      <species id="sid_4_1_1_37" name="4.1.1.37" speciesType="enzyme"/>
      <species id="sid_2_3_1_37" name="2.3.1.37" speciesType="enzyme"/>
      <species id="sid_2_5_1_61" name="2.5.1.61" speciesType="enzyme"/>
      <species id="sid_4_2_1_75" name="4.2.1.75" speciesType="enzyme"/>
      <species id="sid_co" name="co" speciesType="compound"/>
      <species id="sid_C00023" name="C00023" speciesType="compound"/>
      <species id="sid_C00037" name="C00037" speciesType="compound"/>
      <species id="sid_C00007" name="C00007" speciesType="compound"/>
      <species id="sid_C00006" name="C00006" speciesType="compound"/>
      <species id="sid_C00005" name="C00005" speciesType="compound"/>
      <species id="sid_C05520" name="C05520" speciesType="compound"/>
      <species id="sid_C05787" name="C05787" speciesType="compound"/>
      <species id="sid_C00001" name="C00001" speciesType="compound"/>
      <species id="sid_C05768" name="C05768" speciesType="compound"/>
      <species id="sid_C00014" name="C00014" speciesType="compound"/>
      <species id="sid_C14819" name="C14819" speciesType="compound"/>
      <species id="sid_C14818" name="C14818" speciesType="compound"/>
      <species id="sid_C00430" name="C00430" speciesType="compound"/>
      <species id="sid_C05766" name="C05766" speciesType="compound"/>
      <species id="sid_C01024" name="C01024" speciesType="compound"/>
      <species id="sid_C05769" name="C05769" speciesType="compound"/>
      <species id="sid_C01352" name="C01352" speciesType="compound"/>
      <species id="sid_C06258" name="C06258" speciesType="compound"/>
      <species id="sid_C15672" name="C15672" speciesType="compound"/>
      <species id="sid_C00091" name="C00091" speciesType="compound"/>
      <species id="sid_C00191" name="C00191" speciesType="compound"/>
      <species id="sid_C15670" name="C15670" speciesType="compound"/>
      <species id="sid_C00237" name="C00237" speciesType="compound"/>
      <species id="sid_C00010" name="C00010" speciesType="compound"/>
      <species id="sid_C00011" name="C00011" speciesType="compound"/>
      <species id="sid_C00032" name="C00032" speciesType="compound"/>
      <species id="sid_C00015" name="C00015" speciesType="compound"/>
      <species id="sid_C00016" name="C00016" speciesType="compound"/>
      <species id="sid_C00072" name="C00072" speciesType="compound"/>
      <species id="sid_C05791" name="C05791" speciesType="compound"/>
      <species id="sid_C00931" name="C00931" speciesType="compound"/>
      <species id="sid_C01079" name="C01079" speciesType="compound"/>
      <species id="sid_C01051" name="C01051" speciesType="compound"/>
      <species id="sid_C05767" name="C05767" speciesType="compound"/>
      <species id="sid_C02469" name="C02469" speciesType="compound"/>
      <species id="sid_C03374" name="C03374" speciesType="compound"/>
      <species id="sid_C00500" name="C00500" speciesType="compound"/>
      <species id="sid_C00425" name="C00425" speciesType="compound"/>
      <species id="sid_C05770" name="C05770" speciesType="compound"/>
      <species id="sid_C00080" name="C00080" speciesType="compound"/>
      <species id="sid_C01708" name="C01708" speciesType="compound"/>
      <species id="sid_C02191" name="C02191" speciesType="compound"/>
      <species id="sid_C00167" name="C00167" speciesType="compound"/>
      <species id="sid_C03263" name="C03263" speciesType="compound"/>
    </listOfSpecies>
    <listOfReactions>
      <reaction id="HOXG">
        <listOfReactants>
          <speciesReference id="sid_C00080"/>
          <speciesReference id="sid_C00005"/>
          <speciesReference id="sid_C00007"/>
          <speciesReference id="sid_C00032"/>
        </listOfReactants>
        <listOfProducts>
          <speciesReference id="sid_C00500"/>
          <speciesReference id="sid_co"/>
          <speciesReference id="sid_C00023"/>
          <speciesReference id="sid_C00001"/>
          <speciesReference id="sid_C00006"/>
        </listOfProducts>
        <listOfModifiers>
          <modifierSpeciesReference id="sid_1_14_99_3"/>
        </listOfModifiers>
      </reaction>
      <reaction id="R03683">
        <listOfReactants>
          <speciesReference id="sid_C01708"/>
          <speciesReference id="sid_C01352"/>
          <speciesReference id="sid_C00007"/>
        </listOfReactants>
        <listOfProducts>
          <speciesReference id="sid_C06258"/>
          <speciesReference id="sid_C00500"/>
          <speciesReference id="sid_C00237"/>
          <speciesReference id="sid_C14819"/>
          <speciesReference id="sid_C00016"/>
          <speciesReference id="sid_C00001"/>
        </listOfProducts>
        <listOfModifiers>
          <modifierSpeciesReference id="sid_1_14_99_3"/>
        </listOfModifiers>
      </reaction>
      <reaction id="R03220">
        <listOfReactants>
          <speciesReference id="sid_C03263"/>
          <speciesReference id="sid_C00007"/>
        </listOfReactants>
        <listOfProducts>
          <speciesReference id="sid_C01079"/>
          <speciesReference id="sid_C00011"/>
          <speciesReference id="sid_C00001"/>
        </listOfProducts>
        <listOfModifiers>
          <modifierSpeciesReference id="sid_1_3_3_3"/>
        </listOfModifiers>
      </reaction>
      <reaction id="R03222">
        <listOfReactants>
          <speciesReference id="sid_C01079"/>
          <speciesReference id="sid_C00007"/>
        </listOfReactants>
        <listOfProducts>
          <speciesReference id="sid_C02191"/>
          <speciesReference id="sid_C00001"/>
        </listOfProducts>
        <listOfModifiers>
          <modifierSpeciesReference id="sid_1_3_3_4"/>
        </listOfModifiers>
      </reaction>
      <reaction id="R00830">
        <listOfReactants>
          <speciesReference id="sid_C00091"/>
          <speciesReference id="sid_C00037"/>
        </listOfReactants>
        <listOfProducts>
          <speciesReference id="sid_C00430"/>
          <speciesReference id="sid_C00010"/>
          <speciesReference id="sid_C00011"/>
        </listOfProducts>
        <listOfModifiers>
          <modifierSpeciesReference id="sid_2_3_1_37"/>
        </listOfModifiers>
      </reaction>
      <reaction id="R00831">
        <listOfReactants>
          <speciesReference id="sid_C00091"/>
          <speciesReference id="sid_C00037"/>
        </listOfReactants>
        <listOfProducts>
          <speciesReference id="sid_C05520"/>
          <speciesReference id="sid_C00010"/>
        </listOfProducts>
        <listOfModifiers>
          <modifierSpeciesReference id="sid_2_3_1_37"/>
        </listOfModifiers>
      </reaction>
      <reaction id="R02270">
        <listOfReactants>
          <speciesReference id="sid_C05520"/>
        </listOfReactants>
        <listOfProducts>
          <speciesReference id="sid_C00430"/>
          <speciesReference id="sid_C00011"/>
        </listOfProducts>
        <listOfModifiers>
          <modifierSpeciesReference id="sid_2_3_1_37"/>
        </listOfModifiers>
      </reaction>
      <reaction id="RE2901">
        <listOfReactants>
          <speciesReference id="sid_C00167"/>
          <speciesReference id="sid_C03374"/>
        </listOfReactants>
        <listOfProducts>
          <speciesReference id="sid_C00015"/>
          <speciesReference id="sid_C05787"/>
        </listOfProducts>
        <listOfModifiers>
          <modifierSpeciesReference id="sid_2_4_1_17"/>
        </listOfModifiers>
      </reaction>
      <reaction id="R00084">
        <listOfReactants>
          <speciesReference id="sid_C00931"/>
          <speciesReference id="sid_C00001"/>
        </listOfReactants>
        <listOfProducts>
          <speciesReference id="sid_C01024"/>
          <speciesReference id="sid_C00014"/>
        </listOfProducts>
        <listOfModifiers>
          <modifierSpeciesReference id="sid_2_5_1_61"/>
        </listOfModifiers>
      </reaction>
      <reaction id="R04979">
        <listOfReactants>
          <speciesReference id="sid_C05787"/>
          <speciesReference id="sid_C00001"/>
          <speciesReference id="sid_C00080"/>
        </listOfReactants>
        <listOfProducts>
          <speciesReference id="sid_C05791"/>
          <speciesReference id="sid_C00191"/>
        </listOfProducts>
        <listOfModifiers>
          <modifierSpeciesReference id="sid_3_2_1_31"/>
        </listOfModifiers>
      </reaction>
      <reaction id="R03197">
        <listOfReactants>
          <speciesReference id="sid_C01051"/>
        </listOfReactants>
        <listOfProducts>
          <speciesReference id="sid_C03263"/>
          <speciesReference id="sid_C00011"/>
        </listOfProducts>
        <listOfModifiers>
          <modifierSpeciesReference id="sid_4_1_1_37"/>
        </listOfModifiers>
      </reaction>
      <reaction id="R04972">
        <listOfReactants>
          <speciesReference id="sid_C05766"/>
        </listOfReactants>
        <listOfProducts>
          <speciesReference id="sid_C05768"/>
          <speciesReference id="sid_C00011"/>
        </listOfProducts>
        <listOfModifiers>
          <modifierSpeciesReference id="sid_4_1_1_37"/>
        </listOfModifiers>
      </reaction>
      <reaction id="R00036">
        <listOfReactants>
          <speciesReference id="sid_C00430"/>
        </listOfReactants>
        <listOfProducts>
          <speciesReference id="sid_C00931"/>
          <speciesReference id="sid_C00001"/>
        </listOfProducts>
        <listOfModifiers>
          <modifierSpeciesReference id="sid_4_2_1_24"/>
        </listOfModifiers>
      </reaction>
      <reaction id="R03165">
        <listOfReactants>
          <speciesReference id="sid_C01024"/>
        </listOfReactants>
        <listOfProducts>
          <speciesReference id="sid_C01051"/>
          <speciesReference id="sid_C00001"/>
        </listOfProducts>
        <listOfModifiers>
          <modifierSpeciesReference id="sid_4_2_1_75"/>
        </listOfModifiers>
      </reaction>
      <reaction id="FCLTm">
        <listOfReactants>
          <speciesReference id="sid_C00023"/>
          <speciesReference id="sid_C02191"/>
        </listOfReactants>
        <listOfProducts>
          <speciesReference id="sid_C00080"/>
          <speciesReference id="sid_C00032"/>
        </listOfProducts>
        <listOfModifiers>
          <modifierSpeciesReference id="sid_4_99_1_1"/>
        </listOfModifiers>
      </reaction>
      <reaction id="R00310">
        <listOfReactants>
          <speciesReference id="sid_C02191"/>
          <speciesReference id="sid_C14818"/>
        </listOfReactants>
        <listOfProducts>
          <speciesReference id="sid_C00032"/>
          <speciesReference id="sid_C00080"/>
        </listOfProducts>
        <listOfModifiers>
          <modifierSpeciesReference id="sid_4_99_1_1"/>
        </listOfModifiers>
      </reaction>
      <reaction id="FE3R2e">
        <listOfReactants>
          <speciesReference id="sid_C00072"/>
        </listOfReactants>
        <listOfProducts>
          <speciesReference id="sid_C00425"/>
          <speciesReference id="sid_C00023"/>
          <speciesReference id="sid_C00080"/>
        </listOfProducts>
        <listOfModifiers>
          <modifierSpeciesReference/>
        </listOfModifiers>
      </reaction>
      <reaction id="RE3639">
        <listOfReactants>
          <speciesReference id="sid_C01024"/>
        </listOfReactants>
        <listOfProducts>
          <speciesReference id="sid_C00001"/>
          <speciesReference id="sid_C05766"/>
        </listOfProducts>
        <listOfModifiers>
          <modifierSpeciesReference/>
        </listOfModifiers>
      </reaction>
      <reaction id="RE3053">
        <listOfReactants>
          <speciesReference id="sid_C01051"/>
        </listOfReactants>
        <listOfProducts>
          <speciesReference id="sid_C00080"/>
          <speciesReference id="sid_C02469"/>
        </listOfProducts>
        <listOfModifiers>
          <modifierSpeciesReference/>
        </listOfModifiers>
      </reaction>
      <reaction id="RE3052">
        <listOfReactants>
          <speciesReference id="sid_C03263"/>
        </listOfReactants>
        <listOfProducts>
          <speciesReference id="sid_C00080"/>
          <speciesReference id="sid_C05770"/>
        </listOfProducts>
        <listOfModifiers>
          <modifierSpeciesReference/>
        </listOfModifiers>
      </reaction>
      <reaction id="RE3637">
        <listOfReactants>
          <speciesReference id="sid_C05766"/>
        </listOfReactants>
        <listOfProducts>
          <speciesReference id="sid_C00080"/>
          <speciesReference id="sid_C05767"/>
        </listOfProducts>
        <listOfModifiers>
          <modifierSpeciesReference/>
        </listOfModifiers>
      </reaction>
      <reaction id="RE3051">
        <listOfReactants>
          <speciesReference id="sid_C05768"/>
        </listOfReactants>
        <listOfProducts>
          <speciesReference id="sid_C00080"/>
          <speciesReference id="sid_C05769"/>
        </listOfProducts>
        <listOfModifiers>
          <modifierSpeciesReference/>
        </listOfModifiers>
      </reaction>
      <reaction id="R07412">
        <listOfReactants>
          <speciesReference id="sid_C15672"/>
        </listOfReactants>
        <listOfProducts>
          <speciesReference id="sid_C15670"/>
        </listOfProducts>
        <listOfModifiers>
          <modifierSpeciesReference/>
        </listOfModifiers>
      </reaction>
    </listOfReactions>
  </model>
</sbml>
