# Supplementary material for: Constructing a fish metabolic network model
Source: Genome Biol. 2010 Nov 29;11(11):R115. doi: 10.1186/gb-2010-11-11-r115 (PMC3156954; doi:10.1186/gb-2010-11-11-r115)
Supplement: Additional file 6 — Fish and human enzymes. [file gb-2010-11-11-r115-S6.xls]

## Sheet: shared
EC	Name
3.1.22.4	crossover junction endodeoxyribonuclease
3.1.22.1	deoxyribonuclease II
2.3.1.135	phosphatidylcholine-retinol O-acyltransferase
3.4.21.108	HtrA2 peptidase
4.6.1.13	phosphatidylinositol diacylglycerol-lyase
2.7.1.11	6-phosphofructokinase
2.4.1.244	N-acetyl-beta-glucosaminyl-glycoprotein
2.7.1.15	ribokinase
2.7.1.14	sedoheptulokinase
2.7.1.17	xylulokinase
3.1.1.34	lipoprotein lipase
3.1.26.3	ribonuclease III
3.1.26.4	calf thymus ribonuclease H
3.1.26.5	ribonuclease P
2.1.1.77	protein-L-isoaspartate(D-aspartate) O-methyltransferase
3.1.1.31	6-phosphogluconolactonase
4.3.2.1	argininosuccinate lyase
4.3.2.2	adenylosuccinate lyase
4.3.2.5	peptidylamidoglycolate lyase
3.2.2.19	[protein ADP-ribosylarginine] hydrolase
2.1.1.125	histone-arginine N-methyltransferase
1.17.4.1	ribonucleoside-diphosphate reductase
3.1.4.45	N-acetylglucosamine-1-phosphodiester alpha-N-acetylglucosaminidase
3.1.4.46	glycerophosphodiester phosphodiesterase
2.3.3.10	hydroxymethylglutaryl-CoA synthase
3.4.18.1	cathepsin X
2.8.1.8	lipoyl synthase
2.8.1.1	thiosulfate sulfurtransferase
2.8.1.7	cysteine desulfurase
3.6.3.14	H+-transporting two-sector ATPase
2.3.1.42	glycerone-phosphate O-acyltransferase
4.2.1.24	porphobilinogen synthase
2.3.1.41	beta-ketoacyl-acyl-carrier-protein synthase I
5.1.1.4	Proline racemase
2.3.1.48	histone acetyltransferase
2.4.1.83	dolichyl-phosphate beta-D-mannosyltransferase
2.7.8.2	diacylglycerol cholinephosphotransferase
6.3.2.17	tetrahydrofolate synthase
3.4.24.35	gelatinase B
2.7.8.7	holo-[acyl-carrier-protein] synthase
2.7.8.8	CDP-diacylglycerol-serine O-phosphatidyltransferase
2.4.1.155	alpha-1,6-mannosyl-glycoprotein 6-beta-N-acetylglucosaminyltransferase
2.4.1.150	N-acetyllactosaminide beta-1,6-N-acetylglucosaminyl-transferase
1.14.99.38	cholesterol 25-hydroxylase
1.8.1.7	glutathione-disulfide reductase
2.4.1.80	ceramide glucosyltransferase
2.7.7.19	polynucleotide adenylyltransferase
2.7.7.18	nicotinate-nucleotide adenylyltransferase
2.4.1.87	N-acetyllactosaminide 3-alpha-galactosyltransferase
2.7.7.15	choline-phosphate cytidylyltransferase
2.7.7.14	ethanolamine-phosphate cytidylyltransferase
2.7.7.13	mannose-1-phosphate guanylyltransferase
2.7.7.12	UDP-glucose-hexose-1-phosphate uridylyltransferase
2.4.1.1	phosphorylase
1.2.1.5	aldehyde dehydrogenase [NAD(P)+]
1.8.3.2	thiol oxidase
2.7.8.27	sphingomyelin synthase
2.4.1.186	glycogenin glucosyltransferase
2.4.1.133	xylosylprotein 4-beta-galactosyltransferase
3.5.4.4	adenosine deaminase
1.14.13.98	cholesterol 24-hydroxylase
5.3.3.8	dodecenoyl-CoA isomerase
1.14.13.97	taurochenodeoxycholate 6alpha-hydroxylase
5.3.3.1	steroid DELTA-isomerase
5.3.3.2	isopentenyl-diphosphate DELTA-isomerase
5.3.3.5	cholestenol DELTA-isomerase
4.4.1.20	leukotriene-C4 synthase
2.4.1.163	beta-galactosyl-N-acetylglucosaminylgalactosylglucosyl-ceramide
6.5.1.1	DNA ligase (ATP)
6.5.1.4	RNA-3'-phosphate cyclase
2.3.1.22	2-acylglycerol O-acyltransferase
5.3.1.8	Mannose-6-phosphate isomerase
2.1.1.43	histone-lysine N-methyltransferase
2.1.1.45	thymidylate synthase
3.4.17.22	Metallocarboxypeptidase D
2.6.1.5	tyrosine transaminase
3.4.17.20	Carboxypeptidase U
5.3.1.1	Triose-phosphate isomerase
5.3.1.6	Ribose-5-phosphate isomerase
2.6.1.1	aspartate transaminase
2.6.1.2	alanine transaminase
1.1.1.197	15-hydroxyprostaglandin dehydrogenase (NADP+)
2.7.1.59	N-acetylglucosamine kinase
6.2.1.16	Acetoacetate-CoA ligase
2.7.4.9	dTMP kinase
2.7.11.13	protein kinase C
3.1.1.79	hormone-sensitive lipase
2.4.2.4	thymidine phosphorylase
1.5.99.8	proline dehydrogenase
2.1.1.37	DNA (cytosine-5-)-methyltransferase
2.1.1.36	tRNA (adenine-N1-)-methyltransferase
2.1.1.31	tRNA (guanine-N1-)-methyltransferase
2.1.1.32	tRNA (guanine-N2-)-methyltransferase
1.5.99.1	sarcosine dehydrogenase
1.5.99.2	dimethylglycine dehydrogenase
1.7.3.3	urate oxidase
1.14.17.1	dopamine beta-monooxygenase
2.3.1.168	dihydrolipoyllysine-residue (2-methylpropanoyl)transferase
4.2.1.96	4a-hydroxytetrahydrobiopterin dehydratase
1.3.1.20	trans-1,2-dihydrobenzene-1,2-diol dehydrogenase
2.3.1.12	dihydrolipoyllysine-residue acetyltransferase
6.3.5.5	Carbamoyl-phosphate synthase (glutamine-hydrolysing)
4.1.2.4	Deoxyribose-phosphate aldolase
2.7.1.20	adenosine kinase
2.7.1.21	thymidine kinase
2.7.1.23	NAD+ kinase
1.7.1.7	GMP reductase
2.7.1.26	riboflavin kinase
3.4.19.12	ubiquitinyl hydrolase 1
1.5.1.12	1-pyrroline-5-carboxylate dehydrogenase
3.4.14.10	tripeptidyl-peptidase II
1.5.1.15	methylenetetrahydrofolate dehydrogenase (NAD+)
3.1.2.15	ubiquitin thiolesterase
3.1.2.14	oleoyl-[acyl-carrier-protein] hydrolase
2.7.4.8	guanylate kinase
1.4.1.21	aspartate dehydrogenase
2.4.1.37	fucosylgalactoside 3-alpha-galactosyltransferase
2.7.4.6	nucleoside-diphosphate kinase
2.7.4.3	adenylate kinase
1.4.1.3	glutamate dehydrogenase [NAD(P)+]
1.4.1.2	glutamate dehydrogenase
2.7.6.2	thiamine diphosphokinase
2.7.6.1	ribose-phosphate diphosphokinase
2.6.1.16	glutamine-fructose-6-phosphate transaminase (isomerizing)
3.1.4.12	sphingomyelin phosphodiesterase
3.1.4.11	phosphoinositide phospholipase C
3.1.4.17	3',5'-cyclic-nucleotide phosphodiesterase
1.2.3.1	aldehyde oxidase
2.6.1.19	4-aminobutyrate transaminase
1.1.1.178	3-hydroxy-2-methylbutyryl-CoA dehydrogenase
1.1.1.271	GDP-L-fucose synthase
3.4.22.27	cathepsin S
1.1.1.170	sterol-4alpha-carboxylate 3-dehydrogenase (decarboxylating)
2.4.1.79	globotriaosylceramide 3-beta-N-acetylgalactosaminyltransferase
1.2.1.3	aldehyde dehydrogenase (NAD+)
3.1.3.48	protein-tyrosine-phosphatase
4.2.1.18	methylglutaconyl-CoA hydratase
1.4.3.2	L-amino-acid oxidase
1.4.3.1	D-aspartate oxidase
1.4.3.5	pyridoxal 5'-phosphate synthase
1.4.3.4	monoamine oxidase
1.2.1.31	L-aminoadipate-semialdehyde dehydrogenase
4.2.1.11	phosphopyruvate hydratase
2.3.1.97	glycylpeptide N-tetradecanoyltransferase
3.1.4.4	phospholipase D
3.1.4.3	phospholipase C
3.1.4.1	phosphodiesterase I
4.2.1.17	enoyl-CoA hydratase
3.10.1.1	N-sulfoglucosamine sulfohydrolase
3.1.2.2	palmitoyl-CoA hydrolase
3.1.2.4	3-hydroxyisobutyryl-CoA hydrolase
2.4.1.90	N-acetyllactosamine synthase
3.4.24.61	nardilysin
2.4.1.92	(N-acetylneuraminyl)-galactosylglucosylceramide
3.4.16.5	carboxypeptidase C
2.4.1.94	protein N-acetylglucosaminyltransferase
2.1.1.29	tRNA (cytosine-5-)-methyltransferase
2.8.2.17	chondroitin 6-sulfotransferase
1.14.13.70	sterol 14-demethylase
5.1.3.8	N-Acylglucosamine 2-epimerase
1.14.13.72	methylsterol monooxygenase
5.1.3.2	UDP-glucose 4-epimerase
5.1.3.3	Aldose 1-epimerase
2.7.11.24	mitogen-activated protein kinase
5.1.3.1	Ribulose-phosphate 3-epimerase
2.7.11.22	cyclin-dependent kinase
2.7.11.23	[RNA-polymerase]-subunit kinase
2.7.11.20	elongation factor 2 kinase
2.7.11.21	polo kinase
3.1.3.67	phosphatidylinositol-3,4,5-trisphosphate 3-phosphatase
3.3.2.10	soluble epoxide hydrolase
3.4.14.4	dipeptidyl-peptidase III
3.4.14.1	dipeptidyl-peptidase I
3.4.14.2	dipeptidyl-peptidase II
3.1.4.44	glycerophosphoinositol glycerophosphodiesterase
1.14.16.4	tryptophan 5-monooxygenase
1.14.16.2	tyrosine 3-monooxygenase
1.14.16.1	phenylalanine 4-monooxygenase
3.4.16.2	lysosomal Pro-Xaa carboxypeptidase
1.6.2.4	NADPH-hemoprotein reductase
2.4.2.14	amidophosphoribosyltransferase
3.2.1.31	beta-glucuronidase
2.4.2.11	nicotinate phosphoribosyltransferase
2.4.2.10	orotate phosphoribosyltransferase
3.2.1.35	hyaluronoglucosaminidase
2.4.2.12	nicotinamide phosphoribosyltransferase
3.5.4.16	GTP cyclohydrolase I
2.4.2.19	nicotinate-nucleotide diphosphorylase (carboxylating)
3.5.4.10	IMP cyclohydrolase
1.1.1.95	phosphoglycerate dehydrogenase
3.1.6.8	cerebroside-sulfatase
1.3.99.6	3-oxo-5beta-steroid 4-dehydrogenase
1.3.99.7	glutaryl-CoA dehydrogenase
1.3.99.5	3-oxo-5alpha-steroid 4-dehydrogenase
1.3.99.2	butyryl-CoA dehydrogenase
1.3.99.3	acyl-CoA dehydrogenase
1.3.99.1	succinate dehydrogenase
2.7.1.113	deoxyguanosine kinase
3.1.2.27	choloyl-CoA hydrolase
1.14.99.1	prostaglandin-endoperoxide synthase
1.14.14.1	unspecific monooxygenase
3.1.2.22	palmitoyl[protein] hydrolase
1.14.99.9	steroid 17alpha-monooxygenase
3.4.21.69	Protein C (activated)
3.4.21.68	t-Plasminogen activator
2.1.3.3	ornithine carbamoyltransferase
2.1.3.2	aspartate carbamoyltransferase
5.1.99.4	alpha-Methylacyl-CoA racemase
3.1.8.1	aryldialkylphosphatase
2.1.1.98	diphthine synthase
2.7.1.67	1-phosphatidylinositol 4-kinase
2.7.1.60	N-acylmannosamine kinase
2.7.1.68	1-phosphatidylinositol-4-phosphate 5-kinase
2.1.1.6	catechol O-methyltransferase
2.1.1.5	betaine-homocysteine S-methyltransferase
3.1.1.23	acylglycerol lipase
2.7.1.160	2'-phosphotransferase
3.5.1.2	glutaminase
1.14.18.1	monophenol monooxygenase
3.5.1.1	asparaginase
3.5.1.6	beta-ureidopropionase
3.5.1.4	amidase
1.10.2.2	ubiquinol-cytochrome-c reductase
2.5.1.46	deoxyhypusine synthase
2.6.1.52	phosphoserine transaminase
2.6.1.51	serine-pyruvate transaminase
3.5.3.15	protein-arginine deiminase
6.3.4.16	Carbamoyl-phosphate synthase (ammonia)
3.5.3.18	dimethylargininase
6.3.4.15	Biotin-[acetyl-CoA-carboxylase] ligase
6.3.4.13	phosphoribosylamine-glycine ligase
3.4.21.47	alternative-complement-pathway C3/C5 convertase
1.1.99.2	2-hydroxyglutarate dehydrogenase
3.4.22.62	caspase-9
3.4.11.21	aspartyl aminopeptidase
3.4.22.60	caspase-7
2.7.1.6	galactokinase
3.6.4.3	microtubule-severing ATPase
3.6.1.19	nucleoside-triphosphate diphosphatase
3.6.1.15	nucleoside-triphosphatase
2.7.1.2	glucokinase
6.3.2.19	Ubiquitin-protein ligase
6.3.1.2	Glutamate-ammonia ligase
3.4.24.24	gelatinase A
1.8.4.11	peptide-methionine (S)-S-oxide reductase
1.2.1.36	retinal dehydrogenase
6.3.3.2	5-Formyltetrahydrofolate cyclo-ligase
6.3.3.1	phosphoribosylformylglycinamidine cyclo-ligase
2.7.7.23	UDP-N-acetylglucosamine diphosphorylase
6.3.5.3	phosphoribosylformylglycinamidine synthase
6.3.5.2	GMP synthase (glutamine-hydrolysing)
1.14.13.39	nitric-oxide synthase
6.3.5.4	Asparagine synthase (glutamine-hydrolysing)
2.7.7.25	tRNA adenylyltransferase
5.5.1.4	inositol-3-phosphate synthase
2.8.2.33	N-acetylgalactosamine 4-sulfate 6-O-sulfotransferase
2.8.2.8	[heparan sulfate]-glucosamine N-sulfotransferase
2.5.1.18	glutathione transferase
2.5.1.10	geranyltranstransferase
4.4.1.13	cysteine-S-conjugate beta-lyase
3.4.22.1	cathepsin B
4.2.1.22	Cystathionine beta-synthase
3.2.1.76	L-iduronidase
3.6.3.9	Na+/K+-exchanging ATPase
2.3.1.43	phosphatidylcholine-sterol O-acyltransferase
2.7.4.14	cytidylate kinase
2.7.4.10	nucleoside-triphosphate-adenylate kinase
3.4.24.59	mitochondrial intermediate peptidase
2.1.1.100	protein-S-isoprenylcysteine O-methyltransferase
3.6.3.10	H+/K+-exchanging ATPase
2.4.99.4	beta-galactoside alpha-2,3-sialyltransferase
1.11.1.8	iodide peroxidase
1.11.1.9	glutathione peroxidase
2.3.1.51	1-acylglycerol-3-phosphate O-acyltransferase
2.3.1.50	serine C-palmitoyltransferase
3.4.11.2	membrane alanyl aminopeptidase
1.1.1.38	malate dehydrogenase (oxaloacetate-decarboxylating)
2.1.1.56	mRNA (guanine-N7-)-methyltransferase
3.1.3.18	phosphoglycolate phosphatase
3.1.3.16	phosphoprotein phosphatase
1.1.1.31	3-hydroxyisobutyrate dehydrogenase
3.4.17.15	carboxypeptidase A2
2.4.99.1	beta-galactoside alpha-2,6-sialyltransferase
1.1.1.34	hydroxymethylglutaryl-CoA reductase (NADPH)
3.4.17.12	carboxypeptidase M
1.1.1.37	malate dehydrogenase
1.11.1.6	catalase
1.11.1.7	peroxidase
3.4.24.64	mitochondrial processing peptidase
2.3.1.9	acetyl-CoA C-acetyltransferase
5.4.2.3	phosphoacetylglucosamine mutase
2.4.2.29	tRNA-guanine transglycosylase
5.4.2.4	Bisphosphoglycerate mutase
2.7.8.1	ethanolaminephosphotransferase
2.3.1.1	amino-acid N-acetyltransferase
5.4.2.8	phosphomannomutase
2.3.1.5	arylamine N-acetyltransferase
4.1.1.17	Ornithine decarboxylase
2.3.3.8	ATP citrate synthase
1.1.1.49	glucose-6-phosphate dehydrogenase
1.1.1.44	phosphogluconate dehydrogenase (decarboxylating)
2.3.3.1	citrate (Si)-synthase
2.7.8.11	CDP-diacylglycerol-inositol 3-phosphatidyltransferase
1.1.1.41	isocitrate dehydrogenase (NAD+)
2.7.8.17	UDP-N-acetylglucosamine-lysosomal-enzyme
1.1.1.42	isocitrate dehydrogenase (NADP+)
1.97.1.10	thyroxine 5'-deiodinase
1.97.1.11	thyroxine 5-deiodinase
3.1.1.32	phospholipase A1
2.8.2.11	galactosylceramide sulfotransferase
2.4.1.223	glucuronyl-galactosyl-proteoglycan
3.5.99.6	glucosamine-6-phosphate deaminase
2.4.1.225	N-acetylglucosaminyl-proteoglycan 4-beta-glucuronosyltransferase
1.3.99.23	all-trans-retinol 13,14-reductase
2.7.1.33	pantothenate kinase
2.7.1.36	mevalonate kinase
3.4.21.22	coagulation factor IXa
3.4.21.21	coagulation factor VIIa
3.4.21.26	prolyl oligopeptidase
2.7.1.157	N-acetylgalactosamine kinase
3.1.1.13	sterol esterase
1.14.13.100	25-hydroxycholesterol 7alpha-hydroxylase
2.7.1.153	phosphatidylinositol-4,5-bisphosphate 3-kinase
2.4.1.11	glycogen(starch) synthase
2.4.1.17	glucuronosyltransferase
2.4.1.18	1,4-alpha-glucan branching enzyme
3.1.6.14	N-acetylglucosamine-6-sulfatase
6.3.2.25	Tubulin-tyrosine ligase
3.4.24.57	O-sialoglycoprotein endopeptidase
2.7.2.3	phosphoglycerate kinase
3.1.3.11	fructose-bisphosphatase
4.3.1.3	histidine ammonia-lyase
3.7.1.2	fumarylacetoacetase
3.7.1.3	kynureninase
1.3.1.38	trans-2-enoyl-CoA reductase (NADPH)
2.3.1.181	lipoyl(octanoyl) transferase
4.2.1.61	3-Hydroxypalmitoyl-[acyl-carrier-protein] dehydratase
3.4.22.16	cathepsin H
3.4.22.15	cathepsin L
4.2.99.18	DNA-(apurinic or apyrimidinic site) lyase
1.13.11.31	arachidonate 12-lipoxygenase
4.3.1.19	threonine ammonia-lyase
2.7.11.15	beta-adrenergic-receptor kinase
1.13.11.34	arachidonate 5-lipoxygenase
3.4.11.18	methionyl aminopeptidase
1.1.1.141	15-hydroxyprostaglandin dehydrogenase (NAD+)
2.5.1.57	N-acylneuraminate-9-phosphate synthase
2.3.1.61	dihydrolipoyllysine-residue succinyltransferase
2.3.1.67	1-alkylglycerophosphocholine O-acetyltransferase
1.2.1.47	4-trimethylammoniobutyraldehyde dehydrogenase
1.14.99.10	steroid 21-monooxygenase
2.5.1.59	protein geranylgeranyltransferase type I
3.2.1.130	glycoprotein endo-alpha-1,2-mannosidase
1.1.1.30	3-hydroxybutyrate dehydrogenase
2.4.2.8	hypoxanthine phosphoribosyltransferase
2.4.1.88	globoside alpha-N-acetylgalactosaminyltransferase
3.4.24.19	procollagen C-endopeptidase
3.4.24.18	meprin A
3.6.1.23	dUTP diphosphatase
3.4.24.15	thimet oligopeptidase
2.7.11.14	rhodopsin kinase
2.4.2.3	uridine phosphorylase
3.4.24.16	neurolysin
2.4.1.134	galactosylxylosylprotein 3-beta-galactosyltransferase
2.4.1.135	galactosylgalactosylxylosylprotein 3-beta-glucuronosyltransferase
2.4.2.7	adenine phosphoribosyltransferase
3.1.3.75	phosphoethanolamine/phosphocholine phosphatase
2.7.11.4	[3-methyl-2-oxobutanoate dehydrogenase (acetyl-transferring)] kinase
2.7.11.2	[pyruvate dehydrogenase (acetyl-transferring)] kinase
2.7.11.1	non-specific serine/threonine protein kinase
2.7.11.8	Fas-activated serine/threonine kinase
2.3.1.15	glycerol-3-phosphate O-acyltransferase
2.7.11.12	cGMP-dependent protein kinase
2.7.11.11	cAMP-dependent protein kinase
2.7.11.10	IkappaB kinase
2.7.11.17	Ca2+/calmodulin-dependent protein kinase
2.7.11.16	G-protein-coupled receptor kinase
5.3.99.4	prostaglandin-I synthase
5.3.99.5	Thromboxane-A synthase
2.7.11.19	phosphorylase kinase
2.7.11.18	myosin-light-chain kinase
3.1.11.2	exodeoxyribonuclease III
5.4.2.2	phosphoglucomutase
2.6.1.22	(S)-3-amino-2-methylpropionate transaminase
1.1.1.79	glyoxylate reductase (NADP+)
1.6.99.3	NADH dehydrogenase
2.5.1.6	methionine adenosyltransferase
3.3.1.1	adenosylhomocysteinase
4.1.1.50	adenosylmethionine decarboxylase
3.1.13.4	poly(A)-specific ribonuclease
3.1.3.56	inositol-polyphosphate 5-phosphatase
3.5.1.98	histone deacetylase
3.6.1.28	thiamine-triphosphatase
3.4.24.84	Ste24 endopeptidase
3.4.24.85	S2P endopeptidase
2.7.1.1	hexokinase
3.4.24.80	membrane-type matrix metalloproteinase-1
3.4.24.81	ADAM10 endopeptidase
5.4.99.7	Lanosterol synthase
2.4.2.26	protein xylosyltransferase
2.7.1.106	glucose-1,6-bisphosphate synthase
2.7.1.107	diacylglycerol kinase
4.1.1.15	Glutamate decarboxylase
3.6.1.29	bis(5'-adenosyl)-triphosphatase
1.9.3.1	cytochrome-c oxidase
2.7.1.74	deoxycytidine kinase
1.1.1.35	3-hydroxyacyl-CoA dehydrogenase
5.3.4.1	Protein disulfide-isomerase
3.3.2.6	leukotriene-A4 hydrolase
4.1.1.21	phosphoribosylaminoimidazole carboxylase
4.1.1.22	Histidine decarboxylase
4.1.1.23	Orotidine-5'-phosphate decarboxylase
4.1.1.28	aromatic-L-amino-acid decarboxylase
4.1.1.29	Sulfinoalanine decarboxylase
2.1.1.13	methionine synthase
3.1.3.57	inositol-1,4-bisphosphate 1-phosphatase
2.1.1.10	homocysteine S-methyltransferase
3.2.1.33	amylo-alpha-1,6-glucosidase
5.1.3.19	chondroitin-glucuronate 5-epimerase
5.1.3.14	UDP-N-acetylglucosamine 2-epimerase
2.5.1.8	tRNA isopentenyltransferase
5.1.3.17	heparosan-N-sulfate-glucuronate 5-epimerase
2.7.2.11	glutamate 5-kinase
2.6.1.44	alanine-glyoxylate transaminase
2.6.1.42	branched-chain-amino-acid transaminase
3.4.22.53	calpain-2
3.4.22.52	calpain-1
1.6.2.2	cytochrome-b5 reductase
3.4.22.55	caspase-2
3.4.22.54	calpain-3
2.8.2.20	protein-tyrosine sulfotransferase
2.8.2.21	keratan sulfotransferase
3.4.22.59	caspase-6
1.1.1.100	3-oxoacyl-[acyl-carrier-protein] reductase
4.1.3.3	N-acetylneuraminate lyase
1.1.1.105	retinol dehydrogenase
3.1.2.1	acetyl-CoA hydrolase
3.2.2.23	DNA-formamidopyrimidine glycosylase
3.5.2.2	dihydropyrimidinase
1.5.1.34	6,7-dihydropteridine reductase
3.4.21.71	Pancreatic elastase II
2.7.8.15	UDP-N-acetylglucosamine-dolichyl-phosphate
3.4.21.75	Furin
4.2.1.47	GDP-mannose 4,6-dehydratase
4.2.1.46	dTDP-glucose 4,6-dehydratase
3.5.1.26	N4-(beta-N-acetylglucosaminyl)-L-asparaginase
3.5.1.23	ceramidase
5.3.1.22	Hydroxypyruvate isomerase
3.5.1.28	N-acetylmuramoyl-L-alanine amidase
2.4.1.174	glucuronylgalactosylproteoglycan
2.4.1.175	glucuronosyl-N-acetylgalactosaminyl-proteoglycan
2.7.7.9	UTP-glucose-1-phosphate uridylyltransferase
4.1.2.13	Fructose-bisphosphate aldolase
2.7.7.3	pantetheine-phosphate adenylyltransferase
2.7.7.2	FAD synthetase
2.7.7.1	nicotinamide-nucleotide adenylyltransferase
2.7.7.7	DNA-directed DNA polymerase
2.7.7.6	DNA-directed RNA polymerase
2.7.7.4	sulfate adenylyltransferase
2.7.7.31	DNA nucleotidylexotransferase
2.7.7.30	fucose-1-phosphate guanylyltransferase
5.2.1.2	Maleylacetoacetate isomerase
5.2.1.8	Peptidylprolyl isomerase
1.3.3.4	protoporphyrinogen oxidase
1.3.3.6	acyl-CoA oxidase
1.3.3.1	dihydroorotate oxidase
2.5.1.29	farnesyltranstransferase
2.5.1.26	alkylglycerone-phosphate synthase
2.7.4.21	inositol-hexakisphosphate kinase
1.2.1.12	glyceraldehyde-3-phosphate dehydrogenase (phosphorylating)
1.15.1.1	superoxide dismutase
3.2.1.46	galactosylceramidase
3.2.1.45	glucosylceramidase
6.3.2.6	phosphoribosylaminoimidazolesuccinocarboxamide synthase
1.11.1.15	peroxiredoxin
3.2.1.49	alpha-N-acetylgalactosaminidase
1.11.1.12	phospholipid-hydroperoxide glutathione peroxidase
3.4.22.56	caspase-3
2.4.1.101	alpha-1,3-mannosyl-glycoprotein 2-beta-N-acetylglucosaminyltransferase
1.14.13.95	7alpha-hydroxycholest-4-en-3-one 12alpha-hydroxylase
2.2.1.2	transaldolase
2.4.1.102	beta-1,3-galactosyl-O-glycosyl-glycoprotein
2.4.1.109	dolichyl-phosphate-mannose-protein mannosyltransferase
2.7.4.24	diphosphoinositol-pentakisphosphate kinase
1.5.5.1	electron-transferring-flavoprotein dehydrogenase
2.7.7.41	phosphatidate cytidylyltransferase
2.7.7.43	N-acylneuraminate cytidylyltransferase
2.3.1.29	glycine C-acetyltransferase
1.14.13.99	24-hydroxycholesterol 7alpha-hydroxylase
1.1.1.102	3-dehydrosphinganine reductase
2.3.1.24	sphingosine N-acyltransferase
2.3.1.26	sterol O-acyltransferase
3.1.6.2	steryl-sulfatase
2.3.1.20	diacylglycerol O-acyltransferase
2.3.1.21	carnitine O-palmitoyltransferase
4.2.1.107	3alpha,7alpha,12alpha-trihydroxy-5beta-cholest-24-enoyl-CoA hydratase
2.3.1.23	1-acylglycerophosphocholine O-acyltransferase
2.1.1.67	thiopurine S-methyltransferase
2.4.1.212	hyaluronan synthase
2.1.1.62	mRNA (2'-O-methyladenosine-N6-)-methyltransferase
2.1.1.63	methylated-DNA-[protein]-cysteine S-methyltransferase
2.1.1.61	tRNA (5-methylaminomethyl-2-thiouridylate)-methyltransferase
1.14.17.3	peptidylglycine monooxygenase
3.1.27.9	tRNA-intron endonuclease
1.14.21.6	lathosterol oxidase
1.1.1.27	L-lactate dehydrogenase
1.14.99.7	squalene monooxygenase
3.5.4.9	methenyltetrahydrofolate cyclohydrolase
1.14.15.3	alkane 1-monooxygenase
1.6.5.3	NADH dehydrogenase (ubiquinone)
1.14.15.4	steroid 11beta-monooxygenase
3.5.4.5	cytidine deaminase
1.14.15.6	cholesterol monooxygenase (side-chain-cleaving)
1.6.3.1	NAD(P)H oxidase
6.1.1.12	Aspartate-tRNA ligase
6.1.1.11	Serine-tRNA ligase
6.1.1.10	Methionine-tRNA ligase
6.1.1.17	Glutamate-tRNA ligase
6.1.1.16	Cysteine-tRNA ligase
6.1.1.15	Proline-tRNA ligase
6.1.1.14	glycine-tRNA ligase
4.1.1.65	phosphatidylserine decarboxylase
6.1.1.19	Arginine-tRNA ligase
6.1.1.18	Glutamine-tRNA ligase
2.4.2.31	NAD+-protein-arginine ADP-ribosyltransferase
2.4.2.30	NAD+ ADP-ribosyltransferase
3.5.1.14	aminoacylase
2.4.1.198	phosphatidylinositol N-acetylglucosaminyltransferase
1.3.5.1	succinate dehydrogenase (ubiquinone)
6.1.1.9	Valine-tRNA ligase
6.1.1.7	Alanine-tRNA ligase
6.1.1.6	Lysine-tRNA ligase
6.1.1.5	Isoleucine-tRNA ligase
6.1.1.3	Threonine-tRNA ligase
6.1.1.2	Tryptophan-tRNA ligase
6.1.1.1	Tyrosine-tRNA ligase
3.4.21.70	Pancreatic endopeptidase E
3.6.3.1	phospholipid-translocating ATPase
2.3.2.13	protein-glutamine gamma-glutamyltransferase
3.5.1.12	biotinidase
3.6.3.4	Cu2+-exporting ATPase
2.4.1.224	glucuronosyl-N-acetylglucosaminyl-proteoglycan
3.4.21.112	site-1 protease
3.6.3.8	Ca2+-transporting ATPase
1.14.13.9	kynurenine 3-monooxygenase
1.14.11.4	procollagen-lysine 5-dioxygenase
3.4.17.10	carboxypeptidase E
1.14.11.1	gamma-butyrobetaine dioxygenase
2.4.1.226	N-acetylgalactosaminyl-proteoglycan 3-beta-glucuronosyltransferase
1.14.11.2	procollagen-proline dioxygenase
1.5.1.2	pyrroline-5-carboxylate reductase
1.5.1.3	dihydrofolate reductase
1.5.1.5	methylenetetrahydrofolate dehydrogenase (NADP+)
1.5.1.6	formyltetrahydrofolate dehydrogenase
3.4.21.36	pancreatic elastase
2.7.1.149	1-phosphatidylinositol-5-phosphate 4-kinase
6.4.1.2	Acetyl-CoA carboxylase
6.4.1.3	Propionyl-CoA carboxylase
6.4.1.1	Pyruvate carboxylase
1.14.19.1	stearoyl-CoA 9-desaturase
6.4.1.4	Methylcrotonoyl-CoA carboxylase
3.1.3.1	alkaline phosphatase
3.5.1.25	N-acetylglucosamine-6-phosphate deacetylase
2.4.1.119	dolichyl-diphosphooligosaccharide-protein glycotransferase
1.13.11.52	indoleamine 2,3-dioxygenase
3.1.3.29	N-acylneuraminate-9-phosphatase
3.1.4.39	alkylglycerophosphoethanolamine phosphodiesterase
2.4.1.145	alpha-1,3-mannosyl-glycoprotein 4-beta-N-acetylglucosaminyltransferase
3.4.19.6	pyroglutamyl-peptidase II
3.4.19.1	acylaminoacyl-peptidase
3.4.19.3	pyroglutamyl-peptidase I
3.4.25.1	proteasome endopeptidase complex
1.13.11.5	homogentisate 1,2-dioxygenase
1.13.11.6	3-hydroxyanthranilate 3,4-dioxygenase
3.1.4.35	3',5'-cyclic-GMP phosphodiesterase
3.4.17.1	carboxypeptidase A
5.3.3.12	L-dopachrome isomerase
1.3.99.10	isovaleryl-CoA dehydrogenase
1.1.1.153	sepiapterin reductase
3.5.3.1	arginase
1.13.11.27	4-hydroxyphenylpyruvate dioxygenase
1.3.99.13	long-chain-acyl-CoA dehydrogenase
1.13.11.20	cysteine dioxygenase
3.4.17.21	Glutamate carboxypeptidase II
3.4.11.9	Xaa-Pro aminopeptidase
3.4.11.5	prolyl aminopeptidase
3.5.1.15	aspartoacylase
3.4.11.7	glutamyl aminopeptidase
3.4.11.6	aminopeptidase B
3.4.11.1	leucyl aminopeptidase
3.4.11.3	cystinyl aminopeptidase
1.2.1.50	long-chain-fatty-acyl-CoA reductase
3.1.3.4	phosphatidate phosphatase
3.1.3.5	5'-nucleotidase
2.4.1.149	N-acetyllactosaminide beta-1,3-N-acetylglucosaminyltransferase
3.1.3.25	inositol-phosphate phosphatase
3.1.3.3	phosphoserine phosphatase
3.4.17.3	lysine carboxypeptidase
3.4.17.2	carboxypeptidase B
3.3.2.9	microsomal epoxide hydrolase
2.4.1.141	N-acetylglucosaminyldiphosphodolichol N-acetylglucosaminyltransferase
2.4.1.142	chitobiosyldiphosphodolichol beta-mannosyltransferase
3.6.1.1	inorganic diphosphatase
3.6.1.3	adenosinetriphosphatase
3.6.1.5	apyrase
3.6.1.7	acylphosphatase
3.6.1.6	nucleoside-diphosphatase
3.6.1.9	nucleotide diphosphatase
1.1.4.1	vitamin-K-epoxide reductase (warfarin-sensitive)
3.4.23.46	memapsin 2
3.4.23.45	memapsin 1
4.1.99.3	deoxyribodipyrimidine photo-lyase
3.1.1.7	acetylcholinesterase
3.1.1.4	phospholipase A2
1.1.1.64	testosterone 17beta-dehydrogenase (NADP+)
1.1.1.63	testosterone 17beta-dehydrogenase
3.1.1.3	triacylglycerol lipase
3.1.1.1	carboxylesterase
3.4.15.1	peptidyl-dipeptidase A
4.4.1.1	cystathionine gamma-lyase
4.4.1.5	lactoylglutathione lyase
3.1.1.8	cholinesterase
3.2.1.18	exo-alpha-sialidase
3.4.23.5	cathepsin D
3.4.23.3	gastricsin
3.4.23.1	pepsin A
3.2.1.14	chitinase
3.2.1.17	lysozyme
3.4.22.34	Legumain
3.4.21.4	trypsin
3.4.21.6	coagulation factor Xa
3.4.21.7	plasmin
2.7.11.26	tau-protein kinase
3.4.21.2	chymotrypsin C
1.4.4.2	glycine dehydrogenase (decarboxylating)
3.5.1.89	N-Acetylglucosaminylphosphatidylinositol deacetylase
3.5.1.88	peptide deformylase
1.3.1.2	dihydropyrimidine dehydrogenase (NADP+)
1.3.1.3	DELTA4-3-oxosteroid 5beta-reductase
2.5.1.61	hydroxymethylbilane synthase
3.4.23.15	renin
2.7.1.137	phosphatidylinositol 3-kinase
3.1.3.31	nucleotidase
3.1.3.33	polynucleotide 5'-phosphatase
2.7.1.138	ceramide kinase
3.1.1.29	aminoacyl-tRNA hydrolase
2.7.1.48	uridine kinase
1.1.1.184	carbonyl reductase (NADPH)
5.4.99.12	tRNA-pseudouridine synthase I
2.7.1.40	pyruvate kinase
2.1.2.1	glycine hydroxymethyltransferase
2.1.2.2	phosphoribosylglycinamide formyltransferase
2.1.2.3	phosphoribosylaminoimidazolecarboxamide formyltransferase
6.2.1.4	succinate-CoA ligase (GDP-forming)
6.2.1.5	Succinate-CoA ligase (ADP-forming)
6.2.1.1	Acetate-CoA ligase
6.2.1.3	Long-chain-fatty-acid-CoA ligase
3.1.26.11	tRNase Z
3.1.1.47	1-alkyl-2-acetylglycerophosphocholine esterase
4.1.1.32	phosphoenolpyruvate carboxykinase (GTP)
4.1.1.37	Uroporphyrinogen decarboxylase
1.14.99.3	heme oxygenase
4.1.1.35	UDP-glucuronate decarboxylase
2.1.1.28	phenylethanolamine N-methyltransferase
3.1.3.46	fructose-2,6-bisphosphate 2-phosphatase
1.18.1.2	ferredoxin-NADP+ reductase
3.1.3.43	[pyruvate dehydrogenase (acetyl-transferring)]-phosphatase
2.7.11.25	mitogen-activated protein kinase kinase kinase
1.13.11.12	lipoxygenase
1.13.11.11	tryptophan 2,3-dioxygenase
4.6.1.2	guanylate cyclase
4.6.1.1	adenylate cyclase
2.8.3.5	3-oxoacid CoA-transferase
2.3.1.176	propanoyl-CoA C-acyltransferase
3.4.21.94	proprotein convertase 2
3.1.1.5	lysophospholipase
3.4.21.92	Endopeptidase Clp
3.4.21.93	Proprotein convertase 1
3.5.4.6	AMP deaminase
3.1.1.2	arylesterase
1.1.1.62	estradiol 17beta-dehydrogenase
4.3.1.4	formimidoyltetrahydrofolate cyclodeaminase
3.4.22.40	bleomycin hydrolase
3.4.22.42	cathepsin O
5.3.1.9	Glucose-6-phosphate isomerase
1.5.3.11	polyamine oxidase
2.4.99.6	N-acetyllactosaminide alpha-2,3-sialyltransferase
2.4.99.7	alpha-N-acetylneuraminyl-2,3-beta-galactosyl-1
1.2.4.4	3-methyl-2-oxobutanoate dehydrogenase (2-methylpropanoyl-transferring)
1.2.4.2	oxoglutarate dehydrogenase (succinyl-transferring)
2.4.99.3	alpha-N-acetylgalactosaminide alpha-2,6-sialyltransferase
2.1.2.10	aminomethyltransferase
1.2.4.1	pyruvate dehydrogenase (acetyl-transferring)
1.14.11.16	peptide-aspartate beta-dioxygenase
1.3.1.34	2,4-dienoyl-CoA reductase (NADPH)
2.4.99.8	alpha-N-acetylneuraminate alpha-2,8-sialyltransferase
1.5.1.20	methylenetetrahydrofolate reductase [NAD(P)H]
2.4.1.144	beta-1,4-mannosyl-glycoprotein 4-beta-N-acetylglucosaminyltransferase
2.7.1.91	sphinganine kinase
3.2.1.21	beta-glucosidase
3.2.1.1	alpha-amylase
6.3.2.2	Glutamate-cysteine ligase
6.3.2.3	Glutathione synthase
4.2.1.2	fumarate hydratase
4.2.1.3	aconitate hydratase
4.2.1.1	carbonate dehydratase
1.1.3.15	(S)-2-hydroxy-acid oxidase
3.2.1.24	alpha-mannosidase
1.14.13.17	cholesterol 7alpha-monooxygenase
6.3.4.5	Argininosuccinate synthase
1.14.13.15	cholestanetriol 26-monooxygenase
1.1.1.51	3(or 17)beta-hydroxysteroid dehydrogenase
1.14.13.13	calcidiol 1-monooxygenase
6.3.4.1	GMP synthase
6.3.4.2	CTP synthase
6.3.4.3	formate-tetrahydrofolate ligase
4.99.1.1	ferrochelatase
1.1.1.205	IMP dehydrogenase
3.4.22.38	Cathepsin K
2.4.1.45	2-hydroxyacylsphingosine 1-beta-galactosyltransferase
3.2.2.21	DNA-3-methyladenine glycosylase II
2.4.1.41	polypeptide N-acetylgalactosaminyltransferase
2.4.1.40	glycoprotein-fucosylgalactoside alpha-N-acetylgalactosaminyltransferase
3.2.1.113	mannosyl-oligosaccharide 1,2-alpha-mannosidase
3.2.1.114	mannosyl-oligosaccharide 1,3-1,6-alpha-mannosidase
1.2.1.27	methylmalonate-semialdehyde dehydrogenase (acylating)
1.2.1.24	succinate-semialdehyde dehydrogenase
3.2.1.51	alpha-L-fucosidase
3.4.13.20	beta-Ala-His dipeptidase
3.2.1.52	beta-N-acetylhexosaminidase
2.7.10.2	non-specific protein-tyrosine kinase
2.7.1.158	inositol-pentakisphosphate 2-kinase
2.7.10.1	receptor protein-tyrosine kinase
2.1.1.114	hexaprenyldihydroxybenzoate methyltransferase
3.4.24.71	endothelin-converting enzyme 1
2.7.12.1	dual-specificity kinase
2.7.12.2	mitogen-activated protein kinase kinase
1.3.3.3	coproporphyrinogen oxidase
2.7.7.50	mRNA guanylyltransferase
2.3.1.39	[acyl-carrier-protein] S-malonyltransferase
1.1.99.24	hydroxyacid-oxoacid transhydrogenase
2.3.1.37	5-aminolevulinate synthase
4.3.1.17	L-Serine ammonia-lyase
1.14.11.8	trimethyllysine dioxygenase
2.7.11.30	receptor protein serine/threonine kinase
4.2.1.75	uroporphyrinogen-III synthase
6.3.4.4	Adenylosuccinate synthase
3.1.3.77	acireductone synthase
1.1.1.10	L-xylulose reductase
1.16.1.8	[methionine synthase] reductase
1.1.1.1	alcohol dehydrogenase
1.1.1.146	11beta-hydroxysteroid dehydrogenase
1.16.1.3	aquacobalamin reductase
1.1.1.8	glycerol-3-phosphate dehydrogenase (NAD+)
1.1.1.145	3beta-hydroxy-DELTA5-steroid dehydrogenase
3.2.1.20	alpha-glucosidase
2.4.99.9	lactosylceramide alpha-2,3-sialyltransferase
3.2.1.22	alpha-galactosidase
3.2.1.23	beta-galactosidase
6.1.1.22	Asparagine-tRNA ligase
3.2.1.25	beta-mannosidase
6.1.1.20	Phenylalanine-tRNA ligase
6.1.1.21	Histidine-tRNA ligase
3.2.1.28	alpha,alpha-trehalase
5.99.1.2	DNA topoisomerase
5.99.1.3	DNA topoisomerase (ATP-hydrolysing)
2.4.2.1	purine-nucleoside phosphorylase
2.8.2.23	[heparan sulfate]-glucosamine 3-sulfotransferase 1
2.3.2.5	glutaminyl-peptide cyclotransferase
2.3.2.2	gamma-glutamyltransferase
2.8.2.5	chondroitin 4-sulfotransferase
4.1.3.6	citrate (pro-3S)-lyase

## Sheet: human_only
EC	Name
4.6.1.15	FAD-AMP lyase (cyclizing)
1.5.3.1	sarcosine oxidase
1.1.5.3	glycerol-3-phosphate dehydrogenase
3.2.2.15	DNA-deoxyinosine glycosylase
3.2.2.16	methylthioadenosine nucleosidase
3.2.2.10	pyrimidine-5'-nucleotide nucleosidase
3.2.2.11	beta-aspartyl-N-acetylglucosaminidase
1.17.4.2	ribonucleoside-triphosphate reductase
3.1.4.40	CMP-N-acylneuraminate phosphodiesterase
3.1.4.43	glycerophosphoinositol inositolphosphodiesterase
6.3.2.11	Carnosine synthase
2.7.7.10	UTP-hexose-1-phosphate uridylyltransferase
1.1.1.239	3alpha(17beta)-hydroxysteroid dehydrogenase (NAD+)
3.4.24.17	stromelysin 1
1.4.3.13	protein-lysine 6-oxidase
3.6.4.9	chaperonin ATPase
1.4.1.15	lysine dehydrogenase
1.8.4.2	protein-disulfide reductase (glutathione)
1.8.5.1	glutathione dehydrogenase (ascorbate)
2.1.1.48	rRNA (adenine-N6-)-methyltransferase
2.1.1.49	amine N-methyltransferase
2.7.1.56	1-phosphofructokinase
2.7.1.52	fucokinase
1.14.99.29	deoxyhypusine monooxygenase
1.1.1.50	3alpha-hydroxysteroid dehydrogenase (B-specific)
1.1.1.21	aldehyde reductase
3.4.21.10	acrosin
3.5.4.1	cytosine deaminase
1.14.12.17	nitric oxide dioxygenase
1.2.1.8	betaine-aldehyde dehydrogenase
1.2.1.4	aldehyde dehydrogenase (NADP+)
1.4.3.3	D-amino-acid oxidase
2.3.1.96	glycoprotein N-palmitoyltransferase
3.6.1.53	Mn2+-dependent ADP-ribose/CDP-alcohol diphosphatase
3.6.1.52	diphosphoinositol-polyphosphate diphosphatase
3.3.2.11	cholesterol-5,6-oxide hydrolase
3.5.4.15	guanosine deaminase
3.5.4.14	deoxycytidine deaminase
3.5.4.12	dCMP deaminase
2.6.99.1	dATP(dGTP)-DNA purinetransferase
3.1.4.50	glycosylphosphatidylinositol phospholipase D
1.1.99.6	D-2-hydroxy-acid dehydrogenase
1.1.99.1	choline dehydrogenase
2.7.7.21	tRNA cytidylyltransferase
1.4.3.22	diamine oxidase
1.4.3.21	primary-amine oxidase
1.1.1.220	6-pyruvoyltetrahydropterin 2'-reductase
1.1.1.225	chlordecone reductase
4.4.1.11	methionine gamma-lyase
4.4.1.16	selenocysteine lyase
4.4.1.17	Holocytochrome-c synthase
2.1.1.57	mRNA (nucleoside-2'-O-)-methyltransferase
4.2.2.1	hyaluronate lyase
4.2.2.3	poly(beta-D-mannuronate) lyase
4.2.2.7	heparin lyase
4.2.2.8	heparin-sulfate lyase
1.1.1.45	L-gulonate 3-dehydrogenase
1.1.1.47	glucose 1-dehydrogenase
1.1.1.40	malate dehydrogenase (oxaloacetate-decarboxylating) (NADP+)
1.1.1.43	phosphogluconate 2-dehydrogenase
2.3.1.118	N-hydroxyarylamine O-acetyltransferase
2.4.1.221	peptide-O-fucosyltransferase
2.4.1.222	O-fucosylpeptide 3-beta-N-acetylglucosaminyltransferase
1.3.99.22	coproporphyrinogen dehydrogenase
2.4.1.228	lactosylceramide 4-alpha-galactosyltransferase
3.4.21.20	cathepsin G
3.4.21.27	coagulation factor XIa
2.4.1.19	cyclomaltodextrin glucanotransferase
2.3.1.63	1-alkylglycerophosphocholine O-acyltransferase
2.3.1.65	bile acid-CoA:amino acid N-acyltransferase
2.3.1.68	glutamine N-acyltransferase
2.4.2.9	uracil phosphoribosyltransferase
3.6.1.22	NAD+ diphosphatase
2.4.2.2	pyrimidine-nucleoside phosphorylase
4.2.3.12	6-pyruvoyltetrahydropterin synthase
2.7.11.3	dephospho-[reductase kinase] kinase
2.7.11.9	Goodpasture-antigen-binding protein kinase
1.14.13.48	(S)-limonene 6-monooxygenase
1.14.13.49	(S)-limonene 7-monooxygenase
1.6.99.6	NADPH dehydrogenase (quinone)
1.6.99.1	NADPH dehydrogenase
1.1.1.231	15-hydroxyprostaglandin-I dehydrogenase (NADP+)
3.5.1.92	pantetheine hydrolase
3.5.4.28	S-adenosylhomocysteine deaminase
3.5.1.99
3.4.24.86	ADAM 17 endopeptidase
3.4.24.87
3.4.24.82	ADAMTS-4 endopeptidase
2.7.1.105	6-phosphofructo-2-kinase
2.7.1.108	dolichol kinase
1.1.1.103	L-threonine 3-dehydrogenase
1.1.1.101	acylglycerone-phosphate reductase
2.6.1.39	2-aminoadipate transaminase
2.7.7.38	3-deoxy-manno-octulosonate cytidylyltransferase
1.1.1.218	morphine 6-dehydrogenase
1.1.1.213	3alpha-hydroxysteroid dehydrogenase (A-specific)
1.1.1.211	long-chain-3-hydroxyacyl-CoA dehydrogenase
1.2.1.13	glyceraldehyde-3-phosphate dehydrogenase (NADP+) (phosphorylating)
1.2.1.11	aspartate-semialdehyde dehydrogenase
1.2.1.19	aminobutyraldehyde dehydrogenase
1.2.1.18	malonate-semialdehyde dehydrogenase (acetylating)
1.6.5.5	NADPH:quinone reductase
1.6.5.4	monodehydroascorbate reductase (NADH)
1.6.5.2	NAD(P)H dehydrogenase (quinone)
3.6.5.5	dynamin GTPase
3.6.5.4	signal-recognition-particle GTPase
3.6.5.1	heterotrimeric G-protein GTPase
2.3.1.105	alkylglycerophosphate 2-O-acetyltransferase
2.5.1.75
3.6.5.3	protein-synthesizing GTPase
3.5.1.13	aryl-acylamidase
3.4.21.34	plasma kallikrein
3.4.21.35	tissue kallikrein
3.4.21.37	leukocyte elastase
3.4.21.38	coagulation factor XIIa
3.4.21.39	chymase
2.4.1.147	acetylgalactosaminyl-O-glycosyl-glycoprotein
2.3.1.71	glycine N-benzoyltransferase
2.3.1.76	retinol O-fatty-acyltransferase
2.3.1.75	long-chain-alcohol O-fatty-acyltransferase
2.3.1.78	heparan-alpha-glucosaminide N-acetyltransferase
3.1.3.7	3'(2'),5'-bisphosphate nucleotidase
3.5.3.6	arginine deiminase
3.1.3.2	acid phosphatase
3.6.1.30	m7G(5')pppN diphosphatase
3.1.3.9	glucose-6-phosphatase
3.6.1.39	thymidine-triphosphatase
6.2.1.15	Arachidonate-CoA ligase
3.1.7.4	sclareol cyclase
2.7.1.134	inositol-tetrakisphosphate 1-kinase
3.1.3.32	polynucleotide 3'-phosphatase
2.1.4.1	glycine amidinotransferase
3.1.3.34	deoxynucleotide 3'-phosphatase
3.1.3.35	thymidylate 5'-phosphatase
3.1.3.36	phosphoinositide 5-phosphatase
2.1.2.9	methionyl-tRNA formyltransferase
2.1.2.5	glutamate formimidoyltransferase
1.13.11.19	cysteamine dioxygenase
1.1.1.112	indanol dehydrogenase
3.2.2.29
1.1.1.209	3(or 17)alpha-hydroxysteroid dehydrogenase
3.2.2.27
3.2.2.20	DNA-3-methyladenine glycosylase I
1.2.1.23	2-oxoaldehyde dehydrogenase (NAD+)
2.7.1.82	ethanolamine kinase
2.7.1.81	hydroxylysine kinase
1.16.1.2	diferric-transferrin reductase
1.16.1.5	aquacobalamin reductase (NADPH)
4.1.1.72	branched-chain-2-oxoacid decarboxylase
2.3.2.8	arginyltransferase
2.3.2.4	gamma-glutamylcyclotransferase
2.3.2.1	D-glutamyltransferase
2.3.1.137	carnitine O-octanoyltransferase
2.3.1.136	polysialic-acid O-acetyltransferase
1.1.3.8	L-gulonolactone oxidase
2.1.1.71	phosphatidyl-N-methylethanolamine N-methyltransferase
2.1.1.72	site-specific DNA-methyltransferase (adenine-specific)
2.4.1.38	beta-N-acetylglucosaminylglycopeptide beta-1,4-galactosyltransferase
4.1.1.19	Arginine decarboxylase
1.10.3.5	3-hydroxyanthranilate oxidase
1.10.3.1	catechol oxidase
2.8.1.2	3-mercaptopyruvate sulfurtransferase
2.3.1.45	N-acetylneuraminate 7-O(or 9-O)-acetyltransferase
2.7.8.5	CDP-diacylglycerol-glycerol-3-phosphate 3-phosphatidyltransferase
1.14.13.29	4-nitrophenol 2-monooxygenase
3.1.16.1	spleen exonuclease
3.1.30.2	Serratia marcescens nuclease
1.14.11.27	[histone-H3]-lysine-36 demethylase
3.1.3.26	4-phytase
5.1.1.10	Amino-acid racemase
5.1.1.18	serine racemase
1.3.1.21	7-dehydrocholesterol reductase
1.3.1.22	cholestenone 5alpha-reductase
1.3.1.24	biliverdin reductase
2.7.1.127	inositol-trisphosphate 3-kinase
2.7.4.2	phosphomevalonate kinase
2.6.1.13	ornithine aminotransferase
1.1.1.270	3-keto-steroid reductase
1.1.1.278	3beta-hydroxy-5alpha-steroid dehydrogenase
3.4.16.6	carboxypeptidase D
2.4.1.165	N-acetylneuraminylgalactosylglucosylceramide
1.1.1.300
3.7.1.4	phloretin hydrolase
2.7.1.95	kanamycin kinase
2.7.1.94	acylglycerol kinase
3.5.5.1	nitrilase
4.1.1.45	Aminocarboxymuconate-semialdehyde decarboxylase
1.1.1.96	diiodophenylpyruvate reductase
1.1.1.98	(R)-2-hydroxy-fatty-acid dehydrogenase
1.1.1.99	(S)-2-hydroxy-fatty-acid dehydrogenase
2.3.1.125	1-alkyl-2-acetylglycerol O-acyltransferase
1.3.99.12	2-methylacyl-CoA dehydrogenase
3.5.1.9	arylformamidase
3.5.1.3	omega-amidase
1.14.18.2	CMP-N-acetylneuraminate monooxygenase
6.3.4.17	Formate-dihydrofolate ligase
6.3.4.14	Biotin carboxylase
6.3.4.10	Biotin-[propionyl-CoA-carboxylase (ATP-hydrolysing)] ligase
6.3.4.11	Biotin-[methylcrotonoyl-CoA-carboxylase] ligase
3.6.4.1	myosin ATPase
3.6.4.2	dynein ATPase
3.6.4.4	plus-end-directed kinesin ATPase
3.6.1.18	FAD diphosphatase
3.6.4.6	vesicle-fusing ATPase
3.6.4.7	peroxisome-assembly ATPase
3.6.4.8	proteasome ATPase
3.6.1.14	adenosine-tetraphosphatase
3.6.1.17	bis(5'-nucleosyl)-tetraphosphatase (asymmetrical)
3.6.1.16	CDP-glycerol diphosphatase
3.6.1.13	ADP-ribose diphosphatase
3.6.1.12	dCTP diphosphatase
1.14.13.30	leukotriene-B4 20-monooxygenase
1.14.13.32	albendazole monooxygenase
2.4.1.22	lactose synthase
2.4.1.25	4-alpha-glucanotransferase
1.2.1.n2
3.4.24.60	dactylysin
3.4.24.62	magnolysin
3.4.24.56	insulysin
3.4.24.65	macrophage elastase
3.6.3.21	polar-amino-acid-transporting ATPase
1.11.1.2	NADPH peroxidase
3.6.3.27	phosphate-transporting ATPase
2.3.1.57	diamine N-acetyltransferase
2.3.1.56	aromatic-hydroxylamine O-acetyltransferase
3.1.3.17	[phosphorylase] phosphatase
3.1.3.13	bisphosphoglycerate phosphatase
2.4.2.28	S-methyl-5'-thioadenosine phosphorylase
2.7.8.19	UDP-glucose-glycoprotein glucose phosphotransferase
3.4.21.120	oviductin
2.7.1.159	inositol-1,3,4-trisphosphate 5/6-kinase
2.7.1.154	phosphatidylinositol-4-phosphate 3-kinase
2.7.1.151	inositol-polyphosphate multikinase
2.7.1.150	1-phosphatidylinositol-3-phosphate 5-kinase
3.2.2.3	uridine nucleosidase
3.2.2.1	purine nucleosidase
3.2.2.6	NAD(P)+ nucleosidase
3.2.2.5	NAD+ nucleosidase
5.1.3.7	UDP-N-acetylglucosamine 4-epimerase
1.1.1.263	1,5-anhydro-D-fructose reductase
1.13.11.33	arachidonate 15-lipoxygenase
1.2.1.48	long-chain-aldehyde dehydrogenase
1.2.1.49	2-oxoaldehyde dehydrogenase (NADP+)
1.2.1.46	formaldehyde dehydrogenase
1.2.1.41	glutamate-5-semialdehyde dehydrogenase
3.4.14.9	tripeptidyl-peptidase I
1.1.1.88	hydroxymethylglutaryl-CoA reductase
4.1.1.53	Phenylalanine decarboxylase
1.1.1.81	hydroxypyruvate reductase
5.4.99.2	Methylmalonyl-CoA mutase
3.1.25.1	deoxyribonuclease (pyrimidine dimer)
2.1.1.17	phosphatidylethanolamine N-methyltransferase
5.3.1.21	Corticosteroid side-chain-isomerase
5.3.1.23	S-methyl-5-thioribose-1-phosphate isomerase
3.4.21.89	Signal peptidase I
2.8.2.29	[heparan sulfate]-glucosamine 3-sulfotransferase 2
2.8.2.22	aryl-sulfate sulfotransferase
1.5.1.30	flavin reductase
4.2.1.49	Urocanate hydratase
4.2.1.48	D-glutamate cyclase
2.4.1.50	procollagen galactosyltransferase
3.5.1.52	peptide-N4-(N-acetyl-beta-glucosaminyl)asparagine amidase
2.2.1.1	transketolase
3.4.24.46	adamalysin
2.3.1.25	plasmalogen synthase
3.6.3.30	Fe3+-transporting ATPase
4.1.3.4	Hydroxymethylglutaryl-CoA lyase
6.1.1.4	Leucine-tRNA ligase
3.4.21.118	kallikrein 8
3.6.3.2	Mg2+-importing ATPase
3.6.3.7	Na+-exporting ATPase
3.4.21.117	stratum corneum chymotryptic enzyme
5.1.99.2	16-Hydroxysteroid epimerase
1.13.11.24	quercetin 2,3-dioxygenase
3.2.1.10	oligo-1,6-glucosidase
2.7.1.164
2.4.1.148	acetylgalactosaminyl-O-glycosyl-glycoprotein
3.1.1.25	1,4-lactonase
4.1.1.84	D-dopachrome decarboxylase
2.1.1.20	glycine N-methyltransferase
2.1.1.25	phenol O-methyltransferase
1.5.3.16
2.8.2.30	[heparan sulfate]-glucosamine 3-sulfotransferase 3
2.8.2.34	glycochenodeoxycholate sulfotransferase
2.4.99.2	monosialoganglioside sialyltransferase
1.5.1.29	FMN reductase
6.3.2.5	phosphopantothenate-cysteine ligase
3.1.3.n1
6.3.4.9	Biotin-[methylmalonyl-CoA-carboxytransferase] ligase
3.4.22.36	caspase-1
3.5.1.42	nicotinamide-nucleotide amidase
3.5.1.48	acetylspermidine deacetylase
2.6.1.58	phenylalanine(histidine) transaminase
2.4.1.117	dolichyl-phosphate beta-glucosyltransferase
3.4.24.79	pappalysin-1
2.7.11.31	[hydroxymethylglutaryl-CoA reductase (NADPH)] kinase
4.2.1.74	long-chain-enoyl-CoA hydratase
3.1.3.74	pyridoxal phosphatase
3.1.3.76	lipid-phosphate phosphatase
3.1.3.78	phosphatidylinositol-4,5-bisphosphate 4-phosphatase
6.1.1.23	aspartate-tRNAAsn ligase
3.4.21.109	matriptase
3.4.21.107	peptidase Do
3.4.21.106	hepsin
3.4.21.105	rhomboid protease
3.4.21.104	mannan-binding lectin-associated serine protease-2
1.3.1.10	enoyl-[acyl-carrier-protein] reductase (NADPH, B-specific)
2.6.1.64	glutamine-phenylpyruvate transaminase
2.6.1.63	kynurenine-glyoxylate transaminase
1.16.3.1	ferroxidase
1.17.99.3	3alpha,7alpha,12alpha-trihydroxy-5beta-cholestanoyl-CoA 24-hydroxylase
5.3.3.9	prostaglandin-A1 DELTA-isomerase
3.2.1.68	isoamylase
3.2.1.62	glycosylceramidase
3.5.3.8	formimidoylglutamase
2.6.1.4	glycine transaminase
2.6.1.7	kynurenine-oxoglutarate transaminase
3.5.3.4	allantoicase
2.1.1.35	tRNA (uracil-5-)-methyltransferase
2.1.1.33	tRNA (guanine-N7-)-methyltransferase
2.7.1.29	glycerone kinase
4.1.2.5	Threonine aldolase
2.7.1.22	ribosylnicotinamide kinase
2.7.1.24	dephospho-CoA kinase
2.7.1.25	adenylyl-sulfate kinase
2.4.1.130	dolichyl-phosphate-mannose-glycolipid alpha-mannosyltransferase
3.4.22.26	Cancer procoagulant
3.1.8.2	diisopropyl-fluorophosphatase
3.2.1.108	lactase
3.1.4.2	glycerophosphocholine phosphodiesterase
3.1.2.7	glutathione thiolesterase
3.1.2.6	hydroxyacylglutathione hydrolase
3.4.24.63	meprin B
2.4.1.95	bilirubin-glucuronoside glucuronosyltransferase
2.4.1.122	glycoprotein-N-acetylgalactosamine 3-beta-galactosyltransferase
2.7.11.27	[acetyl-CoA carboxylase] kinase
3.1.3.66	phosphatidylinositol-3,4-bisphosphate 4-phosphatase
3.1.3.64	phosphatidylinositol-3-phosphatase
3.1.3.62	multiple inositol-polyphosphate phosphatase
3.4.14.5	dipeptidyl-peptidase IV
3.4.14.6	dipeptidyl-dipeptidase
3.1.6.4	N-acetylgalactosamine-6-sulfatase
3.1.6.1	arylsulfatase
3.1.2.20	acyl-CoA hydrolase
5.1.99.1	Methylmalonyl-CoA epimerase
2.1.1.9	thiol S-methyltransferase
2.1.1.8	histamine N-methyltransferase
2.1.1.2	guanidinoacetate N-methyltransferase
2.1.1.1	nicotinamide N-methyltransferase
2.1.1.4	acetylserotonin O-methyltransferase
3.1.1.21	retinyl-palmitate esterase
3.1.1.26	galactolipase
3.1.1.28	acylcarnitine hydrolase
3.5.3.10	D-arginase
3.5.3.11	agmatinase
1.8.4.12	peptide-methionine (R)-S-oxide reductase
3.4.21.119	kallikrein 13
3.4.24.7	interstitial collagenase
2.5.1.11	trans-octaprenyltranstransferase
2.5.1.17	cob(I)yrinic acid a,c-diamide adenosyltransferase
2.5.1.16	spermidine synthase
2.7.4.15	thiamine-diphosphate kinase
1.1.1.39	malate dehydrogenase (decarboxylating)
1.5.1.9	saccharopine dehydrogenase (NAD+, L-glutamate-forming)
1.1.1.36	acetoacetyl-CoA reductase
2.9.1.1	L-Seryl-tRNASec selenium transferase
5.4.2.1	phosphoglycerate mutase
5.4.2.7	phosphopentomutase
2.3.1.4	glucosamine-phosphate N-acetyltransferase
2.3.1.7	carnitine O-acetyltransferase
2.3.1.6	choline O-acetyltransferase
1.1.2.4	D-lactate dehydrogenase (cytochrome)
1.2.99.4	formaldehyde dismutase
2.8.2.15	steroid sulfotransferase
2.8.2.14	bile-salt sulfotransferase
2.7.1.32	choline kinase
2.7.1.31	glycerate kinase
2.7.1.30	glycerol kinase
2.7.1.35	pyridoxal kinase
3.4.17.17	tubulinyl-Tyr carboxypeptidase
3.4.17.16	membrane Pro-Xaa carboxypeptidase
3.4.17.11	glutamate carboxypeptidase
2.7.1.147	ADP-specific glucokinase
2.4.1.65	3-galactosyl-N-acetylglucosaminide 4-alpha-L-fucosyltransferase
3.4.11.14	cytosol alanyl aminopeptidase
2.4.1.66	procollagen glucosyltransferase
2.7.1.140	inositol-tetrakisphosphate 5-kinase
2.4.1.63	linamarin synthase
2.4.1.62	ganglioside galactosyltransferase
2.4.1.69	galactoside 2-alpha-L-fucosyltransferase
3.5.1.60	N-(long-chain-acyl)ethanolamine deacylase
3.1.15.1	venom exonuclease
3.4.24.14	procollagen N-endopeptidase
2.4.1.132	glycolipid 3-alpha-mannosyltransferase
2.4.1.86	glucosaminylgalactosylglucosylceramide beta-galactosyltransferase
2.7.9.3	selenide, water dikinase
2.3.1.16	acetyl-CoA C-acyltransferase
3.1.11.1	exodeoxyribonuclease I
1.17.3.2	xanthine oxidase
2.9.1.2
2.5.1.5	galactose-6-sulfurylase
2.5.1.4	adenosylmethionine cyclotransferase
1.17.1.4	xanthine dehydrogenase
2.5.1.1	dimethylallyltranstransferase
2.5.1.9	riboflavin synthase
2.7.7.n1
3.1.30.1	Aspergillus nuclease S1
1.3.1.30	progesterone 5alpha-reductase
3.1.1.55	acetylsalicylate deacetylase
3.1.1.56	methylumbelliferyl-acetate deacetylase
3.6.4.5	minus-end-directed kinesin ATPase
3.1.1.53	sialate O-acetylesterase
3.1.3.53	[myosin-light-chain] phosphatase
3.1.3.51	dolichyl-phosphatase
2.6.1.40	(R)-3-amino-2-methylpropionate-pyruvate transaminase
2.6.1.49	dihydroxyphenylalanine transaminase
3.1.27.5	pancreatic ribonuclease
3.1.27.1	ribonuclease T2
3.1.21.1	deoxyribonuclease I
3.1.21.7	deoxyribonuclease V
2.7.7.8	polyribonucleotide nucleotidyltransferase
5.2.1.7	Retinol isomerase
1.1.1.n11
2.5.1.22	spermine synthase
2.5.1.21	squalene synthase
3.2.1.47	galactosylgalactosylglucosylceramidase
3.2.1.48	sucrose alpha-glucosidase
1.5.3.7	L-pipecolate oxidase
1.8.2.1	sulfite dehydrogenase
4.2.1.109	methylthioribulose 1-phosphate dehydratase
2.7.7.48	RNA-directed RNA polymerase
2.7.7.49	RNA-directed DNA polymerase
3.2.1.106	mannosyl-oligosaccharide glucosidase
1.1.1.22	UDP-glucose 6-dehydrogenase
1.1.1.26	glyoxylate reductase
3.4.13.19	membrane dipeptidase
3.4.13.18	cytosol nonspecific dipeptidase
3.5.4.3	guanine deaminase
1.14.15.5	corticosterone 18-monooxygenase
3.4.21.41	complement subcomponent C1r
3.4.21.43	classical-complement-pathway C3/C5 convertase
3.4.21.42	complement subcomponent C1s
3.4.21.45	complement factor I
3.4.21.46	complement factor D
1.10.99.2	ribosyldihydronicotinamide dehydrogenase (quinone)
1.14.19.3	linoleoyl-CoA desaturase
1.2.2.4	carbon-monoxide dehydrogenase (cytochrome b-561)
3.6.5.6	tubulin GTPase
3.5.1.10	formyltetrahydrofolate deformylase
3.6.5.2	small monomeric GTPase
1.14.99.20	phylloquinone monooxygenase (2,3-epoxidizing)
3.3.2.1	isochorismatase
2.4.1.146	beta-1,3-galactosyl-O-glycosyl-glycoprotein
2.4.1.143	alpha-1,6-mannosyl-glycoprotein 2-beta-N-acetylglucosaminyltransferase
3.6.1.2	trimetaphosphatase
1.3.1.1	dihydrouracil dehydrogenase (NAD+)
3.4.22.58	caspase-5
1.1.1.181	cholest-5-ene-3beta,7alpha-diol 3beta-dehydrogenase
1.1.1.189	prostaglandin-E2 9-reductase
1.1.1.188	prostaglandin-F synthase
6.2.1.7	Cholate-CoA ligase
6.2.1.2	Butyrate-CoA ligase
3.1.26.10	ribonuclease IX
1.13.99.1	inositol oxygenase
1.13.99.3	tryptophan 2'-dioxygenase
3.1.1.43	alpha-amino-acid esterase
3.1.3.42	[glycogen-synthase-D] phosphatase
3.1.1.77	acyloxyacyl hydrolase
3.2.1.3	glucan 1,4-alpha-glucosidase
1.20.4.2	methylarsonate reductase
1.20.4.1	arsenate reductase (glutaredoxin)
1.1.1.161	cholestanetetraol 26-dehydrogenase
1.1.1.160	dihydrobunolol dehydrogenase
1.7.1.10	hydroxylamine reductase (NADH)
2.5.1.31	di-trans,poly-cis-decaprenylcistransferase
2.5.1.39	4-hydroxybenzoate nonaprenyltransferase
3.2.1.50	alpha-N-acetylglucosaminidase
3.4.17.23
2.7.7.52	RNA uridylyltransferase
3.4.11.16	Xaa-Trp aminopeptidase
2.7.7.56	tRNA nucleotidyltransferase
2.7.1.n4
1.1.1.19	glucuronate reductase
1.1.1.14	L-iditol 2-dehydrogenase
2.4.1.68	glycoprotein 6-alpha-L-fucosyltransferase
3.4.21.53	Endopeptidase La
3.4.21.50	lysyl endopeptidase
3.4.21.59	Tryptase
2.1.1.80	protein-glutamate O-methyltransferase
2.7.1.10	phosphoglucokinase
2.7.1.12	gluconokinase
1.14.99.36	beta-carotene 15,15'-monooxygenase
1.8.1.12	trypanothione-disulfide reductase
3.4.24.34	neutrophil collagenase
2.4.1.152	4-galactosyl-N-acetylglucosaminide 3-alpha-L-fucosyltransferase
2.4.1.153	dolichyl-phosphate alpha-N-acetylglucosaminyltransferase
1.8.1.4	dihydrolipoyl dehydrogenase
3.4.23.50
3.4.24.11	neprilysin
1.8.1.9	thioredoxin-disulfide reductase
1.8.1.8	protein-disulfide reductase
1.8.3.5	prenylcysteine oxidase
1.8.3.3	glutathione oxidase
1.8.3.1	sulfite oxidase
1.14.13.n4
6.5.1.3	RNA ligase (ATP)
2.1.1.148	thymidylate synthase (FAD)
1.1.1.196	15-hydroxyprostaglandin-D dehydrogenase (NADP+)
5.3.99.2	Prostaglandin-D synthase
5.3.99.3	prostaglandin-E synthase
4.2.1.92	hydroperoxide dehydratase
1.1.1.284	S-(hydroxymethyl)glutathione dehydrogenase
3.1.2.11	acetoacetyl-CoA hydrolase
3.1.2.13	S-succinylglutathione hydrolase
3.1.2.12	S-formylglutathione hydrolase
4.1.2.30	17alpha-Hydroxyprogesterone aldolase
4.1.2.37	hydroxynitrilase
1.4.1.4	glutamate dehydrogenase (NADP+)
1.1.1.179	D-xylose 1-dehydrogenase (NADP+)
1.1.1.172	2-oxoadipate reductase
2.5.1.49	O-acetylhomoserine aminocarboxypropyltransferase
1.6.2.5	NADPH-cytochrome-c2 reductase
3.4.21.67	Endopeptidase So
3.4.21.61	Kexin
3.2.1.84	glucan 1,3-alpha-glucosidase
2.3.1.155	acetyl-CoA C-myristoyltransferase
2.3.1.154	propionyl-CoA C2-trimethyltridecanoyltransferase
3.4.22.63	caspase-10
3.4.22.61	caspase-8
3.5.1.31	formylmethionine deformylase
3.2.1.143	poly(ADP-ribose) glycohydrolase
6.3.1.5	NAD+ synthase
6.3.1.4	aspartate-ammonia ligase (ADP-forming)
6.3.1.1	Aspartate-ammonia ligase
3.4.24.27	thermolysin
3.4.24.22	stromelysin 2
3.4.24.23	matrilysin
6.3.5.1	NAD+ synthase (glutamine-hydrolysing)
6.3.5.6	asparaginyl-tRNA synthase (glutamine-hydrolysing)
2.8.2.4	estrone sulfotransferase
2.8.2.7	UDP-N-acetylgalactosamine-4-sulfate sulfotransferase
2.8.2.1	aryl sulfotransferase
2.8.2.3	amine sulfotransferase
2.8.2.2	alcohol sulfotransferase
2.8.2.9	tyrosine-ester sulfotransferase
1.5.3.13
2.1.1.137	arsenite methyltransferase
1.14.13.80	(R)-limonene 6-monooxygenase
1.14.11.18	phytanoyl-CoA dioxygenase
3.1.6.18	glucuronate-2-sulfatase
2.4.99.10	neolactotetraosylceramide alpha-2,3-sialyltransferase
2.4.99.11	lactosylceramide alpha-2,6-N-sialyltransferase
3.1.6.13	iduronate-2-sulfatase
3.1.6.12	N-acetylgalactosamine-4-sulfatase
3.1.6.15	N-sulfoglucosamine-3-sulfatase
2.3.1.14	glutamine N-phenylacetyltransferase
3.1.1.64	all-trans-retinyl-palmitate hydrolase
3.1.1.67	fatty-acyl-ethyl-ester synthase
3.1.1.63	11-cis-retinyl-palmitate hydrolase
1.3.1.48	15-oxoprostaglandin 13-oxidase
2.3.1.17	aspartate N-acetyltransferase
4.1.2.27	Sphinganine-1-phosphate aldolase
4.1.2.26	Phenylserine aldolase
4.3.1.7	ethanolamine ammonia-lyase
1.1.1.149	20alpha-hydroxysteroid dehydrogenase
1.1.1.147	16alpha-hydroxysteroid dehydrogenase
2.3.1.13	glycine N-acyltransferase
2.5.1.56	N-acetylneuraminate synthase
2.7.3.2	creatine kinase
2.5.1.58	protein farnesyltransferase
2.3.1.38	[acyl-carrier-protein] S-acetyltransferase
5.3.2.1	Phenylpyruvate tautomerase
1.1.1.71	alcohol dehydrogenase [NAD(P)+]
3.1.13.1	exoribonuclease II
3.1.13.3	oligonucleotidase
2.7.1.3	ketohexokinase
2.7.1.76	deoxyadenosine kinase
2.7.1.78	polynucleotide 5'-hydroxyl-kinase
3.2.1.96	mannosyl-glycoprotein endo-beta-N-acetylglucosaminidase
2.3.1.142	glycoprotein O-fatty-acyltransferase
4.1.1.9	Malonyl-CoA decarboxylase
2.3.1.147	Glycerophospholipid arachidonoyl-transferase (CoA-independent)
2.3.1.148	Glycerophospholipid acyltransferase (CoA-dependent)
2.3.1.149	Platelet-activating factor acetyltransferase
4.1.1.3	Oxaloacetate decarboxylase
3.4.22.57	caspase-4
2.4.1.214	glycoprotein 3-alpha-L-fucosyltransferase
3.4.21.78	Granzyme A
3.4.21.79	Granzyme B
3.5.2.7	imidazolonepropionase
3.5.2.3	dihydroorotase
3.4.21.73	u-Plasminogen activator
3.5.2.9	5-oxoprolinase (ATP-hydrolysing)
3.4.21.76	Myeloblastin
3.4.21.77	semenogelase
3.5.1.20	citrullinase
1.6.1.2	NAD(P)+ transhydrogenase (AB-specific)
2.4.1.179	lactosylceramide beta-1,3-galactosyltransferase
3.4.23.34	Cathepsin E
2.3.1.80	cysteine-S-conjugate N-acetyltransferase
3.6.3.49	channel-conductance-controlling ATPase
3.6.3.43	peptide-transporting ATPase
3.6.3.44	xenobiotic-transporting ATPase
3.6.3.47	fatty-acyl-CoA-transporting ATPase
2.1.1.126	[myelin basic protein]-arginine N-methyltransferase
1.14.13.96	5beta-cholestane-3alpha,7alpha-diol 12alpha-hydroxylase
1.14.21.4	salutaridine synthase
1.3.1.72	DELTA24-sterol reductase
1.3.1.70	DELTA14-sterol reductase
1.3.1.74	2-alkenal reductase
1.3.5.2	dihydroorotate dehydrogenase
1.14.13.8	flavin-containing monooxygenase
1.5.1.8	saccharopine dehydrogenase (NADP+, L-lysine-forming)
1.14.11.7	procollagen-proline 3-dioxygenase
3.6.4.12
3.6.4.13
3.6.4.10	non-chaperonin molecular chaperone ATPase
3.6.4.11	nucleoplasmin ATPase
1.13.11.53	acireductone dioxygenase (Ni2+-requiring)
1.13.11.54	acireductone dioxygenase [iron(II)-requiring]
3.1.4.38	glycerophosphocholine cholinephosphodiesterase
3.4.19.9	gamma-glutamyl hydrolase
3.1.4.37	2',3'-cyclic-nucleotide 3'-phosphodiesterase
1.1.1.150	21-hydroxysteroid dehydrogenase (NAD+)
3.4.11.4	tripeptide aminopeptidase
1.8.98.2	sulfiredoxin
3.4.23.4	chymosin
3.4.21.5	thrombin
3.4.21.1	chymotrypsin
3.4.21.9	enteropeptidase
3.4.13.9	Xaa-Pro dipeptidase
2.5.1.60	protein geranylgeranyltransferase type II
3.4.13.3	Xaa-His dipeptidase
6.2.1.24	Phytanate-CoA ligase
5.4.3.7	leucine 2,3-aminomutase
4.1.1.33	Diphosphomevalonate decarboxylase
4.1.1.36	phosphopantothenoylcysteine decarboxylase
1.1.3.27	hydroxyphytanate oxidase
3.4.22.41	cathepsin F
3.4.22.43	cathepsin V
2.4.1.201	alpha-1,6-mannosyl-glycoprotein 4-beta-N-acetylglucosaminyltransferase
2.4.1.206	lactosylceramide 1,3-N-acetyl-beta-D-glucosaminyltransferase
3.4.22.49	separase
1.20.99.1	arsenate reductase (donor)
2.3.1.88	peptide alpha-N-acetyltransferase
3.6.3.51	mitochondrial protein-transporting ATPase
2.3.1.81	aminoglycoside N3'-acetyltransferase
2.3.1.86	fatty-acyl-CoA synthase
2.3.1.87	aralkylamine N-acetyltransferase
2.3.1.85	fatty-acid synthase
3.6.1.45	UDP-sugar diphosphatase
3.6.1.42	guanosine-diphosphatase
3.6.1.43	dolichyldiphosphatase
1.14.13.60	27-Hydroxycholesterol 7alpha-monooxygenase
1.14.13.67	quinine 3-monooxygenase
3.2.1.163	1,6-alpha-D-mannosidase
1.1.1.5	acetoin dehydrogenase
1.1.1.2	alcohol dehydrogenase (NADP+)

## Sheet: fish_only
EC	name (partially annotated)
4.4.1.14	1-aminocyclopropane-1-carboxylate synthase
4.2.3.4	3-dehydroquinate synthase
2.3.1.129	acyl-[acyl-carrier-protein]-UDP-N-acetylglucosamine O-acyltransferase
2.3.1.-	Acyltransferases. Transferring groups other than amino-acyl groups
3.4.11.22	aminopeptidase I
1.14.12.1	anthranilate 1,2-dioxygenase (deaminating, decarboxylating)
3.4.24.21	astacin
3.5.2.6	beta-lactamase
4.1.1.-	Carboxy-lyases
3.1.1.-	Carboxylic ester hydrolases
2.7.8.3	ceramide cholinephosphotransferase
2.4.1.16	chitin synthase
2.8.3.-	CoA-transferase
4.4.1.8	cystathionine beta-lyase
1.1.1.28	D-lactate dehydrogenase
3.1.21.2	deoxyribonuclease IV (phage-T4-induced)
1.3.99.11	dihydroorotate dehydrogenase
1.1.1.133	dTDP-4-dehydrorhamnose reductase
1.2.1.1	formaldehyde dehydrogenase (glutathione)
1.1.99.5	glycerol-3-phosphate dehydrogenase
3.2.1.-	Glycosylases
2.4.99.-	Glycosyltransferases. Transferring other glycosyl groups
3.6.3.6	H+-exporting ATPase
2.4.1.-	Hexosyltransferases
2.7.13.3	histidine kinase
3.6.1.-	Hydrolases. Acting on acid anhydrides. In phosphorous-containing anhydrides
3.5.4.-	Hydrolases. Acting on carbon-nitrogen bonds, other than peptide bonds. In cyclic amidines
3.5.1.-	Hydrolases. Acting on carbon-nitrogen bonds, other than peptide bonds. In linear amides
3.1.-.-	Hydrolases. Acting on ester bonds
5.3.3.-	Isomerases. Transposing C==C bonds
2.5.1.37	leukotriene-C4 synthase
2.4.1.56	lipopolysaccharide N-acetylglucosaminyltransferase
2.3.3.9	malate synthase
2.1.1.-	Methyltransferases
2.7.11.7	myosin-heavy-chain kinase
2.7.7.-	Nucleotidyltransferases
1.14.-.-	Oxidoreductases. Acting on paired donors
1.2.1.-	Oxidoreductases. Acting on the aldehyde or oxo group of donors. With NAD(+) or NADP(+) as acceptor
1.1.1.-	Oxidoreductases. Acting on the CH-OH group of donors. With NAD(+) or NADP(+) as acceptor
3.4.-.-	peptide hydrolase
6.3.2.-	peptide synthases
2.4.1.129	peptidoglycan glycosyltransferase
1.14.13.7	phenol 2-monooxygenase
3.1.4.-	Phosphoric diester hydrolases
3.1.3.-	Phosphoric monoester hydrolases
2.7.3.-	Phosphotransferases with a nitrogenous group as acceptor
2.7.11.-	Protein-serine/threonine kinases
2.7.10.-	Protein-tyrosine kinases
4.2.1.70	pseudouridylate synthase
4.1.1.39	Ribulose-bisphosphate carboxylase
2.1.1.51	rRNA (guanine-N1-)-methyltransferase
4.3.3.2	strictosidine synthase
2.8.2.-	Sulfotransferases
3.1.2.-	Thiolester hydrolases
4.2.3.1	threonine synthase
5.3.1.5	Xylose isomerase
1.14
1.11
1.13.11
2.8.2
4.1.1
6.5.1.-
2.7.112.1
6
2.4.2
2.4.1
2.6.1
1
3.1.-.-.
3.1.3
3.4.15
3.4.16
3.4.17
3.1.6
3.4.13
3.5.4
3.5.3
3.5.2
3.5.1
3.-.-.-
5.4.2
6.1.1.-
6.2.1
2
1.6
1.1
1.3
2.7.10
2.7.11
1.2.4
3.4.11
1.6.1
3.4.99.-
3.4.14.-
6.5
3.1.13.-
2.7
2.6
2.4
3
4.-.-.-
1.14.19
1.14.11
1.8.4.-
2.1.2
2.1.3
2.1.1
1.6.3.-
2.3.3
2.7.8
2.7.4
2.7.7
5.1.1
2.7.1
5.1.3
3.2.2.-
3.4.19.-
4.1.99.-
3.4.23.-
3.4
3.5
3.2
1.14.14
3.4.21.-
3.6.1
3.6.3
3.4.25
1.1.1
3.1
4.6
4.1
4.2.1
5
3.4.21
3.4.23
3.4.22
3.4.24
3.2.1
3.2.2
