# Supplementary material for: Constructing a fish metabolic network model
Source: Genome Biol. 2010 Nov 29;11(11):R115. doi: 10.1186/gb-2010-11-11-r115 (PMC3156954; doi:10.1186/gb-2010-11-11-r115)
Supplement: Additional file 7 — Analysis of zebrafish liver cancer data by KegArray. [file gb-2010-11-11-r115-S7.xls]

## Sheet: metabolic pathways
KEGG pathway ID	name	hits
dre00280	Valine, leucine and isoleucine degradation - Danio rerio (zebrafish)	5
dre00230	Purine metabolism - Danio rerio (zebrafish)	5
dre00970	Aminoacyl-tRNA biosynthesis - Danio rerio (zebrafish)	4
dre00010	Glycolysis / Gluconeogenesis - Danio rerio (zebrafish)	4
dre00620	Pyruvate metabolism - Danio rerio (zebrafish)	3
dre00071	Fatty acid metabolism - Danio rerio (zebrafish)	3
dre00190	Oxidative phosphorylation - Danio rerio (zebrafish)	3
dre00051	Fructose and mannose metabolism - Danio rerio (zebrafish)	3
dre00240	Pyrimidine metabolism - Danio rerio (zebrafish)	3
dre00650	Butanoate metabolism - Danio rerio (zebrafish)	3
dre00510	N-Glycan biosynthesis - Danio rerio (zebrafish)	3
dre00564	Glycerophospholipid metabolism - Danio rerio (zebrafish)	2
dre00270	Cysteine and methionine metabolism - Danio rerio (zebrafish)	2
dre00520	Amino sugar and nucleotide sugar metabolism - Danio rerio (zebrafish)	2
dre00350	Tyrosine metabolism - Danio rerio (zebrafish)	2
dre00260	Glycine, serine and threonine metabolism - Danio rerio (zebrafish)	2
dre00980	Metabolism of xenobiotics by cytochrome P450 - Danio rerio (zebrafish)	2
dre00640	Propanoate metabolism - Danio rerio (zebrafish)	2
dre00290	Valine, leucine and isoleucine biosynthesis - Danio rerio (zebrafish)	2
dre00500	Starch and sucrose metabolism - Danio rerio (zebrafish)	2
dre00982	Drug metabolism - cytochrome P450 - Danio rerio (zebrafish)	2
dre00860	Porphyrin and chlorophyll metabolism - Danio rerio (zebrafish)	2
dre00630	Glyoxylate and dicarboxylate metabolism - Danio rerio (zebrafish)	2
dre00380	Tryptophan metabolism - Danio rerio (zebrafish)	2
dre00072	Synthesis and degradation of ketone bodies - Danio rerio (zebrafish)	1
dre00030	Pentose phosphate pathway - Danio rerio (zebrafish)	1
dre00310	Lysine degradation - Danio rerio (zebrafish)	1
dre00130	Ubiquinone and other terpenoid-quinone biosynthesis - Danio rerio (zebrafish)	1
dre00360	Phenylalanine metabolism - Danio rerio (zebrafish)	1
dre00330	Arginine and proline metabolism - Danio rerio (zebrafish)	1
dre00120	Primary bile acid biosynthesis - Danio rerio (zebrafish)	1
dre00563	Glycosylphosphatidylinositol(GPI)-anchor biosynthesis - Danio rerio (zebrafish)	1
dre00591	Linoleic acid metabolism - Danio rerio (zebrafish)	1
dre00983	Drug metabolism - other enzymes - Danio rerio (zebrafish)	1
dre00920	Sulfur metabolism - Danio rerio (zebrafish)	1
dre00590	Arachidonic acid metabolism - Danio rerio (zebrafish)	1
dre00400	Phenylalanine, tyrosine and tryptophan biosynthesis - Danio rerio (zebrafish)	1
dre00565	Ether lipid metabolism - Danio rerio (zebrafish)	1
dre01040	Biosynthesis of unsaturated fatty acids - Danio rerio (zebrafish)	1
dre00592	alpha-Linolenic acid metabolism - Danio rerio (zebrafish)	1
dre00670	One carbon pool by folate - Danio rerio (zebrafish)	1
dre00900	Terpenoid backbone biosynthesis - Danio rerio (zebrafish)	1
dre00460	Cyanoamino acid metabolism - Danio rerio (zebrafish)	1
dre00020	Citrate cycle (TCA cycle) - Danio rerio (zebrafish)	1
dre00052	Galactose metabolism - Danio rerio (zebrafish)	1
dre00040	Pentose and glucuronate interconversions - Danio rerio (zebrafish)	1
dre00562	Inositol phosphate metabolism - Danio rerio (zebrafish)	1
dre00450	Selenoamino acid metabolism - Danio rerio (zebrafish)	1
dre00480	Glutathione metabolism - Danio rerio (zebrafish)	1

## Sheet: all pathways
KEGG pathway ID	name	hits
dre01100	Metabolic pathways - Danio rerio (zebrafish)	34
dre04010	MAPK signaling pathway - Danio rerio (zebrafish)	10
dre04810	Regulation of actin cytoskeleton - Danio rerio (zebrafish)	9
dre04510	Focal adhesion - Danio rerio (zebrafish)	7
dre04530	Tight junction - Danio rerio (zebrafish)	6
dre04910	Insulin signaling pathway - Danio rerio (zebrafish)	6
dre04370	VEGF signaling pathway - Danio rerio (zebrafish)	5
dre04012	ErbB signaling pathway - Danio rerio (zebrafish)	5
dre00280	Valine, leucine and isoleucine degradation - Danio rerio (zebrafish)	5
dre04144	Endocytosis - Danio rerio (zebrafish)	5
dre00230	Purine metabolism - Danio rerio (zebrafish)	5
dre04912	GnRH signaling pathway - Danio rerio (zebrafish)	4
dre00970	Aminoacyl-tRNA biosynthesis - Danio rerio (zebrafish)	4
dre00010	Glycolysis / Gluconeogenesis - Danio rerio (zebrafish)	4
dre00620	Pyruvate metabolism - Danio rerio (zebrafish)	3
dre04520	Adherens junction - Danio rerio (zebrafish)	3
dre00071	Fatty acid metabolism - Danio rerio (zebrafish)	3
dre00190	Oxidative phosphorylation - Danio rerio (zebrafish)	3
dre00051	Fructose and mannose metabolism - Danio rerio (zebrafish)	3
dre00240	Pyrimidine metabolism - Danio rerio (zebrafish)	3
dre00650	Butanoate metabolism - Danio rerio (zebrafish)	3
dre04146	Peroxisome - Danio rerio (zebrafish)	3
dre00510	N-Glycan biosynthesis - Danio rerio (zebrafish)	3
dre03050	Proteasome - Danio rerio (zebrafish)	3
dre04744	Phototransduction - Danio rerio (zebrafish)	2
dre00564	Glycerophospholipid metabolism - Danio rerio (zebrafish)	2
dre00270	Cysteine and methionine metabolism - Danio rerio (zebrafish)	2
dre00520	Amino sugar and nucleotide sugar metabolism - Danio rerio (zebrafish)	2
dre00350	Tyrosine metabolism - Danio rerio (zebrafish)	2
dre00260	Glycine, serine and threonine metabolism - Danio rerio (zebrafish)	2
dre04914	Progesterone-mediated oocyte maturation - Danio rerio (zebrafish)	2
dre00980	Metabolism of xenobiotics by cytochrome P450 - Danio rerio (zebrafish)	2
dre00640	Propanoate metabolism - Danio rerio (zebrafish)	2
dre00290	Valine, leucine and isoleucine biosynthesis - Danio rerio (zebrafish)	2
dre04260	Cardiac muscle contraction - Danio rerio (zebrafish)	2
dre03040	Spliceosome - Danio rerio (zebrafish)	2
dre00500	Starch and sucrose metabolism - Danio rerio (zebrafish)	2
dre03420	Nucleotide excision repair - Danio rerio (zebrafish)	2
dre00982	Drug metabolism - cytochrome P450 - Danio rerio (zebrafish)	2
dre04514	Cell adhesion molecules (CAMs) - Danio rerio (zebrafish)	2
dre04620	Toll-like receptor signaling pathway - Danio rerio (zebrafish)	2
dre00860	Porphyrin and chlorophyll metabolism - Danio rerio (zebrafish)	2
dre04080	Neuroactive ligand-receptor interaction - Danio rerio (zebrafish)	2
dre04270	Vascular smooth muscle contraction - Danio rerio (zebrafish)	2
dre04916	Melanogenesis - Danio rerio (zebrafish)	2
dre00630	Glyoxylate and dicarboxylate metabolism - Danio rerio (zebrafish)	2
dre04150	mTOR signaling pathway - Danio rerio (zebrafish)	2
dre00380	Tryptophan metabolism - Danio rerio (zebrafish)	2
dre03010	Ribosome - Danio rerio (zebrafish)	2
dre00072	Synthesis and degradation of ketone bodies - Danio rerio (zebrafish)	1
dre03030	DNA replication - Danio rerio (zebrafish)	1
dre00030	Pentose phosphate pathway - Danio rerio (zebrafish)	1
dre04320	Dorso-ventral axis formation - Danio rerio (zebrafish)	1
dre00310	Lysine degradation - Danio rerio (zebrafish)	1
dre00130	Ubiquinone and other terpenoid-quinone biosynthesis - Danio rerio (zebrafish)	1
dre04621	NOD-like receptor signaling pathway - Danio rerio (zebrafish)	1
dre00062	Fatty acid elongation in mitochondria - Danio rerio (zebrafish)	1
dre00360	Phenylalanine metabolism - Danio rerio (zebrafish)	1
dre03440	Homologous recombination - Danio rerio (zebrafish)	1
dre03320	PPAR signaling pathway - Danio rerio (zebrafish)	1
dre00330	Arginine and proline metabolism - Danio rerio (zebrafish)	1
dre00120	Primary bile acid biosynthesis - Danio rerio (zebrafish)	1
dre00563	Glycosylphosphatidylinositol(GPI)-anchor biosynthesis - Danio rerio (zebrafish)	1
dre04142	Lysosome - Danio rerio (zebrafish)	1
dre04350	TGF-beta signaling pathway - Danio rerio (zebrafish)	1
dre00591	Linoleic acid metabolism - Danio rerio (zebrafish)	1
dre00983	Drug metabolism - other enzymes - Danio rerio (zebrafish)	1
dre00920	Sulfur metabolism - Danio rerio (zebrafish)	1
dre04630	Jak-STAT signaling pathway - Danio rerio (zebrafish)	1
dre00590	Arachidonic acid metabolism - Danio rerio (zebrafish)	1
dre00400	Phenylalanine, tyrosine and tryptophan biosynthesis - Danio rerio (zebrafish)	1
dre00565	Ether lipid metabolism - Danio rerio (zebrafish)	1
dre01040	Biosynthesis of unsaturated fatty acids - Danio rerio (zebrafish)	1
dre00592	alpha-Linolenic acid metabolism - Danio rerio (zebrafish)	1
dre04623	Cytosolic DNA-sensing pathway - Danio rerio (zebrafish)	1
dre00670	One carbon pool by folate - Danio rerio (zebrafish)	1
dre00900	Terpenoid backbone biosynthesis - Danio rerio (zebrafish)	1
dre00460	Cyanoamino acid metabolism - Danio rerio (zebrafish)	1
dre03410	Base excision repair - Danio rerio (zebrafish)	1
dre04114	Oocyte meiosis - Danio rerio (zebrafish)	1
dre03430	Mismatch repair - Danio rerio (zebrafish)	1
dre04210	Apoptosis - Danio rerio (zebrafish)	1
dre00020	Citrate cycle (TCA cycle) - Danio rerio (zebrafish)	1
dre00052	Galactose metabolism - Danio rerio (zebrafish)	1
dre00040	Pentose and glucuronate interconversions - Danio rerio (zebrafish)	1
dre04920	Adipocytokine signaling pathway - Danio rerio (zebrafish)	1
dre03060	Protein export - Danio rerio (zebrafish)	1
dre04310	Wnt signaling pathway - Danio rerio (zebrafish)	1
dre04120	Ubiquitin mediated proteolysis - Danio rerio (zebrafish)	1
dre04512	ECM-receptor interaction - Danio rerio (zebrafish)	1
dre00562	Inositol phosphate metabolism - Danio rerio (zebrafish)	1
dre00450	Selenoamino acid metabolism - Danio rerio (zebrafish)	1
dre03020	RNA polymerase - Danio rerio (zebrafish)	1
dre04540	Gap junction - Danio rerio (zebrafish)	1
dre00480	Glutathione metabolism - Danio rerio (zebrafish)	1
