# Supplementary material for: Constructing a fish metabolic network model
Source: Genome Biol. 2010 Nov 29;11(11):R115. doi: 10.1186/gb-2010-11-11-r115 (PMC3156954; doi:10.1186/gb-2010-11-11-r115)
Supplement: Additional file 8 — Analysis of zebrafish liver cancer data by KEGG pathways and Fisher's exact test. [file gb-2010-11-11-r115-S8.xls]

## Sheet: dregong_kegg_enrichment.txt
KEGG pathway	selected_enzymes	enzymes_in_pathway	p-value
3-Chloroacrylic acid degradation	2	2	0.00208847
Glycolysis / Gluconeogenesis	5	31	0.0113957
Methane metabolism	2	4	0.0118082
Metabolism of xenobiotics by cytochrome P450	2	5	0.019107
Glycerolipid metabolism	3	14	0.0233978
Bile acid biosynthesis	2	6	0.0278279
Pyruvate metabolism	3	16	0.0337587
Tyrosine metabolism	3	18	0.0461427
Fatty acid metabolism	3	19	0.0530736
Tryptophan metabolism	3	20	0.0604818
Styrene degradation	1	2	0.0904816
Propanoate metabolism	2	13	0.118029
Alkaloid biosynthesis II	1	3	0.132681
Ascorbate and aldarate metabolism	1	3	0.132681
Inositol metabolism	1	3	0.132681
Fructose and mannose metabolism	2	14	0.1338
Riboflavin metabolism	1	4	0.172973
Limonene and pinene degradation	1	4	0.172973
gamma-Hexachlorocyclohexane degradation	1	4	0.172973
1- and 2-Methylnaphthalene degradation	1	4	0.172973
Linoleic acid metabolism	1	4	0.172973
Butanoate metabolism	2	17	0.183562
Histidine metabolism	1	5	0.211439
Alkaloid biosynthesis I	1	6	0.248161
Glycosphingolipid biosynthesis - neo-lactoseries	1	6	0.248161
Sphingolipid metabolism	1	8	0.316678
Androgen and estrogen metabolism	1	10	0.3791
Glycerophospholipid metabolism	1	10	0.3791
Carbon fixation	1	10	0.3791
Cysteine metabolism	1	10	0.3791
beta-Alanine metabolism	1	13	0.462451
Urea cycle and metabolism of amino groups	1	15	0.511853
Lysine degradation	1	17	0.556824
Valine, leucine and isoleucine degradation	1	19	0.597751
N-Glycan biosynthesis	1	20	0.61681
Purine metabolism	1	110	0.996314
