# Supplementary material for: Constructing a fish metabolic network model
Source: Genome Biol. 2010 Nov 29;11(11):R115. doi: 10.1186/gb-2010-11-11-r115 (PMC3156954; doi:10.1186/gb-2010-11-11-r115)
Supplement: Additional file 9 — Complete comparison between fish and human metabolic pathways. [file gb-2010-11-11-r115-S9.xls]

## Sheet: table3_pathwaycompar.txt
MetaFishNet pathway	EHMN model (ECs)	UCSD model (ECs)	human ECs	fish ECs	overlap	ratio
Hyaluronan Metabolism	nonexistent	3	3	3	3	1
Sialic acid metabolism	nonexistent	nonexistent	18	18	18	1
Hexose phosphorylation	nonexistent	nonexistent	5	5	5	1
Electron transport chain	nonexistent	nonexistent	4	5	4	1
Limonene and pinene degradation	nonexistent	2	3	4	3	1
Proteoglycan biosynthesis	15	11 from Chondroitin / heparan sulfate biosynthesis	16	16	16	1
1- and 2-Methylnaphthalene degradation	nonexistent	nonexistent	2	3	2	1
Glycosphingolipid biosynthesis - ganglioseries	10	nonexistent	18	17	17	0.94
N-Glycan Degradation	nonexistent	8	8	7	7	0.87
Di-unsaturated fatty acid beta-oxidation	7	nonexistent	7	6	6	0.85
Vitamin B1 (thiamin) metabolism	4	4 from Thiamine Metabolism	7	6	6	0.85
Glycosphingolipid metabolism	22	20	28	24	24	0.85
Glutamate metabolism	nonexistent	11	14	12	12	0.85
TCA cycle	18	10 from Citric Acid Cycle	18	15	15	0.83
Vitamin B9 (folate) metabolism	16	9 from Folate Metabolism	17	14	14	0.82
Linoleate metabolism	3	nonexistent	11	9	9	0.81
3-oxo-10R-octadecatrienoate beta-oxidation	5	nonexistent	5	4	4	0.8
Xenobiotics metabolism	9	nonexistent	10	8	8	0.8
Mono-unsaturated fatty acid beta-oxidation	5	nonexistent	5	4	4	0.8
Dimethyl-branched-chain fatty acid mitochondrial beta-oxidation	5	nonexistent	5	4	4	0.8
Trihydroxycoprostanoyl-CoA beta-oxidation	5	nonexistent	5	4	4	0.8
Porphyrin metabolism	13	9 from Heme Biosynthesis/Degradation	14	11	11	0.78
Keratan sulfate degradation	nonexistent	9	9	7	7	0.77
Glycosphingolipid biosynthesis - globoseries	7	nonexistent	9	7	7	0.77
Leukotriene metabolism	22	nonexistent	22	17	17	0.77
Alkaloid biosynthesis II	nonexistent	2	4	3	3	0.75
Saturated fatty acids beta-oxidation	16	nonexistent	16	12	12	0.75
Keratan sulfate biosynthesis	nonexistent	4	4	3	3	0.75
Carbon fixation	nonexistent	nonexistent	4	3	3	0.75
Nitrogen metabolism	nonexistent	nonexistent	4	3	3	0.75
Aminosugars metabolism	21	16	29	24	22	0.75
Starch and Sucrose Metabolism	nonexistent	11	12	9	9	0.75
Putative anti-Inflammatory metabolites formation from EPA	11	nonexistent	11	8	8	0.72
Arachidonic acid metabolism	19	11 from Eicosanoid Metabolism	33	24	24	0.72
Urea cycle/amino group metabolism	reorganized	16	38	28	27	0.71
Glutathione Metabolism	nonexistent	7	7	6	5	0.71
Selenoamino acid metabolism	12	9	14	10	10	0.71
C21-steroid hormone biosynthesis and metabolism	20	11 from Steroid Metabolism	24	20	17	0.7
Glycosphingolipid biosynthesis - neolactoseries	12	nonexistent	13	9	9	0.69
Tryptophan metabolism	30	23	35	28	24	0.68
Pyrimidine metabolism	47	17	50	34	34	0.68
Aspartate and asparagine metabolism	reorganized	reorganized	59	41	40	0.67
Vitamin D3 (cholecalciferol) metabolism	3	nonexistent	3	2	2	0.66
Biopterin metabolism	9	4 from Tetrahydrobiopterin	9	6	6	0.66
Lipoate metabolism	3	nonexistent	3	4	2	0.66
Valine, leucine and isoleucine degradation	29	20	36	25	24	0.66
Fatty Acid Metabolism	nonexistent	13	18	12	12	0.66
Sphingolipid metabolism	nonexistent	reorganized	3	2	2	0.66
Benzoate degradation via CoA ligation	nonexistent	nonexistent	3	4	2	0.66
Fatty acid activation	nonexistent	3	3	2	2	0.66
Methionine and cysteine metabolism	31	reorganized	45	36	30	0.66
Purine metabolism	92	4	67	44	44	0.65
Glycerophospholipid metabolism	56	20	66	48	43	0.65
Alanine and Aspartate Metabolism	reorganized	10	14	11	9	0.64
Omega-6 fatty acid metabolism	14	nonexistent	14	9	9	0.64
Glycolysis and Gluconeogenesis	45	25	47	30	29	0.61
Vitamin B3 (nicotinate and nicotinamide) metabolism	19	14 from NAD Metabolism	21	14	13	0.61
Androgen and estrogen biosynthesis and metabolism	23	nonexistent	25	19	15	0.6
Butanoate metabolism	15	3	20	12	12	0.6
Nucleotide Sugar Metabolism	nonexistent	5	5	3	3	0.6
Prostaglandin formation from dihomo gama-linoleic acid	5	nonexistent	5	3	3	0.6
Glycine, serine, alanine and threonine metabolism	46	reorganized	52	33	31	0.59
Tyrosine metabolism	61	reorganized	66	40	39	0.59
Vitamin E metabolism	12	nonexistent	12	7	7	0.58
Omega-3 fatty acid metabolism	11	nonexistent	12	7	7	0.58
Squalene and cholesterol biosynthesis	23	20 from Cholesterol Metabolism	28	16	16	0.57
Histidine metabolism	20	10	21	12	12	0.57
Bile acid biosynthesis	27	7	28	20	16	0.57
O-Glycan biosynthesis	7	7	7	4	4	0.57
Arginine and Proline Metabolism	reorganized	17	19	12	11	0.57
Phosphatidylinositol phosphate metabolism	33	21 from Inositol Phosphate Metabolism	35	23	20	0.57
Lysine metabolism	25	12	28	16	16	0.57
Galactose metabolism	14	11	20	11	11	0.55
Polyunsaturated fatty acid biosynthesis	nonexistent	nonexistent	9	5	5	0.55
Pentose phosphate pathway	19	10	22	13	12	0.54
N-Glycan biosynthesis	25	25	25	15	13	0.52
Fructose and mannose metabolism	19	16	25	14	13	0.52
Prostaglandin formation from arachidonate	24	nonexistent	21	11	11	0.52
C5-Branched dibasic acid metabolism	nonexistent	4	4	2	2	0.5
Vitamin B2 (riboflavin) metabolism	8	3 from Riboflavin Metabolism	8	4	4	0.5
Vitamin B5 - CoA biosynthesis from pantothenate	8	5 from CoA Biosynthesis	8	4	4	0.5
Glycosphingolipid biosynthesis - lactoseries	7	nonexistent	8	4	4	0.5
Heparan sulfate degradation	nonexistent	8	8	4	4	0.5
Pyruvate Metabolism	nonexistent	13	13	6	6	0.46
Beta-Alanine metabolism	nonexistent	9	13	6	6	0.46
De novo fatty acid biosynthesis	20	3 from Fatty acid elongation	24	13	11	0.45
Chondroitin sulfate degradation	nonexistent	7	7	3	3	0.42
Propanoate metabolism	12	10	19	8	8	0.42
Blood Group Biosynthesis	nonexistent	7	7	3	3	0.42
Vitamin A (retinol) metabolism	12	6	14	7	6	0.42
Vitamin B6 (pyridoxine) metabolism	5	3	5	2	2	0.4
Phytanic acid peroxisomal oxidation	13	nonexistent	13	5	5	0.38
Glycosylphosphatidylinositol(GPI)-anchor biosynthesis	nonexistent	2	3	1	1	0.33
Vitamin H (biotin) metabolism	6	2	6	2	2	0.33
Vitamin B12 (cyanocobalamin) metabolism	2	1	3	2	1	0.33
Glyoxylate and Dicarboxylate Metabolism	nonexistent	7	7	2	2	0.28
Pentose and Glucuronate Interconversions	nonexistent	9	9	2	2	0.22
Ascorbate (Vitamin C) and Aldarate Metabolism	2	6	8	1	1	0.12
